# Supplementary material for: SMG6 localizes to the chromatoid body and shapes the male germ cell transcriptome to drive spermatogenesis
Source: Nucleic Acids Res. 2022 Oct 19;50(20):11470–91. doi: 10.1093/nar/gkac900 (PMC9723633; doi:10.1093/nar/gkac900)
Supplement: gkac900_Supplemental_Files [file gkac900_supplemental_files.zip]

Archive with 8 entries (8 files):
- Lehtiniemi_Supplementary Data.pdf
- Table-S1.xlsx
- Table-S2.xlsx
- Table-S3.xlsx
- Table-S4.xlsx
- Table-S5.xlsx
- Table-S6.xlsx
- Table-S7.xlsx
