# Supplementary material for: SMG6 localizes to the chromatoid body and shapes the male germ cell transcriptome to drive spermatogenesis
Source: Nucleic Acids Res. 2022 Oct 19;50(20):11470–91. doi: 10.1093/nar/gkac900 (PMC9723633; doi:10.1093/nar/gkac900)
Supplement: gkac900_Supplemental_Files [file gkac900_supplemental_files.zip › Table-S1.xlsx]

## Sheet: Table S1A
Supplementary Table S1A. Proteins identified in SMG6 or SMG7 immunoprecipitation from adult mouse testis by mass spectrometry.
Accession	Description	Gene name	Coverage [%]	# Peptides	# PSMs	# Unique Peptides	MW [kDa]	Score Mascot: Rabbit_IgG	Score Mascot: SMG6_IP1	Score Mascot: SMG6_IP2	Score Mascot: SMG7_IP1	Score Mascot: SMG7_IP2	# Peptides (by Search Engine): Rabbit_IgG	# Peptides (by Search Engine): SMG6_IP1	# Peptides (by Search Engine): SMG6_IP2	# Peptides (by Search Engine): SMG7_IP1	# Peptides (by Search Engine): SMG7_IP2	Found in: CTRL (IgG)	Found in: SMG6_IP1	Found in: SMG6_IP2	Found in: SMG7_IP1	Found in: SMG7_IP2
P60710	Actin, cytoplasmic 1 OS=Mus musculus OX=10090 GN=Actb PE=1 SV=1	Actb	68	24	159	11	41.7	517	622	737	1050	2514	11	11	15	18	21	High	High	High	High	High
P68033	Actin, alpha cardiac muscle 1 OS=Mus musculus OX=10090 GN=Actc1 PE=1 SV=1	Actc1	36	15	94	2	42	357	472	478	631	825	8	8	12	10	13	Not Found	Not Found	Not Found	Not Found	High
Q5SUE7	Adenosine deaminase domain-containing protein 1 OS=Mus musculus OX=10090 GN=Adad1 PE=1 SV=1	Adad1	6	2	3	2	67.8		100			109		2			1	Not Found	High	Not Found	Not Found	High
P50247	Adenosylhomocysteinase OS=Mus musculus OX=10090 GN=Ahcy PE=1 SV=3	Ahcy	24	10	18	10	47.7				273	315				6	8	Not Found	Not Found	Not Found	High	High
Q60662	A-kinase anchor protein 4 OS=Mus musculus OX=10090 GN=Akap4 PE=1 SV=1	Akap4	3	2	2	2	93.7	65			19		1			1		High	Not Found	Not Found	Medium	Not Found
P07724	Serum albumin OS=Mus musculus OX=10090 GN=Alb PE=1 SV=3	Alb	7	3	9	3	68.6	97	84	126	20	116	2	1	3	1	1	High	High	High	Medium	High
Q505D1	Serine/threonine-protein phosphatase 6 regulatory ankyrin repeat subunit A OS=Mus musculus OX=10090 GN=Ankrd28 PE=1 SV=1	Ankrd28	7	5	8	5	112.8				216	206				4	4	Not Found	Not Found	Not Found	High	High
P84091	AP-2 complex subunit mu OS=Mus musculus OX=10090 GN=Ap2m1 PE=1 SV=1	Ap2m1	4	2	2	2	49.6					33					2	Not Found	Not Found	Not Found	Not Found	High
Q3UL36	Arginine and glutamate-rich protein 1 OS=Mus musculus OX=10090 GN=Arglu1 PE=1 SV=2	Arglu1	11	3	7	3	32.9	52	33	60	22		3	1	2	1		High	High	High	Medium	Not Found
Q8CGF1	Rho GTPase-activating protein 29 OS=Mus musculus OX=10090 GN=Arhgap29 PE=1 SV=1	Arhgap29	9	9	17	9	142.3				177	283				6	8	Not Found	Not Found	Not Found	High	High
Q8R2G4	Ecto-ADP-ribosyltransferase 3 OS=Mus musculus OX=10090 GN=Art3 PE=1 SV=2	Art3	20	5	14	5	42	60		77	248	192	1		1	5	4	High	Not Found	High	High	High
O70305	Ataxin-2 OS=Mus musculus OX=10090 GN=Atxn2 PE=1 SV=1	Atxn2	3	2	2	2	136.4		69	50				1	1			Not Found	High	High	Not Found	Not Found
Q7TQH0	Ataxin-2-like protein OS=Mus musculus OX=10090 GN=Atxn2l PE=1 SV=1	Atxn2l	4	2	4	2	110.6		63	37		37		2	1		1	Not Found	High	High	Not Found	High
O54962	Barrier-to-autointegration factor OS=Mus musculus OX=10090 GN=Banf1 PE=1 SV=1	Banf1	61	4	13	4	10.1	71	35	39	107	83	2	1	1	4	4	High	High	High	High	High
O35425	Bcl-2-related ovarian killer protein OS=Mus musculus OX=10090 GN=Bok PE=1 SV=1	Bok	19	3	4	3	23.4				29	92				1	3	Not Found	Not Found	Not Found	High	High
Q9Z2E9	Seipin OS=Mus musculus OX=10090 GN=Bscl2 PE=1 SV=2	Bscl2	5	2	2	2	43.1				30					2		Not Found	Not Found	Not Found	Medium	Not Found
Q80YW5	B box and SPRY domain-containing protein OS=Mus musculus OX=10090 GN=Bspry PE=1 SV=1	Bspry	10	3	3	3	52.7	103					3					High	Not Found	Not Found	Not Found	Not Found
Q02105	Complement C1q subcomponent subunit C OS=Mus musculus OX=10090 GN=C1qc PE=1 SV=2	C1qc	8	2	5	2	26	64	45	49	24		2	1	1	1		High	High	High	Medium	Not Found
P0DP26	Calmodulin-1 OS=Mus musculus OX=10090 GN=Calm1 PE=1 SV=1	Calm1	40	3	8	3	16.8	88			109	179	1			2	2	High	Not Found	Not Found	High	High
Q923T9	Calcium/calmodulin-dependent protein kinase type II subunit gamma OS=Mus musculus OX=10090 GN=Camk2g PE=1 SV=1	Camk2g	10	4	9	4	59.6				200	52				4	2	Not Found	Not Found	Not Found	High	High
Q60865	Caprin-1 OS=Mus musculus OX=10090 GN=Caprin1 PE=1 SV=2	Caprin1	1	2	2	2	78.1		21	20				1	1			Not Found	Medium	Medium	Not Found	Not Found
Q8K3W3	Protein CASC3 OS=Mus musculus OX=10090 GN=Casc3 PE=1 SV=3	Casc3	12	7	24	7	75.7		267	224	25	41		7	7	1	2	Not Found	High	High	High	High
Q8VDP4	Cell cycle and apoptosis regulator protein 2 OS=Mus musculus OX=10090 GN=Ccar2 PE=1 SV=2	Ccar2	5	3	3	3	102.9	108					3					High	Not Found	Not Found	Not Found	Not Found
Q9DAL3	Coiled-coil domain-containing protein 54 OS=Mus musculus OX=10090 GN=Ccdc54 PE=2 SV=1	Ccdc54	14	3	5	3	37.5				42	91				2	3	Not Found	Not Found	Not Found	High	High
Q9CQL2	Coiled-coil domain-containing glutamate-rich protein 1 OS=Mus musculus OX=10090 GN=Ccer1 PE=2 SV=1	Ccer1	7	2	2	2	46.2				34	29				1	1	Not Found	Not Found	Not Found	High	High
Q9D3R3	Centrosomal protein of 72 kDa OS=Mus musculus OX=10090 GN=Cep72 PE=1 SV=3	Cep72	11	5	11	5	72.4	131			49	45	5			2	3	High	Not Found	Not Found	High	High
Q9CY57	Chromatin target of PRMT1 protein OS=Mus musculus OX=10090 GN=Chtop PE=1 SV=2	Chtop	9	2	3	2	26.6		72	53				2	1			Not Found	High	High	Not Found	Not Found
Q68FD5	Clathrin heavy chain 1 OS=Mus musculus OX=10090 GN=Cltc PE=1 SV=3	Cltc	6	9	12	9	191.4	32			39	327	1			1	9	High	Not Found	Not Found	High	High
Q6ZQ08	CCR4-NOT transcription complex subunit 1 OS=Mus musculus OX=10090 GN=Cnot1 PE=1 SV=2	Cnot1	2	4	5	4	266.6				32	123				2	3	Not Found	Not Found	Not Found	High	High
Q8C5L3	CCR4-NOT transcription complex subunit 2 OS=Mus musculus OX=10090 GN=Cnot2 PE=1 SV=2	Cnot2	4	2	3	2	59.7				25	26				1	2	Not Found	Not Found	Not Found	High	High
Q8C7E9	Cleavage stimulation factor subunit 2 tau variant OS=Mus musculus OX=10090 GN=Cstf2t PE=1 SV=2	Cstf2t	7	3	6	3	65.8		73	70				3	3			Not Found	High	High	Not Found	Not Found
Q99LI7	Cleavage stimulation factor subunit 3 OS=Mus musculus OX=10090 GN=Cstf3 PE=1 SV=1	Cstf3	11	4	8	4	82.8		131	156				3	3			Not Found	High	High	Not Found	Not Found
Q9JLV5	Cullin-3 OS=Mus musculus OX=10090 GN=Cul3 PE=1 SV=1	Cul3	9	5	8	5	88.9				111	91				4	4	Not Found	Not Found	Not Found	High	High
Q9QZ82	Cholesterol side-chain cleavage enzyme, mitochondrial OS=Mus musculus OX=10090 GN=Cyp11a1 PE=1 SV=1	Cyp11a1	11	3	6	3	60.3	45			72	91	1			2	3	High	Not Found	Not Found	High	High
P27786	Steroid 17-alpha-hydroxylase/17,20 lyase OS=Mus musculus OX=10090 GN=Cyp17a1 PE=1 SV=1	Cyp17a1	10	4	11	4	57.6	57	76	43	83	77	1	2	2	3	3	High	High	High	High	High
P16381	Putative ATP-dependent RNA helicase Pl10 OS=Mus musculus OX=10090 GN=D1Pas1 PE=1 SV=1	D1Pas1	7	3	6	3	73.1		54	71	44	94		2	1	1	1	Not Found	High	High	High	High
Q64368	Deleted in azoospermia-like OS=Mus musculus OX=10090 GN=Dazl PE=1 SV=1	Dazl	6	2	5	2	33.3		121	81		146		2	1		1	Not Found	High	High	Not Found	High
Q3U1J4	DNA damage-binding protein 1 OS=Mus musculus OX=10090 GN=Ddb1 PE=1 SV=2	Ddb1	4	3	7	3	126.8	36	66		57	67	2	1		1	2	High	High	Not Found	High	High
Q91VR5	ATP-dependent RNA helicase DDX1 OS=Mus musculus OX=10090 GN=Ddx1 PE=1 SV=1	Ddx1	6	3	3	3	82.4		80					3				Not Found	High	Not Found	Not Found	Not Found
Q61496	ATP-dependent RNA helicase DDX4 OS=Mus musculus OX=10090 GN=Ddx4 PE=1 SV=2	Ddx4	16	6	9	6	76.4	60	117	55		66	1	4	2		2	High	High	High	Not Found	High
Q61656	Probable ATP-dependent RNA helicase DDX5 OS=Mus musculus OX=10090 GN=Ddx5 PE=1 SV=2	Ddx5	16	6	16	6	69.2	68	175	157	84	75	1	5	4	2	2	High	High	High	High	High
Q99PU8	Putative ATP-dependent RNA helicase DHX30 OS=Mus musculus OX=10090 GN=Dhx30 PE=1 SV=1	Dhx30	3	3	4	3	136.6		79	45				3	1			Not Found	High	High	Not Found	Not Found
O70133	ATP-dependent RNA helicase A OS=Mus musculus OX=10090 GN=Dhx9 PE=1 SV=2	Dhx9	2	2	2	2	149.4		62					2				Not Found	High	Not Found	Not Found	Not Found
Q8BMF4	Dihydrolipoyllysine-residue acetyltransferase component of pyruvate dehydrogenase complex, mitochondrial OS=Mus musculus OX=10090 GN=Dlat PE=1 SV=2	Dlat	15	10	40	10	67.9	165			540	631	5			8	10	High	Not Found	Not Found	High	High
P63037	DnaJ homolog subfamily A member 1 OS=Mus musculus OX=10090 GN=Dnaja1 PE=1 SV=1	Dnaja1	7	2	2	2	44.8				18	30				1	1	Not Found	Not Found	Not Found	High	High
Q8VDR9	Dedicator of cytokinesis protein 6 OS=Mus musculus OX=10090 GN=Dock6 PE=1 SV=4	Dock6	3	5	9	5	233.1				175	162				4	4	Not Found	Not Found	Not Found	High	High
Q9DA79	Dipeptidase 3 OS=Mus musculus OX=10090 GN=Dpep3 PE=1 SV=1	Dpep3	12	5	19	5	54.2	107	27	128	187	328	3	1	3	3	5	High	High	High	High	High
P10126	Elongation factor 1-alpha 1 OS=Mus musculus OX=10090 GN=Eef1a1 PE=1 SV=3	Eef1a1	42	12	38	12	50.1	97	325	230	201	262	4	7	7	7	7	High	High	High	High	High
Q9D8N0	Elongation factor 1-gamma OS=Mus musculus OX=10090 GN=Eef1g PE=1 SV=3	Eef1g	11	3	5	3	50	46	57		43	32	1	2		1	1	High	High	Not Found	High	High
Q6ZWX6	Eukaryotic translation initiation factor 2 subunit 1 OS=Mus musculus OX=10090 GN=Eif2s1 PE=1 SV=3	Eif2s1	10	2	2	2	36.1		121					2				Not Found	High	Not Found	Not Found	Not Found
Q91VC3	Eukaryotic initiation factor 4A-III OS=Mus musculus OX=10090 GN=Eif4a3 PE=1 SV=3	Eif4a3	12	3	5	3	46.8		125	90				3	2			Not Found	High	High	Not Found	Not Found
Q8BGD9	Eukaryotic translation initiation factor 4B OS=Mus musculus OX=10090 GN=Eif4b PE=1 SV=1	Eif4b	6	2	10	2	68.8	121	132	98	110	95	2	2	2	2	2	High	High	High	High	High
Q80XI3	Eukaryotic translation initiation factor 4 gamma 3 OS=Mus musculus OX=10090 GN=Eif4g3 PE=1 SV=2	Eif4g3	2	3	4	3	174.8		62	38				3	1			Not Found	High	High	Not Found	Not Found
P70372	ELAV-like protein 1 OS=Mus musculus OX=10090 GN=Elavl1 PE=1 SV=2	Elavl1	11	3	17	3	36.1	67	93	98	70	72	2	3	2	2	2	High	High	High	High	High
P83940	Elongin-C OS=Mus musculus OX=10090 GN=Eloc PE=1 SV=1	Eloc	21	2	4	2	12.5				75	47				1	2	Not Found	Not Found	Not Found	High	High
Q8CGC7	Bifunctional glutamate/proline--tRNA ligase OS=Mus musculus OX=10090 GN=Eprs PE=1 SV=4	Eprs	3	2	3	2	170			58	84				1	2		Not Found	Not Found	High	High	Not Found
Q91X78	Erlin-1 OS=Mus musculus OX=10090 GN=Erlin1 PE=1 SV=1	Erlin1	5	2	3	2	38.9		78		30	24		1		1	1	Not Found	High	Not Found	High	High
Q61545	RNA-binding protein EWS OS=Mus musculus OX=10090 GN=Ewsr1 PE=1 SV=2	Ewsr1	5	2	3	2	68.4		56	71				1	2			Not Found	High	High	Not Found	Not Found
Q3TDN2	FAS-associated factor 2 OS=Mus musculus OX=10090 GN=Faf2 PE=1 SV=2	Faf2	5	2	5	2	52.4				62	78				2	2	Not Found	Not Found	Not Found	High	High
Q6A0A9	Constitutive coactivator of PPAR-gamma-like protein 1 OS=Mus musculus OX=10090 GN=FAM120A PE=1 SV=2	FAM120A	1	2	3	2	121.6				49	51				1	2	Not Found	Not Found	Not Found	High	High
Q8C0C7	Phenylalanine--tRNA ligase alpha subunit OS=Mus musculus OX=10090 GN=Farsa PE=1 SV=1	Farsa	22	6	11	6	57.6			28	171	150			1	3	5	Not Found	Not Found	High	High	High
P62862	40S ribosomal protein S30 OS=Mus musculus OX=10090 GN=Fau PE=1 SV=1	Fau	19	2	3	2	6.6		74	56				2	1			Not Found	High	High	Not Found	Not Found
A0A0B4J1G0	Low affinity immunoglobulin gamma Fc region receptor IV OS=Mus musculus OX=10090 GN=Fcgr4 PE=1 SV=1	Fcgr4	14	3	4	3	28.4	97					3					High	Not Found	Not Found	Not Found	Not Found
Q91XW8	Inactive peptidyl-prolyl cis-trans isomerase FKBP6 OS=Mus musculus OX=10090 GN=Fkbp6 PE=1 SV=1	Fkbp6	7	2	3	2	37.1			74	31	54			1	1	1	Not Found	Not Found	High	High	High
Q9JJ28	Protein flightless-1 homolog OS=Mus musculus OX=10090 GN=Flii PE=1 SV=1	Flii	3	2	3	2	144.7				42	109				1	2	Not Found	Not Found	Not Found	High	High
P35922	Synaptic functional regulator FMR1 OS=Mus musculus OX=10090 GN=Fmr1 PE=1 SV=1	Fmr1	13	6	19	4	68.9	82	270	313	110	131	1	6	5	2	3	High	High	High	High	High
Q61584	Fragile X mental retardation syndrome-related protein 1 OS=Mus musculus OX=10090 GN=Fxr1 PE=1 SV=2	Fxr1	33	16	51	14	76.2	49	810	630	200	79	1	15	13	6	4	High	High	High	High	High
Q9WVR4	Fragile X mental retardation syndrome-related protein 2 OS=Mus musculus OX=10090 GN=Fxr2 PE=1 SV=1	Fxr2	9	5	15	3	73.7		182	197	41	40		5	5	1	2	Not Found	High	High	Not Found	Medium
P97379	Ras GTPase-activating protein-binding protein 2 OS=Mus musculus OX=10090 GN=G3bp2 PE=1 SV=2	G3bp2	9	2	4	2	54.1		78	40		38		2	1		1	Not Found	High	High	Not Found	High
P16858	Glyceraldehyde-3-phosphate dehydrogenase OS=Mus musculus OX=10090 GN=Gapdh PE=1 SV=2	Gapdh	30	6	23	6	35.8	203	78	152	258	366	2	2	1	3	4	High	High	High	High	High
Q8BX17	Gem-associated protein 5 OS=Mus musculus OX=10090 GN=Gemin5 PE=1 SV=2	Gemin5	1	2	2	2	166.5	64				19	1				1	High	Not Found	Not Found	Not Found	Medium
Q68FF6	ARF GTPase-activating protein GIT1 OS=Mus musculus OX=10090 GN=Git1 PE=1 SV=1	Git1	7	3	3	3	85.2			80					3			Not Found	Not Found	High	Not Found	Not Found
Q9DAG6	GLIPR1-like protein 1 OS=Mus musculus OX=10090 GN=Glipr1l1 PE=1 SV=1	Glipr1l1	20	3	8	3	27.1				108	144				3	3	Not Found	Not Found	Not Found	High	High
Q920G9	Germ cell-less protein-like 1 OS=Mus musculus OX=10090 GN=Gmcl1 PE=1 SV=2	Gmcl1	16	7	14	7	59.6				133	195				5	6	Not Found	Not Found	Not Found	High	High
O70325	Phospholipid hydroperoxide glutathione peroxidase OS=Mus musculus OX=10090 GN=Gpx4 PE=1 SV=4	Gpx4	39	6	32	6	22.2	81	175	124	74	122	3	6	5	3	3	High	High	High	High	High
P28798	Granulins OS=Mus musculus OX=10090 GN=Grn PE=1 SV=2	Grn	22	9	56	9	63.4	312	303	329	287	259	7	7	8	6	6	High	High	High	High	High
Q9CQ70	Histone H2A-Bbd type 1 OS=Mus musculus OX=10090 GN=H2afb1 PE=1 SV=1	H2afb1	19	2	4	2	12.8		35		29	26		2		1	1	Not Found	High	Not Found	High	High
P02301	Histone H3.3C OS=Mus musculus OX=10090 GN=H3f3c PE=3 SV=3	H3f3c	21	3	10	3	15.3	20	76		56	28	2	3		2	2	Medium	High	Not Found	High	High
Q8BMS1	Trifunctional enzyme subunit alpha, mitochondrial OS=Mus musculus OX=10090 GN=Hadha PE=1 SV=1	Hadha	5	3	3	3	82.6	25	36			76	1	1			1	High	High	Not Found	Not Found	High
P43275	Histone H1.1 OS=Mus musculus OX=10090 GN=Hist1h1a PE=1 SV=2	Hist1h1a	38	7	32	5	21.8	125	413	245	252	172	3	7	6	6	4	High	High	High	High	High
P43277	Histone H1.3 OS=Mus musculus OX=10090 GN=Hist1h1d PE=1 SV=2	Hist1h1d	17	5	24	2	22.1	107	240	196	176	130	2	5	5	2	2	Not Found	High	High	Not Found	Not Found
Q07133	Histone H1t OS=Mus musculus OX=10090 GN=Hist1h1t PE=1 SV=4	Hist1h1t	29	5	29	4	21.5	74	272	256	207	191	2	5	4	3	3	High	High	High	High	High
C0HKE1	Histone H2A type 1-B OS=Mus musculus OX=10090 GN=Hist1h2ab PE=1 SV=1	Hist1h2ab	22	2	13	2	14.1	179	90	188	58	47	2	1	2	1	1	High	High	High	High	High
P70696	Histone H2B type 1-A OS=Mus musculus OX=10090 GN=Hist1h2ba PE=1 SV=3	Hist1h2ba	43	5	27	1	14.2	137	275	310	257	233	4	4	4	3	3	High	High	High	High	High
P10853	Histone H2B type 1-F/J/L OS=Mus musculus OX=10090 GN=Hist1h2bf PE=1 SV=2	Hist1h2bf	52	6	29	2	13.9	243	139	282	302	190	5	4	5	4	4	High	High	High	High	High
P17710	Hexokinase-1 OS=Mus musculus OX=10090 GN=Hk1 PE=1 SV=3	Hk1	3	2	3	2	108.2				58	111				1	2	Not Found	Not Found	Not Found	High	High
P30681	High mobility group protein B2 OS=Mus musculus OX=10090 GN=Hmgb2 PE=1 SV=3	Hmgb2	15	2	3	2	24.1		68			24		2			1	Not Found	High	Not Found	Not Found	High
P49312	Heterogeneous nuclear ribonucleoprotein A1 OS=Mus musculus OX=10090 GN=Hnrnpa1 PE=1 SV=2	Hnrnpa1	9	2	2	2	34.2	44					2					High	Not Found	Not Found	Not Found	Not Found
O88569	Heterogeneous nuclear ribonucleoproteins A2/B1 OS=Mus musculus OX=10090 GN=Hnrnpa2b1 PE=1 SV=2	Hnrnpa2b1	20	5	15	5	37.4	60	159	59	66	128	2	4	2	3	3	High	High	High	High	High
Q8BG05	Heterogeneous nuclear ribonucleoprotein A3 OS=Mus musculus OX=10090 GN=Hnrnpa3 PE=1 SV=1	Hnrnpa3	15	3	13	3	39.6	36	82	77	74	19	1	3	2	2	1	High	High	High	High	Medium
Q9Z2X1	Heterogeneous nuclear ribonucleoprotein F OS=Mus musculus OX=10090 GN=Hnrnpf PE=1 SV=3	Hnrnpf	9	3	8	3	45.7		53	42	51	56		2	2	2	2	Not Found	High	High	High	High
O35737	Heterogeneous nuclear ribonucleoprotein H OS=Mus musculus OX=10090 GN=Hnrnph1 PE=1 SV=3	Hnrnph1	7	2	5	2	49.2		62	66	76			2	2	1		Not Found	High	High	High	Not Found
P61979	Heterogeneous nuclear ribonucleoprotein K OS=Mus musculus OX=10090 GN=Hnrnpk PE=1 SV=1	Hnrnpk	13	4	19	4	50.9	105	188	177	164	188	2	2	3	2	3	High	High	High	High	High
Q8R081	Heterogeneous nuclear ribonucleoprotein L OS=Mus musculus OX=10090 GN=Hnrnpl PE=1 SV=2	Hnrnpl	5	2	3	2	63.9	35	35				2	1				High	High	Not Found	Not Found	Not Found
Q9D0E1	Heterogeneous nuclear ribonucleoprotein M OS=Mus musculus OX=10090 GN=Hnrnpm PE=1 SV=3	Hnrnpm	25	19	51	19	77.6	74	427	419	294	431	3	12	13	8	11	High	High	High	High	High
Q8VEK3	Heterogeneous nuclear ribonucleoprotein U OS=Mus musculus OX=10090 GN=Hnrnpu PE=1 SV=1	Hnrnpu	22	12	23	12	87.9	130	344	199	147	108	4	7	5	3	3	High	High	High	High	High
Q8VDM6	Heterogeneous nuclear ribonucleoprotein U-like protein 1 OS=Mus musculus OX=10090 GN=Hnrnpul1 PE=1 SV=1	Hnrnpul1	5	3	5	3	95.9		80	31	32	30		2	1	1	1	Not Found	High	High	High	High
P16627	Heat shock 70 kDa protein 1-like OS=Mus musculus OX=10090 GN=Hspa1l PE=1 SV=4	Hspa1l	20	11	47	5	70.6	126	251	231	238	347	4	7	6	8	8	Not Found	High	High	High	High
P17156	Heat shock-related 70 kDa protein 2 OS=Mus musculus OX=10090 GN=Hspa2 PE=1 SV=2	Hspa2	50	31	153	19	69.6	668	1106	1169	1000	944	17	20	21	19	18	High	High	High	High	High
P48722	Heat shock 70 kDa protein 4L OS=Mus musculus OX=10090 GN=Hspa4l PE=1 SV=2	Hspa4l	18	11	16	11	94.3	26		21	123	263	1		1	4	10	High	Not Found	Medium	High	High
P20029	Endoplasmic reticulum chaperone BiP OS=Mus musculus OX=10090 GN=Hspa5 PE=1 SV=3	Hspa5	18	10	24	8	72.4	139	232	174	183	224	3	5	3	4	5	High	High	High	High	High
P63017	Heat shock cognate 71 kDa protein OS=Mus musculus OX=10090 GN=Hspa8 PE=1 SV=1	Hspa8	43	26	96	15	70.8	349	764	630	522	652	11	17	15	12	14	High	High	High	High	High
P38647	Stress-70 protein, mitochondrial OS=Mus musculus OX=10090 GN=Hspa9 PE=1 SV=3	Hspa9	6	4	14	3	73.4	54	83	58	167	174	2	2	2	4	4	High	High	High	High	High
P01864	Ig gamma-2A chain C region secreted form OS=Mus musculus OX=10090 PE=1 SV=1	Ig gamma-2A chain C region secreted form OS	13	4	7	4	36.6	29		180			1		4			High	Not Found	High	Not Found	Not Found
P01750	Ig heavy chain V region 102 OS=Mus musculus OX=10090 PE=1 SV=1	Ig heavy chain V region 102 OS	19	2	8	1	12.9	62	32	103	48	68	1	1	2	1	1	High	Not Found	High	Not Found	High
P18528	Ig heavy chain V region 6.96 OS=Mus musculus OX=10090 PE=4 SV=1	Ig heavy chain V region 6.96 OS	27	2	9	2	11	36	23	49	31	44	1	1	2	1	1	High	Medium	High	High	High
P06330	Ig heavy chain V region AC38 205.12 OS=Mus musculus OX=10090 PE=1 SV=1	Ig heavy chain V region AC38 205.12 OS	59	6	11	5	12.9	58	32	148	48	54	2	1	5	1	1	High	Not Found	High	Not Found	High
P01631	Ig kappa chain V-II region 26-10 OS=Mus musculus OX=10090 PE=1 SV=1	Ig kappa chain V-II region 26-10 OS	39	2	4	2	12.3			23	208	51			1	1	1	Not Found	Not Found	High	High	High
P01664	Ig kappa chain V-III region CBPC 101 OS=Mus musculus OX=10090 PE=1 SV=1	Ig kappa chain V-III region CBPC 101 OS	31	2	12	1	12	122	76	256	181	247	1	1	2	1	2	Not Found	Not Found	High	Not Found	High
P01671	Ig kappa chain V-III region PC 7175 OS=Mus musculus OX=10090 PE=1 SV=1	Ig kappa chain V-III region PC 7175 OS	30	2	11	1	12	122	76	206	181	192	1	1	2	1	1	Not Found	Not Found	High	Not Found	Not Found
P01659	Ig kappa chain V-III region TEPC 124 OS=Mus musculus OX=10090 PE=1 SV=1	Ig kappa chain V-III region TEPC 124 OS	26	2	14	1	12.3	122	76	227	215	222	1	1	2	2	2	Not Found	Not Found	High	High	High
P01644	Ig kappa chain V-V region HP R16.7 OS=Mus musculus OX=10090 PE=1 SV=1	Ig kappa chain V-V region HP R16.7 OS	18	2	3	2	11.9	19		35			1		2			Medium	Not Found	High	Not Found	Not Found
P01638	Ig kappa chain V-V region L6 (Fragment) OS=Mus musculus OX=10090 PE=4 SV=1	Ig kappa chain V-V region L6 (Fragment) OS	38	3	11	3	13	81	29	119	74	30	2	1	3	2	1	High	High	High	High	High
P01867	Ig gamma-2B chain C region OS=Mus musculus OX=10090 GN=Igh-3 PE=1 SV=3	Igh-3	12	3	4	3	44.2			56					3			Not Found	Not Found	High	Not Found	Not Found
P01869	Ig gamma-1 chain C region, membrane-bound form OS=Mus musculus OX=10090 GN=Ighg1 PE=1 SV=2	Ighg1	37	13	205	13	43.4	1127	504	1821	867	750	11	10	13	8	8	High	High	High	High	High
P01749	Ig heavy chain V region 3 OS=Mus musculus OX=10090 GN=Ighv1-61 PE=1 SV=1	Ighv1-61	19	2	4	1	13		32	94	48			1	2	1		Not Found	Not Found	High	Not Found	Not Found
P01837	Immunoglobulin kappa constant OS=Mus musculus OX=10090 GN=Igkc PE=1 SV=2	Igkc	93	10	85	10	11.9	430	279	1038	846	712	6	5	10	8	8	High	High	High	High	High
Q9CXY6	Interleukin enhancer-binding factor 2 OS=Mus musculus OX=10090 GN=Ilf2 PE=1 SV=1	Ilf2	9	2	3	2	43		46	27				2	1			Not Found	High	High	Not Found	Not Found
Q9Z1X4	Interleukin enhancer-binding factor 3 OS=Mus musculus OX=10090 GN=Ilf3 PE=1 SV=2	Ilf3	6	3	4	3	96		87	59				3	1			Not Found	High	High	Not Found	Not Found
Q8CAQ8	MICOS complex subunit Mic60 OS=Mus musculus OX=10090 GN=Immt PE=1 SV=1	Immt	3	2	3	2	83.8	79			46		2			1		High	Not Found	Not Found	High	Not Found
O09107	Insulin-like 3 OS=Mus musculus OX=10090 GN=Insl3 PE=1 SV=2	Insl3	18	3	5	3	13.6				99	82				3	2	Not Found	Not Found	Not Found	High	High
P11881	Inositol 1,4,5-trisphosphate receptor type 1 OS=Mus musculus OX=10090 GN=Itpr1 PE=1 SV=2	Itpr1	23	59	152	47	313				2280	2568				45	52	Not Found	Not Found	Not Found	High	High
Q9Z329	Inositol 1,4,5-trisphosphate receptor type 2 OS=Mus musculus OX=10090 GN=Itpr2 PE=1 SV=4	Itpr2	45	104	328	91	307.3				5393	5630				90	92	Not Found	Not Found	Not Found	High	High
P70227	Inositol 1,4,5-trisphosphate receptor type 3 OS=Mus musculus OX=10090 GN=Itpr3 PE=1 SV=3	Itpr3	5	12	25	4	304.1				246	310				9	11	Not Found	Not Found	Not Found	High	High
Q60749	KH domain-containing, RNA-binding, signal transduction-associated protein 1 OS=Mus musculus OX=10090 GN=Khdrbs1 PE=1 SV=2	Khdrbs1	8	3	13	3	48.3	125	120	70	114	119	2	2	3	1	1	High	High	High	High	High
Q5PR69	Uncharacterized protein KIAA1211 OS=Mus musculus OX=10090 GN=Kiaa1211 PE=1 SV=3	Kiaa1211	3	2	2	2	132.2		53	32				1	1			Not Found	High	High	Not Found	Not Found
Q61768	Kinesin-1 heavy chain OS=Mus musculus OX=10090 GN=Kif5b PE=1 SV=3	Kif5b	5	3	3	3	109.5	82					3					High	Not Found	Not Found	Not Found	Not Found
P04104	Keratin, type II cytoskeletal 1 OS=Mus musculus OX=10090 GN=Krt1 PE=1 SV=4	Krt1	5	3	21	2	65.6	214	169	162	164	225	3	3	2	2	2	High	High	High	High	High
P02535	Keratin, type I cytoskeletal 10 OS=Mus musculus OX=10090 GN=Krt10 PE=1 SV=3	Krt10	8	5	11	3	57.7	67	56	18	29	93	2	2	1	1	3	High	High	Medium	Not Found	High
P08730	Keratin, type I cytoskeletal 13 OS=Mus musculus OX=10090 GN=Krt13 PE=1 SV=2	Krt13	6	3	11	1	47.7	69	38	52	53	78	2	1	1	2	2	High	High	High	High	High
Q3TTY5	Keratin, type II cytoskeletal 2 epidermal OS=Mus musculus OX=10090 GN=Krt2 PE=1 SV=1	Krt2	6	4	7	3	70.9	38	46	26	18	54	2	2	1	1	1	Medium	High	High	Medium	High
Q61765	Keratin, type I cuticular Ha1 OS=Mus musculus OX=10090 GN=Krt31 PE=1 SV=2	Krt31	9	5	6	1	47.1	32		69			1		4			Not Found	Not Found	High	Not Found	Not Found
Q9D646	Keratin, type I cuticular Ha4 OS=Mus musculus OX=10090 GN=Krt34 PE=2 SV=1	Krt34	9	4	5	1	44.5			124					4			Not Found	Not Found	High	Not Found	Not Found
Q497I4	Keratin, type I cuticular Ha5 OS=Mus musculus OX=10090 GN=Krt35 PE=1 SV=1	Krt35	8	5	6	1	50.5	32		127			1		4			Not Found	Not Found	High	Not Found	Not Found
Q922U2	Keratin, type II cytoskeletal 5 OS=Mus musculus OX=10090 GN=Krt5 PE=1 SV=1	Krt5	4	2	7	1	61.7	131	93	74		84	2	2	1		1	High	High	High	Not Found	High
Q3UV17	Keratin, type II cytoskeletal 2 oral OS=Mus musculus OX=10090 GN=Krt76 PE=1 SV=1	Krt76	3	2	5	1	62.8	50	34		43	42	2	1		1	1	High	Not Found	Not Found	High	High
Q8VED5	Keratin, type II cytoskeletal 79 OS=Mus musculus OX=10090 GN=Krt79 PE=1 SV=2	Krt79	4	2	6	1	57.5	92	92	75		74	2	2	1		1	High	High	High	Not Found	High
P97861	Keratin, type II cuticular Hb6 OS=Mus musculus OX=10090 GN=Krt86 PE=2 SV=2	Krt86	6	4	5	1	53.2			132					4			Not Found	Not Found	High	Not Found	Not Found
Q6IMF0	Keratin, type II cuticular 87 OS=Mus musculus OX=10090 GN=Krt87 PE=2 SV=2	Krt87	5	4	5	1	54.6			94					4			Not Found	Not Found	Medium	Not Found	Not Found
Q6ZQ58	La-related protein 1 OS=Mus musculus OX=10090 GN=Larp1 PE=1 SV=3	Larp1	5	3	13	3	121.1	29	115	78	127	44	1	3	2	2	1	High	High	High	High	High
Q05CL8	La-related protein 7 OS=Mus musculus OX=10090 GN=Larp7 PE=1 SV=2	Larp7	39	18	35	18	64.8		550	564	28	28		13	16	1	1	Not Found	High	High	High	High
P06151	L-lactate dehydrogenase A chain OS=Mus musculus OX=10090 GN=Ldha PE=1 SV=3	Ldha	13	3	9	2	36.5	70	52	62	115	115	1	1	1	2	3	Not Found	Not Found	Not Found	High	High
P00342	L-lactate dehydrogenase C chain OS=Mus musculus OX=10090 GN=Ldhc PE=1 SV=2	Ldhc	28	6	12	5	35.9	70	52	62	144	145	1	1	1	5	4	Not Found	Not Found	Not Found	High	High
P97386	DNA ligase 3 OS=Mus musculus OX=10090 GN=Lig3 PE=1 SV=2	Lig3	3	2	4	2	113				95	110				2	2	Not Found	Not Found	Not Found	High	High
Q921G6	Leucine-rich repeat and calponin homology domain-containing protein 4 OS=Mus musculus OX=10090 GN=Lrch4 PE=1 SV=1	Lrch4	9	3	3	3	73.1				61	54				2	1	Not Found	Not Found	Not Found	High	High
Q9D9Q0	Leucine-rich repeat-containing protein 69 OS=Mus musculus OX=10090 GN=Lrrc69 PE=2 SV=1	Lrrc69	9	2	7	2	40				123	159				2	2	Not Found	Not Found	Not Found	High	High
Q91WK0	Leucine-rich repeat flightless-interacting protein 2 OS=Mus musculus OX=10090 GN=Lrrfip2 PE=1 SV=1	Lrrfip2	16	2	2	2	47.1					34					2	Not Found	Not Found	Not Found	Not Found	High
Q08288	Cell growth-regulating nucleolar protein OS=Mus musculus OX=10090 GN=Lyar PE=1 SV=2	Lyar	15	5	10	5	43.7		111	114	69	66		4	4	1	1	Not Found	High	High	High	High
P14873	Microtubule-associated protein 1B OS=Mus musculus OX=10090 GN=Map1b PE=1 SV=2	Map1b	6	7	7	7	270.1	217					7					High	Not Found	Not Found	Not Found	Not Found
Q8K310	Matrin-3 OS=Mus musculus OX=10090 GN=Matr3 PE=1 SV=1	Matr3	12	7	25	7	94.6	245	458	279	305	79	3	6	5	2	1	High	High	High	High	High
A2AG06	Meiosis-specific coiled-coil domain-containing protein MEIOC OS=Mus musculus OX=10090 GN=Meioc PE=1 SV=1	Meioc	5	4	7	4	108.8				73	78				4	3	Not Found	Not Found	Not Found	High	High
Q8BI84	Transport and Golgi organization protein 1 homolog OS=Mus musculus OX=10090 GN=Mia3 PE=1 SV=2	Mia3	3	4	8	4	213.5	45	91	82			1	4	2			High	High	High	Not Found	Not Found
P23249	Putative helicase MOV-10 OS=Mus musculus OX=10090 GN=Mov10 PE=1 SV=2	Mov10	3	3	3	3	113.5				45	56				2	1	Not Found	Not Found	Not Found	High	High
P97434	Myosin phosphatase Rho-interacting protein OS=Mus musculus OX=10090 GN=Mprip PE=1 SV=2	Mprip	5	4	7	4	116.3				43	87				2	4	Not Found	Not Found	Not Found	High	High
Q8C854	Myelin expression factor 2 OS=Mus musculus OX=10090 GN=Myef2 PE=1 SV=1	Myef2	4	2	4	2	63.3		76	76	32	36		1	1	1	1	Not Found	High	High	High	High
Q61879	Myosin-10 OS=Mus musculus OX=10090 GN=Myh10 PE=1 SV=2	Myh10	33	58	143	43	228.9	95	348	449	1258	2446	3	9	11	34	50	High	High	High	High	High
O08638	Myosin-11 OS=Mus musculus OX=10090 GN=Myh11 PE=1 SV=1	Myh11	41	78	275	62	226.9	638	1081	1350	2850	4331	14	24	29	47	62	High	High	High	High	High
Q8VDD5	Myosin-9 OS=Mus musculus OX=10090 GN=Myh9 PE=1 SV=4	Myh9	31	55	138	40	226.2	69	214	379	1356	2321	3	7	8	34	48	High	High	High	High	High
Q3THE2	Myosin regulatory light chain 12B OS=Mus musculus OX=10090 GN=Myl12b PE=1 SV=2	Myl12b	23	3	5	1	19.8	30		47	36	89	1		1	1	2	High	Not Found	High	Not Found	Not Found
P09541	Myosin light chain 4 OS=Mus musculus OX=10090 GN=Myl4 PE=1 SV=3	Myl4	22	3	8	3	21.1		20		129	99		1		2	3	Not Found	Medium	Not Found	High	High
Q60605	Myosin light polypeptide 6 OS=Mus musculus OX=10090 GN=Myl6 PE=1 SV=3	Myl6	62	8	57	6	16.9	125	143	237	521	644	3	5	5	5	6	High	High	High	High	High
Q8CI43	Myosin light chain 6B OS=Mus musculus OX=10090 GN=Myl6b PE=1 SV=1	Myl6b	21	4	20	2	22.7	23	71	104	140	188	1	3	3	3	3	Not Found	Medium	Medium	High	High
Q9CQ19	Myosin regulatory light polypeptide 9 OS=Mus musculus OX=10090 GN=Myl9 PE=1 SV=3	Myl9	40	5	12	3	19.8	44	47	50	100	240	1	1	1	3	5	High	High	High	High	High
Q9JMH9	Unconventional myosin-XVIIIa OS=Mus musculus OX=10090 GN=Myo18a PE=1 SV=2	Myo18a	3	3	4	3	232.6				52	42				2	2	Not Found	Not Found	Not Found	High	High
Q9WTI7	Unconventional myosin-Ic OS=Mus musculus OX=10090 GN=Myo1c PE=1 SV=2	Myo1c	2	2	2	2	121.9					69					2	Not Found	Not Found	Not Found	Not Found	High
P21271	Unconventional myosin-Vb OS=Mus musculus OX=10090 GN=Myo5b PE=1 SV=2	Myo5b	4	4	5	4	210.4					127					4	Not Found	Not Found	Not Found	Not Found	High
Q64331	Unconventional myosin-VI OS=Mus musculus OX=10090 GN=Myo6 PE=1 SV=1	Myo6	8	8	10	8	146.3				48	224				1	8	Not Found	Not Found	Not Found	High	High
P97479	Unconventional myosin-VIIa OS=Mus musculus OX=10090 GN=Myo7a PE=1 SV=2	Myo7a	1	3	4	3	254.8		38		22	32		1		1	2	Not Found	High	Not Found	High	High
Q9QY06	Unconventional myosin-IXb OS=Mus musculus OX=10090 GN=Myo9b PE=1 SV=2	Myo9b	3	4	7	4	238.7				133	127				3	4	Not Found	Not Found	Not Found	High	High
P09405	Nucleolin OS=Mus musculus OX=10090 GN=Ncl PE=1 SV=2	Ncl	10	4	5	4	76.7		64	55				3	2			Not Found	High	High	Not Found	Not Found
Q91W39	Nuclear receptor coactivator 5 OS=Mus musculus OX=10090 GN=Ncoa5 PE=1 SV=1	Ncoa5	5	2	2	2	65.3	60					2					High	Not Found	Not Found	Not Found	Not Found
Q99K48	Non-POU domain-containing octamer-binding protein OS=Mus musculus OX=10090 GN=Nono PE=1 SV=3	Nono	5	2	3	2	54.5				26	62				1	2	Not Found	Not Found	Not Found	High	High
Q61937	Nucleophosmin OS=Mus musculus OX=10090 GN=Npm1 PE=1 SV=1	Npm1	44	11	45	11	32.5	53	727	869	46		1	9	11	1		High	High	High	High	Not Found
A3KGV1	Outer dense fiber protein 2 OS=Mus musculus OX=10090 GN=Odf2 PE=1 SV=1	Odf2	5	4	7	4	95.5	72	69	73	30	69	2	1	1	1	2	High	High	High	High	High
Q60597	2-oxoglutarate dehydrogenase, mitochondrial OS=Mus musculus OX=10090 GN=Ogdh PE=1 SV=3	Ogdh	3	3	3	3	116.4	27				20	1				2	High	Not Found	Not Found	Not Found	Medium
P29341	Polyadenylate-binding protein 1 OS=Mus musculus OX=10090 GN=Pabpc1 PE=1 SV=2	Pabpc1	39	24	75	24	70.6	173	791	615	302	214	6	19	17	10	9	High	High	High	High	High
Q61990	Poly(rC)-binding protein 2 OS=Mus musculus OX=10090 GN=Pcbp2 PE=1 SV=1	Pcbp2	12	2	3	2	38.2		67	27				2	1			Not Found	High	High	Not Found	Not Found
Q9R0L6	Pericentriolar material 1 protein OS=Mus musculus OX=10090 GN=Pcm1 PE=1 SV=2	Pcm1	3	6	15	6	228.7	184	45	59	104	98	6	1	2	3	3	High	High	High	High	High
P35487	Pyruvate dehydrogenase E1 component subunit alpha, testis-specific form, mitochondrial OS=Mus musculus OX=10090 GN=Pdha2 PE=1 SV=1	Pdha2	30	14	37	14	43.4	64	52		427	440	2	1		13	12	High	High	Not Found	High	High
Q9D051	Pyruvate dehydrogenase E1 component subunit beta, mitochondrial OS=Mus musculus OX=10090 GN=Pdhb PE=1 SV=1	Pdhb	14	3	5	3	38.9				53	158				1	3	Not Found	Not Found	Not Found	High	High
Q8BKZ9	Pyruvate dehydrogenase protein X component, mitochondrial OS=Mus musculus OX=10090 GN=Pdhx PE=1 SV=1	Pdhx	9	5	14	5	54				252	266				5	5	Not Found	Not Found	Not Found	High	High
Q922R8	Protein disulfide-isomerase A6 OS=Mus musculus OX=10090 GN=Pdia6 PE=1 SV=3	Pdia6	9	3	8	3	48.1				164	186				3	3	Not Found	Not Found	Not Found	High	High
Q8BX10	Serine/threonine-protein phosphatase PGAM5, mitochondrial OS=Mus musculus OX=10090 GN=Pgam5 PE=1 SV=1	Pgam5	28	7	13	7	32		178	121				7	3			Not Found	High	High	Not Found	Not Found
Q9JMB7	Piwi-like protein 1 OS=Mus musculus OX=10090 GN=Piwil1 PE=1 SV=1	Piwil1	35	21	51	21	98.5	70	510	453	157	217	3	18	14	6	7	High	High	High	High	High
Q9QXS1	Plectin OS=Mus musculus OX=10090 GN=Plec PE=1 SV=3	Plec	3	9	13	9	533.9	57			49	108	2			5	5	High	Not Found	Not Found	High	High
Q9WTX2	Interferon-inducible double-stranded RNA-dependent protein kinase activator A OS=Mus musculus OX=10090 GN=Prkra PE=1 SV=1	Prkra	12	2	4	2	34.3		63	57				2	2			Not Found	High	High	Not Found	Not Found
P03987	Ig gamma-3 chain C region OS=Mus musculus OX=10090 PE=1 SV=2	Probable RNA-binding protein 46 OS	11	2	2	2	43.9			49					2			Not Found	Not Found	High	Not Found	Not Found
Q7TSC1	Protein PRRC2A OS=Mus musculus OX=10090 GN=Prrc2a PE=1 SV=1	Prrc2a	14	21	47	20	229.1		460	442	33	26		17	15	2	1	Not Found	High	High	Medium	Not Found
Q3TLH4	Protein PRRC2C OS=Mus musculus OX=10090 GN=Prrc2c PE=1 SV=3	Prrc2c	1	2	5	1	310.7		59	46	29	26		2	1	1	1	Not Found	High	Not Found	Not Found	Not Found
Q8BG32	26S proteasome non-ATPase regulatory subunit 11 OS=Mus musculus OX=10090 GN=Psmd11 PE=1 SV=3	Psmd11	12	3	3	3	47.4		68	46				2	1			Not Found	High	High	Not Found	Not Found
Q9D8W5	26S proteasome non-ATPase regulatory subunit 12 OS=Mus musculus OX=10090 GN=Psmd12 PE=1 SV=4	Psmd12	15	5	7	5	52.9		123	244				3	4			Not Found	High	High	Not Found	Not Found
Q9WVJ2	26S proteasome non-ATPase regulatory subunit 13 OS=Mus musculus OX=10090 GN=Psmd13 PE=1 SV=1	Psmd13	11	4	7	4	42.8		77	64				3	3			Not Found	High	High	Not Found	Not Found
P14685	26S proteasome non-ATPase regulatory subunit 3 OS=Mus musculus OX=10090 GN=Psmd3 PE=1 SV=3	Psmd3	22	9	14	9	60.7		174	224				7	7			Not Found	High	High	Not Found	Not Found
Q99JI4	26S proteasome non-ATPase regulatory subunit 6 OS=Mus musculus OX=10090 GN=Psmd6 PE=1 SV=1	Psmd6	11	3	5	3	45.5		119	74				3	2			Not Found	High	High	Not Found	Not Found
P26516	26S proteasome non-ATPase regulatory subunit 7 OS=Mus musculus OX=10090 GN=Psmd7 PE=1 SV=2	Psmd7	10	2	4	2	36.5		51	53				2	2			Not Found	High	High	Not Found	Not Found
Q8R326	Paraspeckle component 1 OS=Mus musculus OX=10090 GN=Pspc1 PE=1 SV=1	Pspc1	39	16	34	16	58.7				483	599				11	15	Not Found	Not Found	Not Found	High	High
Q69Z89	Ras-associating and dilute domain-containing protein OS=Mus musculus OX=10090 GN=Radil PE=1 SV=2	Radil	31	19	39	19	120.3				770	727				15	16	Not Found	Not Found	Not Found	High	High
P62835	Ras-related protein Rap-1A OS=Mus musculus OX=10090 GN=Rap1a PE=1 SV=1	Rap1a	8	2	4	2	21				152	121				2	1	Not Found	Not Found	Not Found	High	High
Q9D0I9	Arginine--tRNA ligase, cytoplasmic OS=Mus musculus OX=10090 GN=Rars PE=1 SV=2	Rars	3	2	2	2	75.6			49					2			Not Found	Not Found	High	Not Found	Not Found
Q8C2Q3	RNA-binding protein 14 OS=Mus musculus OX=10090 GN=Rbm14 PE=1 SV=1	Rbm14	6	3	7	3	69.4	19	77	67	33	27	1	2	1	2	1	Medium	High	High	High	High
P86049	Probable RNA-binding protein 46 OS=Mus musculus OX=10090 GN=Rbm46 PE=1 SV=1	Rbm46	4	2	2	2	60		108					2				Not Found	High	Not Found	Not Found	Not Found
P50636	E3 ubiquitin-protein ligase RNF19A OS=Mus musculus OX=10090 GN=Rnf19a PE=1 SV=2	Rnf19a	9	3	4	3	90.6				36	56				1	3	Not Found	Not Found	Not Found	High	High
P97762	Retinitis pigmentosa 9 protein homolog OS=Mus musculus OX=10090 GN=rp9 PE=1 SV=1	rp9	10	2	2	2	25.2	41				22	1				1	High	Not Found	Not Found	Not Found	Medium
P53026	60S ribosomal protein L10a OS=Mus musculus OX=10090 GN=Rpl10a PE=1 SV=3	Rpl10a	28	5	12	5	24.9	22	141	163		25	1	2	4		1	Medium	High	High	Not Found	High
P86048	60S ribosomal protein L10-like OS=Mus musculus OX=10090 GN=Rpl10l PE=2 SV=1	Rpl10l	44	8	18	8	24.5	63	138	116	118	88	2	6	3	4	3	High	High	High	High	High
Q9CXW4	60S ribosomal protein L11 OS=Mus musculus OX=10090 GN=Rpl11 PE=1 SV=4	Rpl11	30	6	26	6	20.2	89	184	203	112	105	3	6	6	3	3	High	High	High	High	High
P35979	60S ribosomal protein L12 OS=Mus musculus OX=10090 GN=Rpl12 PE=1 SV=2	Rpl12	49	6	16	6	17.8	20	192	132	64	94	1	4	4	3	2	Medium	High	High	High	High
P47963	60S ribosomal protein L13 OS=Mus musculus OX=10090 GN=Rpl13 PE=1 SV=3	Rpl13	31	7	22	7	24.3	25	122	127	85	111	1	6	6	3	3	Medium	High	High	High	High
P19253	60S ribosomal protein L13a OS=Mus musculus OX=10090 GN=Rpl13a PE=1 SV=4	Rpl13a	29	6	18	6	23.4		134	52	28	48		6	5	1	3	Not Found	High	High	High	High
Q9CR57	60S ribosomal protein L14 OS=Mus musculus OX=10090 GN=Rpl14 PE=1 SV=3	Rpl14	30	6	26	6	23.5	123	270	225	251	181	2	5	4	4	5	High	High	High	High	High
Q9CZM2	60S ribosomal protein L15 OS=Mus musculus OX=10090 GN=Rpl15 PE=2 SV=4	Rpl15	27	7	30	7	24.1	38	135	163	148	148	2	5	5	6	6	High	High	High	High	High
Q9CPR4	60S ribosomal protein L17 OS=Mus musculus OX=10090 GN=Rpl17 PE=1 SV=3	Rpl17	17	4	11	4	21.4	36	63	97	42	30	1	2	4	2	1	High	High	High	High	High
P35980	60S ribosomal protein L18 OS=Mus musculus OX=10090 GN=Rpl18 PE=1 SV=3	Rpl18	45	9	39	9	21.6	99	424	426	239	160	2	8	6	6	5	High	High	High	High	High
P62717	60S ribosomal protein L18a OS=Mus musculus OX=10090 GN=Rpl18a PE=1 SV=1	Rpl18a	53	10	30	10	20.7	63	345	169	91	109	2	8	8	2	4	High	High	High	High	High
P84099	60S ribosomal protein L19 OS=Mus musculus OX=10090 GN=Rpl19 PE=1 SV=1	Rpl19	38	8	22	8	23.5		175	192	85	33		8	7	3	1	Not Found	High	High	High	High
O09167	60S ribosomal protein L21 OS=Mus musculus OX=10090 GN=Rpl21 PE=1 SV=3	Rpl21	35	5	10	5	18.6		157	141	26	24		4	4	1	1	Not Found	High	High	Medium	High
P67984	60S ribosomal protein L22 OS=Mus musculus OX=10090 GN=Rpl22 PE=1 SV=2	Rpl22	30	2	2	2	14.8		46					2				Not Found	High	Not Found	Not Found	Not Found
P62830	60S ribosomal protein L23 OS=Mus musculus OX=10090 GN=Rpl23 PE=1 SV=1	Rpl23	41	4	12	4	14.9	27	112	42	111	117	1	3	1	4	3	High	High	High	High	High
P62751	60S ribosomal protein L23a OS=Mus musculus OX=10090 GN=Rpl23a PE=1 SV=1	Rpl23a	26	3	7	3	17.7		30	48	31	38		2	1	2	1	Not Found	High	High	High	High
Q8BP67	60S ribosomal protein L24 OS=Mus musculus OX=10090 GN=Rpl24 PE=1 SV=2	Rpl24	49	8	27	8	17.8	49	442	438	104	132	1	7	6	2	3	High	High	High	High	High
P61255	60S ribosomal protein L26 OS=Mus musculus OX=10090 GN=Rpl26 PE=1 SV=1	Rpl26	44	7	18	7	17.2	57	169	97	35	41	2	7	6	1	1	High	High	High	High	High
P14115	60S ribosomal protein L27a OS=Mus musculus OX=10090 GN=Rpl27a PE=1 SV=5	Rpl27a	39	4	12	4	16.6	113	78	171	67	66	2	3	4	1	1	High	High	High	High	High
P41105	60S ribosomal protein L28 OS=Mus musculus OX=10090 GN=Rpl28 PE=1 SV=2	Rpl28	43	5	19	5	15.7	45	134	104	62	68	3	5	4	3	3	High	High	High	High	High
P47915	60S ribosomal protein L29 OS=Mus musculus OX=10090 GN=Rpl29 PE=1 SV=2	Rpl29	33	6	20	6	17.6	69	141	125	68	70	3	5	5	3	4	High	High	High	High	High
P27659	60S ribosomal protein L3 OS=Mus musculus OX=10090 GN=Rpl3 PE=1 SV=3	Rpl3	37	18	53	18	46.1	97	355	339	262	255	3	13	11	9	8	High	High	High	High	High
P62889	60S ribosomal protein L30 OS=Mus musculus OX=10090 GN=Rpl30 PE=1 SV=2	Rpl30	35	3	9	3	12.8	35	163	140	82	82	1	3	2	1	1	High	High	High	High	High
P62900	60S ribosomal protein L31 OS=Mus musculus OX=10090 GN=Rpl31 PE=1 SV=1	Rpl31	20	3	15	3	14.5	22	118	95	55	43	1	3	3	2	2	High	High	High	High	High
P62911	60S ribosomal protein L32 OS=Mus musculus OX=10090 GN=Rpl32 PE=1 SV=2	Rpl32	41	5	18	5	15.9	36	121	128	64	159	2	3	4	4	4	High	High	High	High	High
Q9D1R9	60S ribosomal protein L34 OS=Mus musculus OX=10090 GN=Rpl34 PE=1 SV=2	Rpl34	34	4	13	4	13.3	28	92	43	55	72	1	3	2	2	3	High	High	High	High	High
Q6ZWV7	60S ribosomal protein L35 OS=Mus musculus OX=10090 GN=Rpl35 PE=1 SV=1	Rpl35	29	3	13	3	14.5	20	99	94	76	81	2	2	2	2	1	High	High	High	High	High
O55142	60S ribosomal protein L35a OS=Mus musculus OX=10090 GN=Rpl35a PE=1 SV=2	Rpl35a	27	3	4	3	12.5		24	54				1	3			Not Found	High	High	Not Found	Not Found
P47964	60S ribosomal protein L36 OS=Mus musculus OX=10090 GN=Rpl36 PE=1 SV=2	Rpl36	18	2	6	2	12.2	24	32	25	25	25	1	2	1	1	1	Medium	High	High	Medium	High
Q9D823	60S ribosomal protein L37 OS=Mus musculus OX=10090 GN=Rpl37 PE=3 SV=3	Rpl37	20	2	5	2	11.1	17	34	19	23		1	2	1	1		Medium	High	Medium	Medium	Not Found
P61514	60S ribosomal protein L37a OS=Mus musculus OX=10090 GN=Rpl37a PE=1 SV=2	Rpl37a	41	3	7	3	10.3		66	28	36	32		2	1	2	2	Not Found	High	High	High	High
Q9D8E6	60S ribosomal protein L4 OS=Mus musculus OX=10090 GN=Rpl4 PE=1 SV=3	Rpl4	38	14	50	14	47.1	154	488	615	257	379	2	12	11	6	10	High	High	High	High	High
P47911	60S ribosomal protein L6 OS=Mus musculus OX=10090 GN=Rpl6 PE=1 SV=3	Rpl6	32	10	28	10	33.5	122	124	330	195	245	2	6	7	5	6	High	High	High	High	High
P14148	60S ribosomal protein L7 OS=Mus musculus OX=10090 GN=Rpl7 PE=1 SV=2	Rpl7	26	6	17	6	31.4	94	175	141	47	96	2	4	4	1	1	High	High	High	High	High
P12970	60S ribosomal protein L7a OS=Mus musculus OX=10090 GN=Rpl7a PE=1 SV=2	Rpl7a	29	6	16	6	30	178	134	166	35	55	3	4	4	1	2	High	High	High	High	High
P62918	60S ribosomal protein L8 OS=Mus musculus OX=10090 GN=Rpl8 PE=1 SV=2	Rpl8	25	8	31	8	28	38	136	113	177	90	1	6	6	6	4	High	High	High	High	High
P63325	40S ribosomal protein S10 OS=Mus musculus OX=10090 GN=Rps10 PE=1 SV=1	Rps10	22	3	4	3	18.9	48		47	17		1		1	2		High	Not Found	High	Medium	Not Found
P62281	40S ribosomal protein S11 OS=Mus musculus OX=10090 GN=Rps11 PE=1 SV=3	Rps11	34	6	16	6	18.4	38	107	124	61	54	1	5	4	2	2	High	High	High	High	High
P62301	40S ribosomal protein S13 OS=Mus musculus OX=10090 GN=Rps13 PE=1 SV=2	Rps13	38	6	14	6	17.2	25	113	131		60	1	5	4		2	High	High	High	Not Found	High
P62264	40S ribosomal protein S14 OS=Mus musculus OX=10090 GN=Rps14 PE=1 SV=3	Rps14	30	3	7	3	16.3		53	62	20	17		3	2	1	1	Not Found	High	High	Medium	Medium
P62843	40S ribosomal protein S15 OS=Mus musculus OX=10090 GN=Rps15 PE=1 SV=2	Rps15	22	2	6	2	17	33	30	21	28	46	1	1	1	1	2	High	High	Medium	High	High
P62245	40S ribosomal protein S15a OS=Mus musculus OX=10090 GN=Rps15a PE=1 SV=2	Rps15a	14	3	5	3	14.8		70	96				2	3			Not Found	High	High	Not Found	Not Found
P14131	40S ribosomal protein S16 OS=Mus musculus OX=10090 GN=Rps16 PE=1 SV=4	Rps16	14	3	19	3	16.4	57	186	122	134	134	2	2	2	3	3	High	High	High	High	High
P63276	40S ribosomal protein S17 OS=Mus musculus OX=10090 GN=Rps17 PE=1 SV=2	Rps17	45	4	17	4	15.5	43	212	86	259	188	1	3	2	4	2	High	High	High	High	High
P62270	40S ribosomal protein S18 OS=Mus musculus OX=10090 GN=Rps18 PE=1 SV=3	Rps18	37	6	14	6	17.7	38	81	133	92	103	1	2	4	3	4	High	High	High	High	High
Q9CZX8	40S ribosomal protein S19 OS=Mus musculus OX=10090 GN=Rps19 PE=1 SV=3	Rps19	17	2	5	2	16.1		57	24	60			2	1	2		Not Found	High	Medium	High	Not Found
P25444	40S ribosomal protein S2 OS=Mus musculus OX=10090 GN=Rps2 PE=1 SV=3	Rps2	45	14	36	14	31.2	67	415	316	107	115	2	9	9	4	7	High	High	High	High	High
P60867	40S ribosomal protein S20 OS=Mus musculus OX=10090 GN=Rps20 PE=1 SV=1	Rps20	9	2	6	2	13.4		49	51	30	31		2	2	1	1	Not Found	High	High	High	High
P62267	40S ribosomal protein S23 OS=Mus musculus OX=10090 GN=Rps23 PE=1 SV=3	Rps23	41	5	15	5	15.8	20	62	161	85	100	1	4	4	2	3	Medium	High	High	High	High
P62849	40S ribosomal protein S24 OS=Mus musculus OX=10090 GN=Rps24 PE=1 SV=1	Rps24	30	4	6	4	15.4		74	84		61		3	2		1	Not Found	High	High	Not Found	High
P62852	40S ribosomal protein S25 OS=Mus musculus OX=10090 GN=Rps25 PE=1 SV=1	Rps25	32	4	12	4	13.7	19	105	69	54	40	1	4	3	2	2	Medium	High	High	High	High
P62855	40S ribosomal protein S26 OS=Mus musculus OX=10090 GN=Rps26 PE=1 SV=3	Rps26	21	2	7	2	13	36	46	49	32	51	1	1	2	1	2	High	High	High	High	High
P62983	Ubiquitin-40S ribosomal protein S27a OS=Mus musculus OX=10090 GN=Rps27a PE=1 SV=2	Rps27a	14	2	13	2	17.9	34	73	86	85	105	1	2	1	2	2	High	High	High	High	High
P62908	40S ribosomal protein S3 OS=Mus musculus OX=10090 GN=Rps3 PE=1 SV=1	Rps3	22	4	6	4	26.7	34	40	18	53	51	1	1	1	1	2	High	High	High	High	High
P97351	40S ribosomal protein S3a OS=Mus musculus OX=10090 GN=Rps3a PE=1 SV=3	Rps3a	45	12	34	12	29.9	41	348	359	130	135	1	9	10	3	4	High	High	High	High	High
P62702	40S ribosomal protein S4, X isoform OS=Mus musculus OX=10090 GN=Rps4x PE=1 SV=2	Rps4x	33	10	37	10	29.6	51	302	265	169	237	2	8	6	5	8	High	High	High	High	High
P97461	40S ribosomal protein S5 OS=Mus musculus OX=10090 GN=Rps5 PE=1 SV=3	Rps5	15	3	3	3	22.9			17	29	33			1	1	1	Not Found	Not Found	Medium	High	High
P62754	40S ribosomal protein S6 OS=Mus musculus OX=10090 GN=Rps6 PE=1 SV=1	Rps6	33	6	28	6	28.7	162	296	405	209	253	3	5	5	2	3	High	High	High	High	High
P62082	40S ribosomal protein S7 OS=Mus musculus OX=10090 GN=Rps7 PE=2 SV=1	Rps7	20	3	6	3	22.1		29	59		108		1	2		2	Not Found	High	High	Not Found	High
P62242	40S ribosomal protein S8 OS=Mus musculus OX=10090 GN=Rps8 PE=1 SV=2	Rps8	54	7	23	7	24.2	191	255	384	57		3	6	7	2		High	High	High	High	Not Found
Q6ZWN5	40S ribosomal protein S9 OS=Mus musculus OX=10090 GN=Rps9 PE=1 SV=3	Rps9	26	7	21	7	22.6	22	168	142	22	37	1	6	6	1	2	Medium	High	High	Medium	High
Q99PL5	Ribosome-binding protein 1 OS=Mus musculus OX=10090 GN=Rrbp1 PE=1 SV=2	Rrbp1	12	2	2	2	172.8		19	23				1	1			Not Found	Medium	Medium	Not Found	Not Found
Q8VIG3	Radial spoke head 1 homolog OS=Mus musculus OX=10090 GN=Rsph1 PE=1 SV=2	Rsph1	7	2	2	2	34.2				15	51				1	1	Not Found	Not Found	Not Found	Medium	High
Q99LF4	tRNA-splicing ligase RtcB homolog OS=Mus musculus OX=10090 GN=Rtcb PE=1 SV=1	Rtcb	6	2	3	2	55.2		51	22	30			1	1	1		Not Found	High	Medium	High	Not Found
Q9D394	Protein RUFY3 OS=Mus musculus OX=10090 GN=Rufy3 PE=1 SV=1	Rufy3	30	13	23	13	53				297	380				8	11	Not Found	Not Found	Not Found	High	High
Q9JLI8	Squamous cell carcinoma antigen recognized by T-cells 3 OS=Mus musculus OX=10090 GN=Sart3 PE=1 SV=1	Sart3	7	4	6	4	109.6		77	60				4	2			Not Found	High	High	Not Found	Not Found
Q8VIJ6	Splicing factor, proline- and glutamine-rich OS=Mus musculus OX=10090 GN=Sfpq PE=1 SV=1	Sfpq	23	13	38	13	75.4	85	134	156	409	446	1	3	2	11	13	High	High	High	High	High
A2AQ25	Sickle tail protein OS=Mus musculus OX=10090 GN=Skt PE=1 SV=1	Skt	1	2	2	2	212.9	54					2					High	Not Found	Not Found	Not Found	Not Found
Q3V132	ADP/ATP translocase 4 OS=Mus musculus OX=10090 GN=Slc25a31 PE=1 SV=1	Slc25a31	13	3	10	2	35.2		94	19	202	171		1	1	3	2	Not Found	High	Medium	High	High
P51881	ADP/ATP translocase 2 OS=Mus musculus OX=10090 GN=Slc25a5 PE=1 SV=3	Slc25a5	11	4	9	3	32.9				87	108				4	4	Not Found	Not Found	Not Found	High	High
Q6ZPY2	Protein SMG5 OS=Mus musculus OX=10090 GN=Smg5 PE=1 SV=2	Smg5	22	19	81	19	114				1457	1623				16	17	Not Found	Not Found	Not Found	High	High
P61406	Telomerase-binding protein EST1A OS=Mus musculus OX=10090 GN=Smg6 PE=1 SV=1	Smg6	46	57	125	57	160.4		1932	1504				52	45			Not Found	High	High	Not Found	Not Found
Q5RJH6	Protein SMG7 OS=Mus musculus OX=10090 GN=Smg7 PE=2 SV=1	Smg7	50	47	174	47	126.8				2211	2505				38	43	Not Found	Not Found	Not Found	High	High
Q80YT5	Spermatogenesis-associated protein 20 OS=Mus musculus OX=10090 GN=Spata20 PE=1 SV=1	Spata20	4	3	4	3	88.4				60	28				3	1	Not Found	Not Found	Not Found	High	High
Q8K1N4	Spermatogenesis-associated serine-rich protein 2 OS=Mus musculus OX=10090 GN=Spats2 PE=1 SV=1	Spats2	6	2	7	2	58.9	76	102	80	86	70	1	2	1	1	1	High	High	High	High	High
Q52KI8	Serine/arginine repetitive matrix protein 1 OS=Mus musculus OX=10090 GN=Srrm1 PE=1 SV=2	Srrm1	3	3	3	3	106.8		63	63				2	1			Not Found	High	High	Not Found	Not Found
Q8BTI8	Serine/arginine repetitive matrix protein 2 OS=Mus musculus OX=10090 GN=Srrm2 PE=1 SV=3	Srrm2	2	4	7	4	294.7	38	83	80			2	2	3			High	High	High	Not Found	Not Found
Q8BL97	Serine/arginine-rich splicing factor 7 OS=Mus musculus OX=10090 GN=Srsf7 PE=1 SV=1	Srsf7	7	2	3	2	30.8			37	20				2	1		Not Found	Not Found	High	Medium	Not Found
Q922B9	Sperm-specific antigen 2 homolog OS=Mus musculus OX=10090 GN=Ssfa2 PE=1 SV=3	Ssfa2	2	2	3	2	136.9				26	40				1	2	Not Found	Not Found	Not Found	High	High
Q9WUM5	Succinate--CoA ligase [ADP/GDP-forming] subunit alpha, mitochondrial OS=Mus musculus OX=10090 GN=Suclg1 PE=1 SV=4	Suclg1	20	6	10	6	36.1	26	112	63	20	25	1	4	2	1	1	High	High	High	Medium	Medium
Q64310	Surfeit locus protein 4 OS=Mus musculus OX=10090 GN=Surf4 PE=1 SV=1	Surf4	8	2	2	2	30.4					58					2	Not Found	Not Found	Not Found	Not Found	High
Q9DBY1	E3 ubiquitin-protein ligase synoviolin OS=Mus musculus OX=10090 GN=Syvn1 PE=1 SV=3	Syvn1	8	5	13	5	67.3				170	122				4	4	Not Found	Not Found	Not Found	High	High
Q921F2	TAR DNA-binding protein 43 OS=Mus musculus OX=10090 GN=Tardbp PE=1 SV=1	Tardbp	6	2	2	2	44.5					91					2	Not Found	Not Found	Not Found	Not Found	High
P11983	T-complex protein 1 subunit alpha OS=Mus musculus OX=10090 GN=Tcp1 PE=1 SV=3	Tcp1	13	4	7	4	60.4	42			99	190	1			2	3	High	Not Found	Not Found	High	High
Q91W18	Tudor domain-containing protein 3 OS=Mus musculus OX=10090 GN=Tdrd3 PE=1 SV=4	Tdrd3	14	9	16	9	82.2		305	324		71		7	5		1	Not Found	High	High	Not Found	High
P61407	Tudor domain-containing protein 6 OS=Mus musculus OX=10090 GN=Tdrd6 PE=1 SV=1	Tdrd6	2	3	11	3	237.8		121	88	136	153		1	1	2	2	Not Found	High	High	High	High
Q9JMI7	Testis-expressed protein 101 OS=Mus musculus OX=10090 GN=Tex101 PE=1 SV=1	Tex101	29	7	21	7	27	87	96	118	197	384	2	2	2	5	5	High	High	High	High	High
P11378	Nuclear transition protein 2 OS=Mus musculus OX=10090 GN=Tnp2 PE=2 SV=3	Tnp2	63	3	24	3	13.1	31	43	72	45	47	2	2	3	2	3	High	High	High	High	High
Q9Z321	DNA topoisomerase 3-beta-1 OS=Mus musculus OX=10090 GN=Top3b PE=1 SV=1	Top3b	6	3	3	3	96.9		47	37				2	1			Not Found	High	High	Not Found	Not Found
P58771	Tropomyosin alpha-1 chain OS=Mus musculus OX=10090 GN=Tpm1 PE=1 SV=1	Tpm1	17	4	7	1	32.7		23	24	40	72		1	1	2	3	Not Found	Not Found	Not Found	Not Found	High
P21107	Tropomyosin alpha-3 chain OS=Mus musculus OX=10090 GN=Tpm3 PE=1 SV=3	Tpm3	22	5	10	2	33		23	24	44	89		1	1	3	4	Not Found	Not Found	Not Found	Medium	High
Q61510	E3 ubiquitin/ISG15 ligase TRIM25 OS=Mus musculus OX=10090 GN=Trim25 PE=1 SV=2	Trim25	13	6	13	6	71.7		45	60	278	322		1	1	1	6	Not Found	High	High	High	High
O54887	Testis-specific serine kinase substrate OS=Mus musculus OX=10090 GN=Tsks PE=1 SV=4	Tsks	4	2	2	2	63.5	48					2					High	Not Found	Not Found	Not Found	Not Found
P68369	Tubulin alpha-1A chain OS=Mus musculus OX=10090 GN=Tuba1a PE=1 SV=1	Tuba1a	41	12	47	3	50.1	422	155	182	404	635	9	6	5	7	10	High	High	High	High	High
P05214	Tubulin alpha-3 chain OS=Mus musculus OX=10090 GN=Tuba3a PE=1 SV=1	Tuba3a	41	12	44	3	49.9	412	222	221	322	492	8	8	6	5	9	High	High	High	High	High
Q9ERD7	Tubulin beta-3 chain OS=Mus musculus OX=10090 GN=Tubb3 PE=1 SV=1	Tubb3	25	8	53	2	50.4	254	335	266	765	661	4	6	5	7	8	Not Found	High	Not Found	High	High
P68372	Tubulin beta-4B chain OS=Mus musculus OX=10090 GN=Tubb4b PE=1 SV=1	Tubb4b	56	16	93	5	49.8	517	588	552	895	932	10	13	11	10	10	High	High	High	High	High
P99024	Tubulin beta-5 chain OS=Mus musculus OX=10090 GN=Tubb5 PE=1 SV=1	Tubb5	50	14	71	3	49.6	310	342	291	643	883	6	10	6	8	11	Not Found	High	Not Found	Not Found	High
Q5EBG8	Uncharacterized protein C1orf50 homolog OS=Mus musculus OX=10090 PE=1 SV=1	Uncharacterized protein C1orf50 homolog OS	76	8	25	8	21.8				453	592				5	7	Not Found	Not Found	Not Found	High	High
Q149G0	UPF0561 protein C2orf68 homolog OS=Mus musculus OX=10090 PE=2 SV=1	UPF0561 protein C2orf68 homolog OS	16	3	4	3	18.6		63	51				2	2			Not Found	High	High	Not Found	Not Found
Q9EPU0	Regulator of nonsense transcripts 1 OS=Mus musculus OX=10090 GN=Upf1 PE=1 SV=2	Upf1	28	24	56	24	123.9	21	315	199	643	476	1	12	8	13	12	High	High	High	High	High
Q01853	Transitional endoplasmic reticulum ATPase OS=Mus musculus OX=10090 GN=Vcp PE=1 SV=4	Vcp	16	6	19	6	89.3	127	62		344	485	1	1		3	6	High	High	Not Found	High	High
P20152	Vimentin OS=Mus musculus OX=10090 GN=Vim PE=1 SV=3	Vim	55	21	71	21	53.7	750	259	240	270	475	19	6	7	10	12	High	High	High	High	High
Q8BND3	WD repeat-containing protein 35 OS=Mus musculus OX=10090 GN=Wdr35 PE=1 SV=3	Wdr35	4	2	2	2	133.9					85					2	Not Found	Not Found	Not Found	Not Found	High
Q8CBE3	WD repeat-containing protein 37 OS=Mus musculus OX=10090 GN=Wdr37 PE=1 SV=1	Wdr37	9	4	9	4	55	78			135	146	2			3	4	High	Not Found	Not Found	High	High
P62960	Nuclease-sensitive element-binding protein 1 OS=Mus musculus OX=10090 GN=Ybx1 PE=1 SV=3	Ybx1	42	8	17	5	35.7		189	72	29	45		7	4	2	3	Not Found	High	High	High	High
Q9Z2C8	Y-box-binding protein 2 OS=Mus musculus OX=10090 GN=Ybx2 PE=1 SV=1	Ybx2	43	11	47	9	38.2	93	455	285	260	139	4	10	7	6	7	High	High	High	High	High
Q9JKB3	Y-box-binding protein 3 OS=Mus musculus OX=10090 GN=Ybx3 PE=1 SV=2	Ybx3	48	10	27	7	38.8	65	292	126	107	131	2	9	4	3	4	High	High	High	High	High
B2RR83	Probable ATP-dependent RNA helicase YTHDC2 OS=Mus musculus OX=10090 GN=Ythdc2 PE=1 SV=1	Ythdc2	9	8	13	8	161		110	142	98	27		4	4	4	1	Not Found	High	High	High	High
Q91VW9	Zinc finger protein with KRAB and SCAN domains 3 OS=Mus musculus OX=10090 GN=Zkscan3 PE=1 SV=1	Zkscan3	48	17	44	17	62.6		415	510				14	16			Not Found	High	High	Not Found	Not Found
Q3UHH1	Zinc finger SWIM domain-containing protein 8 OS=Mus musculus OX=10090 GN=Zswim8 PE=1 SV=1	Zswim8	3	3	4	3	196.9				130	160				2	2	Not Found	Not Found	Not Found	High	High

## Sheet: Table S1B
Supplementary Table S1B. Mass spectrometric analysis of CBs isolated from CTRL and Smg6-cKO mice. Only the proteins identfied as high confidence CB compontenes in Meikar et al. 2014 (PMID: 24554440) are shown.
				CTRL1			CTRL2			cKO1			cKO2
Accession	Description	Gene name	MW [kDa]	Score Mascot: A2 Mascot	# Peptides	Coverage [%]	Score Mascot: A2 Mascot	# Peptides	Coverage [%]	Score Mascot: A2 Mascot	# Peptides	Coverage [%]	Score Mascot: A2 Mascot	# Peptides	Coverage [%]	Notes:
Q5SUE7	Adenosine deaminase domain-containing protein 1 OS=Mus musculus OX=10090 GN=Adad1 PE=1 SV=1	Adad1	67.8	491	10	29	469	11	31	303	10	27	173	4	13
Q9D5P4	Adenosine deaminase domain-containing protein 2 OS=Mus musculus OX=10090 GN=Adad2 PE=2 SV=1	Adad2	51	310	6	26	311	7	23	207	6	20	159	5	15
Q60662	A-kinase anchor protein 4 OS=Mus musculus OX=10090 GN=Akap4 PE=1 SV=1	Akap4	93.7	2528	48	59	3314	48	66	0	0	0	0	0	0	Not found in Smg6KO likely due to lack elongating spermatids and late CB
Q8VD46	Ankyrin repeat, SAM and basic leucine zipper domain-containing protein 1 OS=Mus musculus OX=10090 GN=Asz1 PE=1 SV=2	Asz1	53	344	7	19	391	7	22	207	3	9	68	2	8
Q8K3W3	Protein CASC3 OS=Mus musculus OX=10090 GN=Casc3 PE=1 SV=3	Casc3	75.7	199	5	12	243	6	15	68	3	8	96	4	11
Q9CXS4	Centromere protein V OS=Mus musculus OX=10090 GN=Cenpv PE=1 SV=2	Cenpv	27.5	668	11	54	547	10	51	444	9	54	494	8	50
P53996	Cellular nucleic acid-binding protein OS=Mus musculus OX=10090 GN=Cnbp PE=1 SV=2	Cnbp	19.6	480	6	39	316	5	30	537	7	39	330	4	31
P16381	Putative ATP-dependent RNA helicase Pl10 OS=Mus musculus OX=10090 GN=D1Pas1 PE=1 SV=1	D1Pas1	73.1	1305	25	49	1357	28	49	1111	23	40	1143	26	47
Q91VR5	ATP-dependent RNA helicase DDX1 OS=Mus musculus OX=10090 GN=Ddx1 PE=1 SV=1	Ddx1	82.4	789	16	36	635	11	31	708	15	36	590	14	34
Q9QY15	ATP-dependent RNA helicase DDX25 OS=Mus musculus OX=10090 GN=Ddx25 PE=1 SV=2	Ddx25	54.8	1431	26	72	1470	22	70	723	14	42	568	13	39
Q61496	ATP-dependent RNA helicase DDX4 OS=Mus musculus OX=10090 GN=Ddx4 PE=1 SV=2	Ddx4	76.4	5508	66	73	5503	67	74	3021	46	66	3176	50	71
Q61656	Probable ATP-dependent RNA helicase DDX5 OS=Mus musculus OX=10090 GN=Ddx5 PE=1 SV=2	Ddx5	69.2	1690	28	52	1380	26	46	1753	34	61	1179	26	52
O70133	ATP-dependent RNA helicase A OS=Mus musculus OX=10090 GN=Dhx9 PE=1 SV=2	Dhx9	149.4	1291	30	28	1130	31	33	1553	34	32	750	23	19
Q3UJB9	Enhancer of mRNA-decapping protein 4 OS=Mus musculus OX=10090 GN=Edc4 PE=1 SV=2	Edc4	152.4	1269	20	23	1241	22	26	1383	26	30	823	16	18
P10126	Elongation factor 1-alpha 1 OS=Mus musculus OX=10090 GN=Eef1a1 PE=1 SV=3	Eef1a1	50.1	3222	35	68	3599	33	65	4088	33	67	4610	35	66
P60843	Eukaryotic initiation factor 4A-I OS=Mus musculus OX=10090 GN=Eif4a1 PE=1 SV=1	Eif4a1	46.1	580	16	47	768	14	46	891	17	55	883	17	57
Q91VC3	Eukaryotic initiation factor 4A-III OS=Mus musculus OX=10090 GN=Eif4a3 PE=1 SV=3	Eif4a3	46.8	953	13	46	1033	15	50	801	15	49	688	15	47
P63073	Eukaryotic translation initiation factor 4E OS=Mus musculus OX=10090 GN=Eif4e PE=1 SV=1	Eif4e	25	195	6	24	209	6	24	114	5	33	136	5	18
P70372	ELAV-like protein 1 OS=Mus musculus OX=10090 GN=Elavl1 PE=1 SV=2	Elavl1	36.1	113	4	22	256	8	41	412	8	37	100	2	7
Q61545	RNA-binding protein EWS OS=Mus musculus OX=10090 GN=Ewsr1 PE=1 SV=2	Ewsr1	68.4	162	3	6	146	3	10	147	3	6	89	2	4
O08716	Fatty acid-binding protein 9 OS=Mus musculus OX=10090 GN=Fabp9 PE=1 SV=2	Fabp9	15	652	13	73	631	12	79	771	12	77	460	10	66
Q91XW8	Inactive peptidyl-prolyl cis-trans isomerase FKBP6 OS=Mus musculus OX=10090 GN=Fkbp6 PE=1 SV=1	Fkbp6	37.1	100	3	13	147	4	19	142	5	23	71	2	8
Q8VDC1	FYVE and coiled-coil domain-containing protein 1 OS=Mus musculus OX=10090 GN=Fyco1 PE=1 SV=1	Fyco1	162.2	801	24	26	772	21	22	78	3	3	59	2	2
Q14DK4	Glycerol-3-phosphate acyltransferase 2, mitochondrial OS=Mus musculus OX=10090 GN=Gpat2 PE=1 SV=3	Gpat2	89.1	163	6	11	145	5	12	58	3	7	0	0	0
P68433	Histone H3.1 OS=Mus musculus OX=10090 GN=H3c1 PE=1 SV=2	H3c1	15.4	1117	18	88	1186	15	83	710	12	76	644	15	77
O88569	Heterogeneous nuclear ribonucleoproteins A2/B1 OS=Mus musculus OX=10090 GN=Hnrnpa2b1 PE=1 SV=2	Hnrnpa2b1	37.4	958	16	55	1047	14	57	2536	21	63	877	15	52
Q8BG05	Heterogeneous nuclear ribonucleoprotein A3 OS=Mus musculus OX=10090 GN=Hnrnpa3 PE=1 SV=1	Hnrnpa3	39.6	479	14	48	439	11	38	1047	23	53	221	9	42
Q9Z130	Heterogeneous nuclear ribonucleoprotein D-like OS=Mus musculus OX=10090 GN=Hnrnpdl PE=1 SV=1	Hnrnpdl	33.5	257	5	22	286	6	22	318	7	26	74	3	9
Q9Z2X1	Heterogeneous nuclear ribonucleoprotein F OS=Mus musculus OX=10090 GN=Hnrnpf PE=1 SV=3	Hnrnpf	45.7	652	15	51	904	16	53	1328	19	65	484	12	40
O35737	Heterogeneous nuclear ribonucleoprotein H OS=Mus musculus OX=10090 GN=Hnrnph1 PE=1 SV=3	Hnrnph1	49.2	527	9	33	775	12	41	825	13	43	420	6	22
Q9D0E1	Heterogeneous nuclear ribonucleoprotein M OS=Mus musculus OX=10090 GN=Hnrnpm PE=1 SV=3	Hnrnpm	77.6	1639	37	63	1546	31	58	1779	31	54	1004	22	37
Q8VEK3	Heterogeneous nuclear ribonucleoprotein U OS=Mus musculus OX=10090 GN=Hnrnpu PE=1 SV=1	Hnrnpu	87.9	1442	27	45	1748	28	45	2774	40	54	957	19	35
P07901	Heat shock protein HSP 90-alpha OS=Mus musculus OX=10090 GN=Hsp90aa1 PE=1 SV=4	Hsp90aa1	84.7	9490	68	74	9909	70	74	11249	67	71	10295	71	76
P11499	Heat shock protein HSP 90-beta OS=Mus musculus OX=10090 GN=Hsp90ab1 PE=1 SV=3	Hsp90ab1	83.2	3047	40	63	3524	39	64	4711	48	67	3842	44	63
P17156	Heat shock-related 70 kDa protein 2 OS=Mus musculus OX=10090 GN=Hspa2 PE=1 SV=2	Hspa2	69.6	6886	54	70	7519	53	73	9432	56	77	7125	58	73
Q9Z1X4	Interleukin enhancer-binding factor 3 OS=Mus musculus OX=10090 GN=Ilf3 PE=1 SV=2	Ilf3	96	542	13	22	602	16	29	990	21	33	368	9	18
Q60749	KH domain-containing, RNA-binding, signal transduction-associated protein 1 OS=Mus musculus OX=10090 GN=Khdrbs1 PE=1 SV=2	Khdrbs1	48.3	152	4	13	101	5	21	173	6	24	80	2	4
P00342	L-lactate dehydrogenase C chain OS=Mus musculus OX=10090 GN=Ldhc PE=1 SV=2	Ldhc	35.9	1954	26	86	1994	26	77	1777	26	82	1419	24	77
Q08288	Cell growth-regulating nucleolar protein OS=Mus musculus OX=10090 GN=Lyar PE=1 SV=2	Lyar	43.7	1666	27	68	1793	25	68	1478	23	64	1294	19	47
Q8BVN9	Protein maelstrom homolog OS=Mus musculus OX=10090 GN=Mael PE=1 SV=1	Mael	49.3	771	14	53	827	14	52	533	11	36	517	10	32
Q9CQL1	Protein mago nashi homolog 2 OS=Mus musculus OX=10090 GN=Magohb PE=2 SV=1	Magohb	17.1	255	4	41	249	3	24	286	6	49	266	5	41
P09405	Nucleolin OS=Mus musculus OX=10090 GN=Ncl PE=1 SV=2	Ncl	76.7	361	9	15	675	12	20	714	14	26	348	8	19
Q61999	Outer dense fiber protein 1 OS=Mus musculus OX=10090 GN=Odf1 PE=2 SV=1	Odf1	27.5	293	10	47	502	11	51	0	0	0	0	0	0	Not found in Smg6KO likely due to lack elongating spermatids and late CB
P29341	Polyadenylate-binding protein 1 OS=Mus musculus OX=10090 GN=Pabpc1 PE=1 SV=2	Pabpc1	70.6	1602	34	47	1519	31	49	1642	39	61	1278	29	46
P60335	Poly(rC)-binding protein 1 OS=Mus musculus OX=10090 GN=Pcbp1 PE=1 SV=1	Pcbp1	37.5	1510	19	86	1525	16	87	1759	17	88	1208	16	82
Q61990	Poly(rC)-binding protein 2 OS=Mus musculus OX=10090 GN=Pcbp2 PE=1 SV=1	Pcbp2	38.2	1019	16	69	1087	12	64	1451	14	66	990	12	64
Q9JMB7	Piwi-like protein 1 OS=Mus musculus OX=10090 GN=Piwil1 PE=1 SV=1	Piwil1	98.5	7682	95	87	8387	90	88	4352	70	79	3971	66	77
Q8CDG1	Piwi-like protein 2 OS=Mus musculus OX=10090 GN=Piwil2 PE=1 SV=2	Piwil2	109.4	2881	56	61	2964	59	68	1956	43	55	1217	26	34
Q99JF8	PC4 and SFRS1-interacting protein OS=Mus musculus OX=10090 GN=Psip1 PE=1 SV=1	Psip1	59.7	2279	32	61	2482	32	66	1554	26	56	1009	18	42
P62827	GTP-binding nuclear protein Ran OS=Mus musculus OX=10090 GN=Ran PE=1 SV=3	Ran	24.4	706	11	50	675	12	44	773	12	47	830	14	45
Q8C2Q3	RNA-binding protein 14 OS=Mus musculus OX=10090 GN=Rbm14 PE=1 SV=1	Rbm14	69.4	313	9	19	245	10	25	441	12	25	140	10	20
Q99MV7	RING finger protein 17 OS=Mus musculus OX=10090 GN=Rnf17 PE=1 SV=2	Rnf17	185.5	1122	28	27	1225	32	30	916	28	27	715	22	22
Q9CXW4	60S ribosomal protein L11 OS=Mus musculus OX=10090 GN=Rpl11 PE=1 SV=4	Rpl11	20.2	170	4	24	249	7	38	214	7	38	222	6	29
P62751	60S ribosomal protein L23a OS=Mus musculus OX=10090 GN=Rpl23a PE=1 SV=1	Rpl23a	17.7	215	5	37	0	0	0	282	5	37	141	4	29
Q8BP67	60S ribosomal protein L24 OS=Mus musculus OX=10090 GN=Rpl24 PE=1 SV=2	Rpl24	17.8	417	6	30	334	6	30	385	6	30	280	7	34
P62264	40S ribosomal protein S14 OS=Mus musculus OX=10090 GN=Rps14 PE=1 SV=3	Rps14	16.3	487	7	41	305	6	34	525	8	42	310	5	34
P62242	40S ribosomal protein S8 OS=Mus musculus OX=10090 GN=Rps8 PE=1 SV=2	Rps8	24.2	560	13	56	516	13	56	667	14	56	579	13	56
Q9CQE8	RNA transcription, translation and transport factor protein OS=Mus musculus OX=10090 GN=RTRAF PE=1 SV=1	RTRAF	28.1	218	4	19	194	3	19	198	4	23	145	2	15
P61406	Telomerase-binding protein EST1A OS=Mus musculus OX=10090 GN=Smg6 PE=1 SV=1	Smg6	160.4	66	2	3	0	0	0	0	0	0	0	0	0	Not found in Smg6KO
Q6PDM2	Serine/arginine-rich splicing factor 1 OS=Mus musculus OX=10090 GN=Srsf1 PE=1 SV=3	Srsf1	27.7	265	9	45	279	9	52	209	6	27	121	4	17
P84104	Serine/arginine-rich splicing factor 3 OS=Mus musculus OX=10090 GN=Srsf3 PE=1 SV=1	Srsf3	19.3	321	5	45	354	6	45	251	6	45	269	6	45
Q99MW1	Serine/threonine-protein kinase 31 OS=Mus musculus OX=10090 GN=Stk31 PE=1 SV=2	Stk31	114.9	2245	44	55	2601	50	59	1484	36	48	853	26	34
Q99MV1	Tudor domain-containing protein 1 OS=Mus musculus OX=10090 GN=Tdrd1 PE=1 SV=2	Tdrd1	129.6	3809	63	67	3872	57	65	1526	38	47	1154	26	32
Q9CWU0	Putative ATP-dependent RNA helicase TDRD12 OS=Mus musculus OX=10090 GN=Tdrd12 PE=1 SV=2	Tdrd12	137.5	225	5	5	168	6	6	0	0	0	61	2	2
Q5VCS6	Tudor domain-containing protein 5 OS=Mus musculus OX=10090 GN=Tdrd5 PE=1 SV=3	Tdrd5	115.9	463	16	26	559	19	31	68	3	4	72	3	7
P61407	Tudor domain-containing protein 6 OS=Mus musculus OX=10090 GN=Tdrd6 PE=1 SV=1	Tdrd6	237.8	8306	121	67	8077	115	68	4176	77	52	3950	74	52
Q8K1H1	Tudor domain-containing protein 7 OS=Mus musculus OX=10090 GN=Tdrd7 PE=1 SV=1	Tdrd7	122.1	3792	61	66	3620	59	67	1692	35	47	1347	36	45
Q14BI7	ATP-dependent RNA helicase TDRD9 OS=Mus musculus OX=10090 GN=Tdrd9 PE=1 SV=3	Tdrd9	155.9	439	14	14	249	10	10	204	8	8	125	5	4
Q149S1	Tektin-4 OS=Mus musculus OX=10090 GN=Tekt4 PE=1 SV=2	Tekt4	52	221	9	31	235	7	22	139	5	13	83	4	11
P11378	Nuclear transition protein 2 OS=Mus musculus OX=10090 GN=Tnp2 PE=2 SV=3	Tnp2	13.1	150	4	63	0	0	0	0	0	0	0	0	0	Not found in Smg6KO likely due to lack elongating spermatids and late CB
Q8BFY9	Transportin-1 OS=Mus musculus OX=10090 GN=Tnpo1 PE=1 SV=2	Tnpo1	102.3	260	6	11	193	4	8	241	4	8	172	4	7
Q9CYG7	Mitochondrial import receptor subunit TOM34 OS=Mus musculus OX=10090 GN=Tomm34 PE=1 SV=1	Tomm34	34.3	979	18	72	622	11	55	935	16	70	508	9	41
P62996	Transformer-2 protein homolog beta OS=Mus musculus OX=10090 GN=Tra2b PE=1 SV=1	Tra2b	33.6	58	2	11	80	4	14	89	5	19	0	0	0
Q0HA38	Tetratricopeptide repeat protein 21B OS=Mus musculus OX=10090 GN=Ttc21b PE=1 SV=1	Ttc21b	150.7	324	12	11	430	13	13	547	18	17	283	7	8
P05214	Tubulin alpha-3 chain OS=Mus musculus OX=10090 GN=Tuba3a PE=1 SV=1	Tuba3a	49.9	4180	32	67	4587	30	67	5378	34	79	4476	30	58
P68372	Tubulin beta-4B chain OS=Mus musculus OX=10090 GN=Tubb4b PE=1 SV=1	Tubb4b	49.8	3775	36	82	4530	38	82	5142	34	81	4741	39	82
Q9EPU0	Regulator of nonsense transcripts 1 OS=Mus musculus OX=10090 GN=Upf1 PE=1 SV=2	Upf1	123.9	961	23	29	1084	22	28	1781	41	47	1417	31	38
Q9EQH3	Vacuolar protein sorting-associated protein 35 OS=Mus musculus OX=10090 GN=Vps35 PE=1 SV=1	Vps35	91.7	223	7	11	84	4	8	321	9	17	158	4	7
Q9Z2C8	Y-box-binding protein 2 OS=Mus musculus OX=10090 GN=Ybx2 PE=1 SV=1	Ybx2	38.2	539	12	50	457	12	48	844	15	60	311	12	52
B2RR83	3'-5' RNA helicase YTHDC2 OS=Mus musculus OX=10090 GN=Ythdc2 PE=1 SV=1	Ythdc2	161	197	6	6	68	4	5	243	6	6	131	4	5
Q8CGP5	Histone H2A type 1 OS=Mus musculus OX=10090 GN=Hist1h2af PE=1 SV=1	Hist1h2af	14.2	0	0	0	0	0	0	0	0	0	0	0	0	Not detected in MS in either CTRL or cKO
O00425	Insulin-like growth factor 2 mRNA-binding protein 3 OS=Mus musculus OX=10090 GN=Hist1h2af PE=1 SV=1	Igf2bp3	63.7	0	0	0	0	0	0	0	0	0	0	0	0	Not detected in MS in either CTRL or cKO
P33215	Protein NEDD1 OS=Mus musculus OX=10090 GN=Nedd1 PE=1 SV=1	Nedd1	71.3	0	0	0	0	0	0	0	0	0	0	0	0	Not detected in MS in either CTRL or cKO
Q9CWZ3	RNA-binding protein 8A OS=Mus musculus OX=10090 GN=Rbm8a PE=1 SV=1	Rbm8a	19.9	0	0	0	0	0	0	0	0	0	0	0	0	Not detected in MS in either CTRL or cKO but has been confirmed via other analysis (Data not shown)
Q8BKX6	Serine/threonine-protein kinase SMG1 OS=Mus musculus OX=10090 GN=Smg1 PE=1 SV=1	Smg1	409.8	0	0	0	0	0	0	0	0	0	0	0	0	Not detected in MS in either CTRL or cKO but has been confirmed via other analysis (Supplemental Figure S2A)
Q91W18	Tudor domain-containing protein 3 OS=Mus musculus OX=10090 GN=Tdrd3 PE=1 SV=1	Tdrd3	82.3	0	0	0	0	0	0	0	0	0	0	0	0	Not detected in MS in either CTRL or cKO
Q922G7	Tektin-4 OS=Mus musculus OX=10090 GN=Tekt2 PE=1 SV=1	Tekt2	52	0	0	0	0	0	0	0	0	0	0	0	0	Not detected in MS in either CTRL or cKO
Q9Z321	DNA topoisomerase 3-beta-1 OS=Mus musculus OX=10090 GN=Top3b PE=1 SV=1	Top3b	97	0	0	0	0	0	0	0	0	0	0	0	0	Not detected in MS in either CTRL or cKO
P40336	Vacuolar protein sorting-associated protein 26A OS=Mus musculus OX=10090 GN=Vps26af PE=1 SV=1	Vps26a	38.1	0	0	0	0	0	0	0	0	0	0	0	0	Not detected in MS in either CTRL or cKO
P70398	Mybl1 OS=Mus musculus OX=10090 GN=Usp9x PE=1 SV=1	Usp9x	290.7	0	0	0	0	0	0	0	0	0	0	0	0	Not detected in MS in either CTRL or cKO
