# Supplementary material for: SMG6 localizes to the chromatoid body and shapes the male germ cell transcriptome to drive spermatogenesis
Source: Nucleic Acids Res. 2022 Oct 19;50(20):11470–91. doi: 10.1093/nar/gkac900 (PMC9723633; doi:10.1093/nar/gkac900)
Supplement: gkac900_Supplemental_Files [file gkac900_supplemental_files.zip › Table-S2.xlsx]

## Sheet: Table S2
Supplementary Table S2. Raw and normalized testicular weights from CTRL, HEZ and Smg6-cKO mice.
genotype	animal ID	age	body weight (g)	testis 1 (g)	testis 2 (g)	testis average (g)	testis/body * 1000
CTRL	1543-3	19w	25.9	0.101	0.105	0.103	3.97683
CTRL	1544-10	19w	28.5	0.119	0.108	0.1135	3.98246
CTRL	1545-11	19w	26.27	0.1023	0.105	0.10365	3.94557
CTRL	1546-30	19w	28.81	0.1189	0.1098	0.11435	3.96911
CTRL	1547-33	19w	29	0.1198	0.1297	0.12475	4.30172
CTRL	203-10	12w	30.09	0.1223	0.1357	0.129	4.28714
CTRL	242-11	12w	24.79	0.0945	0.0899	0.0922	3.71924
CTRL	258-30	9w	22.45	0.0863	0.0848	0.08555	3.81069
CTRL	315-11	9w	28.62	0.1048	0.1073	0.10605	3.70545
CTRL	336-1	14w	30.7	0.0857	0.0842	0.08495	2.7671
HEZ	230-3	12w	25.27	0.1503	0.0991	0.1247	4.93471
HEZ	321-1	8w	29.1	0.1149	0.106	0.11045	3.79553
HEZ	413-10	16w	29.39	0.1079	0.1052	0.10655	3.62538
HEZ	455-11	12w	30.77	0.1258	0.1267	0.12625	4.10302
HEZ	218-30	12w	25.66	0.1143	0.0628	0.08855	3.4509
HEZ	349-3	14w	31.15	0.1033	0.1033	0.1033	3.31621
HEZ	329-3	11w	31.53	0.1278	0.1202	0.124	3.93276
HEZ	454-30	12w	29.64	0.1031	0.0962	0.09965	3.36201
Smg6-cKO	266-10	9w	28.5	0.0581	0.0588	0.05845	2.05088
Smg6-cKO	322-3	8w	27.84	0.0602	0.056	0.0581	2.08693
Smg6-cKO	323-10	9w	27.36	0.055	0.054	0.0545	1.99196
Smg6-cKO	350-10	14w	27.31	0.057	0.0551	0.05605	2.05236
Smg6-cKO	351-30	14w	30.54	0.0608	0.0611	0.06095	1.99574
Smg6-cKO	229-1	12w	25.41	0.0599	0.075	0.06745	2.65447
Smg6-cKO	411-1	16w	30.68	0.07	0.0646	0.0673	2.19361
Smg6-cKO	451-1	12w	33.17	0.0745	0.0708	0.07265	2.19023
Smg6-cKO	452-3	12w	25.37	0.0467	0.047	0.04685	1.84667
Smg6-cKO	1595-30	10w	30.5	0.0605	0.0499	0.0552	1.80984
Smg6-cKO	1651-1	12w	28.15	0.065	0.055	0.06	2.13144
Smg6-cKO	1696-3	14w	30.75	0.069	0.05	0.0595	1.93496
Smg6-cKO	1697-10	10w	27.89	0.061	0.0627	0.06185	2.21764
Smg6-cKO	1443-33	10w	29.81	0.0578	0.0589	0.05835	1.9574
