# Supplementary material for: SMG6 localizes to the chromatoid body and shapes the male germ cell transcriptome to drive spermatogenesis
Source: Nucleic Acids Res. 2022 Oct 19;50(20):11470–91. doi: 10.1093/nar/gkac900 (PMC9723633; doi:10.1093/nar/gkac900)
Supplement: gkac900_Supplemental_Files [file gkac900_supplemental_files.zip › Table-S3.xlsx]

## Sheet: Table S3A
Supplementary Table S3A. DE genes in Smg6-cKO vs. CTRL pachytene spermatocytes.					Upregulated genes (log2 FC > 1.5, Padj < 0.05) found on the NMD target gene list compiled by Tan et al. (PMID: 32773035) are indicated in red
					Upregulated genes found on the list of 202 high confidence NMD targets are highlighted in yellow
Gene_id	baseMean	log2FoldChange	lfcSE	stat	pvalue	padj	Symbol	Biotype
ENSMUSG00000100553	9.82609	6.77176	1.40647	4.81473	1.47397e-06	2.08704e-05	Gm17751	lincRNA
ENSMUSG00000049176	6.7076	6.21688	1.45541	4.27157	1.941e-05	0.000192148	Frmpd4	protein_coding
ENSMUSG00000094447	12.7367	6.16933	1.35605	4.54947	5.37813e-06	6.31197e-05	9430069I07Rik	protein_coding
ENSMUSG00000063881	6.76026	5.2246	1.42836	3.65777	0.000254424	0.00172607	Olfr376	protein_coding
ENSMUSG00000023945	10.0659	4.9376	1.26749	3.89558	9.79631e-05	0.000770056	Slc5a7	protein_coding
ENSMUSG00000036198	22.1884	4.6569	1.01485	4.58875	4.45901e-06	5.39779e-05	Arhgap36	protein_coding
ENSMUSG00000103124	20.6347	4.62667	0.841351	5.4991	3.81726e-08	8.33605e-07	Gm37389	protein_coding
ENSMUSG00000028008	18.9727	4.53843	0.96029	4.7261	2.2887e-06	3.05535e-05	Asic5	protein_coding
ENSMUSG00000009185	44.5875	4.10391	0.910197	4.50881	6.51916e-06	7.49875e-05	Ccl8	protein_coding
ENSMUSG00000027861	14.6206	4.07815	0.864531	4.71719	2.39128e-06	3.17684e-05	Casq2	protein_coding
ENSMUSG00000075010	25.3258	4.04722	0.670026	6.0404	1.53734e-09	4.68611e-08	AW112010	lincRNA
ENSMUSG00000031712	32.8123	4.00727	0.734497	5.45579	4.87542e-08	1.03183e-06	Il15	protein_coding
ENSMUSG00000025592	37.4914	3.94267	0.596938	6.60483	3.97975e-11	1.69599e-09	Dach2	protein_coding
ENSMUSG00000095576	25.3149	3.93945	0.85229	4.6222	3.79696e-06	4.69211e-05	Fmo6	protein_coding
ENSMUSG00000097450	15.3384	3.88622	0.817954	4.75115	2.02263e-06	2.74695e-05	Gm26893	processed_transcript
ENSMUSG00000025197	760.358	3.84353	0.27064	14.2016	8.9536e-46	7.27795e-43	Cyp2c23	protein_coding
ENSMUSG00000098485	9.76789	3.81424	0.963879	3.95717	7.58416e-05	0.000619232	Gm6956	unprocessed_pseudogene
ENSMUSG00000045730	14.3906	3.7844	0.837893	4.51656	6.28518e-06	7.25622e-05	Adrb2	protein_coding
ENSMUSG00000034634	18.8454	3.7515	0.846298	4.43284	9.29984e-06	0.000101645	Ly6d	protein_coding
ENSMUSG00000072664	9.51547	3.74998	1.01455	3.69619	0.000218855	0.00152	Ugt3a1	protein_coding
ENSMUSG00000072845	9.61928	3.73059	1.05329	3.54183	0.000397358	0.00249451	Tmprss11a	protein_coding
ENSMUSG00000032948	179.496	3.7083	0.293529	12.6335	1.3799e-36	5.82397e-34	Lipi	protein_coding
ENSMUSG00000021091	360.953	3.68603	0.248823	14.8139	1.19199e-49	1.24574e-46	Serpina3n	protein_coding
ENSMUSG00000085441	32.3609	3.64688	0.751107	4.85534	1.20182e-06	1.74793e-05	Gm8289	unprocessed_pseudogene
ENSMUSG00000031212	28.6818	3.62593	0.679249	5.33816	9.38971e-08	1.84987e-06	Pgr15l	protein_coding
ENSMUSG00000091859	20.7615	3.60392	0.841231	4.2841	1.8348e-05	0.000183288	Vmn2r100	protein_coding
ENSMUSG00000091732	8.35088	3.57928	0.976487	3.66547	0.000246885	0.0016822	Gm17541	processed_pseudogene
ENSMUSG00000099425	14.2987	3.54487	0.784745	4.51723	6.26531e-06	7.23709e-05	Gm29573	unprocessed_pseudogene
ENSMUSG00000113956	298.01	3.52235	1.9437	1.81219	0.0699572	0.158611	Gm19368	processed_pseudogene
ENSMUSG00000097743	10197.5	3.51158	0.137543	25.5308	8.97638e-144	9.85023e-140	Gm16973	lincRNA
ENSMUSG00000086290	1321.96	3.50837	0.197352	17.7773	1.06054e-70	2.90945e-67	Snhg12	lincRNA
ENSMUSG00000044313	25.6821	3.47446	0.812344	4.27708	1.89363e-05	0.000188307	Mab21l3	protein_coding
ENSMUSG00000062073	471.869	3.46997	0.219245	15.8269	2.02975e-56	2.96979e-53	Gm10109	transcribed_unprocessed_pseudogene
ENSMUSG00000090268	9.8693	3.46639	0.988673	3.5061	0.000454716	0.0027845	Spopfm3	protein_coding
ENSMUSG00000025804	9.63565	3.44603	0.977819	3.5242	0.000424762	0.00263117	Ccr1	protein_coding
ENSMUSG00000087032	9.56739	3.44572	0.90657	3.80083	0.00014421	0.00107215	Gm13874	lincRNA
ENSMUSG00000031997	14.8061	3.40147	0.775555	4.38585	1.15535e-05	0.000122851	Trpc6	protein_coding
ENSMUSG00000031710	12.7801	3.38885	0.87576	3.86961	0.000109009	0.000843593	Ucp1	protein_coding
ENSMUSG00000031101	96.6221	3.38744	0.362687	9.33983	9.64862e-21	1.4308e-18	Sash3	protein_coding
ENSMUSG00000112691	43.5432	3.36226	0.460804	7.29651	2.95326e-13	1.83612e-11	Gm8681	processed_pseudogene
ENSMUSG00000086460	8.89457	3.30014	0.912192	3.61781	0.000297104	0.00196166	Gm12236	antisense
ENSMUSG00000091649	10.8854	3.2977	0.927907	3.55391	0.000379543	0.00240122	Phf11b	protein_coding
ENSMUSG00000087565	12.5085	3.27877	1.00156	3.27367	0.00106161	0.00560076	Gm14662	antisense
ENSMUSG00000100973	12.1994	3.27	0.874048	3.74121	0.000183134	0.00130537	Gm29299	unprocessed_pseudogene
ENSMUSG00000024164	1074.86	3.25877	0.530057	6.14797	7.84804e-10	2.53295e-08	C3	protein_coding
ENSMUSG00000020437	10.3115	3.24543	0.844831	3.84152	0.000122276	0.00093342	Myo1g	protein_coding
ENSMUSG00000041380	39.9945	3.23503	0.615466	5.25622	1.47043e-07	2.77724e-06	Htr2c	protein_coding
ENSMUSG00000079451	8.76029	3.23377	0.990119	3.26604	0.00109063	0.00572407	Tmprss11g	protein_coding
ENSMUSG00000073413	48.4049	3.2125	0.499813	6.4274	1.29806e-10	5.04223e-09	Ly6g6d	protein_coding
ENSMUSG00000092541	9.42338	3.19287	1.04235	3.06316	0.00219012	0.0101278	Gm20537	protein_coding
ENSMUSG00000042282	31.1916	3.17233	0.50944	6.22709	4.75169e-10	1.61432e-08	Gucy2f	protein_coding
ENSMUSG00000087021	250.794	3.17008	0.329297	9.62681	6.16101e-22	1.02436e-19	Fthl17-ps3	unprocessed_pseudogene
ENSMUSG00000024730	50.096	3.14621	0.394891	7.96728	1.62199e-15	1.42391e-13	Ms4a8a	protein_coding
ENSMUSG00000037095	307.59	3.13202	0.471934	6.63657	3.21063e-11	1.38708e-09	Lrg1	protein_coding
ENSMUSG00000031285	19.4853	3.13105	0.654056	4.78713	1.69184e-06	2.35492e-05	Dcx	protein_coding
ENSMUSG00000099377	24.8952	3.10555	0.859838	3.61179	0.000304092	0.00199998	Gm6159	processed_pseudogene
ENSMUSG00000047501	9.17489	3.07939	0.901091	3.4174	0.000632221	0.00365045	Cldn4	protein_coding
ENSMUSG00000068745	10.7657	3.0702	0.826119	3.71641	0.000202074	0.00142327	Mybphl	protein_coding
ENSMUSG00000081743	30.8882	3.05443	0.701893	4.35171	1.35082e-05	0.000140571	Gm4911	unprocessed_pseudogene
ENSMUSG00000075573	21.617	3.04892	0.628265	4.85293	1.21653e-06	1.76761e-05	Defb47	protein_coding
ENSMUSG00000097214	66.1367	3.04819	0.600677	5.07459	3.88343e-07	6.57531e-06	Gm19791	unprocessed_pseudogene
ENSMUSG00000025887	12.7493	3.0407	0.99323	3.06143	0.00220284	0.0101738	Casp12	protein_coding
ENSMUSG00000038602	15.9937	3.02068	0.706777	4.27388	1.92101e-05	0.000190513	Slc35f1	protein_coding
ENSMUSG00000036523	554.909	3.0185	0.926002	3.25971	0.00111527	0.00582088	Greb1	protein_coding
ENSMUSG00000099447	112.916	2.99463	0.284512	10.5255	6.59162e-26	1.50694e-23	2310030A07Rik	antisense
ENSMUSG00000043418	18.7921	2.98978	0.724943	4.12415	3.72104e-05	0.000334011	Lrit2	protein_coding
ENSMUSG00000063133	47.4825	2.9588	0.835425	3.54167	0.00039761	0.00249529	Klk1b1	protein_coding
ENSMUSG00000021456	26.7385	2.95708	0.572507	5.16514	2.40255e-07	4.26263e-06	Fbp2	protein_coding
ENSMUSG00000057715	288.548	2.9523	0.192931	15.3024	7.36749e-53	8.08472e-50	A830018L16Rik	protein_coding
ENSMUSG00000084369	14.4239	2.95092	0.743234	3.97038	7.17573e-05	0.000590941	Gm14626	unprocessed_pseudogene
ENSMUSG00000111146	246.46	2.93893	0.315214	9.32361	1.12446e-20	1.64523e-18	Gm35454	lincRNA
ENSMUSG00000082406	31.0599	2.93451	0.5059	5.80058	6.6086e-09	1.70835e-07	Gm5401	processed_pseudogene
ENSMUSG00000063887	30.3208	2.90855	0.592302	4.91059	9.0802e-07	1.38873e-05	Nlgn1	protein_coding
ENSMUSG00000026645	263.033	2.90807	0.396834	7.32816	2.33335e-13	1.47155e-11	Olah	protein_coding
ENSMUSG00000100859	18.9601	2.9013	0.914283	3.17331	0.00150713	0.00742471	Gm28725	lincRNA
ENSMUSG00000057074	103.603	2.89894	0.343821	8.43152	3.41208e-17	3.70717e-15	Ces1g	protein_coding
ENSMUSG00000040950	11.0903	2.89043	0.864536	3.34333	0.000827791	0.004567	Mgl2	protein_coding
ENSMUSG00000037335	20.1151	2.88098	0.592362	4.86354	1.15302e-06	1.69307e-05	Hand1	protein_coding
ENSMUSG00000104444	12.0226	2.87495	0.762279	3.77152	0.000162256	0.00117993	Gm33051	antisense
ENSMUSG00000069792	41.9693	2.87267	0.567267	5.06405	4.1045e-07	6.86596e-06	Wfdc17	protein_coding
ENSMUSG00000053101	56.463	2.86993	0.492864	5.82297	5.78097e-09	1.50862e-07	Gpr141	protein_coding
ENSMUSG00000090742	76.1644	2.86979	0.447308	6.4157	1.40176e-10	5.39728e-09	Gm3008	unprocessed_pseudogene
ENSMUSG00000033508	73.2014	2.86152	0.434892	6.57983	4.70985e-11	1.96142e-09	Asprv1	protein_coding
ENSMUSG00000029272	355.468	2.85997	0.550227	5.1978	2.01657e-07	3.64861e-06	Sult1e1	protein_coding
ENSMUSG00000050211	279.636	2.85655	0.516646	5.52903	3.22004e-08	7.14563e-07	Pla2g4e	protein_coding
ENSMUSG00000090731	10.2483	2.8523	1.02795	2.77474	0.00552459	0.0213578	Gm2959	unprocessed_pseudogene
ENSMUSG00000020654	680.499	2.83914	0.142508	19.9227	2.5871e-88	1.13558e-84	Adcy3	protein_coding
ENSMUSG00000040181	48.0496	2.81871	0.593254	4.75127	2.02147e-06	2.74695e-05	Fmo1	protein_coding
ENSMUSG00000041044	29.3072	2.78851	0.585053	4.76625	1.8769e-06	2.57612e-05	Lrit1	protein_coding
ENSMUSG00000074968	86.1121	2.78682	0.364108	7.65382	1.95094e-14	1.44166e-12	Ano3	protein_coding
ENSMUSG00000026822	9135.8	2.7819	0.445587	6.24323	4.28617e-10	1.46753e-08	Lcn2	protein_coding
ENSMUSG00000027574	29.9616	2.77832	0.55882	4.97177	6.63461e-07	1.04982e-05	Nkain4	protein_coding
ENSMUSG00000084215	33.2348	2.77185	0.806244	3.43798	0.000586069	0.003441	Gm11814	processed_pseudogene
ENSMUSG00000104905	11.5839	2.76796	0.827312	3.34573	0.000820658	0.00454055	Gm43718	TEC
ENSMUSG00000113002	16.0962	2.7582	0.678145	4.06727	4.75679e-05	0.000411986	Gm48620	unprocessed_pseudogene
ENSMUSG00000037798	45.7008	2.75434	0.562391	4.89756	9.70354e-07	1.46871e-05	Mat1a	protein_coding
ENSMUSG00000026870	7.54582	2.75083	0.885352	3.10705	0.00188964	0.00897854	Cutal	protein_coding
ENSMUSG00000092301	7.55709	2.74448	0.886969	3.09422	0.00197331	0.00929561	Gm6887	processed_pseudogene
ENSMUSG00000094021	25.2574	2.73602	0.558148	4.90197	9.4879e-07	1.44204e-05	Gm3685	protein_coding
ENSMUSG00000095698	7.79727	2.73	1.025	2.66341	0.0077352	0.0280001	Rhox2d	protein_coding
ENSMUSG00000024538	11.9991	2.72664	0.803674	3.39272	0.000692026	0.00393877	Ppic	protein_coding
ENSMUSG00000113615	8.16806	2.72086	1.35497	2.00806	0.0446374	0.11182	Gm47150	lincRNA
ENSMUSG00000096875	12.2872	2.72056	0.708795	3.8383	0.00012389	0.000944433	Gm21815	unprocessed_pseudogene
ENSMUSG00000070136	10.9167	2.71159	0.903402	3.00154	0.00268621	0.0119957	Mir496a	miRNA
ENSMUSG00000071553	166.647	2.71062	0.334884	8.0942	5.76423e-16	5.33787e-14	Cpa2	protein_coding
ENSMUSG00000001741	199.396	2.69751	0.510282	5.28632	1.24805e-07	2.39222e-06	Il16	protein_coding
ENSMUSG00000086841	2517.87	2.69415	0.154488	17.4393	4.15402e-68	9.11683e-65	2410006H16Rik	processed_transcript
ENSMUSG00000043331	13.4661	2.69021	0.758214	3.54809	0.000388043	0.00244653	Olfr975	protein_coding
ENSMUSG00000072849	38.6755	2.68428	0.563062	4.76729	1.86717e-06	2.56438e-05	Serpina1e	protein_coding
ENSMUSG00000083249	30.4178	2.67041	0.553054	4.82848	1.37582e-06	1.96583e-05	Gm14623	unprocessed_pseudogene
ENSMUSG00000024095	33361	2.66929	0.102104	26.1429	1.18774e-150	2.60673e-146	Hnrnpll	protein_coding
ENSMUSG00000034855	97.4341	2.66338	0.525265	5.07055	3.96663e-07	6.65055e-06	Cxcl10	protein_coding
ENSMUSG00000075602	27.651	2.65977	0.612386	4.34329	1.40367e-05	0.000145416	Ly6a	protein_coding
ENSMUSG00000000753	142.828	2.65759	0.544648	4.87947	1.06374e-06	1.58277e-05	Serpinf1	protein_coding
ENSMUSG00000086448	557.741	2.65479	0.201274	13.19	1.0025e-39	5.36633e-37	9330162012Rik	bidirectional_promoter_lncRNA
ENSMUSG00000033214	23.9646	2.65261	0.651561	4.07116	4.678e-05	0.000405755	Slitrk5	protein_coding
ENSMUSG00000022876	17.7744	2.65167	0.613676	4.32096	1.55348e-05	0.000158578	Samsn1	protein_coding
ENSMUSG00000092203	2389.99	2.64999	0.140593	18.8486	3.01917e-79	1.10436e-75	1110038B12Rik	processed_transcript
ENSMUSG00000036469	21.7796	2.64915	0.679728	3.89737	9.72443e-05	0.000764954	Marchf1	protein_coding
ENSMUSG00000117365	15.1726	2.64223	0.638336	4.13925	3.48445e-05	0.000316528	Gm29992	lincRNA
ENSMUSG00000074156	428.42	2.63011	0.244836	10.7423	6.43956e-27	1.64336e-24	Ces1h	protein_coding
ENSMUSG00000087192	30.714	2.61787	0.786759	3.3274	0.000876593	0.00477977	4930412L05Rik	processed_transcript
ENSMUSG00000015950	37.2212	2.61178	0.558311	4.678	2.89682e-06	3.72228e-05	Ncf1	protein_coding
ENSMUSG00000021565	10.4445	2.60451	0.791134	3.29212	0.000994355	0.00530718	Slc6a19	protein_coding
ENSMUSG00000091043	11.8186	2.60343	0.801	3.25023	0.00115312	0.00598428	Glyatl3	protein_coding
ENSMUSG00000036814	329.357	2.59995	0.478482	5.43375	5.51822e-08	1.15232e-06	Slc6a20a	protein_coding
ENSMUSG00000115534	11.3181	2.59548	0.813135	3.19195	0.00141317	0.00704692	Gm7508	processed_pseudogene
ENSMUSG00000061816	35.1615	2.58706	0.442351	5.84842	4.96258e-09	1.32177e-07	Myl1	protein_coding
ENSMUSG00000063286	32.2643	2.58432	0.491686	5.25603	1.47196e-07	2.77773e-06	Gm8995	transcribed_unprocessed_pseudogene
ENSMUSG00000075225	242.198	2.58386	0.354666	7.28533	3.20886e-13	1.97823e-11	Ccdc162	protein_coding
ENSMUSG00000074570	71.0533	2.57274	0.417993	6.15499	7.50811e-10	2.46309e-08	Cass4	protein_coding
ENSMUSG00000081249	53.4845	2.56347	0.584811	4.38341	1.16835e-05	0.000123875	Gm11517	processed_pseudogene
ENSMUSG00000094588	39.1169	2.55915	0.650503	3.93412	8.3502e-05	0.000671781	Olfr898	protein_coding
ENSMUSG00000026697	273.056	2.5568	0.190112	13.4489	3.12316e-41	1.85254e-38	Myoc	protein_coding
ENSMUSG00000083915	13.7629	2.55648	0.6966	3.66994	0.000242612	0.00165875	Gm13932	processed_pseudogene
ENSMUSG00000087590	512.132	2.54645	0.162364	15.6835	1.9606e-55	2.53114e-52	Epb41l4aos	lincRNA
ENSMUSG00000001131	53.3711	2.54147	0.39689	6.40347	1.51881e-10	5.77702e-09	Timp1	protein_coding
ENSMUSG00000078719	50.3884	2.53888	0.438329	5.79219	6.94743e-09	1.78096e-07	Msmp	protein_coding
ENSMUSG00000048779	78.5947	2.53529	0.504978	5.02061	5.15082e-07	8.40484e-06	P2ry6	protein_coding
ENSMUSG00000041449	12.8864	2.53296	0.765217	3.31012	0.000932554	0.00502993	Serpina3h	transcribed_unprocessed_pseudogene
ENSMUSG00000023224	643.878	2.53177	0.312528	8.10096	5.45253e-16	5.07062e-14	Serping1	protein_coding
ENSMUSG00000029254	153.382	2.53011	0.477046	5.3037	1.13477e-07	2.19233e-06	Stap1	protein_coding
ENSMUSG00000090798	29.5767	2.52718	0.578716	4.36688	1.26036e-05	0.000132527	Gm8046	unprocessed_pseudogene
ENSMUSG00000105003	113.627	2.52708	0.303837	8.31723	9.00448e-17	9.45557e-15	Gm40055	lincRNA
ENSMUSG00000030518	108.791	2.51559	0.262076	9.5987	8.09561e-22	1.31611e-19	Fam189a1	protein_coding
ENSMUSG00000064330	431.738	2.51509	0.246661	10.1966	2.05404e-24	4.13577e-22	Pde6h	protein_coding
ENSMUSG00000034353	176.559	2.50993	0.453427	5.53546	3.10409e-08	6.90928e-07	Ramp1	protein_coding
ENSMUSG00000090897	17.5525	2.50273	0.660102	3.79142	0.000149787	0.00110352	Gm44501	protein_coding
ENSMUSG00000022665	139.809	2.49981	1.22349	2.04318	0.0410343	0.104714	Ccdc80	protein_coding
ENSMUSG00000008845	46.7301	2.49884	0.498752	5.01019	5.43768e-07	8.77505e-06	Cd163	protein_coding
ENSMUSG00000019803	9.80504	2.49327	0.819957	3.04074	0.00236	0.0107682	Nr2e1	protein_coding
ENSMUSG00000096330	50.5858	2.48435	0.501014	4.95864	7.09886e-07	1.11604e-05	Gm21976	protein_coding
ENSMUSG00000044177	45.8757	2.48202	0.455091	5.45391	4.92755e-08	1.04086e-06	Wfikkn2	protein_coding
ENSMUSG00000031382	38.4972	2.48141	0.456028	5.44135	5.28771e-08	1.10946e-06	Asb11	protein_coding
ENSMUSG00000024338	14.1289	2.47984	0.719485	3.44669	0.000567505	0.00335083	Psmb8	protein_coding
ENSMUSG00000036353	19.3114	2.47665	0.563975	4.39141	1.12616e-05	0.000120331	P2ry12	protein_coding
ENSMUSG00000075391	15.5844	2.47402	1.25948	1.96432	0.0494928	0.120973	Glo1-ps	processed_pseudogene
ENSMUSG00000027995	32.7344	2.47338	0.43822	5.64414	1.66012e-08	3.92614e-07	Tlr2	protein_coding
ENSMUSG00000030350	45.7823	2.47176	0.598997	4.1265	3.68324e-05	0.000331296	Prmt8	protein_coding
ENSMUSG00000095334	119.147	2.47124	0.242842	10.1763	2.52961e-24	5.00156e-22	Gm21984	processed_transcript
ENSMUSG00000053862	9.58505	2.46116	0.769016	3.2004	0.00137236	0.00689385	Slc51b	protein_coding
ENSMUSG00000110270	86.9247	2.45703	0.337048	7.28986	3.10284e-13	1.91826e-11	Gm45607	antisense
ENSMUSG00000078289	24.7279	2.45532	0.526623	4.66239	3.1256e-06	3.97206e-05	Gm10923	processed_pseudogene
ENSMUSG00000027656	50.6428	2.45303	0.423593	5.79101	6.99653e-09	1.78966e-07	Ccn5	protein_coding
ENSMUSG00000095392	55.5322	2.44616	0.386218	6.33362	2.39468e-10	8.73024e-09	Gm7350	unprocessed_pseudogene
ENSMUSG00000000982	25.8299	2.43863	0.669843	3.6406	0.000272008	0.00182249	Ccl3	protein_coding
ENSMUSG00000035864	264.339	2.43594	0.187133	13.0172	9.76704e-39	4.87175e-36	Syt1	protein_coding
ENSMUSG00000071452	12.6014	2.43068	0.709778	3.42456	0.000615795	0.00357347	Serpinb9h	protein_coding
ENSMUSG00000111853	26.7384	2.42833	0.628922	3.8611	0.000112879	0.000870466	Gm31408	lincRNA
ENSMUSG00000079017	9.55914	2.42577	0.82709	2.9329	0.00335812	0.0143364	Ifi27l2a	protein_coding
ENSMUSG00000104894	29.5334	2.42178	1.11981	2.16268	0.0305662	0.0827579	Gm43507	antisense
ENSMUSG00000046169	239.225	2.4176	0.277201	8.72149	2.74573e-18	3.42389e-16	Adamts6	protein_coding
ENSMUSG00000069516	492.529	2.41628	0.449602	5.37427	7.68944e-08	1.54751e-06	Lyz2	protein_coding
ENSMUSG00000098741	12.2688	2.41587	0.949465	2.54445	0.0109449	0.0368166	Obox4-ps2	unprocessed_pseudogene
ENSMUSG00000117899	312.372	2.41554	0.308186	7.83791	4.58105e-15	3.73756e-13	Gm50218	antisense
ENSMUSG00000091116	33.2545	2.41552	0.489761	4.93205	8.13712e-07	1.26183e-05	Gm7991	unprocessed_pseudogene
ENSMUSG00000090272	12.8607	2.41319	0.856925	2.8161	0.004861	0.019278	Mndal	protein_coding
ENSMUSG00000001155	13.0964	2.41121	0.759747	3.1737	0.00150511	0.00741638	Ftcd	protein_coding
ENSMUSG00000101560	14.0876	2.41058	0.83285	2.89437	0.00379915	0.0158487	Gm28127	lincRNA
ENSMUSG00000044217	50.7987	2.40316	0.753084	3.19109	0.00141737	0.00706337	Aqp5	protein_coding
ENSMUSG00000106379	271.694	2.40222	0.661773	3.62997	0.000283453	0.00188285	Lhfpl3	protein_coding
ENSMUSG00000021340	201.223	2.39297	0.361168	6.62566	3.45704e-11	1.4906e-09	Gpld1	protein_coding
ENSMUSG00000094307	9.38223	2.39238	0.880531	2.71697	0.00658824	0.0246156	Btbd35f28	protein_coding
ENSMUSG00000085147	48.9793	2.39182	0.490916	4.87217	1.10379e-06	1.6313e-05	Gm12609	processed_transcript
ENSMUSG00000090512	31.9935	2.39091	0.664998	3.59536	0.000323941	0.00211393	Gm3424	protein_coding
ENSMUSG00000044172	42.9842	2.38831	0.785399	3.04089	0.00235879	0.0107649	Ptx4	protein_coding
ENSMUSG00000010362	649.318	2.38789	0.629036	3.79611	0.000146983	0.00108681	Rdm1	protein_coding
ENSMUSG00000060591	35.0753	2.38772	0.44563	5.35808	8.41094e-08	1.67509e-06	Ifitm2	protein_coding
ENSMUSG00000029925	9.85844	2.37934	0.779263	3.05332	0.00226324	0.0103959	Tbxas1	protein_coding
ENSMUSG00000041202	8.27612	2.37506	0.999153	2.37707	0.0174507	0.0532153	Pla2g2d	protein_coding
ENSMUSG00000109278	13.4706	2.37349	0.715673	3.31644	0.000911733	0.00494314	Gm45144	lincRNA
ENSMUSG00000025492	42.896	2.37318	0.436217	5.44036	5.31734e-08	1.11461e-06	Ifitm3	protein_coding
ENSMUSG00000030866	28.4484	2.37241	0.718714	3.3009	0.000963737	0.00516637	Ern2	protein_coding
ENSMUSG00000029373	25.0469	2.37214	0.620393	3.82361	0.000131509	0.000993883	Pf4	protein_coding
ENSMUSG00000021553	285.937	2.36822	0.481117	4.92232	8.55226e-07	1.31809e-05	Slc28a3	protein_coding
ENSMUSG00000039913	22.4923	2.36737	0.692592	3.41812	0.000630547	0.0036427	Pak7	protein_coding
ENSMUSG00000004837	82.6381	2.36698	0.31186	7.58988	3.20196e-14	2.26689e-12	Grap	protein_coding
ENSMUSG00000116912	385.086	2.3653	0.283755	8.33569	7.70449e-17	8.16862e-15	Gm5487	processed_pseudogene
ENSMUSG00000106238	24.9765	2.36441	0.501099	4.71845	2.37645e-06	3.15905e-05	Gm42824	processed_pseudogene
ENSMUSG00000116993	42.4221	2.36435	0.405272	5.83397	5.41236e-09	1.42599e-07	Gm32461	lincRNA
ENSMUSG00000082031	13.2985	2.36362	0.709789	3.33004	0.000868345	0.00474777	Gm8097	processed_pseudogene
ENSMUSG00000032257	103.009	2.35581	0.432866	5.44235	5.25836e-08	1.10436e-06	Ankk1	protein_coding
ENSMUSG00000028071	36.3368	2.355	0.491635	4.79015	1.66657e-06	2.32884e-05	Sh2d2a	protein_coding
ENSMUSG00000089871	160.428	2.35393	0.288017	8.17289	3.011e-16	2.89836e-14	Speer4cos	antisense
ENSMUSG00000028581	108.395	2.34408	0.354993	6.60318	4.02439e-11	1.71169e-09	Laptm5	protein_coding
ENSMUSG00000047878	10.3442	2.33379	0.887552	2.62947	0.00855177	0.0302914	A4galt	protein_coding
ENSMUSG00000110463	849.048	2.33049	0.16139	14.4401	2.89256e-47	2.76013e-44	Gm35998	lincRNA
ENSMUSG00000051906	39.3895	2.31747	0.454674	5.09699	3.4509e-07	5.93085e-06	Cd209f	protein_coding
ENSMUSG00000080072	40.0731	2.31628	0.518297	4.46902	7.85778e-06	8.78526e-05	Spin2-ps2	processed_pseudogene
ENSMUSG00000056501	40.12	2.31317	0.737093	3.13824	0.00169966	0.00820558	Cebpb	protein_coding
ENSMUSG00000046546	22.5563	2.29842	0.652448	3.52277	0.000427058	0.00264465	Fam43a	protein_coding
ENSMUSG00000107223	24.2329	2.2863	0.537288	4.25526	2.08807e-05	0.00020431	Gm18327	processed_pseudogene
ENSMUSG00000022587	1265.18	2.28282	0.387627	5.88922	3.88019e-09	1.0605e-07	Ly6e	protein_coding
ENSMUSG00000112023	47.4417	2.28112	0.480136	4.75098	2.02433e-06	2.74756e-05	Lilr4b	protein_coding
ENSMUSG00000030325	61.5158	2.28034	0.506116	4.50557	6.61949e-06	7.59701e-05	Klrb1c	protein_coding
ENSMUSG00000032717	15.391	2.2792	0.85903	2.65323	0.00797259	0.0286843	Mdfi	protein_coding
ENSMUSG00000074896	10.5998	2.27341	0.765171	2.97111	0.00296724	0.0129751	Ifit3	protein_coding
ENSMUSG00000020081	35.5296	2.27071	0.531572	4.27169	1.94001e-05	0.000192136	Tacr2	protein_coding
ENSMUSG00000030156	26.6227	2.26771	0.501979	4.51755	6.25597e-06	7.23011e-05	Cd69	protein_coding
ENSMUSG00000046768	29.5523	2.26323	0.545988	4.14521	3.39502e-05	0.000309301	Rhoj	protein_coding
ENSMUSG00000058427	15.7872	2.25841	0.68318	3.30574	0.000947269	0.00509177	Cxcl2	protein_coding
ENSMUSG00000031722	21.6792	2.25657	0.681555	3.31092	0.000929894	0.00501928	Hp	protein_coding
ENSMUSG00000086918	1277.06	2.25552	0.371976	6.06361	1.33102e-09	4.11435e-08	4930429F24Rik	lincRNA
ENSMUSG00000097425	847.625	2.2549	0.472535	4.77193	1.82466e-06	2.51386e-05	Vmn1r181	protein_coding
ENSMUSG00000020120	79.1642	2.25416	0.342546	6.5806	4.68556e-11	1.95502e-09	Plek	protein_coding
ENSMUSG00000026691	30.008	2.24879	0.631382	3.5617	0.000368463	0.00234328	Fmo3	protein_coding
ENSMUSG00000111162	9.13856	2.24542	0.817436	2.74691	0.00601604	0.022867	Gm7293	processed_pseudogene
ENSMUSG00000104084	11.8739	2.24356	0.780085	2.87604	0.00402693	0.016616	Gm38276	TEC
ENSMUSG00000022122	14.5063	2.24294	0.722897	3.10271	0.00191755	0.00908787	Ednrb	protein_coding
ENSMUSG00000023013	334.556	2.24264	0.437996	5.12022	3.05181e-07	5.30309e-06	Aqp2	protein_coding
ENSMUSG00000038968	95.3855	2.23965	0.643214	3.48197	0.000497736	0.00300352	Klk1b16	protein_coding
ENSMUSG00000033361	81.9295	2.23944	0.55223	4.05526	5.00789e-05	0.000431182	Prrg3	protein_coding
ENSMUSG00000110470	73.6315	2.23728	0.317939	7.03683	1.96667e-12	1.06574e-10	Gm45723	lincRNA
ENSMUSG00000031387	56.6518	2.23385	0.357614	6.24655	4.1963e-10	1.44017e-08	Renbp	protein_coding
ENSMUSG00000115262	15.6181	2.23159	0.781529	2.85541	0.00429811	0.017492	Gm49135	lincRNA
ENSMUSG00000110874	13.2301	2.23096	0.776356	2.87362	0.00405792	0.0167122	D030045P18Rik	lincRNA
ENSMUSG00000117092	15.7463	2.23095	1.21402	1.83766	0.0661128	0.151824	Gm49934	processed_transcript
ENSMUSG00000117916	17.0041	2.22979	0.84159	2.6495	0.00806109	0.028908	9630028I04Rik	lincRNA
ENSMUSG00000060170	10.19	2.22577	0.733917	3.03272	0.00242359	0.0110102	Olfr1371	protein_coding
ENSMUSG00000105490	1224.59	2.2246	0.442055	5.0324	4.84379e-07	7.95708e-06	4933438B17Rik	lincRNA
ENSMUSG00000096697	30.0735	2.22335	0.777229	2.86061	0.00422829	0.017268	Esp23	protein_coding
ENSMUSG00000046856	11.2809	2.21992	0.737051	3.0119	0.00259621	0.0116522	Gpr1	protein_coding
ENSMUSG00000104710	14.4461	2.21883	0.683893	3.24442	0.00117692	0.00608047	Gm31243	antisense
ENSMUSG00000038224	29.1264	2.21852	0.907898	2.44358	0.0145424	0.0459953	Serpinf2	protein_coding
ENSMUSG00000042286	335.992	2.21843	0.303791	7.30249	2.82494e-13	1.76133e-11	Stab1	protein_coding
ENSMUSG00000090145	65.6705	2.21225	0.58701	3.76868	0.000164112	0.00119106	Ugt1a6b	protein_coding
ENSMUSG00000039457	20.8473	2.21192	0.541509	4.08473	4.41275e-05	0.000384617	Ppl	protein_coding
ENSMUSG00000072949	30.1093	2.20916	0.666616	3.31399	0.000919732	0.00497544	Acot1	protein_coding
ENSMUSG00000031939	4254.59	2.20899	0.171136	12.9078	4.06781e-38	1.89949e-35	Taf1d	protein_coding
ENSMUSG00000030579	35.9482	2.20811	0.558398	3.95437	7.67368e-05	0.000626063	Tyrobp	protein_coding
ENSMUSG00000087444	11.7143	2.20724	0.701717	3.14549	0.00165811	0.00803501	Gm5475	protein_coding
ENSMUSG00000117780	22.0371	2.20361	0.665343	3.31199	0.000926355	0.00500387	Gm3734	lincRNA
ENSMUSG00000027270	363.397	2.20251	0.189542	11.6201	3.25611e-31	1.09941e-28	Lamp5	protein_coding
ENSMUSG00000097472	37.6538	2.20192	0.406264	5.41992	5.96244e-08	1.23465e-06	Gm26586	antisense
ENSMUSG00000031207	164.961	2.20185	0.255295	8.62474	6.42396e-18	7.57993e-16	Msn	protein_coding
ENSMUSG00000030683	1701.53	2.19826	0.161282	13.6299	2.658e-42	1.66672e-39	Sez6l2	protein_coding
ENSMUSG00000001583	56.4695	2.19824	0.583054	3.77021	0.000163112	0.00118577	Tnk1	protein_coding
ENSMUSG00000110255	16.084	2.19757	1.06022	2.07275	0.0381951	0.0990909	Gm45400	unprocessed_pseudogene
ENSMUSG00000028970	15.5654	2.19564	0.679297	3.23223	0.00122829	0.00629256	Abcb1b	protein_coding
ENSMUSG00000051067	32.7562	2.19533	0.420656	5.21881	1.80077e-07	3.30725e-06	Lingo3	protein_coding
ENSMUSG00000015340	34.5444	2.1943	0.502378	4.36782	1.25491e-05	0.000132093	Cybb	protein_coding
ENSMUSG00000018819	15.4415	2.19421	0.667098	3.28919	0.00100476	0.00534972	Lsp1	protein_coding
ENSMUSG00000068009	29.1301	2.19117	0.733837	2.9859	0.00282741	0.0124733	Bpifb6	protein_coding
ENSMUSG00000060548	14.5956	2.18898	0.632445	3.46115	0.000537879	0.00320609	Tnfrsf19	protein_coding
ENSMUSG00000036887	157.48	2.18723	0.362298	6.0371	1.56907e-09	4.75642e-08	C1qa	protein_coding
ENSMUSG00000037060	12.6969	2.18514	0.735616	2.97049	0.00297326	0.0129962	Cavin3	protein_coding
ENSMUSG00000027966	52.9017	2.18301	0.377331	5.7854	7.23393e-09	1.84823e-07	Col11a1	protein_coding
ENSMUSG00000079168	9.90503	2.18187	0.772985	2.82266	0.00476277	0.0189659	Cd209g	protein_coding
ENSMUSG00000063177	779.774	2.18103	0.549571	3.96861	7.22946e-05	0.000594696	Klk1b27	protein_coding
ENSMUSG00000035778	66.4919	2.18002	0.569441	3.82835	0.000129006	0.000978509	Ggta1	protein_coding
ENSMUSG00000066516	1215.03	2.17464	0.526101	4.13351	3.57272e-05	0.000323609	Klk1b21	protein_coding
ENSMUSG00000040564	445.962	2.17372	0.549156	3.95829	7.54879e-05	0.000616573	Apoc1	protein_coding
ENSMUSG00000021640	72.7235	2.17282	0.383704	5.66274	1.48977e-08	3.56487e-07	Naip1	protein_coding
ENSMUSG00000090396	27.9257	2.17253	0.466516	4.65693	3.20954e-06	4.05759e-05	Gm6536	unprocessed_pseudogene
ENSMUSG00000074272	33.9134	2.16716	0.50936	4.25466	2.09363e-05	0.000204581	Ceacam1	protein_coding
ENSMUSG00000024678	19.8511	2.167	0.530015	4.08857	4.34045e-05	0.000379976	Ms4a4d	protein_coding
ENSMUSG00000035237	34.2258	2.16546	0.660809	3.27698	0.00104922	0.00554474	Lcat	protein_coding
ENSMUSG00000031210	13.4028	2.16484	0.977913	2.21373	0.0268473	0.0747344	Gpr165	protein_coding
ENSMUSG00000029885	63.0343	2.16106	0.363616	5.94325	2.79419e-09	7.93971e-08	Moxd2	protein_coding
ENSMUSG00000034177	652.995	2.15917	0.148165	14.5727	4.18786e-48	4.17777e-45	Rnf43	protein_coding
ENSMUSG00000106740	580.524	2.15906	0.215881	10.0011	1.50686e-23	2.71075e-21	Gm21221	lincRNA
ENSMUSG00000045083	18.2323	2.1573	0.612437	3.52248	0.000427529	0.00264682	Lingo2	protein_coding
ENSMUSG00000082352	31.1595	2.15721	0.499988	4.31452	1.5995e-05	0.00016252	Gm13228	processed_pseudogene
ENSMUSG00000020798	204.885	2.15468	0.187007	11.5219	1.02293e-30	3.30151e-28	Spns3	protein_coding
ENSMUSG00000091325	385.031	2.15232	0.318355	6.76076	1.37266e-11	6.30246e-10	Gm3760	unprocessed_pseudogene
ENSMUSG00000047281	21.4893	2.15114	0.669218	3.2144	0.00130717	0.00662857	Sfn	protein_coding
ENSMUSG00000094601	25.9927	2.14515	0.524289	4.09154	4.28512e-05	0.000376032	Gm5926	protein_coding
ENSMUSG00000103586	78.4886	2.14444	0.341457	6.28027	3.37991e-10	1.17653e-08	5830405F06Rik	lincRNA
ENSMUSG00000085603	16.2003	2.14339	0.764186	2.8048	0.00503482	0.0198205	Gm11346	transcribed_processed_pseudogene
ENSMUSG00000006205	217.54	2.14254	0.438068	4.89088	1.00384e-06	1.51002e-05	Htra1	protein_coding
ENSMUSG00000036896	177.838	2.13613	0.355483	6.0091	1.86552e-09	5.52531e-08	C1qc	protein_coding
ENSMUSG00000033192	21.2979	2.1329	0.588762	3.62269	0.000291561	0.00192912	Lpcat2	protein_coding
ENSMUSG00000020407	38.7759	2.13091	0.416336	5.11825	3.08386e-07	5.34187e-06	Upp1	protein_coding
ENSMUSG00000003746	48.0244	2.12929	0.495708	4.29546	1.74329e-05	0.000175585	Man1a	protein_coding
ENSMUSG00000071713	40.8819	2.12929	0.424294	5.01843	5.20948e-07	8.48164e-06	Csf2rb	protein_coding
ENSMUSG00000082827	9.78835	2.12863	0.882181	2.41291	0.0158255	0.0491472	Gm5397	unprocessed_pseudogene
ENSMUSG00000025810	86.7928	2.12681	0.403015	5.27724	1.31146e-07	2.50066e-06	Nrp1	protein_coding
ENSMUSG00000118219	14.3445	2.11863	0.746556	2.83788	0.00454148	0.018265	Gm29695	protein_coding
ENSMUSG00000024672	24.8069	2.11844	0.62381	3.39597	0.000683854	0.0039024	Ms4a7	protein_coding
ENSMUSG00000100275	26.6496	2.11833	0.551982	3.83767	0.000124206	0.000946179	Gm28915	unprocessed_pseudogene
ENSMUSG00000026365	83.1002	2.11553	0.383467	5.51685	3.45137e-08	7.62045e-07	Cfh	protein_coding
ENSMUSG00000020303	37.583	2.11308	0.519616	4.06663	4.76985e-05	0.000412791	Stc2	protein_coding
ENSMUSG00000025150	118.55	2.11068	0.452177	4.66782	3.04418e-06	3.88434e-05	Cbr2	protein_coding
ENSMUSG00000015966	194.026	2.10762	0.544107	3.87354	0.000107266	0.000832448	Il17rb	protein_coding
ENSMUSG00000101155	118.069	2.10659	0.282693	7.45188	9.2022e-14	6.19511e-12	Sly	protein_coding
ENSMUSG00000027375	25.3195	2.10579	0.569479	3.69775	0.000217522	0.00151218	Mal	protein_coding
ENSMUSG00000113734	54.2764	2.10467	0.619942	3.39495	0.000686404	0.00391286	Gm48539	lincRNA
ENSMUSG00000097739	147.664	2.10277	0.34558	6.08476	1.16669e-09	3.64374e-08	Gm2539	transcribed_unprocessed_pseudogene
ENSMUSG00000039954	85.6816	2.10274	0.313342	6.71068	1.9372e-11	8.74808e-10	Stk32a	protein_coding
ENSMUSG00000046634	141.381	2.10028	0.328524	6.39308	1.62573e-10	6.14111e-09	Pkd1l1	protein_coding
ENSMUSG00000086035	59.2794	2.10019	0.465246	4.51415	6.35715e-06	7.32775e-05	Gm12610	processed_transcript
ENSMUSG00000021696	66.6548	2.10005	0.415418	5.05526	4.29797e-07	7.14602e-06	Elovl7	protein_coding
ENSMUSG00000079266	39.0547	2.0997	0.402404	5.21789	1.80974e-07	3.32094e-06	Gm6490	unprocessed_pseudogene
ENSMUSG00000097801	11.8917	2.09653	0.827474	2.53365	0.0112881	0.0377538	Gm26777	bidirectional_promoter_lncRNA
ENSMUSG00000038552	48.7427	2.09581	0.427816	4.89885	9.64003e-07	1.46112e-05	Fndc4	protein_coding
ENSMUSG00000086748	696.857	2.09526	0.184115	11.3802	5.2492e-30	1.60006e-27	Gm13261	processed_transcript
ENSMUSG00000082894	34.9386	2.09518	0.569305	3.68024	0.000233015	0.00160162	Gm6480	processed_pseudogene
ENSMUSG00000027499	74.1974	2.09471	0.402731	5.20126	1.97938e-07	3.59021e-06	Pkia	protein_coding
ENSMUSG00000040229	16.9211	2.09354	0.772828	2.70893	0.00674999	0.0250663	Gpr34	protein_coding
ENSMUSG00000107096	163.96	2.09035	0.272979	7.65756	1.89506e-14	1.40986e-12	Gm43597	lincRNA
ENSMUSG00000036596	28.5481	2.08945	0.53414	3.9118	9.16117e-05	0.000726373	Cpz	protein_coding
ENSMUSG00000002985	1829.08	2.08923	0.309565	6.74891	1.48955e-11	6.79652e-10	Apoe	protein_coding
ENSMUSG00000108841	108.794	2.08474	0.356969	5.8401	5.2171e-09	1.37786e-07	Frmpd2	protein_coding
ENSMUSG00000031736	3660.44	2.08332	0.132314	15.7453	7.40348e-56	1.01553e-52	Crnde	processed_transcript
ENSMUSG00000045493	11.1198	2.07966	0.689925	3.01432	0.00257552	0.0115759	Bhlhe23	protein_coding
ENSMUSG00000025978	3220.67	2.07922	0.168273	12.3562	4.51149e-35	1.80025e-32	Rftn2	protein_coding
ENSMUSG00000078955	62.2229	2.07822	0.377015	5.51231	3.54153e-08	7.78038e-07	Gm14222	sense_intronic
ENSMUSG00000021509	48.1072	2.078	0.578146	3.59425	0.000325332	0.00212123	Slc25a48	protein_coding
ENSMUSG00000098702	214.015	2.07671	0.431937	4.8079	1.52525e-06	2.15271e-05	1500015A07Rik	antisense
ENSMUSG00000030218	57.4615	2.07612	0.358362	5.79337	6.89895e-09	1.77296e-07	Mgp	protein_coding
ENSMUSG00000081870	7.57278	2.0734	0.865984	2.39427	0.0166533	0.0511246	Gm15141	unprocessed_pseudogene
ENSMUSG00000094230	250.093	2.07308	0.294571	7.03764	1.95518e-12	1.06214e-10	Gm21847	antisense
ENSMUSG00000118554	77.1698	2.07228	0.516363	4.01322	5.98965e-05	0.00050618	CXorf58	protein_coding
ENSMUSG00000033453	26.991	2.07079	0.589429	3.51322	0.000442714	0.00272316	Adamts15	protein_coding
ENSMUSG00000109649	270.617	2.06593	0.250417	8.24997	1.5843e-16	1.5877e-14	Gm45521	protein_coding
ENSMUSG00000020467	66.133	2.06533	0.477995	4.32081	1.55455e-05	0.000158613	Efemp1	protein_coding
ENSMUSG00000071424	15.2813	2.06501	0.617373	3.34484	0.000823301	0.00454794	Grid2	protein_coding
ENSMUSG00000002504	157.178	2.06362	1.45602	1.41731	0.156393	0.29078	Slc9a3r2	protein_coding
ENSMUSG00000109713	191.906	2.06293	0.286656	7.19654	6.17582e-13	3.62408e-11	Pvrig	protein_coding
ENSMUSG00000064373	2525.82	2.06274	0.326843	6.31109	2.77073e-10	9.95241e-09	Selenop	protein_coding
ENSMUSG00000039601	74.1066	2.06187	0.55512	3.71429	0.000203778	0.00143252	Rcan2	protein_coding
ENSMUSG00000021822	19.0491	2.06104	0.599605	3.43734	0.00058746	0.00344548	Plau	protein_coding
ENSMUSG00000004952	206.854	2.06036	0.497839	4.1386	3.49439e-05	0.000317169	Rasa4	protein_coding
ENSMUSG00000026814	45.1075	2.06025	0.521643	3.94953	7.83053e-05	0.000636742	Eng	protein_coding
ENSMUSG00000040693	9.29186	2.05716	0.781327	2.6329	0.00846586	0.0300307	Slco4c1	protein_coding
ENSMUSG00000074824	7.55744	2.05469	0.805383	2.55119	0.0107355	0.036259	Rslcan18	protein_coding
ENSMUSG00000052180	141.98	2.05455	0.269062	7.63598	2.24108e-14	1.64248e-12	Serpinb6c	protein_coding
ENSMUSG00000110162	35.9445	2.05018	0.967184	2.11975	0.0340275	0.0902917	Gm45356	lincRNA
ENSMUSG00000021423	18.5509	2.04969	0.644667	3.17945	0.00147553	0.00729195	Ly86	protein_coding
ENSMUSG00000054626	49.3731	2.04818	0.443677	4.61636	3.90523e-06	4.80158e-05	Xlr	protein_coding
ENSMUSG00000035385	54.8696	2.04687	0.426642	4.79763	1.60557e-06	2.25016e-05	Ccl2	protein_coding
ENSMUSG00000078234	59.7944	2.04664	0.405922	5.04196	4.60792e-07	7.60376e-06	Klhdc7a	protein_coding
ENSMUSG00000072620	15.8605	2.04259	0.562754	3.62963	0.000283828	0.00188477	Slfn2	protein_coding
ENSMUSG00000117007	20.1733	2.04259	0.701774	2.9106	0.00360733	0.0151958	Gm41556	lincRNA
ENSMUSG00000104869	15.7319	2.04244	0.918468	2.22374	0.0261656	0.0732657	Gm42544	TEC
ENSMUSG00000028329	820.504	2.04146	0.156446	13.049	6.43663e-39	3.36344e-36	Xpa	protein_coding
ENSMUSG00000038535	6015.14	2.03846	0.185223	11.0054	3.59768e-28	9.51303e-26	Zfp280d	protein_coding
ENSMUSG00000109224	19.2079	2.03169	0.728454	2.78904	0.00528649	0.0205951	Tmem147os	processed_transcript
ENSMUSG00000060030	63.4859	2.0286	0.515792	3.93298	8.38978e-05	0.000674194	Olfr317	protein_coding
ENSMUSG00000084372	300.648	2.0273	0.33073	6.12976	8.80131e-10	2.80352e-08	Gm13988	processed_pseudogene
ENSMUSG00000036667	187.428	2.02661	0.456385	4.44056	8.97241e-06	9.8508e-05	Tcaf1	protein_coding
ENSMUSG00000015852	39.9873	2.02567	0.425174	4.76432	1.89492e-06	2.59541e-05	Fcrls	protein_coding
ENSMUSG00000100039	711.489	2.02349	0.190354	10.6302	2.1574e-26	5.20313e-24	Gm28959	antisense
ENSMUSG00000021876	148.627	2.02257	0.315086	6.41911	1.37077e-10	5.28721e-09	Rnase4	protein_coding
ENSMUSG00000040329	13.7449	2.02078	0.703758	2.87141	0.0040864	0.0168043	Il7	protein_coding
ENSMUSG00000048677	1597.52	2.01694	0.129108	15.6221	5.14421e-55	6.27222e-52	Tpcn2	protein_coding
ENSMUSG00000079019	1981.52	2.01301	0.473724	4.24934	2.144e-05	0.000208574	Insl3	protein_coding
ENSMUSG00000021280	146.031	2.01249	0.36858	5.46011	4.75851e-08	1.01197e-06	Exoc3l4	protein_coding
ENSMUSG00000003420	166.929	2.01192	0.350104	5.74663	9.10395e-09	2.27309e-07	Fcgrt	protein_coding
ENSMUSG00000097048	1932.69	2.01179	0.14307	14.0616	6.54262e-45	4.78636e-42	1600020E01Rik	antisense
ENSMUSG00000110586	35.1519	2.01175	0.412345	4.8788	1.06731e-06	1.58634e-05	4930578M07Rik	processed_transcript
ENSMUSG00000029919	17.6114	2.01106	1.0243	1.96335	0.049605	0.12118	Hpgds	protein_coding
ENSMUSG00000022150	193.129	2.00919	0.267517	7.51051	5.88989e-14	4.05221e-12	Dab2	protein_coding
ENSMUSG00000067212	59.1582	2.00853	0.530597	3.78542	0.00015345	0.00112709	H2-T23	protein_coding
ENSMUSG00000097195	1643.75	2.00564	0.187486	10.6976	1.045e-26	2.60622e-24	Snhg5	processed_transcript
ENSMUSG00000024039	36.1748	2.00313	0.760082	2.63542	0.00840341	0.0298671	Cbs	protein_coding
ENSMUSG00000087459	15.5159	2.00278	0.594197	3.37057	0.000750127	0.00421778	Csmd2os	antisense
ENSMUSG00000024621	311.649	2.00146	0.304426	6.57453	4.8808e-11	2.02877e-09	Csf1r	protein_coding
ENSMUSG00000107611	25.0415	2.00013	0.953713	2.09721	0.0359753	0.0944665	Gm44131	processed_pseudogene
ENSMUSG00000112596	11.2133	1.99936	0.782681	2.5545	0.010634	0.035994	Gm48804	TEC
ENSMUSG00000037492	35.8417	1.9971	0.435277	4.5881	4.47291e-06	5.40877e-05	Zmat4	protein_coding
ENSMUSG00000041423	48.3057	1.9943	0.703293	2.83566	0.00457309	0.0183677	Paqr6	protein_coding
ENSMUSG00000068245	89.0666	1.99332	0.281023	7.09308	1.31156e-12	7.34305e-11	Phf11d	protein_coding
ENSMUSG00000114515	2557.97	1.99209	0.15659	12.7217	4.48016e-37	1.96652e-34	Aldoa	protein_coding
ENSMUSG00000024030	94.0117	1.99137	0.336562	5.91679	3.28289e-09	9.14334e-08	Abcg1	protein_coding
ENSMUSG00000001946	17.908	1.9889	0.607402	3.27444	0.00105872	0.00558821	Esam	protein_coding
ENSMUSG00000036242	21.2173	1.98796	0.674677	2.94654	0.0032135	0.0138559	Armh4	protein_coding
ENSMUSG00000022893	199.78	1.98389	0.643119	3.08479	0.00203698	0.00955114	Adamts1	protein_coding
ENSMUSG00000112148	39.8845	1.98255	0.581843	3.40736	0.000655945	0.00376662	Lilrb4a	protein_coding
ENSMUSG00000028599	57.6904	1.98228	0.340723	5.81785	5.96091e-09	1.55189e-07	Tnfrsf1b	protein_coding
ENSMUSG00000029380	389.136	1.98183	0.451606	4.38841	1.14184e-05	0.00012165	Cxcl1	protein_coding
ENSMUSG00000025013	194.499	1.9804	0.468381	4.22819	2.35581e-05	0.000226073	Tll2	protein_coding
ENSMUSG00000039942	60.9945	1.97645	0.329834	5.99225	2.0696e-09	6.05619e-08	Ptger4	protein_coding
ENSMUSG00000108311	46.5149	1.97642	0.372877	5.30046	1.15513e-07	2.2261e-06	Gm44737	lincRNA
ENSMUSG00000074264	1009.69	1.97569	0.284548	6.94326	3.83146e-12	1.9647e-10	Amy1	protein_coding
ENSMUSG00000028116	37.404	1.97419	0.454282	4.34573	1.38814e-05	0.000144113	Myoz2	protein_coding
ENSMUSG00000040147	44.1583	1.97164	0.571009	3.45291	0.000554574	0.00328775	Maob	protein_coding
ENSMUSG00000093085	18.2	1.96919	0.620009	3.17606	0.0014929	0.00736121	Gm24325	miRNA
ENSMUSG00000091661	55.5499	1.96644	0.751722	2.61592	0.00889876	0.0312202	Gm17021	sense_overlapping
ENSMUSG00000081218	38.7251	1.96621	0.528547	3.72003	0.0001992	0.00140709	Gm4297	protein_coding
ENSMUSG00000111929	14.4828	1.96618	0.642704	3.05923	0.00221904	0.0102292	Gm48780	antisense
ENSMUSG00000048155	46.1395	1.96391	0.414262	4.74075	2.12932e-06	2.86645e-05	H2bfm	protein_coding
ENSMUSG00000097305	16.8353	1.96183	0.703578	2.78837	0.00529743	0.0206213	Gm17276	antisense
ENSMUSG00000112732	45.0725	1.96063	0.394114	4.97478	6.53209e-07	1.03509e-05	Gm47343	lincRNA
ENSMUSG00000057789	2379.41	1.96054	0.135814	14.4355	3.09269e-47	2.82813e-44	Bak1	protein_coding
ENSMUSG00000029661	213.931	1.95789	0.339309	5.77022	7.91696e-09	2.00408e-07	Col1a2	protein_coding
ENSMUSG00000110534	10.7042	1.95655	0.834402	2.34485	0.0190346	0.0569305	Gm45708	lincRNA
ENSMUSG00000019789	23.834	1.95596	0.567656	3.44567	0.000569646	0.00335985	Hey2	protein_coding
ENSMUSG00000060988	28.6186	1.95535	0.48541	4.02825	5.61937e-05	0.000478714	Galnt13	protein_coding
ENSMUSG00000023367	822.978	1.95345	0.457383	4.27092	1.94667e-05	0.000192622	Tmem176a	protein_coding
ENSMUSG00000112155	309.966	1.95331	0.190791	10.2379	1.34066e-24	2.7758e-22	4930477N07Rik	lincRNA
ENSMUSG00000086762	10.4372	1.95313	0.694441	2.81252	0.00491542	0.0194508	Gm14546	antisense
ENSMUSG00000076465	42.3192	1.9521	0.422524	4.6201	3.8356e-06	4.72921e-05	Trbv5	TR_V_gene
ENSMUSG00000020399	22.18	1.95149	0.594006	3.28531	0.0010187	0.00540685	Havcr2	protein_coding
ENSMUSG00000006958	67.0314	1.95098	0.503541	3.87452	0.000106835	0.000829689	Chrd	protein_coding
ENSMUSG00000049265	45.9698	1.95079	0.620112	3.14587	0.00165593	0.0080262	Kcnk3	protein_coding
ENSMUSG00000094529	11.2357	1.95023	0.922552	2.11395	0.0345193	0.0913426	Gm21744	unprocessed_pseudogene
ENSMUSG00000046814	94.9	1.94732	0.436162	4.46467	8.01931e-06	8.93853e-05	Gchfr	protein_coding
ENSMUSG00000050288	11.5171	1.9456	0.765948	2.54012	0.0110816	0.037182	Fzd2	protein_coding
ENSMUSG00000034648	30.1226	1.94287	0.501022	3.8778	0.000105403	0.000820898	Lrrn1	protein_coding
ENSMUSG00000050224	14.4921	1.94267	0.736594	2.63737	0.00835523	0.0297248	Krtap13	protein_coding
ENSMUSG00000020673	295.162	1.94143	0.325012	5.9734	2.32354e-09	6.72754e-08	Tpo	protein_coding
ENSMUSG00000037031	104.876	1.93858	0.407962	4.75185	2.01559e-06	2.74248e-05	Tspan15	protein_coding
ENSMUSG00000032725	40.4399	1.93651	0.395316	4.89864	9.65002e-07	1.46162e-05	Folr2	protein_coding
ENSMUSG00000059898	32.5052	1.93483	0.416339	4.64724	3.36401e-06	4.23094e-05	Dsc3	protein_coding
ENSMUSG00000027500	11.1961	1.93395	0.698168	2.77004	0.00560499	0.0215963	Stmn2	protein_coding
ENSMUSG00000107952	53.6439	1.93065	0.326945	5.90512	3.52382e-09	9.75251e-08	Gm6352	processed_pseudogene
ENSMUSG00000039109	337.505	1.93038	0.293005	6.5882	4.45177e-11	1.8753e-09	F13a1	protein_coding
ENSMUSG00000028838	25.4103	1.92872	0.505407	3.81618	0.000135535	0.00101975	Extl1	protein_coding
ENSMUSG00000023349	37.586	1.92718	0.524025	3.67765	0.000235396	0.00161596	Clec4n	protein_coding
ENSMUSG00000115680	66.1585	1.9271	0.306216	6.29328	3.10829e-10	1.10206e-08	Gm35167	lincRNA
ENSMUSG00000091296	545.261	1.92562	0.357866	5.38084	7.41401e-08	1.49889e-06	Gm4181	protein_coding
ENSMUSG00000110664	31.186	1.92317	0.543419	3.53903	0.000401606	0.00251339	Aprt-ps	processed_pseudogene
ENSMUSG00000026480	16.6458	1.91663	0.657712	2.91408	0.00356736	0.0150563	Ncf2	protein_coding
ENSMUSG00000039081	17.6297	1.91573	0.653723	2.9305	0.00338419	0.0144219	Zfp503	protein_coding
ENSMUSG00000107734	18.2758	1.91556	0.624975	3.06502	0.00217658	0.010078	Gm30055	TEC
ENSMUSG00000009614	292.022	1.91446	0.500602	3.82431	0.000131138	0.000991761	Sardh	protein_coding
ENSMUSG00000096403	170.581	1.91418	1.77736	1.07698	NA	NA	Rnps1-ps	processed_pseudogene
ENSMUSG00000035355	30.6154	1.91381	0.465645	4.11003	3.95615e-05	0.000352806	Kcnh4	protein_coding
ENSMUSG00000106200	9.63297	1.90989	0.827795	2.3072	0.0210439	0.0615226	Gm44341	miRNA
ENSMUSG00000030789	33.2001	1.90727	0.656506	2.90518	0.00367044	0.0154217	Itgax	protein_coding
ENSMUSG00000078838	11.9069	1.90697	0.830214	2.29696	0.021621	0.0628499	Gm17382	lincRNA
ENSMUSG00000024610	120.227	1.90649	0.294078	6.48295	8.99481e-11	3.59579e-09	Cd74	protein_coding
ENSMUSG00000022372	8.35952	1.90631	0.79824	2.38815	0.0169336	0.0518762	Sla	protein_coding
ENSMUSG00000019929	367.454	1.90201	0.310255	6.13047	8.76195e-10	2.79504e-08	Dcn	protein_coding
ENSMUSG00000034923	160.717	1.89929	0.277773	6.83755	8.05572e-12	3.89425e-10	Ly6g6f	protein_coding
ENSMUSG00000079494	53.4983	1.89877	0.617859	3.07314	0.00211817	0.00986578	Nat8f5	protein_coding
ENSMUSG00000025386	132.752	1.89782	0.235093	8.0726	6.88173e-16	6.21536e-14	Pde6g	protein_coding
ENSMUSG00000104445	33.5644	1.89541	0.589778	3.21378	0.00131002	0.00663939	Rhbg	protein_coding
ENSMUSG00000018920	311.928	1.89514	0.177335	10.6868	1.17338e-26	2.86134e-24	Cxcl16	protein_coding
ENSMUSG00000085990	430.062	1.89481	0.354459	5.34564	9.01006e-08	1.77987e-06	Gm16731	processed_transcript
ENSMUSG00000044244	330.144	1.8922	0.173795	10.8875	1.32157e-27	3.45293e-25	Il20rb	protein_coding
ENSMUSG00000029810	941.1	1.89097	0.36528	5.17676	2.25777e-07	4.02855e-06	Tmem176b	protein_coding
ENSMUSG00000114378	21.0659	1.8875	0.593986	3.17768	0.0014846	0.00732522	Gm49355	protein_coding
ENSMUSG00000096332	14.3069	1.88686	0.67651	2.78911	0.00528523	0.0205951	Gm21241	unprocessed_pseudogene
ENSMUSG00000113233	70.059	1.88476	0.394832	4.77357	1.80991e-06	2.49824e-05	Gm31063	lincRNA
ENSMUSG00000115006	37.9169	1.88107	0.494609	3.80315	0.000142869	0.0010647	Gm49054	lincRNA
ENSMUSG00000048387	25.5702	1.88	0.493757	3.80755	0.00014035	0.00104878	Osr1	protein_coding
ENSMUSG00000024300	22.9039	1.87947	0.582075	3.22892	0.00124258	0.00635687	Myo1f	protein_coding
ENSMUSG00000038642	96.2903	1.87716	0.437426	4.29139	1.77562e-05	0.000178269	Ctss	protein_coding
ENSMUSG00000072723	3969.11	1.87553	0.152209	12.3221	6.88927e-35	2.69998e-32	Gm10044	transcribed_unprocessed_pseudogene
ENSMUSG00000101389	23.1551	1.87476	0.679887	2.75745	0.0058254	0.0223059	Ms4a4a	protein_coding
ENSMUSG00000015568	85.1611	1.87212	0.492977	3.79759	0.000146108	0.00108259	Lpl	protein_coding
ENSMUSG00000042514	121.694	1.87155	0.574887	3.2555	0.00113191	0.00588914	Klhl14	protein_coding
ENSMUSG00000055746	16.766	1.87035	0.750951	2.49064	0.0127515	0.0415835	Magea2	protein_coding
ENSMUSG00000028417	208.174	1.86774	0.226957	8.2295	1.87992e-16	1.8669e-14	Tal2	protein_coding
ENSMUSG00000052468	93.3902	1.8666	0.313073	5.96217	2.48905e-09	7.16768e-08	Pmp2	protein_coding
ENSMUSG00000027994	143.218	1.86565	1.3784	1.35349	0.1759	0.316035	Mcub	protein_coding
ENSMUSG00000016024	221.012	1.86365	0.372771	4.99944	5.7497e-07	9.26495e-06	Lbp	protein_coding
ENSMUSG00000035948	92.501	1.86009	0.599386	3.10332	0.0019136	0.00907274	Acss3	protein_coding
ENSMUSG00000022661	30.0848	1.85946	0.486517	3.82199	0.000132379	0.00100011	Cd200	protein_coding
ENSMUSG00000112444	117.643	1.85879	0.362206	5.13184	2.8692e-07	5.00958e-06	4930401C15Rik	lincRNA
ENSMUSG00000068758	3412.63	1.85732	0.189689	9.79144	1.22541e-22	2.1011e-20	Il3ra	protein_coding
ENSMUSG00000036872	36488.4	1.85554	0.0888019	20.8953	5.91057e-97	3.24298e-93	Abcc12	protein_coding
ENSMUSG00000032714	48.3013	1.85456	0.544132	3.4083	0.000653696	0.00375764	Syde1	protein_coding
ENSMUSG00000106004	116.543	1.85428	0.229135	8.0925	5.8451e-16	5.39002e-14	Gm43391	antisense
ENSMUSG00000033450	190.705	1.84782	1.46007	1.26557	0.205667	0.352868	Tagap	protein_coding
ENSMUSG00000079378	30.5324	1.84747	0.405859	4.55201	5.3137e-06	6.24637e-05	Gm8279	protein_coding
ENSMUSG00000100161	48.7021	1.84411	0.514322	3.58553	0.000336397	0.00217785	Gm28445	lincRNA
ENSMUSG00000117205	48.6729	1.84053	0.453407	4.05934	4.92119e-05	0.000424382	Gm29711	processed_pseudogene
ENSMUSG00000074469	12.3688	1.83988	0.848677	2.16794	0.0301631	0.0818375	Gm15348	lincRNA
ENSMUSG00000117472	570.749	1.83726	0.166414	11.0403	2.44205e-28	6.53605e-26	Gm4601	processed_pseudogene
ENSMUSG00000011463	40.2577	1.83637	0.405588	4.52768	5.96354e-06	6.91764e-05	Cpb1	protein_coding
ENSMUSG00000023959	27.3562	1.83242	0.555401	3.29927	0.000969375	0.0051928	Clic5	protein_coding
ENSMUSG00000003617	170.992	1.83176	0.364593	5.02413	5.05732e-07	8.26455e-06	Cp	protein_coding
ENSMUSG00000014599	164.246	1.83173	0.423697	4.3232	1.53783e-05	0.000157346	Csf1	protein_coding
ENSMUSG00000085440	53.7892	1.83133	0.388273	4.7166	2.39823e-06	3.18415e-05	Sorbs2os	antisense
ENSMUSG00000115050	89.3309	1.82966	0.268419	6.81644	9.33269e-12	4.43343e-10	Gm21154	lincRNA
ENSMUSG00000050106	61.9079	1.82932	0.451201	4.05432	5.02798e-05	0.000432742	Tmc8	protein_coding
ENSMUSG00000056737	52.6021	1.82845	0.328266	5.57004	2.54684e-08	5.75649e-07	Capg	protein_coding
ENSMUSG00000044206	25.1589	1.82729	0.555881	3.28719	0.00101191	0.00537859	Vsig4	protein_coding
ENSMUSG00000104158	11.1176	1.82723	0.676165	2.70235	0.0068851	0.0254647	Gm38100	protein_coding
ENSMUSG00000041390	36.5595	1.82718	0.544034	3.35858	0.000783449	0.00437515	Mdfic	protein_coding
ENSMUSG00000030560	153.735	1.82693	0.369996	4.93769	7.90521e-07	1.22785e-05	Ctsc	protein_coding
ENSMUSG00000015396	19.629	1.8262	0.68242	2.67607	0.0074491	0.0271661	Cd83	protein_coding
ENSMUSG00000091730	24.0323	1.82336	0.595913	3.05978	0.00221502	0.0102171	Gm17230	processed_pseudogene
ENSMUSG00000001986	38.1591	1.82325	0.56896	3.20453	0.00135282	0.00681755	Gria3	protein_coding
ENSMUSG00000112901	317.616	1.82322	0.172765	10.5532	4.90931e-26	1.13415e-23	Gm18514	processed_pseudogene
ENSMUSG00000103807	16.9333	1.82014	0.613877	2.96499	0.00302693	0.0131862	Trbv6	TR_V_pseudogene
ENSMUSG00000029417	54.164	1.8188	0.397488	4.57575	4.74525e-06	5.68782e-05	Cxcl9	protein_coding
ENSMUSG00000035373	26.0476	1.81624	0.528817	3.43454	0.000593564	0.00347478	Ccl7	protein_coding
ENSMUSG00000109097	9.37623	1.81596	0.772072	2.35206	0.0186696	0.056152	Gm29683	lincRNA
ENSMUSG00000026418	12.8504	1.81179	0.756842	2.39389	0.016671	0.0511717	Tnni1	protein_coding
ENSMUSG00000022659	314.783	1.81137	0.197371	9.17748	4.41298e-20	6.0913e-18	Gcsam	protein_coding
ENSMUSG00000055789	11.2908	1.81055	0.763613	2.37103	0.0177385	0.0539622	Ftdc2	protein_coding
ENSMUSG00000086697	20.1237	1.8095	0.739772	2.44603	0.014444	0.045737	4933427G23Rik	antisense
ENSMUSG00000028773	1741.94	1.8087	0.470242	3.84632	0.000119906	0.000917166	Fabp3	protein_coding
ENSMUSG00000023274	20.1596	1.8068	0.649737	2.78082	0.00542212	0.0210246	Cd4	protein_coding
ENSMUSG00000022755	68.4217	1.80603	0.662577	2.72576	0.00641533	0.0241012	Adgrg7	protein_coding
ENSMUSG00000030533	1785.24	1.80403	0.282846	6.37815	1.79241e-10	6.71299e-09	Unc45a	protein_coding
ENSMUSG00000015001	25.7254	1.80346	0.562081	3.20854	0.00133411	0.00674338	Oc90	protein_coding
ENSMUSG00000038521	214.061	1.79925	0.302641	5.94518	2.76147e-09	7.89139e-08	C1s1	protein_coding
ENSMUSG00000100953	43.61	1.79448	0.70563	2.54309	0.0109876	0.0369289	Gm28280	lincRNA
ENSMUSG00000030208	88.2771	1.79374	0.551494	3.2525	0.00114393	0.00594361	Emp1	protein_coding
ENSMUSG00000015947	9.17832	1.79218	0.939136	1.90833	0.0563486	0.134213	Fcgr1	protein_coding
ENSMUSG00000024349	41.1252	1.7909	0.383875	4.66533	3.08116e-06	3.9224e-05	Sting1	protein_coding
ENSMUSG00000019779	15.0381	1.78956	0.68685	2.60546	0.00917501	0.0319842	Frk	protein_coding
ENSMUSG00000033688	3565.48	1.78883	0.0952173	18.7868	9.67572e-79	3.03362e-75	1300017J02Rik	protein_coding
ENSMUSG00000110618	12.0197	1.78624	0.666487	2.68008	0.00736044	0.0269053	Gm39822	lincRNA
ENSMUSG00000114336	17.2486	1.78609	0.563327	3.17061	0.00152117	0.00748544	Gm18643	processed_pseudogene
ENSMUSG00000029122	24.1726	1.78385	0.513773	3.47206	0.000516479	0.00309741	Evc	protein_coding
ENSMUSG00000029056	2045.47	1.78197	0.175852	10.1334	3.92884e-24	7.69876e-22	Pank4	protein_coding
ENSMUSG00000078202	111.252	1.78155	0.263224	6.76819	1.30399e-11	6.01233e-10	Nrarp	protein_coding
ENSMUSG00000033436	197.013	1.78151	0.36902	4.82768	1.38136e-06	1.97199e-05	Armcx2	protein_coding
ENSMUSG00000117208	14.7342	1.7812	0.741254	2.40296	0.0162629	0.0501788	Gm49945	lincRNA
ENSMUSG00000115822	172.897	1.77963	0.274171	6.49093	8.53088e-11	3.4228e-09	Gm33450	lincRNA
ENSMUSG00000001025	25.241	1.7795	0.594682	2.99236	0.00276827	0.0122837	S100a6	protein_coding
ENSMUSG00000057439	9.66177	1.77897	1.02192	1.74082	0.0817145	0.178282	Kir3dl2	protein_coding
ENSMUSG00000037217	13.2181	1.77859	0.745434	2.38597	0.017034	0.0521329	Syn1	protein_coding
ENSMUSG00000018654	26.0583	1.778	0.445199	3.99371	6.50472e-05	0.000542222	Ikzf1	protein_coding
ENSMUSG00000026674	126.615	1.77679	0.260652	6.81671	9.31469e-12	4.43343e-10	Ddr2	protein_coding
ENSMUSG00000078771	16.9893	1.77449	0.597518	2.96977	0.00298018	0.0130239	Evi2a	protein_coding
ENSMUSG00000031595	21.5429	1.77349	0.830948	2.1343	0.0328185	0.0876875	Pdgfrl	protein_coding
ENSMUSG00000057604	27.8639	1.77303	0.449344	3.94581	7.95294e-05	0.000645387	Lmcd1	protein_coding
ENSMUSG00000024498	9527.65	1.77281	0.123977	14.2996	2.20227e-46	1.85897e-43	Tcerg1	protein_coding
ENSMUSG00000098900	11.1706	1.7728	0.848355	2.0897	0.0366451	0.0959154	Gm18190	transcribed_unprocessed_pseudogene
ENSMUSG00000094196	24.3721	1.77136	0.540397	3.27788	0.0010459	0.00552985	Magea3	protein_coding
ENSMUSG00000049560	13.5538	1.77118	0.648653	2.73055	0.00632283	0.0238063	Defb20	protein_coding
ENSMUSG00000030157	28.2906	1.76941	0.54046	3.27389	0.00106076	0.00559763	Clec2d	protein_coding
ENSMUSG00000101005	14.339	1.7685	0.794081	2.22711	0.0259402	0.0727273	Gm20871	unprocessed_pseudogene
ENSMUSG00000056529	10.703	1.76827	0.961746	1.83861	0.0659732	0.151582	Ptafr	protein_coding
ENSMUSG00000037686	42.889	1.76674	0.515799	3.42524	0.000614247	0.00356543	Aspg	protein_coding
ENSMUSG00000060177	236.877	1.7663	0.632614	2.79207	0.00523726	0.0204523	Klk1b22	protein_coding
ENSMUSG00000105036	14.1411	1.76555	0.59971	2.944	0.00324004	0.013943	1110060G06Rik	TEC
ENSMUSG00000032440	68.3186	1.76533	0.333794	5.28868	1.23203e-07	2.36772e-06	Tgfbr2	protein_coding
ENSMUSG00000048621	22.4664	1.76355	0.54758	3.22063	0.00127907	0.00650863	Gm6377	protein_coding
ENSMUSG00000037010	373.813	1.76277	0.510213	3.45496	0.000550368	0.00326811	Apln	protein_coding
ENSMUSG00000032456	4287.2	1.76195	0.361309	4.87657	1.07944e-06	1.59963e-05	Nmnat3	protein_coding
ENSMUSG00000117218	31.3823	1.76185	0.721445	2.44211	0.0146015	0.0461376	Gm19283	transcribed_unprocessed_pseudogene
ENSMUSG00000046272	132.671	1.76111	0.298457	5.90074	3.61882e-09	9.97498e-08	Olfr1444	protein_coding
ENSMUSG00000086453	19.3052	1.75997	0.537665	3.27336	0.00106278	0.00560557	Gm11457	antisense
ENSMUSG00000023992	24.2249	1.75981	0.556224	3.16386	0.00155693	0.00763572	Trem2	protein_coding
ENSMUSG00000063713	805.045	1.75958	0.506728	3.47243	0.000515763	0.00309528	Klk1b24	protein_coding
ENSMUSG00000035923	156.603	1.7584	0.199546	8.81199	1.22946e-18	1.57796e-16	Myf6	protein_coding
ENSMUSG00000024365	50.5666	1.75817	0.314178	5.59609	2.19238e-08	5.05421e-07	Cyp21a1	protein_coding
ENSMUSG00000039956	184.164	1.75731	0.413676	4.24803	2.15662e-05	0.000209524	Mrap	protein_coding
ENSMUSG00000041596	1452.21	1.75591	0.299697	5.85895	4.65812e-09	1.24978e-07	Nlrp5-ps	transcribed_unprocessed_pseudogene
ENSMUSG00000086190	77.0149	1.7559	0.417299	4.20777	2.57905e-05	0.000244926	4930579M01Rik	antisense
ENSMUSG00000040747	24.1224	1.75531	0.598037	2.93512	0.00333423	0.0142616	Cd53	protein_coding
ENSMUSG00000004044	166.619	1.75505	0.439495	3.99333	6.51526e-05	0.000542658	Cavin1	protein_coding
ENSMUSG00000051851	17.1802	1.75193	0.750626	2.33396	0.0195977	0.058241	Rtl8c	protein_coding
ENSMUSG00000079636	15.9699	1.75124	0.767567	2.28155	0.022516	0.0648929	Rhox3c	protein_coding
ENSMUSG00000039385	11.9533	1.75025	0.927233	1.88761	0.0590786	0.139271	Cdh6	protein_coding
ENSMUSG00000054072	61.0721	1.74975	0.536632	3.26061	0.00111172	0.00580845	Iigp1	protein_coding
ENSMUSG00000084101	34.0925	1.74932	0.46426	3.76798	0.000164573	0.00119322	Gm17014	processed_pseudogene
ENSMUSG00000087102	13.976	1.74891	0.634566	2.75608	0.00584994	0.0223791	Gm13661	lincRNA
ENSMUSG00000104811	93.8744	1.74835	0.315017	5.55004	2.85605e-08	6.40918e-07	Gm33093	lincRNA
ENSMUSG00000049047	41.9856	1.74627	0.559869	3.11907	0.0018142	0.00867834	Armcx3	protein_coding
ENSMUSG00000031380	114.186	1.74591	0.471557	3.70244	0.000213533	0.00149044	Vegfd	protein_coding
ENSMUSG00000105072	12.5333	1.74579	0.72294	2.41485	0.0157418	0.0489357	Gm44335	miRNA
ENSMUSG00000117091	22.1313	1.74535	0.520039	3.3562	0.000790213	0.00440508	Gm5698	protein_coding
ENSMUSG00000026730	22.0202	1.74527	0.670515	2.60288	0.00924446	0.0321687	Pter	protein_coding
ENSMUSG00000027876	44.8955	1.74483	0.373493	4.67166	2.98779e-06	3.8182e-05	Reg4	protein_coding
ENSMUSG00000108227	1123.45	1.7443	0.150373	11.5998	4.13137e-31	1.37381e-28	4933412L11Rik	TEC
ENSMUSG00000033538	10.6331	1.7419	1.23364	1.412	0.157949	0.292805	Casp4	protein_coding
ENSMUSG00000037022	743.282	1.73803	0.168648	10.3057	6.6416e-25	1.41518e-22	Mmaa	protein_coding
ENSMUSG00000059555	43.7382	1.73734	0.469293	3.70204	0.000213869	0.00149199	Tor4a	protein_coding
ENSMUSG00000033024	12.1285	1.73703	0.702527	2.47254	0.0134155	0.0431821	Klra9	protein_coding
ENSMUSG00000013367	455.059	1.735	0.153701	11.2881	1.50221e-29	4.45527e-27	Iglon5	protein_coding
ENSMUSG00000024107	414.424	1.73399	0.585504	2.96153	0.00306113	0.0133061	Lhcgr	protein_coding
ENSMUSG00000086960	112.428	1.73286	0.254179	6.81748	9.26496e-12	4.4204e-10	Gm13017	lincRNA
ENSMUSG00000110479	16.0227	1.73269	0.605215	2.86294	0.00419737	0.0171753	Gm5743	transcribed_unprocessed_pseudogene
ENSMUSG00000023008	3281.23	1.73101	0.135659	12.7601	2.73977e-37	1.22714e-34	Fmnl3	protein_coding
ENSMUSG00000011632	635.611	1.72986	0.159315	10.8581	1.82422e-27	4.71015e-25	Pinlyp	protein_coding
ENSMUSG00000079014	29.6297	1.7286	0.820853	2.10586	0.0352169	0.0928304	Serpina3i	protein_coding
ENSMUSG00000021835	10.9144	1.72785	0.77024	2.24326	0.0248803	0.0703398	Bmp4	protein_coding
ENSMUSG00000091898	13.3193	1.72721	0.637081	2.71114	0.00670525	0.0249382	Tnnc1	protein_coding
ENSMUSG00000053025	209.724	1.72663	0.357332	4.83201	1.35163e-06	1.93504e-05	Sv2b	protein_coding
ENSMUSG00000117440	25.552	1.72643	0.517131	3.33848	0.00084237	0.00463229	Gm50087	antisense
ENSMUSG00000098234	298.958	1.72443	0.281442	6.12712	8.94833e-10	2.8339e-08	Snhg6	lincRNA
ENSMUSG00000032125	39.0209	1.72341	0.471624	3.6542	0.000257985	0.00174653	Robo4	protein_coding
ENSMUSG00000033343	39.7462	1.72247	0.502688	3.42653	0.000611352	0.00355332	Magea4	protein_coding
ENSMUSG00000039419	5959.68	1.72228	0.0969659	17.7617	1.39932e-70	3.41231e-67	Cntnap2	protein_coding
ENSMUSG00000022594	111.668	1.72173	0.419629	4.10299	4.07846e-05	0.000361364	Lynx1	protein_coding
ENSMUSG00000118315	56.3482	1.72127	0.588422	2.92522	0.00344208	0.0146232	Gm31019	antisense
ENSMUSG00000045658	21.342	1.72074	0.538218	3.19711	0.00138812	0.00694916	Pid1	protein_coding
ENSMUSG00000053702	35.0311	1.72021	0.441051	3.90025	9.6094e-05	0.000756447	Nebl	protein_coding
ENSMUSG00000039372	113.534	1.71976	0.288454	5.96199	2.49188e-09	7.16768e-08	Marchf4	protein_coding
ENSMUSG00000031980	6612.32	1.71907	0.47568	3.61392	0.000301604	0.00198539	Agt	protein_coding
ENSMUSG00000078123	50.8154	1.71722	0.455803	3.76745	0.000164922	0.00119535	Gm5071	processed_pseudogene
ENSMUSG00000116589	62.0514	1.71649	0.304817	5.63123	1.7893e-08	4.19101e-07	Gm31323	antisense
ENSMUSG00000015957	47.0789	1.71605	0.349453	4.91066	9.07706e-07	1.38873e-05	Wnt11	protein_coding
ENSMUSG00000028173	82.7427	1.71596	0.411863	4.16633	3.09549e-05	0.000285568	Wls	protein_coding
ENSMUSG00000037820	289.791	1.7159	0.488773	3.51062	0.000447063	0.00274376	Tgm2	protein_coding
ENSMUSG00000030921	36.1832	1.71526	0.485759	3.5311	0.000413838	0.00257158	Trim30a	protein_coding
ENSMUSG00000074578	266.301	1.71492	0.216657	7.9154	2.46457e-15	2.09651e-13	Zfas1	processed_transcript
ENSMUSG00000014426	1961.55	1.71329	0.148484	11.5385	8.43657e-31	2.76354e-28	Map3k4	protein_coding
ENSMUSG00000117230	18.9111	1.71317	0.511372	3.35015	0.000807689	0.00448428	Gm29748	processed_pseudogene
ENSMUSG00000087176	34.7745	1.71301	0.372726	4.59589	4.30902e-06	5.23644e-05	D230022J07Rik	processed_transcript
ENSMUSG00000073424	23.0505	1.71182	0.570163	3.00234	0.00267913	0.011968	Cyp4f15	protein_coding
ENSMUSG00000040594	18374.8	1.71165	0.118643	14.4269	3.50582e-47	3.07769e-44	Ranbp17	protein_coding
ENSMUSG00000030737	65.5747	1.71089	0.425204	4.02368	5.72954e-05	0.000487199	Slco2b1	protein_coding
ENSMUSG00000061353	334.881	1.71027	0.38558	4.43558	9.18253e-06	0.000100614	Cxcl12	protein_coding
ENSMUSG00000055172	143.495	1.70933	0.389406	4.3896	1.1356e-05	0.000121162	C1ra	protein_coding
ENSMUSG00000099856	8.95803	1.70863	0.737652	2.31631	0.0205416	0.0604406	Gm20906	protein_coding
ENSMUSG00000031374	14.7548	1.70823	0.692844	2.46554	0.0136808	0.0438837	Zfp92	protein_coding
ENSMUSG00000022543	9274.46	1.70695	0.0807884	21.1286	4.33952e-99	3.17465e-95	4930451G09Rik	transcribed_unitary_pseudogene
ENSMUSG00000032053	78.0509	1.70629	0.344297	4.95587	7.20068e-07	1.12881e-05	Pou2af1	protein_coding
ENSMUSG00000036908	128.817	1.70503	0.243566	7.00028	2.55459e-12	1.35098e-10	Unc93b1	protein_coding
ENSMUSG00000031142	9.7158	1.70473	1.09105	1.56247	0.118178	0.235573	Cacna1f	protein_coding
ENSMUSG00000026975	1165.95	1.70427	0.102913	16.5604	1.34771e-61	2.27525e-58	Dph7	protein_coding
ENSMUSG00000028883	24.4165	1.70388	0.532663	3.1988	0.00138001	0.00691488	Sema3a	protein_coding
ENSMUSG00000057137	95.2379	1.69846	0.290663	5.84338	5.11508e-09	1.35744e-07	Tmem140	protein_coding
ENSMUSG00000017754	190.771	1.6961	0.393629	4.30887	1.64092e-05	0.000166496	Pltp	protein_coding
ENSMUSG00000039005	15.3475	1.69565	0.682088	2.48596	0.0129201	0.0419899	Tlr4	protein_coding
ENSMUSG00000028919	23.4176	1.69517	0.627768	2.70032	0.00692733	0.025595	Arhgef19	protein_coding
ENSMUSG00000086012	10.0149	1.69484	0.806244	2.10214	0.0355413	0.0935619	Gm15902	sense_intronic
ENSMUSG00000096901	280.772	1.69465	0.288385	5.87634	4.1944e-09	1.13507e-07	Gm3029	protein_coding
ENSMUSG00000116595	42.6224	1.69339	0.446011	3.79674	0.000146609	0.00108557	Gm30695	lincRNA
ENSMUSG00000045679	36.4892	1.69292	0.458623	3.6913	0.000223108	0.00154465	Pqlc3	protein_coding
ENSMUSG00000067764	20.2733	1.69231	0.556959	3.03848	0.00237773	0.0108378	Xlr5c	protein_coding
ENSMUSG00000021998	82.0907	1.69109	0.338638	4.9938	5.92023e-07	9.50486e-06	Lcp1	protein_coding
ENSMUSG00000109333	33.6212	1.69069	0.535048	3.15988	0.00157832	0.00772339	Gm30790	lincRNA
ENSMUSG00000021994	74.0244	1.69036	0.61426	2.75186	0.00592572	0.0225941	Wnt5a	protein_coding
ENSMUSG00000038679	45.9156	1.68914	0.516535	3.27013	0.00107498	0.0056536	Trps1	protein_coding
ENSMUSG00000049152	31.5883	1.68895	0.545232	3.09768	0.00195043	0.00920758	Ugt3a2	protein_coding
ENSMUSG00000058270	115.506	1.68861	0.602836	2.80111	0.00509271	0.0200074	Olfr25	protein_coding
ENSMUSG00000032323	4870.57	1.68797	0.429459	3.93046	8.47843e-05	0.00067911	Cyp11a1	protein_coding
ENSMUSG00000054162	22.1472	1.6871	0.621772	2.71337	0.00666024	0.0248044	Spock3	protein_coding
ENSMUSG00000037855	13.2585	1.68698	0.714199	2.36205	0.018174	0.0549476	Zfp365	protein_coding
ENSMUSG00000083200	21.6314	1.68664	0.855416	1.97172	0.048642	0.119359	Gm15066	processed_pseudogene
ENSMUSG00000026177	108.065	1.68547	0.244813	6.88472	5.79016e-12	2.86855e-10	Slc11a1	protein_coding
ENSMUSG00000107817	29.0117	1.68516	0.592791	2.84276	0.00447242	0.0180567	Gm38840	unprocessed_pseudogene
ENSMUSG00000075591	314.016	1.68494	0.240693	7.00036	2.55305e-12	1.35098e-10	Gm10874	lincRNA
ENSMUSG00000030108	74.891	1.6848	0.370352	4.54918	5.38552e-06	6.31727e-05	Slc6a13	protein_coding
ENSMUSG00000028108	375.201	1.68447	0.312769	5.38567	7.21742e-08	1.46803e-06	Ecm1	protein_coding
ENSMUSG00000024521	315.276	1.68422	0.204878	8.22057	2.02532e-16	1.99326e-14	Pmaip1	protein_coding
ENSMUSG00000096277	34.5725	1.68317	0.803928	2.09369	0.036288	0.0951396	Gm21142	unprocessed_pseudogene
ENSMUSG00000000530	89.8222	1.68104	0.620431	2.70948	0.00673887	0.0250335	Acvrl1	protein_coding
ENSMUSG00000094460	20.8451	1.68082	0.64286	2.6146	0.0089333	0.0313001	Gm21560	protein_coding
ENSMUSG00000082403	8.5382	1.6808	0.830386	2.02412	0.0429577	0.108402	Gm14916	processed_pseudogene
ENSMUSG00000063903	130.486	1.68029	0.76556	2.19485	0.0281745	0.0775452	Klk1	protein_coding
ENSMUSG00000085642	201	1.67977	0.237851	7.06228	1.63797e-12	9.05504e-11	3110053B16Rik	transcribed_unprocessed_pseudogene
ENSMUSG00000019312	251.341	1.67621	0.291755	5.74526	9.1782e-09	2.28643e-07	Grb7	protein_coding
ENSMUSG00000072660	440.818	1.674	0.183017	9.14669	5.87051e-20	8.05251e-18	Gm6288	antisense
ENSMUSG00000118526	11.4687	1.67176	0.767515	2.17814	0.0293955	0.0801917	AL831766.1	unitary_pseudogene
ENSMUSG00000030963	12.8442	1.67063	0.637749	2.61957	0.00880414	0.0309605	Umod	protein_coding
ENSMUSG00000018339	217.894	1.67021	0.400937	4.16577	3.10308e-05	0.000286149	Gpx3	protein_coding
ENSMUSG00000020950	24.8799	1.66753	0.558577	2.98532	0.00283286	0.0124945	Foxg1	protein_coding
ENSMUSG00000018217	93.251	1.6674	0.393701	4.23521	2.28342e-05	0.000219926	Pmp22	protein_coding
ENSMUSG00000111594	540.059	1.66155	0.323723	5.13261	2.85748e-07	4.99309e-06	Gm3365	unprocessed_pseudogene
ENSMUSG00000021268	421.646	1.6603	0.589518	2.81637	0.00485701	0.0192656	Meg3	lincRNA
ENSMUSG00000116643	104.563	1.65975	0.290982	5.70396	1.17054e-08	2.84496e-07	Gm30162	transcribed_unprocessed_pseudogene
ENSMUSG00000095797	61.4405	1.65928	0.318714	5.20618	1.92764e-07	3.51669e-06	Gm8246	protein_coding
ENSMUSG00000087559	12.1887	1.659	0.975469	1.70072	0.0889959	0.190073	Gm13802	lincRNA
ENSMUSG00000100984	30.5457	1.65769	0.586506	2.82638	0.00470776	0.0187959	Gm28357	lincRNA
ENSMUSG00000038175	43.68	1.65757	0.365848	4.53076	5.87718e-06	6.82829e-05	Mylip	protein_coding
ENSMUSG00000066361	425.036	1.65483	0.449349	3.68274	0.000230741	0.00158998	Serpina3c	protein_coding
ENSMUSG00000074768	2206.37	1.65282	0.795981	2.07646	0.0378514	0.0984272	Bhmt	protein_coding
ENSMUSG00000062980	114.797	1.65217	0.488673	3.38094	0.00072239	0.00408827	Cped1	protein_coding
ENSMUSG00000041548	94.7414	1.65131	0.800821	2.06202	0.0392058	0.10117	Hspb8	protein_coding
ENSMUSG00000103088	10.0922	1.65024	0.706691	2.33516	0.0195348	0.0581015	Pcdhgb6	protein_coding
ENSMUSG00000071203	31.5172	1.65014	0.673493	2.45013	0.0142805	0.0453108	Naip5	protein_coding
ENSMUSG00000090764	66.915	1.64993	0.371582	4.4403	8.98335e-06	9.85788e-05	Gm3127	protein_coding
ENSMUSG00000002111	19.1164	1.649	0.578698	2.84949	0.00437888	0.017764	Spi1	protein_coding
ENSMUSG00000055818	26.2546	1.64861	0.459229	3.58994	0.000330755	0.00214908	A230083G16Rik	antisense
ENSMUSG00000096051	99.7012	1.64842	0.386335	4.26682	1.98276e-05	0.000195928	Vmn1r40	protein_coding
ENSMUSG00000040253	43.9743	1.64826	0.498206	3.3084	0.000938319	0.00505481	Gbp7	protein_coding
ENSMUSG00000056267	6484.24	1.64691	0.137964	11.9372	7.57009e-33	2.76901e-30	Cep70	protein_coding
ENSMUSG00000029352	12.506	1.64625	0.878744	1.87341	0.0610114	0.142707	Crybb3	protein_coding
ENSMUSG00000107704	18.8129	1.64571	0.551913	2.98183	0.0028653	0.0126148	Gm36355	lincRNA
ENSMUSG00000023046	236.002	1.64513	0.355634	4.62589	3.7299e-06	4.61704e-05	Igfbp6	protein_coding
ENSMUSG00000039521	10.197	1.64349	0.756189	2.17338	0.0297515	0.0810018	Foxp3	protein_coding
ENSMUSG00000073139	1014.9	1.6428	0.247065	6.64926	2.94568e-11	1.28271e-09	Tmem185a	protein_coding
ENSMUSG00000057836	29.2045	1.64176	0.596798	2.75094	0.00594236	0.0226458	Xlr3a	protein_coding
ENSMUSG00000107488	56.1262	1.64158	0.509955	3.21907	0.00128608	0.00653677	Gm31579	TEC
ENSMUSG00000116953	247.751	1.64037	0.513094	3.19701	0.0013886	0.00694994	9030025P20Rik	protein_coding
ENSMUSG00000023169	161.508	1.63991	0.466584	3.51471	0.00044024	0.00271258	Slc38a1	protein_coding
ENSMUSG00000082052	18.9328	1.63986	0.587126	2.79303	0.00522164	0.0204193	Ywhaq-ps2	processed_pseudogene
ENSMUSG00000068874	244.242	1.6389	0.360538	4.54572	5.47466e-06	6.40812e-05	Selenbp1	protein_coding
ENSMUSG00000026748	109.319	1.63889	0.411247	3.98518	6.74277e-05	0.000559696	Plxdc2	protein_coding
ENSMUSG00000042115	52.8036	1.6366	0.511804	3.1977	0.00138527	0.00693804	Klhdc8a	protein_coding
ENSMUSG00000001123	71.1621	1.63404	0.367916	4.44135	8.93963e-06	9.81982e-05	Lgals9	protein_coding
ENSMUSG00000118012	230.279	1.63343	1.73104	0.943612	0.345368	0.509223	Gm46620	lincRNA
ENSMUSG00000043004	16.9935	1.63318	0.628336	2.59922	0.0093436	0.0324058	Gng2	protein_coding
ENSMUSG00000085146	10.049	1.63301	0.692206	2.35913	0.0183176	0.0552738	Eif2c5	lincRNA
ENSMUSG00000025170	15.6884	1.63189	0.805386	2.02623	0.0427415	0.107995	Rab40b	protein_coding
ENSMUSG00000097232	23.4685	1.6318	0.512182	3.18597	0.00144267	0.00716506	Gm26854	antisense
ENSMUSG00000020656	2693.18	1.63089	0.0964867	16.9028	4.29386e-64	7.85311e-61	Grhl1	protein_coding
ENSMUSG00000083815	16.2326	1.63081	0.904089	1.80381	0.0712606	0.160884	Gm13435	processed_pseudogene
ENSMUSG00000034457	12.9384	1.6308	0.761461	2.14167	0.0322201	0.0863622	Eda2r	protein_coding
ENSMUSG00000001663	33.0178	1.6294	0.544417	2.99293	0.00276314	0.0122634	Gstt1	protein_coding
ENSMUSG00000020812	818.469	1.62749	0.158302	10.2809	8.58838e-25	1.8124e-22	Snhg16	antisense
ENSMUSG00000056366	13.0742	1.62662	0.716314	2.27083	0.0231575	0.0663495	Fabp3-ps1	processed_pseudogene
ENSMUSG00000031209	28.9304	1.6258	0.708117	2.29595	0.0216786	0.0629345	Heph	protein_coding
ENSMUSG00000038884	24.7008	1.6255	0.513937	3.16283	0.00156243	0.00765417	Shfl	protein_coding
ENSMUSG00000036099	2017.48	1.62509	0.161358	10.0714	7.39524e-24	1.37545e-21	Vezt	protein_coding
ENSMUSG00000033498	37.856	1.62501	0.435874	3.72816	0.000192886	0.00136777	Strc	protein_coding
ENSMUSG00000036661	698.361	1.62093	0.191614	8.45939	2.68784e-17	2.96432e-15	Dennd3	protein_coding
ENSMUSG00000035435	18130	1.62054	0.183475	8.83249	1.02372e-18	1.32162e-16	Abca17	protein_coding
ENSMUSG00000009281	12.1301	1.61982	0.678203	2.38839	0.0169222	0.0518486	Rarres2	protein_coding
ENSMUSG00000016028	35.706	1.6193	0.436314	3.71133	0.000206176	0.00144752	Celsr1	protein_coding
ENSMUSG00000118587	21.7457	1.61878	0.461908	3.50456	0.000457368	0.00279762	AC132945.1	unprocessed_pseudogene
ENSMUSG00000031778	86.3173	1.61844	0.547959	2.95358	0.00314115	0.013592	Cx3cl1	protein_coding
ENSMUSG00000075514	10.5537	1.61742	0.809832	1.99723	0.0458003	0.113897	Gm13375	antisense
ENSMUSG00000039043	21.4237	1.61627	0.633489	2.55138	0.0107297	0.0362508	Arpin	protein_coding
ENSMUSG00000092200	85.1703	1.61571	0.354596	4.55648	5.20183e-06	6.13458e-05	Tnxa	unprocessed_pseudogene
ENSMUSG00000102045	32.695	1.61493	0.504467	3.20127	0.00136825	0.00687825	Gm21294	protein_coding
ENSMUSG00000110424	430.974	1.61471	0.199134	8.10863	5.11956e-16	4.80166e-14	1700012D14Rik	processed_transcript
ENSMUSG00000029088	817.028	1.61277	0.157727	10.2251	1.53045e-24	3.11007e-22	Kcnip4	protein_coding
ENSMUSG00000050737	100.477	1.61261	0.491708	3.27961	0.00103951	0.0055	Ptges	protein_coding
ENSMUSG00000032359	283.575	1.61246	0.316982	5.08691	3.63951e-07	6.21605e-06	Ctsh	protein_coding
ENSMUSG00000000058	27.0318	1.61244	0.556271	2.89866	0.00374762	0.0156904	Cav2	protein_coding
ENSMUSG00000040740	86.9827	1.61227	0.45072	3.57709	0.000347437	0.00223613	Slc25a34	protein_coding
ENSMUSG00000039155	726.089	1.61214	0.143428	11.2401	2.59176e-29	7.38718e-27	Cdh26	protein_coding
ENSMUSG00000078249	316.351	1.61176	1.29692	1.24276	0.213956	0.363276	Hmga1b	protein_coding
ENSMUSG00000022871	22.5037	1.6117	0.687335	2.34485	0.0190348	0.0569305	Fetub	protein_coding
ENSMUSG00000029804	428.883	1.6111	0.231334	6.96439	3.29834e-12	1.71132e-10	Herc3	protein_coding
ENSMUSG00000033122	909.987	1.61063	0.456137	3.53101	0.000413969	0.00257158	Hsd17b3	protein_coding
ENSMUSG00000052160	54.1701	1.61021	0.349791	4.60336	4.15723e-06	5.07164e-05	Pld4	protein_coding
ENSMUSG00000038527	70.7306	1.61018	0.430497	3.74027	0.000183824	0.00130859	C1rl	protein_coding
ENSMUSG00000003500	361.515	1.61011	0.231669	6.95004	3.65172e-12	1.88132e-10	Impdh1	protein_coding
ENSMUSG00000037942	105.25	1.60936	0.52372	3.07295	0.00211957	0.0098702	Crp	protein_coding
ENSMUSG00000037071	491.618	1.60935	0.363557	4.42669	9.56891e-06	0.000104223	Scd1	protein_coding
ENSMUSG00000087207	318.419	1.6086	0.188628	8.52789	1.49046e-17	1.66894e-15	Gm13147	transcribed_unprocessed_pseudogene
ENSMUSG00000043424	129.622	1.60787	0.936158	1.71752	0.085885	0.185141	Eif3j2	protein_coding
ENSMUSG00000061244	2210.05	1.60682	0.159009	10.1052	5.24032e-24	9.88419e-22	Exoc5	protein_coding
ENSMUSG00000110052	85.3899	1.60679	0.266573	6.02758	1.66428e-09	5.00357e-08	1700020G03Rik	TEC
ENSMUSG00000074739	468.332	1.60671	0.243914	6.58719	4.4824e-11	1.88458e-09	Gm10750	TEC
ENSMUSG00000039997	56.7787	1.60645	0.415917	3.86243	0.000112264	0.000866642	Ifi203	protein_coding
ENSMUSG00000000579	509.42	1.60574	0.315149	5.09518	3.48415e-07	5.97396e-06	Dynlt1c	protein_coding
ENSMUSG00000110476	128.712	1.60564	0.281347	5.70699	1.1499e-08	2.8072e-07	4930422C21Rik	lincRNA
ENSMUSG00000113977	14.5652	1.60541	0.653227	2.45767	0.0139843	0.0446548	Gm34276	lincRNA
ENSMUSG00000005268	870.671	1.60505	0.471186	3.4064	0.000658254	0.00377701	Prlr	protein_coding
ENSMUSG00000007872	36.3016	1.60185	0.400576	3.99885	6.36498e-05	0.0005324	Id3	protein_coding
ENSMUSG00000038058	39.9842	1.60126	0.456631	3.50668	0.000453734	0.00277926	Nod1	protein_coding
ENSMUSG00000093483	19.938	1.60002	0.635889	2.51619	0.011863	0.0392932	AA465934	processed_transcript
ENSMUSG00000036095	15.48	1.59948	0.667443	2.39643	0.0165556	0.0509245	Dgkb	protein_coding
ENSMUSG00000108220	187.004	1.59825	0.221522	7.21488	5.39832e-13	3.20208e-11	Gm44056	TEC
ENSMUSG00000024235	34.8545	1.59691	0.511266	3.12345	0.00178744	0.00857091	Map3k8	protein_coding
ENSMUSG00000025955	3363.78	1.5968	0.398599	4.00605	6.17435e-05	0.00051899	Akr1cl	protein_coding
ENSMUSG00000082108	27.8092	1.59567	0.60061	2.65675	0.00788987	0.0284614	Gm13777	processed_pseudogene
ENSMUSG00000100637	28.5762	1.59551	0.562952	2.83418	0.00459429	0.0184368	Gm20819	unprocessed_pseudogene
ENSMUSG00000023083	13.342	1.59537	0.66117	2.41294	0.0158243	0.0491472	H2-M10.2	protein_coding
ENSMUSG00000024371	212.776	1.59436	0.377632	4.22199	2.42151e-05	0.000231972	C2	protein_coding
ENSMUSG00000035226	124.679	1.59432	0.400711	3.97872	6.92871e-05	0.000573395	Rims4	protein_coding
ENSMUSG00000093880	201.596	1.59393	0.209061	7.62425	2.45449e-14	1.78966e-12	Tmem181c-ps	unprocessed_pseudogene
ENSMUSG00000063507	73.0834	1.59378	0.296086	5.38283	7.33254e-08	1.48869e-06	Gm1330	protein_coding
ENSMUSG00000107944	102.295	1.59326	0.300117	5.30881	1.10341e-07	2.1355e-06	Gm44280	TEC
ENSMUSG00000035686	48.6708	1.59303	0.48678	3.27259	0.00106565	0.00561449	Thrsp	protein_coding
ENSMUSG00000063157	10.3048	1.59298	0.725982	2.19424	0.0282181	0.0776108	Csn2	protein_coding
ENSMUSG00000027322	56.0006	1.59289	0.323733	4.92037	8.63794e-07	1.3285e-05	Siglec1	protein_coding
ENSMUSG00000097124	39.8769	1.59233	0.819448	1.94318	0.0519945	0.125855	A530020G20Rik	antisense
ENSMUSG00000024778	11.2199	1.59135	0.96201	1.65419	0.0980883	0.204575	Fas	protein_coding
ENSMUSG00000061531	156.59	1.5913	0.224132	7.09983	1.24911e-12	7.04734e-11	Tmem236	protein_coding
ENSMUSG00000096751	45.2604	1.59092	0.346902	4.58608	4.51656e-06	5.44643e-05	Gm28373	processed_transcript
ENSMUSG00000027230	269.099	1.59088	0.453595	3.50726	0.000452738	0.00277394	Creb3l1	protein_coding
ENSMUSG00000054510	9.96583	1.58901	0.77466	2.05123	0.0402443	0.103231	Gm14461	lincRNA
ENSMUSG00000096839	274.906	1.58833	0.273615	5.80499	6.43707e-09	1.66974e-07	Gm3460	protein_coding
ENSMUSG00000019088	25.5547	1.58748	0.605116	2.62343	0.00870494	0.0307101	Dnase1l1	protein_coding
ENSMUSG00000018774	100.018	1.58741	0.27914	5.68678	1.29459e-08	3.1188e-07	Cd68	protein_coding
ENSMUSG00000111673	30.8835	1.58716	0.55667	2.85118	0.00435579	0.0176801	Gm29724	antisense
ENSMUSG00000085998	51.6296	1.58693	0.700003	2.26704	0.023388	0.0669008	AW822252	transcribed_unprocessed_pseudogene
ENSMUSG00000030562	22.7981	1.5862	0.674852	2.35044	0.0187515	0.0563365	Nox4	protein_coding
ENSMUSG00000067608	257.516	1.58556	1.13582	1.39596	0.162728	0.299286	Pcna-ps2	processed_pseudogene
ENSMUSG00000024736	230.768	1.58489	0.397764	3.98449	6.76241e-05	0.000560902	Tmem132a	protein_coding
ENSMUSG00000075265	58.7029	1.58483	0.332796	4.76217	1.9152e-06	2.61724e-05	Tnk2os	antisense
ENSMUSG00000067229	26.3719	1.58385	0.685713	2.30979	0.0208999	0.0612076	Cyp2c66	protein_coding
ENSMUSG00000033576	26.1531	1.58353	0.611973	2.58759	0.00966508	0.0333416	Apol6	protein_coding
ENSMUSG00000087138	66.0496	1.58317	0.315599	5.01639	5.26512e-07	8.55953e-06	Gm15545	antisense
ENSMUSG00000068631	195.943	1.58154	0.255339	6.19388	5.86996e-10	1.96384e-08	Gm7676	processed_pseudogene
ENSMUSG00000043631	59.9282	1.58104	0.372733	4.24176	2.21773e-05	0.000214416	Ecm2	protein_coding
ENSMUSG00000021390	136.86	1.58031	0.477218	3.3115	0.000927986	0.00501144	Ogn	protein_coding
ENSMUSG00000042401	617.213	1.58018	0.164337	9.61551	6.87691e-22	1.12633e-19	Crtac1	protein_coding
ENSMUSG00000022346	185.371	1.57936	0.618443	2.55377	0.0106563	0.0360604	Myc	protein_coding
ENSMUSG00000036905	188.157	1.57913	0.430474	3.66834	0.000244126	0.00166612	C1qb	protein_coding
ENSMUSG00000015090	5110.3	1.57811	0.4772	3.30702	0.000942933	0.0050722	Ptgds	protein_coding
ENSMUSG00000044583	23.3308	1.57767	0.488166	3.23183	0.00123001	0.00629988	Tlr7	protein_coding
ENSMUSG00000048899	112.056	1.57741	0.235576	6.69599	2.1421e-11	9.57488e-10	Rimkla	protein_coding
ENSMUSG00000035395	328.538	1.57715	0.350739	4.49667	6.90275e-06	7.86985e-05	Dcaf8l	protein_coding
ENSMUSG00000116262	911.561	1.57529	0.156979	10.035	1.06914e-23	1.95537e-21	Gm49544	antisense
ENSMUSG00000021779	52.074	1.57505	0.508095	3.09992	0.00193573	0.009152	Thrb	protein_coding
ENSMUSG00000034127	88.895	1.57472	0.400536	3.93152	8.44088e-05	0.000676596	Tspan8	protein_coding
ENSMUSG00000040612	47.7799	1.57464	0.447584	3.51809	0.000434659	0.00268311	Ildr2	protein_coding
ENSMUSG00000112404	11.4376	1.57459	0.765827	2.05606	0.0397764	0.102342	Gm32442	lincRNA
ENSMUSG00000006344	33.9797	1.57458	0.553853	2.84295	0.00446977	0.0180526	Ggt5	protein_coding
ENSMUSG00000021938	10355.4	1.57446	0.122036	12.9016	4.40644e-38	2.01475e-35	Pspc1	protein_coding
ENSMUSG00000081298	27.8267	1.57417	0.547657	2.87438	0.00404827	0.0166849	Gm14622	unprocessed_pseudogene
ENSMUSG00000112269	12.0601	1.57291	1.00408	1.56651	0.117229	0.23402	Gm6906	processed_pseudogene
ENSMUSG00000055523	503.123	1.57265	0.149617	10.5112	7.67076e-26	1.73557e-23	Gucy2g	protein_coding
ENSMUSG00000115099	47.797	1.57173	0.373548	4.20756	2.58138e-05	0.000244935	1700087I21Rik	lincRNA
ENSMUSG00000079566	36.9794	1.57086	0.53613	2.93	0.0033896	0.0144389	Spin2d	protein_coding
ENSMUSG00000049502	161.522	1.57004	0.261523	6.00344	1.93185e-09	5.68341e-08	Dtx3l	protein_coding
ENSMUSG00000060519	26.1943	1.56991	0.62096	2.5282	0.011465	0.0382347	Tor3a	protein_coding
ENSMUSG00000080242	268.934	1.5696	1.63141	0.962111	0.335994	0.499782	Atp6v0c-ps2	processed_pseudogene
ENSMUSG00000026867	6995.78	1.56958	0.258794	6.06496	1.31983e-09	4.08551e-08	Gapvd1	protein_coding
ENSMUSG00000081993	51.8311	1.56952	0.399011	3.93351	8.37127e-05	0.000673229	Gm8475	processed_pseudogene
ENSMUSG00000033998	76.4882	1.56836	0.632855	2.47823	0.0132034	0.0427145	Kcnk1	protein_coding
ENSMUSG00000002699	17.455	1.56752	0.692158	2.26469	0.0235318	0.0672376	Lcp2	protein_coding
ENSMUSG00000042228	29.8999	1.56723	0.465231	3.36871	0.000755215	0.00424122	Lyn	protein_coding
ENSMUSG00000033318	8931.63	1.56707	0.170002	9.21797	3.02792e-20	4.23272e-18	Gstt2	protein_coding
ENSMUSG00000100127	4453.89	1.56704	0.0946543	16.5554	1.46464e-61	2.29603e-58	Gsdmcl-ps	transcribed_unprocessed_pseudogene
ENSMUSG00000026471	74.9681	1.5651	0.442293	3.5386	0.000402254	0.00251661	Mr1	protein_coding
ENSMUSG00000024066	118.769	1.56402	0.398794	3.92189	8.78578e-05	0.000700914	Xdh	protein_coding
ENSMUSG00000032690	10.155	1.56222	0.930726	1.67849	0.0932508	0.196907	Oas2	protein_coding
ENSMUSG00000107881	146.682	1.56101	0.465582	3.35282	0.000799916	0.00444787	Gm44250	TEC
ENSMUSG00000028790	9973.94	1.56062	0.120075	12.997	1.27236e-38	6.07052e-36	Khdrbs1	protein_coding
ENSMUSG00000075520	100.939	1.55956	0.254331	6.13199	8.6785e-10	2.77245e-08	Malrd1	protein_coding
ENSMUSG00000036912	36.3618	1.55684	0.435434	3.57537	0.000349731	0.00224563	Piwil4	protein_coding
ENSMUSG00000043168	76.9786	1.55555	0.59453	2.61643	0.00888534	0.0311811	4930426D05Rik	antisense
ENSMUSG00000050425	90.4035	1.55529	0.262139	5.93307	2.97318e-09	8.38721e-08	Mrgprb2	protein_coding
ENSMUSG00000052914	31.998	1.55502	0.492921	3.15471	0.00160657	0.00783716	Cyp2j6	protein_coding
ENSMUSG00000078137	520.121	1.55451	0.25905	6.00079	1.9636e-09	5.76138e-08	Ankrd63	protein_coding
ENSMUSG00000036362	16.0339	1.55417	0.57168	2.71861	0.00655575	0.0245213	P2ry13	protein_coding
ENSMUSG00000098959	7.77951	1.55386	0.80326	1.93444	0.0530594	0.127868	Gm27230	processed_transcript
ENSMUSG00000000555	37.1954	1.55345	0.468685	3.31449	0.000918117	0.00496915	Itga5	protein_coding
ENSMUSG00000021933	34.9205	1.55165	0.879935	1.76337	0.0778374	0.171851	Gucy1b2	protein_coding
ENSMUSG00000118376	44.8509	1.55141	0.368687	4.20794	2.57705e-05	0.000244842	Gm9926	lincRNA
ENSMUSG00000020473	190.431	1.55137	0.359389	4.31668	1.5839e-05	0.000161084	Aebp1	protein_coding
ENSMUSG00000041515	231.246	1.551	0.429089	3.61463	0.000300779	0.00198175	Irf8	protein_coding
ENSMUSG00000017765	294.497	1.54886	0.178676	8.66858	4.37559e-18	5.30558e-16	Slc12a4	protein_coding
ENSMUSG00000073430	1748.87	1.54876	0.18151	8.53262	1.43068e-17	1.61022e-15	Gm10505	processed_transcript
ENSMUSG00000050394	80.255	1.54787	0.469567	3.29639	0.000979375	0.00524125	Armcx6	protein_coding
ENSMUSG00000085525	460.207	1.54641	0.16415	9.4207	4.4808e-21	6.78207e-19	Gm13166	lincRNA
ENSMUSG00000058818	14.315	1.54596	0.638881	2.4198	0.0155291	0.0484253	Pirb	protein_coding
ENSMUSG00000114242	13.009	1.54472	0.689245	2.24117	0.0250149	0.0706386	Gm31219	antisense
ENSMUSG00000047352	37.0234	1.54407	0.503298	3.0679	0.00215572	0.0100003	Olfr976	protein_coding
ENSMUSG00000021573	64.9716	1.54093	0.454311	3.3918	0.000694356	0.00394998	Tppp	protein_coding
ENSMUSG00000048485	91.2597	1.54001	0.496815	3.09977	0.00193672	0.00915273	Zbtb8b	protein_coding
ENSMUSG00000072049	13.0947	1.53828	0.872833	1.7624	0.0780016	0.172065	Vmn2r121	protein_coding
ENSMUSG00000114249	498.851	1.53743	0.161815	9.50117	2.07551e-21	3.23058e-19	Gm47709	lincRNA
ENSMUSG00000097316	695.154	1.53699	0.474234	3.24099	0.00119115	0.00614099	Gm10516	antisense
ENSMUSG00000111050	20.4524	1.53671	0.890739	1.72521	0.0844894	0.182841	Gm47877	antisense
ENSMUSG00000087128	87.2884	1.53641	0.323454	4.75	2.03419e-06	2.75765e-05	Gm12655	processed_transcript
ENSMUSG00000006519	40.6904	1.53558	0.551341	2.78518	0.00534982	0.0207883	Cyba	protein_coding
ENSMUSG00000090707	31.222	1.53479	0.474969	3.23135	0.00123205	0.00630887	Gm8237	protein_coding
ENSMUSG00000096727	14.0267	1.53422	0.589685	2.60176	0.0092746	0.0322378	Psmb9	protein_coding
ENSMUSG00000068959	109.14	1.53367	0.591765	2.59169	0.00955069	0.033001	Zfp619	protein_coding
ENSMUSG00000032180	1236.84	1.5336	0.15058	10.1846	2.32226e-24	4.63333e-22	Tmed1	protein_coding
ENSMUSG00000024339	51.0277	1.53353	0.371764	4.12501	3.70724e-05	0.000333181	Tap2	protein_coding
ENSMUSG00000040710	15.4363	1.53345	0.605579	2.5322	0.0113348	0.0378925	St8sia4	protein_coding
ENSMUSG00000041481	308.128	1.53334	0.516727	2.96741	0.00300323	0.0131063	Serpina3g	protein_coding
ENSMUSG00000030731	194.389	1.53289	0.313217	4.89401	9.88042e-07	1.48858e-05	Syt3	protein_coding
ENSMUSG00000108548	1219.22	1.53266	0.164298	9.32856	1.07323e-20	1.58081e-18	Gm45006	TEC
ENSMUSG00000115704	34.3068	1.53238	0.540336	2.83597	0.00456866	0.0183541	Gm49171	lincRNA
ENSMUSG00000108776	11.2253	1.53068	0.666215	2.29758	0.0215857	0.0627638	Gm45169	lincRNA
ENSMUSG00000046718	92.5354	1.53059	0.377936	4.04986	5.12487e-05	0.000439529	Bst2	protein_coding
ENSMUSG00000032591	38.2596	1.53014	0.363626	4.20801	2.5763e-05	0.000244842	Mst1	protein_coding
ENSMUSG00000078853	27.2784	1.52885	0.531919	2.87421	0.00405036	0.0166873	Igtp	protein_coding
ENSMUSG00000032128	44.1471	1.52883	0.413278	3.69928	0.000216211	0.00150402	Robo3	protein_coding
ENSMUSG00000098937	11.8014	1.52808	0.716545	2.13257	0.0329599	0.0880013	Mir7241	miRNA
ENSMUSG00000052430	10.1552	1.52741	0.664627	2.29814	0.0215536	0.0626953	Bmpr1b	protein_coding
ENSMUSG00000038022	9597.03	1.5273	0.123081	12.4089	2.33827e-35	9.50335e-33	Mindy4	protein_coding
ENSMUSG00000027871	1019.34	1.52722	0.524396	2.91233	0.00358744	0.0151236	Hsd3b1	protein_coding
ENSMUSG00000096137	16.0177	1.52707	0.61293	2.49143	0.0127229	0.0415211	Gm14527	unprocessed_pseudogene
ENSMUSG00000035459	1112.32	1.5261	0.207485	7.35525	1.90577e-13	1.21941e-11	Stab2	protein_coding
ENSMUSG00000118491	12.1689	1.52534	0.661002	2.30762	0.0210204	0.0614784	Zfp91	protein_coding
ENSMUSG00000025701	19.5653	1.52525	0.765293	1.99303	0.0462577	0.114766	Alox5	protein_coding
ENSMUSG00000024713	97.9087	1.52523	0.402814	3.78645	0.000152816	0.00112319	Pcsk5	protein_coding
ENSMUSG00000085398	31.6718	1.52482	0.524252	2.90856	0.00363101	0.015275	4931406G06Rik	antisense
ENSMUSG00000021647	12.2348	1.52474	0.690166	2.20923	0.0271585	0.0753918	Cartpt	protein_coding
ENSMUSG00000097445	104.117	1.52466	0.300889	5.0672	4.03706e-07	6.76346e-06	Gm26631	bidirectional_promoter_lncRNA
ENSMUSG00000101727	44.9354	1.52308	0.398555	3.8215	0.00013264	0.00100174	Gm29495	unprocessed_pseudogene
ENSMUSG00000020601	17.5127	1.52279	0.533001	2.85701	0.00427656	0.017423	Trib2	protein_coding
ENSMUSG00000071769	35.0374	1.52278	0.551872	2.7593	0.00579259	0.0222177	Rhox3h	protein_coding
ENSMUSG00000117138	37.7601	1.52197	0.58085	2.62025	0.00878651	0.0309084	Gm9191	processed_pseudogene
ENSMUSG00000027297	135.799	1.52162	1.27974	1.18901	NA	NA	Ltk	protein_coding
ENSMUSG00000049303	43.0278	1.52153	0.547886	2.77709	0.00548477	0.0212226	Syt12	protein_coding
ENSMUSG00000027257	96.2154	1.5196	0.338115	4.49434	6.97857e-06	7.93569e-05	Pacsin3	protein_coding
ENSMUSG00000020884	37.4569	1.51729	0.605895	2.50421	0.0122724	0.0403871	Asgr1	protein_coding
ENSMUSG00000058997	3341.43	1.51614	0.107138	14.1512	1.83476e-45	1.43812e-42	Vwa8	protein_coding
ENSMUSG00000042359	46.2216	1.51466	0.368034	4.11554	3.86282e-05	0.000345325	Osbpl6	protein_coding
ENSMUSG00000070044	16.7067	1.5146	0.674651	2.24501	0.0247673	0.070078	Fam149a	protein_coding
ENSMUSG00000031375	169.787	1.51446	0.542712	2.79054	0.00526203	0.0205366	Bgn	protein_coding
ENSMUSG00000114178	18.7543	1.51242	1.73659	0.870914	0.383801	0.547855	Gm48656	lincRNA
ENSMUSG00000094156	26.6301	1.51226	0.463375	3.26358	0.00110014	0.00576242	Sult2a7	protein_coding
ENSMUSG00000031740	20.0627	1.51194	0.485553	3.11384	0.00184667	0.00881252	Mmp2	protein_coding
ENSMUSG00000096233	31.1633	1.51184	0.487716	3.09983	0.00193631	0.00915273	Gm13238	processed_pseudogene
ENSMUSG00000030049	9.74969	1.5113	0.847415	1.78343	0.0745171	0.16627	Gkn2	protein_coding
ENSMUSG00000086377	113.746	1.50929	0.519522	2.90515	0.00367082	0.0154217	4930529C04Rik	processed_pseudogene
ENSMUSG00000026395	53.1377	1.509	0.373146	4.04401	5.25444e-05	0.000449413	Ptprc	protein_coding
ENSMUSG00000116114	51.1957	1.50886	0.450159	3.35184	0.000802764	0.00446032	Gm35853	antisense
ENSMUSG00000040505	30.9635	1.50708	0.539153	2.79527	0.00518561	0.0203012	Abcg5	protein_coding
ENSMUSG00000022090	104.719	1.50576	0.49622	3.03446	0.00240965	0.0109628	Pdlim2	protein_coding
ENSMUSG00000027993	18.1292	1.50557	0.699591	2.15207	0.031392	0.0845509	Trim2	protein_coding
ENSMUSG00000115134	11.2222	1.50529	0.791535	1.90174	0.057205	0.13583	Gm49108	lincRNA
ENSMUSG00000045680	34.0791	1.50471	0.580682	2.59127	0.00956215	0.0330333	Tcf21	protein_coding
ENSMUSG00000020142	127.639	1.50441	0.415595	3.6199	0.00029472	0.00194708	Slc1a4	protein_coding
ENSMUSG00000062797	263.315	1.50436	0.182009	8.2653	1.39348e-16	1.40288e-14	Hikeshi	protein_coding
ENSMUSG00000031551	25.1539	1.50315	0.520762	2.88645	0.00389619	0.0161674	Ido1	protein_coding
ENSMUSG00000027962	2392.65	1.50302	0.460201	3.26602	0.00109072	0.00572407	Vcam1	protein_coding
ENSMUSG00000107412	38.5061	1.50195	0.522315	2.87557	0.004033	0.0166376	Gm20383	lincRNA
ENSMUSG00000104708	398.816	1.50193	0.213333	7.0403	1.91823e-12	1.04465e-10	Gm42503	TEC
ENSMUSG00000037003	129.589	1.50166	0.3695	4.06402	4.82353e-05	0.000416944	Tns2	protein_coding
ENSMUSG00000102636	407.937	1.50135	0.185669	8.0862	6.15532e-16	5.62879e-14	Gm31466	lincRNA
ENSMUSG00000027082	77.2842	1.50095	0.459378	3.26735	0.00108558	0.0056998	Tfpi	protein_coding
ENSMUSG00000031290	63.0916	1.50061	0.427445	3.51065	0.000447013	0.00274376	Lrch2	protein_coding
ENSMUSG00000060063	18.9531	1.50045	0.732187	2.04927	0.0404359	0.103605	Alox5ap	protein_coding
ENSMUSG00000110795	26.5084	1.50014	0.777879	1.9285	0.0537928	0.129366	Gm47179	TEC
ENSMUSG00000021538	22.4195	1.49882	0.710562	2.10935	0.0349147	0.0921834	Il9	protein_coding
ENSMUSG00000111993	13.6004	1.49715	0.865077	1.73066	0.0835129	0.18113	Gm48018	transcribed_unprocessed_pseudogene
ENSMUSG00000025271	217.279	1.49703	0.27661	5.41205	6.23065e-08	1.28519e-06	Pfkfb1	protein_coding
ENSMUSG00000053846	994.606	1.49665	0.345659	4.32985	1.49211e-05	0.000153096	Lipg	protein_coding
ENSMUSG00000044734	137.506	1.49621	0.476706	3.13865	0.00169726	0.00819759	Serpinb1a	protein_coding
ENSMUSG00000040488	197.433	1.49594	0.424785	3.52163	0.000428896	0.0026508	Ltbp4	protein_coding
ENSMUSG00000098832	357.958	1.49594	0.232442	6.43575	1.22865e-10	4.81521e-09	Kdm4dl	unprocessed_pseudogene
ENSMUSG00000055653	21.1396	1.49587	0.496568	3.01242	0.00259174	0.0116392	Gpc3	protein_coding
ENSMUSG00000047631	11.6439	1.49583	0.763434	1.95934	0.0500732	0.12212	Apof	protein_coding
ENSMUSG00000042826	417.962	1.49444	0.213001	7.01608	2.28175e-12	1.2214e-10	Fgf11	protein_coding
ENSMUSG00000024535	27.5224	1.49433	0.48803	3.06197	0.00219888	0.0101598	Snx24	protein_coding
ENSMUSG00000063851	101.88	1.49341	0.29579	5.04888	4.44405e-07	7.36658e-06	Rnf183	protein_coding
ENSMUSG00000083530	85.6319	1.49324	0.412254	3.62215	0.000292169	0.00193256	Gm13867	unprocessed_pseudogene
ENSMUSG00000031189	56.1835	1.49282	0.545836	2.73493	0.0062393	0.0235524	Aff2	protein_coding
ENSMUSG00000055254	184.762	1.49255	0.316969	4.70882	2.49159e-06	3.28711e-05	Ntrk2	protein_coding
ENSMUSG00000093752	60.3718	1.49253	0.301095	4.95702	7.1583e-07	1.12297e-05	Gm20716	protein_coding
ENSMUSG00000044726	41.272	1.49215	0.385406	3.87163	0.000108109	0.000837808	Erich5	protein_coding
ENSMUSG00000019368	49.1059	1.49175	0.532488	2.80147	0.00508701	0.0199901	Sec14l4	protein_coding
ENSMUSG00000099696	55.1454	1.49157	0.593145	2.51468	0.011914	0.0394027	2900052N01Rik	lincRNA
ENSMUSG00000031880	14.0541	1.49148	0.629867	2.36793	0.017888	0.0543298	Rrad	protein_coding
ENSMUSG00000117406	25.9703	1.49017	0.564405	2.64025	0.00828446	0.0295641	Ntn3	protein_coding
ENSMUSG00000031502	399.307	1.49009	0.193327	7.70764	1.28164e-14	9.69936e-13	Col4a1	protein_coding
ENSMUSG00000097891	35.2701	1.48943	2.42596	0.613954	0.539246	0.688683	Gm3650	unprocessed_pseudogene
ENSMUSG00000025666	85.6498	1.48863	0.456606	3.2602	0.00111333	0.00581319	Tmem47	protein_coding
ENSMUSG00000039899	113.391	1.48829	0.412166	3.61091	0.00030513	0.0020062	Fgl2	protein_coding
ENSMUSG00000025511	145.665	1.48823	0.279213	5.33009	9.81647e-08	1.93048e-06	Tspan4	protein_coding
ENSMUSG00000061897	15.208	1.48822	1.30532	1.14012	0.254237	0.410939	Gm14292	processed_pseudogene
ENSMUSG00000039328	17.7227	1.48798	0.777316	1.91425	0.0555883	0.13281	Rnf122	protein_coding
ENSMUSG00000098627	2362.87	1.48529	0.112501	13.2025	8.4894e-40	4.65792e-37	4930524O08Rik	lincRNA
ENSMUSG00000025911	182.143	1.4849	0.223374	6.64759	2.97931e-11	1.29479e-09	Adhfe1	protein_coding
ENSMUSG00000028195	149.408	1.48443	0.362886	4.09063	4.30197e-05	0.000377209	Ccn1	protein_coding
ENSMUSG00000050818	10.3751	1.48416	0.693624	2.13972	0.0323778	0.0867003	Olfr330	protein_coding
ENSMUSG00000105349	23.1237	1.4838	0.49456	3.00024	0.00269769	0.0120314	Gm43604	antisense
ENSMUSG00000052562	37.7841	1.47931	0.399004	3.70749	0.00020932	0.00146631	Slc22a30	protein_coding
ENSMUSG00000060586	42.2446	1.47677	0.418495	3.52876	0.000417504	0.00258914	H2-Eb1	protein_coding
ENSMUSG00000019842	27.6343	1.4762	0.545607	2.70561	0.00681795	0.0252648	Traf3ip2	protein_coding
ENSMUSG00000094910	57.0736	1.47548	0.478941	3.08072	0.002065	0.00966117	D430019H16Rik	protein_coding
ENSMUSG00000020848	129.059	1.47526	0.343662	4.29277	1.76461e-05	0.000177407	Doc2b	protein_coding
ENSMUSG00000031398	64.6465	1.47499	0.415891	3.54658	0.000390269	0.00245633	Plxna3	protein_coding
ENSMUSG00000035277	17.976	1.47463	0.593197	2.4859	0.0129226	0.0419917	Arx	protein_coding
ENSMUSG00000036570	435.428	1.47428	0.482553	3.05517	0.00224936	0.0103429	Fxyd1	protein_coding
ENSMUSG00000100512	27.3597	1.4736	0.472272	3.12025	0.001807	0.00865334	Ovol3	protein_coding
ENSMUSG00000100813	53.9653	1.47234	0.548316	2.6852	0.00724867	0.0265809	Gm28874	lincRNA
ENSMUSG00000105300	46.3765	1.47124	0.539971	2.72467	0.00643653	0.0241592	Gm30613	antisense
ENSMUSG00000085666	21.8152	1.47049	1.17851	1.24776	0.21212	0.360777	Tdg-ps2	processed_pseudogene
ENSMUSG00000115320	169.421	1.47036	0.210568	6.98282	2.89312e-12	1.5154e-10	4930524C18Rik	lincRNA
ENSMUSG00000036594	58.3507	1.47005	0.512071	2.8708	0.00409439	0.01683	H2-Aa	protein_coding
ENSMUSG00000102918	129.212	1.46923	0.39488	3.72071	0.000198665	0.00140422	Pcdhgc3	protein_coding
ENSMUSG00000096520	18.9881	1.4682	0.665534	2.20605	0.0273803	0.0758444	Gm3376	protein_coding
ENSMUSG00000031196	90.7928	1.46811	0.445399	3.29616	0.000980149	0.00524411	F8	protein_coding
ENSMUSG00000022831	27.9111	1.46697	0.500699	2.92985	0.00339126	0.0144408	Hcls1	protein_coding
ENSMUSG00000064267	34.0772	1.46541	0.44807	3.2705	0.00107359	0.00564766	Hvcn1	protein_coding
ENSMUSG00000026979	46.0581	1.46539	0.549956	2.66455	0.00770914	0.0279334	Psd4	protein_coding
ENSMUSG00000030004	124.254	1.46538	0.399775	3.66552	0.000246841	0.0016822	Nat8	protein_coding
ENSMUSG00000032363	152.819	1.46494	0.305838	4.78991	1.66856e-06	2.3295e-05	Adamts7	protein_coding
ENSMUSG00000003541	165.195	1.46431	0.421538	3.47374	0.000513255	0.00308192	Ier3	protein_coding
ENSMUSG00000022754	36.5681	1.46422	0.578008	2.53321	0.0113023	0.0377953	Tmem45a	protein_coding
ENSMUSG00000049625	11.0615	1.46417	0.662557	2.20987	0.027114	0.07529	Tifab	protein_coding
ENSMUSG00000026158	22.1943	1.46406	0.477806	3.06414	0.002183	0.0101034	Ogfrl1	protein_coding
ENSMUSG00000097451	184.058	1.46379	0.369691	3.95949	7.51106e-05	0.000614178	Rian	processed_transcript
ENSMUSG00000030775	18.862	1.46374	0.499992	2.92752	0.00341673	0.0145267	Trat1	protein_coding
ENSMUSG00000070469	49.1898	1.46312	0.462649	3.16249	0.00156426	0.00766141	Adamtsl3	protein_coding
ENSMUSG00000037709	30.6679	1.46242	0.552647	2.64621	0.00813998	0.0291718	Fam13a	protein_coding
ENSMUSG00000022952	46.6431	1.46026	0.43065	3.39082	0.000696838	0.00396107	Runx1	protein_coding
ENSMUSG00000076617	26.1731	1.45884	0.504057	2.8942	0.00380132	0.0158547	Ighm	IG_C_gene
ENSMUSG00000028344	779.808	1.45823	0.144208	10.112	4.88741e-24	9.3273e-22	Invs	protein_coding
ENSMUSG00000066090	72.3904	1.45813	0.31675	4.60339	4.15667e-06	5.07164e-05	Insl5	protein_coding
ENSMUSG00000028644	26.5992	1.45779	0.579255	2.51666	0.0118473	0.0392472	Ermap	protein_coding
ENSMUSG00000027403	82.5303	1.45774	0.602969	2.4176	0.0156234	0.04864	Tgm6	protein_coding
ENSMUSG00000112652	16.7269	1.45757	0.637093	2.28784	0.0221469	0.0639864	4921516A02Rik	antisense
ENSMUSG00000074743	55.3752	1.45711	0.418448	3.48218	0.000497348	0.003002	Thbd	protein_coding
ENSMUSG00000037341	15.9845	1.45695	0.636003	2.29079	0.0219758	0.0636285	Slc9a7	protein_coding
ENSMUSG00000117618	1709.71	1.45584	0.125172	11.6307	2.87862e-31	9.87143e-29	4930578E11Rik	lincRNA
ENSMUSG00000086726	34.8222	1.45555	0.451653	3.22272	0.0012698	0.00647646	Gm9458	processed_pseudogene
ENSMUSG00000027824	113.78	1.45549	0.306467	4.74925	2.04173e-06	2.76604e-05	Vmn2r1	protein_coding
ENSMUSG00000015243	2590.65	1.45462	0.424385	3.4276	0.000608933	0.0035449	Abca1	protein_coding
ENSMUSG00000051591	31.5781	1.45459	0.4578	3.17736	0.00148624	0.00733163	Olfr697	protein_coding
ENSMUSG00000097476	21.9821	1.45361	0.477661	3.04319	0.00234082	0.0106962	Gm26583	lincRNA
ENSMUSG00000005973	172.999	1.45282	0.405982	3.57854	0.000345525	0.00222774	Rcn1	protein_coding
ENSMUSG00000026840	221.71	1.44926	0.417782	3.46894	0.000522523	0.0031273	Lamc3	protein_coding
ENSMUSG00000050896	24.4537	1.44909	0.51953	2.78923	0.00528331	0.0205919	Rtn4rl2	protein_coding
ENSMUSG00000032372	22.1334	1.44887	0.629771	2.30063	0.0214123	0.0623506	Plscr2	protein_coding
ENSMUSG00000085449	65.4184	1.44844	0.317917	4.55604	5.21261e-06	6.14069e-05	Gm15520	antisense
ENSMUSG00000039607	27.6722	1.44823	0.563199	2.57144	0.0101276	0.0346648	Rbms3	protein_coding
ENSMUSG00000050989	43.7706	1.44199	0.445502	3.23678	0.00120885	0.00620882	Selenon	protein_coding
ENSMUSG00000036381	21.4837	1.4417	0.752938	1.91477	0.0555222	0.132708	P2ry14	protein_coding
ENSMUSG00000117956	67.4679	1.44066	0.293112	4.91504	8.87655e-07	1.36138e-05	Gm50196	antisense
ENSMUSG00000078945	28.7229	1.43898	0.629188	2.28704	0.0221934	0.0641033	Naip2	protein_coding
ENSMUSG00000095510	25.3327	1.43786	0.5879	2.44575	0.014455	0.0457585	Rhox3f	protein_coding
ENSMUSG00000086250	72.9844	1.43769	0.325115	4.42209	9.77506e-06	0.000106205	Gm14095	lincRNA
ENSMUSG00000074457	21.3556	1.43738	0.673469	2.13429	0.0328187	0.0876875	S100a16	protein_coding
ENSMUSG00000053113	786.167	1.43684	0.437232	3.28623	0.00101539	0.00539324	Socs3	protein_coding
ENSMUSG00000018604	52.2497	1.43587	0.481905	2.97958	0.00288643	0.0126875	Tbx3	protein_coding
ENSMUSG00000046589	21.6526	1.4356	0.483917	2.96662	0.00301097	0.0131297	Lrrc8e	protein_coding
ENSMUSG00000024646	1664.62	1.43179	0.283957	5.04229	4.5999e-07	7.59624e-06	Cyb5a	protein_coding
ENSMUSG00000022330	398.271	1.43033	0.395608	3.61551	0.000299752	0.00197557	Osr2	protein_coding
ENSMUSG00000024401	27.6313	1.43024	0.669685	2.13569	0.0327047	0.0874156	Tnf	protein_coding
ENSMUSG00000117786	134.861	1.43021	1.57478	0.908197	0.363774	0.527572	Gm10503	antisense
ENSMUSG00000082612	44.4375	1.43003	0.371704	3.84723	0.00011946	0.000914791	4930503H13Rik	processed_pseudogene
ENSMUSG00000036172	18.9024	1.42912	0.67258	2.12483	0.0336004	0.0893945	Cd200r3	protein_coding
ENSMUSG00000030630	124.273	1.42828	0.517974	2.75743	0.00582574	0.0223059	Fah	protein_coding
ENSMUSG00000070877	27.949	1.42756	0.495639	2.88024	0.00397373	0.016424	Ldlrad1	protein_coding
ENSMUSG00000105408	20.5579	1.42585	0.546195	2.61051	0.00904076	0.0316002	Gm7285	processed_pseudogene
ENSMUSG00000026170	136.916	1.42542	0.307148	4.64083	3.47009e-06	4.34445e-05	Cyp27a1	protein_coding
ENSMUSG00000003526	78.7998	1.42493	0.475185	2.99868	0.00271149	0.0120831	Prodh	protein_coding
ENSMUSG00000079445	10.0281	1.42057	0.732262	1.93998	0.0523826	0.126554	B3gnt7	protein_coding
ENSMUSG00000031616	54.2536	1.4205	0.301829	4.70629	2.52265e-06	3.3252e-05	Ednra	protein_coding
ENSMUSG00000053263	486.812	1.41742	0.315082	4.49856	6.84156e-06	7.8082e-05	Gm12592	processed_transcript
ENSMUSG00000026586	23.8958	1.41715	0.553913	2.55842	0.0105148	0.0356839	Prrx1	protein_coding
ENSMUSG00000047045	518.332	1.41611	0.437198	3.23907	0.00119921	0.0061753	Tmem164	protein_coding
ENSMUSG00000047638	12.4161	1.41595	0.733509	1.93038	0.0535598	0.128904	Nr1h4	protein_coding
ENSMUSG00000062949	849.256	1.41573	0.308676	4.58644	4.50865e-06	5.43988e-05	Atp11c	protein_coding
ENSMUSG00000035699	30.8801	1.41559	0.508008	2.78655	0.00532726	0.0207117	Slc51a	protein_coding
ENSMUSG00000100009	24.4874	1.41517	0.458183	3.08866	0.00201059	0.00944486	Gm7967	lincRNA
ENSMUSG00000028885	101.464	1.41487	0.438842	3.22409	0.00126374	0.00644705	Smpdl3b	protein_coding
ENSMUSG00000067567	19.5455	1.41457	0.763003	1.85396	0.0637453	0.147607	Hdac8	protein_coding
ENSMUSG00000041117	120.179	1.41398	0.587368	2.40731	0.0160707	0.0497046	Ccdc8	protein_coding
ENSMUSG00000021591	53.9044	1.41254	0.503294	2.80658	0.00500704	0.019743	Glrx	protein_coding
ENSMUSG00000029522	15.46	1.41236	0.650738	2.1704	0.0299766	0.0814733	Pla2g1b	protein_coding
ENSMUSG00000106282	65.3465	1.41163	0.489864	2.88169	0.00395553	0.0163735	Gm2287	transcribed_processed_pseudogene
ENSMUSG00000082319	12.8803	1.41073	0.622344	2.2668	0.0234023	0.0669285	Actr3-ps	processed_pseudogene
ENSMUSG00000085457	181.429	1.41047	0.222352	6.3434	2.24743e-10	8.26918e-09	1110046J04Rik	antisense
ENSMUSG00000025140	16.2077	1.40985	0.694187	2.03094	0.0422615	0.107029	Pycr1	protein_coding
ENSMUSG00000090872	17.1909	1.40777	0.5195	2.70986	0.00673116	0.0250133	Gm3239	protein_coding
ENSMUSG00000110656	20.7948	1.4076	0.584133	2.40972	0.0159646	0.049453	Gm20735	lincRNA
ENSMUSG00000031379	26.4307	1.40609	0.620706	2.2653	0.0234942	0.0671477	Pir	protein_coding
ENSMUSG00000117896	11.7473	1.4042	0.617557	2.2738	0.0229778	0.0659364	AA387883	lincRNA
ENSMUSG00000096932	259.209	1.40375	0.222368	6.31272	2.74169e-10	9.88044e-09	5033403F01Rik	antisense
ENSMUSG00000040522	15.2213	1.40327	0.673099	2.08479	0.0370883	0.0968099	Tlr8	protein_coding
ENSMUSG00000050511	37.0512	1.40302	0.574609	2.44169	0.0146185	0.0461629	Oprd1	protein_coding
ENSMUSG00000095049	9.84912	1.40255	0.859315	1.63218	0.102642	0.211918	Gm21756	unprocessed_pseudogene
ENSMUSG00000070034	14.5253	1.40234	0.705965	1.98641	0.0469874	0.116127	Sp110	protein_coding
ENSMUSG00000048807	18.2619	1.40175	0.528937	2.65012	0.0080463	0.0288785	Slc35e4	protein_coding
ENSMUSG00000081766	57.2043	1.40098	0.375562	3.73034	0.000191221	0.00135728	2210409E12Rik	transcribed_processed_pseudogene
ENSMUSG00000104474	37.53	1.39985	0.437604	3.19891	0.00137949	0.00691488	Gm38210	TEC
ENSMUSG00000070031	12.633	1.39964	0.700686	1.99752	0.0457683	0.11386	Sp140	protein_coding
ENSMUSG00000086342	40.2034	1.39877	0.367747	3.80362	0.000142598	0.0010634	Gm12932	antisense
ENSMUSG00000026009	15.4802	1.39813	0.537862	2.59942	0.00933824	0.0323979	Icos	protein_coding
ENSMUSG00000110404	114.864	1.3981	0.338401	4.13149	3.60425e-05	0.000325626	Rnf223	protein_coding
ENSMUSG00000098095	11.2368	1.39776	0.637872	2.19129	0.0284306	0.0780739	Gm9274	processed_pseudogene
ENSMUSG00000094071	28.3894	1.39646	0.494172	2.82586	0.00471544	0.0188231	Gm21729	unprocessed_pseudogene
ENSMUSG00000036764	244.119	1.39621	0.296487	4.70918	2.48716e-06	3.28434e-05	Dnajc12	protein_coding
ENSMUSG00000053931	219.88	1.39605	0.2169	6.43637	1.22365e-10	4.8042e-09	Cnn3	protein_coding
ENSMUSG00000113662	473.461	1.39457	0.181946	7.66474	1.79189e-14	1.33764e-12	Gm35558	TEC
ENSMUSG00000024679	18.0289	1.3945	0.648607	2.14999	0.0315562	0.0849146	Ms4a6d	protein_coding
ENSMUSG00000097145	325.044	1.39387	0.162124	8.59753	8.14487e-18	9.50828e-16	9230114K14Rik	processed_transcript
ENSMUSG00000046879	110.944	1.39319	0.479827	2.90353	0.00368986	0.015487	Irgm1	protein_coding
ENSMUSG00000076441	1133.44	1.39123	0.522106	2.66466	0.00770668	0.0279334	Ass1	protein_coding
ENSMUSG00000089766	92.6562	1.39085	0.310384	4.48107	7.42701e-06	8.36577e-05	Gm16538	antisense
ENSMUSG00000044534	16.7986	1.39023	0.587407	2.36672	0.0179463	0.0544543	Ackr2	protein_coding
ENSMUSG00000032318	16.8222	1.38767	0.556796	2.49224	0.0126939	0.0414448	Isl2	protein_coding
ENSMUSG00000099684	119.973	1.38746	0.364019	3.8115	0.000138125	0.00103532	Gm28356	transcribed_unprocessed_pseudogene
ENSMUSG00000036334	24.3221	1.38698	0.477351	2.90558	0.00366574	0.0154063	Igsf10	protein_coding
ENSMUSG00000031837	1409.26	1.38666	0.132334	10.4785	1.08494e-25	2.42972e-23	Necab2	protein_coding
ENSMUSG00000078810	11.8096	1.38427	0.629241	2.19991	0.0278134	0.0767712	Gp6	protein_coding
ENSMUSG00000046006	30.6356	1.38392	0.506531	2.73216	0.00629208	0.0237109	Gapt	protein_coding
ENSMUSG00000031340	10.4773	1.38255	0.975573	1.41717	0.156434	0.290806	Gabre	protein_coding
ENSMUSG00000029136	896.209	1.38231	0.203302	6.79932	1.05113e-11	4.93987e-10	Rbks	protein_coding
ENSMUSG00000099391	715.816	1.38114	0.160722	8.59338	8.44492e-18	9.75477e-16	1700003C15Rik	lincRNA
ENSMUSG00000040113	29.5443	1.38082	0.428511	3.22238	0.00127131	0.00648117	Mettl11b	protein_coding
ENSMUSG00000092456	10.8311	1.38044	0.733125	1.88296	0.0597061	0.140312	V1rd19	protein_coding
ENSMUSG00000028464	63.5448	1.38029	0.592599	2.32921	0.0198481	0.0587546	Tpm2	protein_coding
ENSMUSG00000091006	56.1029	1.37918	0.388012	3.55449	0.000378713	0.00239735	Vmn2r69	protein_coding
ENSMUSG00000083556	16.1991	1.37911	0.964516	1.42985	0.152761	0.285697	Gm9043	unprocessed_pseudogene
ENSMUSG00000003555	8577.17	1.37771	0.460984	2.98862	0.00280238	0.0123857	Cyp17a1	protein_coding
ENSMUSG00000101709	14.5688	1.37701	0.71231	1.93317	0.0532155	0.128174	Gm28337	unprocessed_pseudogene
ENSMUSG00000057751	33.3082	1.37677	0.445811	3.08825	0.0020134	0.0094502	Megf6	protein_coding
ENSMUSG00000010122	42.5649	1.37671	0.421084	3.26944	0.00107759	0.0056633	Slc47a1	protein_coding
ENSMUSG00000095521	16.6255	1.37644	0.800382	1.71973	0.0854812	0.18456	Astx5	lincRNA
ENSMUSG00000085114	115.389	1.37634	0.32631	4.21789	2.46601e-05	0.000235414	1600025M17Rik	lincRNA
ENSMUSG00000105926	48.5217	1.37627	0.338058	4.07109	4.6793e-05	0.000405755	Gm43386	TEC
ENSMUSG00000059327	53.4864	1.37493	0.316687	4.3416	1.41451e-05	0.000146159	Eda	protein_coding
ENSMUSG00000031253	13.8749	1.37484	0.735842	1.86839	0.0617071	0.143889	Srpx2	protein_coding
ENSMUSG00000015850	40.1286	1.37478	0.444234	3.09472	0.00197001	0.00928203	Adamtsl4	protein_coding
ENSMUSG00000073490	70.5886	1.37378	0.497585	2.76089	0.0057644	0.022129	Ifi207	protein_coding
ENSMUSG00000110669	28.6217	1.37334	0.513721	2.67332	0.00751047	0.027349	Gm10060	processed_pseudogene
ENSMUSG00000033491	279.509	1.37216	0.278819	4.92132	8.59616e-07	1.32393e-05	Prss35	protein_coding
ENSMUSG00000038572	346.831	1.37046	0.460319	2.97718	0.00290909	0.0127819	Bpifb5	protein_coding
ENSMUSG00000108668	69.2214	1.36972	0.280324	4.8862	1.02801e-06	1.539e-05	Gm32816	processed_transcript
ENSMUSG00000080718	36.0034	1.36939	0.50337	2.72044	0.00651955	0.0244088	Gm8019	processed_pseudogene
ENSMUSG00000026058	12.8897	1.36843	0.636636	2.14947	0.0315968	0.0849926	Khdrbs2	protein_coding
ENSMUSG00000043923	525.937	1.36834	0.219916	6.22213	4.90449e-10	1.66109e-08	Ccdc84	protein_coding
ENSMUSG00000055538	318.249	1.36825	0.49178	2.78225	0.00539836	0.0209621	Zcchc24	protein_coding
ENSMUSG00000035274	15.2418	1.36683	0.568707	2.4034	0.0162432	0.0501252	Tpbg	protein_coding
ENSMUSG00000028517	234.255	1.36651	0.376236	3.63206	0.00028117	0.00187222	Plpp3	protein_coding
ENSMUSG00000041544	46.7801	1.36646	0.428954	3.18555	0.00144479	0.00717067	Disp3	protein_coding
ENSMUSG00000114621	59.1668	1.36608	0.341992	3.99447	6.48396e-05	0.000541078	Gm31107	lincRNA
ENSMUSG00000036062	556.375	1.36591	0.340137	4.01576	5.92549e-05	0.000501336	Phf24	protein_coding
ENSMUSG00000036931	32.0635	1.36585	0.424085	3.22071	0.00127875	0.00650852	Nfkbid	protein_coding
ENSMUSG00000034981	64.9206	1.36507	0.523602	2.60708	0.00913177	0.0318675	Parm1	protein_coding
ENSMUSG00000041120	47.2277	1.36486	0.325365	4.19485	2.73051e-05	0.000256425	Nbl1	protein_coding
ENSMUSG00000114877	10.686	1.36471	0.835702	1.633	0.102468	0.211718	Gm33022	unprocessed_pseudogene
ENSMUSG00000030272	35.5152	1.36465	0.535664	2.54759	0.010847	0.0365683	Camk1	protein_coding
ENSMUSG00000029771	22.101	1.36387	0.593819	2.29678	0.0216316	0.0628664	Irf5	protein_coding
ENSMUSG00000025466	13.3424	1.36324	0.848693	1.60628	0.108213	0.220348	Fuom	protein_coding
ENSMUSG00000105203	180.032	1.36321	0.297669	4.57962	4.65815e-06	5.59565e-05	4933428P19Rik	antisense
ENSMUSG00000045091	28.8829	1.36308	0.419528	3.24908	0.0011578	0.00600146	Aqp12	protein_coding
ENSMUSG00000024673	13.2634	1.36229	0.800635	1.70151	0.0888473	0.189808	Ms4a1	protein_coding
ENSMUSG00000085182	40.6158	1.36203	0.434497	3.13472	0.00172018	0.00828819	Gm13596	antisense
ENSMUSG00000019768	183.82	1.36161	0.339408	4.01172	6.0278e-05	0.00050862	Esr1	protein_coding
ENSMUSG00000027939	20822.8	1.35919	0.112194	12.1146	8.83724e-34	3.37499e-31	Nup210l	protein_coding
ENSMUSG00000114677	15.8911	1.35785	0.617824	2.1978	0.0279632	0.0770701	Gm48733	transcribed_processed_pseudogene
ENSMUSG00000085385	908.072	1.35737	0.142836	9.50304	2.0386e-21	3.19579e-19	Snhg17	processed_transcript
ENSMUSG00000106333	101.786	1.35629	0.287959	4.71001	2.4771e-06	3.27499e-05	4930428O21Rik	lincRNA
ENSMUSG00000092120	8.71865	1.35475	1.15948	1.16841	0.242641	0.397554	Vmn2r90	protein_coding
ENSMUSG00000023267	13.1406	1.3546	0.659939	2.05261	0.0401103	0.102971	Gabrr2	protein_coding
ENSMUSG00000018672	89.0538	1.35433	0.411691	3.28969	0.00100298	0.00534281	Copz2	protein_coding
ENSMUSG00000038776	3317.24	1.35418	0.468315	2.89161	0.0038327	0.0159583	Ephx1	protein_coding
ENSMUSG00000080907	28.6203	1.35417	0.756942	1.789	0.0736156	0.164777	4930455H04Rik	protein_coding
ENSMUSG00000111656	29.3508	1.35351	0.43586	3.10538	0.00190037	0.00902172	Gm47232	lincRNA
ENSMUSG00000070425	38.9405	1.35351	0.422081	3.20675	0.00134244	0.00677613	Xntrpc	protein_coding
ENSMUSG00000037005	31.4145	1.35332	0.622734	2.1732	0.0297655	0.08102	Xpnpep2	protein_coding
ENSMUSG00000113283	29.8896	1.35289	0.439334	3.07942	0.00207404	0.00969108	Gm35890	lincRNA
ENSMUSG00000110646	36.3967	1.35272	0.466374	2.9005	0.00372563	0.0156102	Olfr369-ps1	unprocessed_pseudogene
ENSMUSG00000112980	77.7159	1.35225	0.273335	4.94723	7.52769e-07	1.17755e-05	D430020J02Rik	bidirectional_promoter_lncRNA
ENSMUSG00000069300	11.5976	1.35201	0.620257	2.17976	0.029275	0.0799128	H2bc11	protein_coding
ENSMUSG00000039463	6370.24	1.35152	0.0867704	15.5758	1.06259e-54	1.2274e-51	Slc9a8	protein_coding
ENSMUSG00000020589	51.1267	1.35152	0.355496	3.80178	0.000143663	0.00106915	Fam49a	protein_coding
ENSMUSG00000112491	9.76981	1.35143	0.682705	1.97952	0.047758	0.117646	Gm19801	processed_pseudogene
ENSMUSG00000025726	207.6	1.3509	0.229592	5.88392	4.00665e-09	1.09099e-07	Slc28a1	protein_coding
ENSMUSG00000110425	75.1091	1.35066	0.385572	3.50301	0.00046004	0.0028124	Gm32390	processed_pseudogene
ENSMUSG00000040907	55.8523	1.35042	0.359043	3.76117	0.00016912	0.00122055	Atp1a3	protein_coding
ENSMUSG00000051043	18.1371	1.35027	0.58363	2.31358	0.0206907	0.0607814	Gprc5c	protein_coding
ENSMUSG00000095599	20.2098	1.3501	0.527654	2.55867	0.0105072	0.0356638	Gm6215	transcribed_processed_pseudogene
ENSMUSG00000040752	95.6321	1.34972	0.452697	2.98151	0.00286827	0.0126253	Myh6	protein_coding
ENSMUSG00000031264	10.8029	1.34949	0.778313	1.73387	0.0829411	0.180235	Btk	protein_coding
ENSMUSG00000094811	1345.9	1.3494	0.157994	8.54085	1.33242e-17	1.50736e-15	Gm21103	protein_coding
ENSMUSG00000029759	226.098	1.34883	0.438554	3.07564	0.00210053	0.00979401	Pon3	protein_coding
ENSMUSG00000105239	14.0905	1.34841	0.594795	2.26701	0.0233895	0.0669008	Gm43091	lincRNA
ENSMUSG00000031333	166.966	1.34796	0.307514	4.38341	1.16836e-05	0.000123875	Abcb7	protein_coding
ENSMUSG00000097682	42.366	1.34777	0.367806	3.66434	0.000247979	0.00168851	4930554H23Rik	lincRNA
ENSMUSG00000110588	152.612	1.34704	0.209463	6.43092	1.26832e-10	4.94421e-09	Gm45774	antisense
ENSMUSG00000090891	260.686	1.34681	0.256565	5.24939	1.52605e-07	2.86749e-06	D6Ertd527e	protein_coding
ENSMUSG00000028125	73.654	1.34645	0.31825	4.2308	2.32862e-05	0.000223659	Abca4	protein_coding
ENSMUSG00000028444	248.915	1.34598	0.500591	2.68879	0.00717126	0.0263146	Cntfr	protein_coding
ENSMUSG00000030147	23.5954	1.34528	0.450285	2.98762	0.00281162	0.0124183	Clec4b1	protein_coding
ENSMUSG00000045991	22.8595	1.34511	0.760671	1.76831	0.0770083	0.17052	Onecut2	protein_coding
ENSMUSG00000046687	24.8439	1.34457	0.675805	1.98958	0.0466374	0.115434	Gm5424	processed_pseudogene
ENSMUSG00000051439	46.8165	1.34452	0.456845	2.94306	0.00324988	0.0139662	Cd14	protein_coding
ENSMUSG00000026879	2347.23	1.34439	0.194869	6.89892	5.23993e-12	2.61365e-10	Gsn	protein_coding
ENSMUSG00000039450	40.134	1.34432	0.586701	2.29133	0.0219446	0.0635799	Dcxr	protein_coding
ENSMUSG00000049184	153.09	1.344	0.208639	6.44172	1.18123e-10	4.64597e-09	Purg	protein_coding
ENSMUSG00000093006	9.71506	1.34109	0.734123	1.82679	0.0677316	0.154554	Gm24157	miRNA
ENSMUSG00000114353	12.6609	1.34003	0.649091	2.06447	0.0389733	0.100724	Gm7896	transcribed_processed_pseudogene
ENSMUSG00000021798	75.8132	1.33985	0.341324	3.92544	8.65706e-05	0.000691399	Ldb3	protein_coding
ENSMUSG00000045514	9.9532	1.33901	0.76857	1.74221	0.0814719	0.177899	Olfr460	protein_coding
ENSMUSG00000097910	17.5502	1.33897	0.553582	2.41874	0.0155744	0.0485183	5033428I22Rik	lincRNA
ENSMUSG00000017405	2507.19	1.33878	0.0955022	14.0184	1.2037e-44	8.52183e-42	Nek8	protein_coding
ENSMUSG00000064179	17.2275	1.33844	0.518822	2.57976	0.00988688	0.0339414	Tnnt1	protein_coding
ENSMUSG00000102529	13.2908	1.33835	0.597201	2.24104	0.0250233	0.0706531	Gm29740	unprocessed_pseudogene
ENSMUSG00000078931	21.4392	1.33714	0.528715	2.52904	0.0114375	0.0381661	Pdf	protein_coding
ENSMUSG00000112935	110.492	1.33673	0.712847	1.87521	0.0607643	0.142235	Gm40983	lincRNA
ENSMUSG00000029061	10.0811	1.33669	0.691122	1.93409	0.0531026	0.127944	Mmp23	protein_coding
ENSMUSG00000052726	24.7806	1.33606	0.650759	2.05308	0.0400645	0.102903	Kcnt2	protein_coding
ENSMUSG00000020919	99.409	1.33576	0.417039	3.20297	0.00136019	0.0068468	Stat5b	protein_coding
ENSMUSG00000049112	231.119	1.33515	0.524494	2.54559	0.0109092	0.0367102	Oxtr	protein_coding
ENSMUSG00000037996	25.5637	1.33507	0.555449	2.40358	0.0162354	0.050108	Slc24a2	protein_coding
ENSMUSG00000031503	202.746	1.33427	0.22449	5.94354	2.78931e-09	7.93971e-08	Col4a2	protein_coding
ENSMUSG00000060212	523.29	1.33362	0.285742	4.66721	3.05312e-06	3.89348e-05	Pcnx2	protein_coding
ENSMUSG00000026307	3066.42	1.33328	0.225221	5.91987	3.22188e-09	9.00772e-08	Scly	protein_coding
ENSMUSG00000020899	3688.19	1.33302	0.116885	11.4046	3.9672e-30	1.26186e-27	Pfas	protein_coding
ENSMUSG00000033880	314.894	1.33233	0.305205	4.36535	1.26922e-05	0.000133216	Lgals3bp	protein_coding
ENSMUSG00000114288	11.8985	1.33181	0.784316	1.69806	0.0894973	0.19094	Gm32123	lincRNA
ENSMUSG00000094151	144.494	1.3317	0.202367	6.58065	4.68383e-11	1.95502e-09	Gm7233	protein_coding
ENSMUSG00000096197	22.9615	1.33086	0.568395	2.34143	0.01921	0.0572985	4930555G01Rik	protein_coding
ENSMUSG00000090105	10.6265	1.33036	0.669595	1.98682	0.0469423	0.116031	Gm15890	antisense
ENSMUSG00000020846	17.5295	1.33	0.596169	2.23092	0.0256867	0.072155	Rflnb	protein_coding
ENSMUSG00000104904	28.6042	1.32977	0.529818	2.50986	0.0120779	0.0398488	9330198I05Rik	lincRNA
ENSMUSG00000030351	25.1478	1.32969	0.497645	2.67196	0.00754105	0.0274376	Tspan11	protein_coding
ENSMUSG00000054702	21.3522	1.32924	0.478626	2.7772	0.00548286	0.0212189	Ap1s3	protein_coding
ENSMUSG00000107279	16.4253	1.32901	0.609075	2.18201	0.0291091	0.0795389	Gm43450	lincRNA
ENSMUSG00000023011	13.6998	1.32892	0.706102	1.88205	0.059829	0.140522	Faim2	protein_coding
ENSMUSG00000091091	191.135	1.32861	0.353313	3.76044	0.000169616	0.00122332	Kcnmb3	protein_coding
ENSMUSG00000049521	46.0424	1.32857	0.462347	2.87354	0.00405899	0.0167135	Cdc42ep1	protein_coding
ENSMUSG00000054206	14.3192	1.32807	0.589349	2.25345	0.0242309	0.0688508	Gzmm	protein_coding
ENSMUSG00000004945	4348.71	1.328	0.202662	6.55279	5.64704e-11	2.32089e-09	Tmem242	protein_coding
ENSMUSG00000106845	597.325	1.32734	0.162913	8.14751	3.71505e-16	3.54497e-14	Gm43156	lincRNA
ENSMUSG00000001508	1815.71	1.32661	0.145242	9.13381	6.61317e-20	9.01487e-18	Sgca	protein_coding
ENSMUSG00000038567	27.3496	1.32642	0.454842	2.91622	0.00354305	0.0149652	Cyp24a1	protein_coding
ENSMUSG00000082313	33.4107	1.3263	0.38421	3.45203	0.000556393	0.00329586	Gm11701	processed_pseudogene
ENSMUSG00000033542	50.3087	1.3253	0.441553	3.00145	0.00268697	0.0119957	Arhgef5	protein_coding
ENSMUSG00000038763	58.9595	1.3244	0.360404	3.67476	0.000238078	0.00163284	Alpk3	protein_coding
ENSMUSG00000102246	16.0119	1.32389	0.534384	2.47742	0.0132335	0.0427614	9430037O13Rik	TEC
ENSMUSG00000115867	64.4005	1.32354	0.399561	3.31249	0.000924694	0.00499735	Gm17753	lincRNA
ENSMUSG00000079349	28.5849	1.32173	0.500806	2.63921	0.00830993	0.0296164	Magea5	protein_coding
ENSMUSG00000019539	113.187	1.32127	0.479658	2.75461	0.00587625	0.0224443	Rcn3	protein_coding
ENSMUSG00000021665	122.199	1.32077	0.370315	3.56662	0.000361611	0.0023084	Hexb	protein_coding
ENSMUSG00000019989	35.5144	1.32052	0.436645	3.02424	0.00249259	0.0112641	Enpp3	protein_coding
ENSMUSG00000028457	11446.2	1.32008	0.123454	10.6929	1.09899e-26	2.71005e-24	Atp8b5	protein_coding
ENSMUSG00000037405	239.818	1.31979	0.634882	2.0788	0.0376355	0.0980049	Icam1	protein_coding
ENSMUSG00000107092	371.175	1.31878	1.50798	0.874535	0.381827	0.545748	Gm7993	processed_pseudogene
ENSMUSG00000116751	374.365	1.31875	0.341459	3.86212	0.000112409	0.000867455	Gm49793	lincRNA
ENSMUSG00000104998	8.99414	1.31851	0.812082	1.62361	0.104458	0.214738	Gm43822	TEC
ENSMUSG00000105336	133.771	1.3183	0.237568	5.54914	2.87071e-08	6.43549e-07	AU022133	processed_pseudogene
ENSMUSG00000064329	107.12	1.31818	0.318643	4.13684	3.52115e-05	0.000319202	Scn1a	protein_coding
ENSMUSG00000021186	169.668	1.31784	0.241903	5.4478	5.09962e-08	1.07204e-06	Fbln5	protein_coding
ENSMUSG00000007655	62.509	1.31762	0.341393	3.85953	0.000113607	0.000875469	Cav1	protein_coding
ENSMUSG00000033467	1933.34	1.31592	0.11706	11.2414	2.55198e-29	7.36952e-27	Crlf2	protein_coding
ENSMUSG00000029245	49.6839	1.31544	0.497498	2.64411	0.00819069	0.0293248	Epha5	protein_coding
ENSMUSG00000051242	9.54128	1.3149	0.831038	1.58223	0.113596	0.228472	Pcdhb9	protein_coding
ENSMUSG00000071141	14.0808	1.31448	0.601253	2.18623	0.0287991	0.0788293	Rpl36a-ps3	processed_pseudogene
ENSMUSG00000096685	29.9162	1.31351	0.560886	2.34185	0.0191884	0.0572731	Gm3642	protein_coding
ENSMUSG00000021139	31.1916	1.31247	0.40978	3.20286	0.00136072	0.00684793	Gm20498	protein_coding
ENSMUSG00000025932	63.2525	1.31242	0.439475	2.98633	0.00282351	0.0124633	Eya1	protein_coding
ENSMUSG00000037410	187.938	1.31041	0.286234	4.5781	4.69209e-06	5.63333e-05	Tbc1d2b	protein_coding
ENSMUSG00000030849	125.317	1.30932	0.521736	2.50954	0.0120887	0.0398784	Fgfr2	protein_coding
ENSMUSG00000028415	29.5153	1.30827	0.573147	2.2826	0.0224538	0.0647646	Spink4	protein_coding
ENSMUSG00000029309	528.025	1.30766	0.416232	3.14167	0.00167988	0.00812794	Sparcl1	protein_coding
ENSMUSG00000053714	440.156	1.30745	0.158055	8.27213	1.31584e-16	1.33102e-14	4732471J01Rik	antisense
ENSMUSG00000035371	26.0891	1.30645	0.55816	2.34064	0.0192505	0.0573725	Ssx9	protein_coding
ENSMUSG00000025329	44.3981	1.30634	0.490287	2.66445	0.00771149	0.0279373	Padi1	protein_coding
ENSMUSG00000022887	62.406	1.30573	0.316623	4.12394	3.72442e-05	0.000334178	Masp1	protein_coding
ENSMUSG00000017446	16.5596	1.30561	0.685875	1.90357	0.0569668	0.135367	C1qtnf1	protein_coding
ENSMUSG00000040738	2119.12	1.30517	0.132622	9.84124	7.47811e-23	1.2923e-20	Ints8	protein_coding
ENSMUSG00000020828	33.3689	1.3045	0.434273	3.00388	0.00266563	0.0119158	Pld2	protein_coding
ENSMUSG00000035576	463.234	1.30294	0.366878	3.55143	0.00038315	0.00242194	L3mbtl1	protein_coding
ENSMUSG00000004558	390.532	1.30272	0.310205	4.19956	2.67432e-05	0.000252303	Ndrg2	protein_coding
ENSMUSG00000091676	223.096	1.30152	0.278405	4.67492	2.94067e-06	3.76979e-05	Gm8374	protein_coding
ENSMUSG00000111746	794.014	1.30044	0.191155	6.80308	1.02404e-11	4.84368e-10	4933422A05Rik	lincRNA
ENSMUSG00000087153	530.289	1.29999	0.134555	9.66143	4.39687e-22	7.36627e-20	Gm6483	unprocessed_pseudogene
ENSMUSG00000101056	34.2998	1.29986	0.438251	2.96601	0.00301689	0.0131503	Gm28329	unprocessed_pseudogene
ENSMUSG00000028270	37.0848	1.29967	0.38277	3.39543	0.000685218	0.0039078	Gbp2	protein_coding
ENSMUSG00000027579	306.786	1.29935	0.169382	7.67109	1.70541e-14	1.2862e-12	Srms	protein_coding
ENSMUSG00000042842	33.2479	1.29924	0.761375	1.70644	0.087927	0.188377	Serpinb6b	protein_coding
ENSMUSG00000034311	371.991	1.29914	0.371302	3.49887	0.000467242	0.00285166	Kif4	protein_coding
ENSMUSG00000075254	1221.58	1.29781	0.325134	3.99161	6.56275e-05	0.000546199	Heg1	protein_coding
ENSMUSG00000037705	29.2892	1.2975	0.437924	2.96284	0.00304812	0.0132654	Tecta	protein_coding
ENSMUSG00000105021	23.8438	1.29677	0.476106	2.72371	0.00645534	0.0242014	Gm8234	processed_pseudogene
ENSMUSG00000109091	17.4499	1.29658	0.887256	1.46134	0.143921	0.272602	Gm44827	lincRNA
ENSMUSG00000024063	42.8502	1.29556	0.546722	2.36969	0.0178028	0.0541301	Lbh	protein_coding
ENSMUSG00000019278	46.377	1.29556	0.451546	2.86917	0.00411548	0.016889	Dpep1	protein_coding
ENSMUSG00000097548	23.5917	1.29535	0.572768	2.26156	0.0237245	0.0676649	Gm26748	antisense
ENSMUSG00000112934	124.381	1.29485	0.210021	6.16536	7.03217e-10	2.32083e-08	Gm32305	lincRNA
ENSMUSG00000034037	216.868	1.2946	0.181144	7.1468	8.88236e-13	5.11656e-11	Fgd5	protein_coding
ENSMUSG00000040552	50.1388	1.29455	0.328327	3.94288	8.05094e-05	0.000651172	C3ar1	protein_coding
ENSMUSG00000018008	41.8817	1.29406	0.400973	3.22729	0.0012497	0.00638731	Cyth4	protein_coding
ENSMUSG00000032691	18.4875	1.29386	0.535456	2.41637	0.0156762	0.0487662	Nlrp3	protein_coding
ENSMUSG00000033715	25.3227	1.29188	0.645104	2.00259	0.0452215	0.112949	Akr1c14	protein_coding
ENSMUSG00000032625	328.671	1.29176	0.303829	4.25159	2.12255e-05	0.000206946	Thsd7a	protein_coding
ENSMUSG00000032014	47.8368	1.29135	0.584641	2.20879	0.0271893	0.0754486	Oaf	protein_coding
ENSMUSG00000025498	27.9482	1.29074	0.541023	2.38575	0.0170445	0.0521432	Irf7	protein_coding
ENSMUSG00000066363	21.2276	1.29002	1.08474	1.18924	0.234344	0.388139	Serpina3f	protein_coding
ENSMUSG00000109108	213.204	1.28961	0.168891	7.63575	2.24516e-14	1.64248e-12	Gm36371	bidirectional_promoter_lncRNA
ENSMUSG00000023915	218.747	1.28946	0.382172	3.37404	0.000740746	0.00417278	Tnfrsf21	protein_coding
ENSMUSG00000097233	55.423	1.28887	0.375842	3.42927	0.000605202	0.00352786	Gm17552	antisense
ENSMUSG00000030707	34.9947	1.28849	0.577312	2.23188	0.0256228	0.0720214	Coro1a	protein_coding
ENSMUSG00000054517	14.2295	1.28836	0.643381	2.00249	0.0452319	0.112949	Trim65	protein_coding
ENSMUSG00000085407	2519.65	1.2868	0.112872	11.4005	4.15522e-30	1.30278e-27	1700095J03Rik	antisense
ENSMUSG00000031877	17.2993	1.28625	0.570882	2.2531	0.0242528	0.0688943	Ces2g	protein_coding
ENSMUSG00000104093	175.059	1.2859	0.236391	5.43969	5.3372e-08	1.11771e-06	A330015K06Rik	antisense
ENSMUSG00000017861	1175.23	1.28585	0.177429	7.24709	4.25823e-13	2.55343e-11	Mybl2	protein_coding
ENSMUSG00000038242	374.887	1.2838	0.213111	6.02408	1.70074e-09	5.09921e-08	Aox4	protein_coding
ENSMUSG00000044349	303.762	1.28376	0.402861	3.18661	0.0014395	0.00715092	Snhg11	protein_coding
ENSMUSG00000026043	451.664	1.2836	0.44226	2.90236	0.00370361	0.0155328	Col3a1	protein_coding
ENSMUSG00000054074	20.0074	1.28353	0.693794	1.85001	0.0643122	0.148653	Skida1	protein_coding
ENSMUSG00000104301	87.0934	1.28293	0.655601	1.95688	0.050362	0.122687	Wdr49	protein_coding
ENSMUSG00000002289	261.138	1.28287	0.465392	2.75654	0.00584159	0.0223549	Angptl4	protein_coding
ENSMUSG00000059639	20.8216	1.28143	0.603694	2.12265	0.0337836	0.0897638	Clec4a4	protein_coding
ENSMUSG00000072479	15.8988	1.28138	0.695515	1.84235	0.065424	0.150582	Xlr5b	protein_coding
ENSMUSG00000045576	2701.54	1.28111	0.131879	9.71428	2.62093e-22	4.45903e-20	St7l	protein_coding
ENSMUSG00000027869	3125.56	1.28099	0.521277	2.45742	0.0139941	0.0446796	Hsd3b6	protein_coding
ENSMUSG00000096966	72.2081	1.28046	0.359579	3.561	0.00036944	0.0023477	Gm18336	protein_coding
ENSMUSG00000095324	34.5716	1.28028	0.45287	2.82705	0.00469793	0.0187635	Gm20825	protein_coding
ENSMUSG00000113352	73.2294	1.2795	0.318598	4.01602	5.91888e-05	0.00050115	Gm34639	lincRNA
ENSMUSG00000029712	16.0192	1.27937	0.54015	2.36855	0.0178578	0.0542533	Actl6b	protein_coding
ENSMUSG00000073069	24.4648	1.27847	0.668624	1.9121	0.0558638	0.133382	Mageb2	protein_coding
ENSMUSG00000046719	110.883	1.27817	0.535023	2.38899	0.0168946	0.0517929	Nxph3	protein_coding
ENSMUSG00000064120	112.862	1.27777	0.36715	3.48023	0.000500978	0.0030206	Mocs1	protein_coding
ENSMUSG00000113860	701.744	1.27745	0.164869	7.74828	9.31491e-15	7.14806e-13	Gm45949	lincRNA
ENSMUSG00000105652	12.8874	1.27732	0.678606	1.88228	0.0597983	0.140483	4930519L02Rik	lincRNA
ENSMUSG00000037346	243.283	1.27662	0.342944	3.72253	0.000197239	0.00139594	Hrh4	protein_coding
ENSMUSG00000046794	26.3797	1.27621	0.59062	2.1608	0.030711	0.083068	Ppp1r3b	protein_coding
ENSMUSG00000108117	14.3738	1.27555	0.65753	1.93991	0.052391	0.126554	Gm44262	processed_pseudogene
ENSMUSG00000086240	8.31288	1.27417	0.758998	1.67875	0.0932016	0.196853	Gm7846	processed_pseudogene
ENSMUSG00000021587	65.0001	1.27369	0.439554	2.89769	0.00375922	0.0157225	Pcsk1	protein_coding
ENSMUSG00000056116	41.7449	1.27359	0.523869	2.43113	0.0150517	0.0472599	H2-T22	protein_coding
ENSMUSG00000100091	16.8287	1.27305	0.643693	1.97773	0.0479591	0.118053	Gm28597	unprocessed_pseudogene
ENSMUSG00000024026	989.799	1.27222	0.302364	4.20759	2.58109e-05	0.000244935	Glo1	protein_coding
ENSMUSG00000055125	26.2332	1.2714	0.542995	2.34147	0.0192082	0.0572985	M5C1000I18Rik	lincRNA
ENSMUSG00000087394	20.7768	1.27092	0.504185	2.52073	0.0117111	0.0389017	Gm12945	processed_transcript
ENSMUSG00000024799	621.532	1.27086	0.170101	7.4712	7.94649e-14	5.43307e-12	Tm7sf2	protein_coding
ENSMUSG00000062017	16735.3	1.27005	0.0915213	13.8771	8.71559e-44	5.97753e-41	Abca14	protein_coding
ENSMUSG00000111655	329.346	1.26946	0.174306	7.28297	3.26561e-13	2.00757e-11	4930434F21Rik	bidirectional_promoter_lncRNA
ENSMUSG00000112323	242.082	1.26943	0.171814	7.38837	1.48643e-13	9.62321e-12	Gm32828	lincRNA
ENSMUSG00000038608	20.2772	1.26933	0.544936	2.32932	0.0198419	0.058752	Dock10	protein_coding
ENSMUSG00000033032	472.067	1.26864	0.167005	7.59643	3.04414e-14	2.16236e-12	Afap1l1	protein_coding
ENSMUSG00000029228	19.8357	1.26863	0.559216	2.26859	0.0232933	0.0666691	Lnx1	protein_coding
ENSMUSG00000016256	140.986	1.26731	0.347126	3.65087	0.000261354	0.00176491	Ctsz	protein_coding
ENSMUSG00000062646	1240.18	1.26635	0.105604	11.9915	3.93799e-33	1.46487e-30	Ganc	protein_coding
ENSMUSG00000022816	433.969	1.26633	0.180774	7.00504	2.46915e-12	1.31212e-10	Fstl1	protein_coding
ENSMUSG00000031557	36.0191	1.26633	0.61892	2.04603	0.0407532	0.104216	Plekha2	protein_coding
ENSMUSG00000039257	20.034	1.2662	0.656949	1.9274	0.0539304	0.129625	Vstm2b	protein_coding
ENSMUSG00000051890	2379.78	1.26606	0.143888	8.79891	1.38147e-18	1.76274e-16	Klhdc1	protein_coding
ENSMUSG00000086910	193.934	1.26593	0.201508	6.2823	3.33601e-10	1.16655e-08	Gm15755	antisense
ENSMUSG00000050212	52.6842	1.26567	0.379891	3.33166	0.000863302	0.00472373	Eva1b	protein_coding
ENSMUSG00000029699	11.0227	1.26564	0.982666	1.28797	0.197758	0.343152	Ssc4d	protein_coding
ENSMUSG00000101643	33.954	1.26553	0.408728	3.09628	0.00195967	0.00923774	Gm28307	lincRNA
ENSMUSG00000097730	21.9635	1.26549	0.551787	2.29345	0.0218223	0.0632925	Gm26588	antisense
ENSMUSG00000034205	46.4466	1.26477	0.465783	2.71536	0.00662045	0.0247023	Loxl2	protein_coding
ENSMUSG00000028134	13773.1	1.26463	0.139094	9.09193	9.73002e-20	1.31009e-17	Ptbp2	protein_coding
ENSMUSG00000086882	22.0121	1.26463	0.508471	2.48712	0.0128783	0.0418911	Gm13352	processed_pseudogene
ENSMUSG00000104415	73.5419	1.26442	0.308327	4.10093	4.11498e-05	0.000363865	Gm37069	TEC
ENSMUSG00000092247	73.5598	1.26355	0.413329	3.05701	0.0022356	0.0102904	Gm20426	transcribed_processed_pseudogene
ENSMUSG00000062393	20.1314	1.26341	0.578109	2.18542	0.028858	0.0789414	Dgkk	protein_coding
ENSMUSG00000027253	56.761	1.2624	0.373529	3.37966	0.000725749	0.00409988	Lrp4	protein_coding
ENSMUSG00000032193	252.68	1.2621	0.334791	3.76982	0.000163362	0.0011868	Ldlr	protein_coding
ENSMUSG00000110790	53.2453	1.26185	0.307933	4.0978	4.17094e-05	0.000367913	Gm47079	antisense
ENSMUSG00000102953	32.2671	1.26145	0.570606	2.21071	0.0270558	0.0751682	Gm37019	TEC
ENSMUSG00000084401	531.58	1.26134	0.35915	3.51201	0.000444737	0.00273331	Gm12586	unprocessed_pseudogene
ENSMUSG00000014773	17.0714	1.2613	0.60056	2.10021	0.0357102	0.0939389	Dll1	protein_coding
ENSMUSG00000028597	18.6872	1.26117	0.53691	2.34894	0.0188271	0.0564734	Gpx7	protein_coding
ENSMUSG00000022436	14.8559	1.26078	0.594157	2.12196	0.0338407	0.0898736	Sh3bp1	protein_coding
ENSMUSG00000070385	51.4943	1.26024	0.511494	2.46384	0.0137458	0.0440343	Ampd1	protein_coding
ENSMUSG00000109931	27.7493	1.2597	0.604057	2.08541	0.0370325	0.0967102	Gm39929	lincRNA
ENSMUSG00000037731	24.3356	1.25863	0.526036	2.39267	0.0167265	0.051335	Themis2	protein_coding
ENSMUSG00000034853	38.616	1.2583	0.465818	2.70127	0.00690754	0.0255348	Acot11	protein_coding
ENSMUSG00000062151	46.8389	1.25792	0.487322	2.58129	0.00984308	0.0338136	Unc13c	protein_coding
ENSMUSG00000117783	8.89989	1.2577	0.698421	1.80078	0.0717372	0.161561	Gm31265	lincRNA
ENSMUSG00000015652	80.1849	1.25741	0.36396	3.45481	0.000550687	0.00326912	Steap1	protein_coding
ENSMUSG00000024731	33.6847	1.25703	0.63213	1.98857	0.0467488	0.11567	Ms4a10	protein_coding
ENSMUSG00000019832	17.0332	1.25697	0.608742	2.06486	0.0389361	0.10064	Rab32	protein_coding
ENSMUSG00000038156	720.708	1.25506	0.337686	3.71666	0.000201872	0.0014223	Spon1	protein_coding
ENSMUSG00000049882	237.288	1.25503	0.204498	6.1371	8.40394e-10	2.70046e-08	Vcpkmt	protein_coding
ENSMUSG00000112937	74.7006	1.2541	0.994207	1.26141	0.207161	0.354784	Gm17746	lincRNA
ENSMUSG00000003283	13.5264	1.25372	0.651571	1.92416	0.054335	0.130484	Hck	protein_coding
ENSMUSG00000079442	32.7813	1.25349	0.489172	2.56247	0.0103931	0.0353529	St6galnac4	protein_coding
ENSMUSG00000021250	2600.1	1.25335	0.385716	3.24941	0.00115647	0.00599597	Fos	protein_coding
ENSMUSG00000035722	374.278	1.25302	0.165519	7.57024	3.72547e-14	2.62903e-12	Abca7	protein_coding
ENSMUSG00000086032	14.5515	1.25291	0.615985	2.034	0.0419513	0.106354	Gm15929	antisense
ENSMUSG00000096957	191.85	1.25264	0.247601	5.05912	4.21191e-07	7.02422e-06	E230013L22Rik	bidirectional_promoter_lncRNA
ENSMUSG00000034435	12.389	1.25169	0.63805	1.96175	0.0497919	0.121554	Tmem30b	protein_coding
ENSMUSG00000022055	21.5112	1.25074	0.476887	2.62271	0.00872329	0.0307402	Nefl	protein_coding
ENSMUSG00000024381	75.6743	1.25064	0.306842	4.07583	4.58503e-05	0.000398582	Bin1	protein_coding
ENSMUSG00000035711	130.167	1.25014	0.379939	3.29037	0.00100057	0.00533256	Dok3	protein_coding
ENSMUSG00000097653	79.1414	1.24925	0.56763	2.20082	0.027749	0.0766335	Gm16387	unprocessed_pseudogene
ENSMUSG00000036395	327.52	1.24921	0.364147	3.43051	0.000602442	0.00351737	Glb1l2	protein_coding
ENSMUSG00000101476	19.0251	1.24914	0.617137	2.02408	0.0429618	0.108402	Gm29570	antisense
ENSMUSG00000001119	212.153	1.24854	0.329493	3.78927	0.00015109	0.00111237	Col6a1	protein_coding
ENSMUSG00000091275	29.732	1.24815	0.521172	2.39489	0.0166254	0.0510604	Gm3248	protein_coding
ENSMUSG00000028583	58.7315	1.2476	0.659543	1.89161	0.0585436	0.13832	Pdpn	protein_coding
ENSMUSG00000115151	54.5215	1.24648	0.538061	2.31661	0.0205249	0.0604077	Gm19276	lincRNA
ENSMUSG00000027870	123.882	1.24627	0.541284	2.30243	0.0213107	0.0621217	Hao2	protein_coding
ENSMUSG00000026358	10.6399	1.24621	1.11236	1.12033	0.262573	0.4203	Rgs1	protein_coding
ENSMUSG00000053559	55.9508	1.24538	0.409978	3.03768	0.00238406	0.0108622	Smagp	protein_coding
ENSMUSG00000039579	38.7281	1.24531	0.610127	2.04106	0.0412446	0.10506	Grin3a	protein_coding
ENSMUSG00000031226	386.147	1.24501	0.386385	3.22219	0.00127213	0.00648235	Pbdc1	protein_coding
ENSMUSG00000111147	34.4676	1.2445	0.491448	2.5323	0.0113316	0.0378877	Gm33699	lincRNA
ENSMUSG00000025408	4379.34	1.24432	0.105775	11.7638	5.99574e-32	2.12239e-29	Ddit3	protein_coding
ENSMUSG00000053211	266.338	1.24413	0.277862	4.47754	7.55096e-06	8.47678e-05	Zfy1	protein_coding
ENSMUSG00000118642	149.211	1.24385	0.300153	4.14407	3.41198e-05	0.000310459	CT010467.2	pseudogene
ENSMUSG00000054598	32.1124	1.24214	0.52645	2.35945	0.0183018	0.0552524	9130230L23Rik	protein_coding
ENSMUSG00000051022	38.9967	1.24177	0.431163	2.88004	0.00397624	0.0164313	Hs3st1	protein_coding
ENSMUSG00000112943	20.7132	1.24177	0.508392	2.44253	0.0145846	0.0461156	Gm18983	processed_pseudogene
ENSMUSG00000090965	68.3032	1.24149	0.347175	3.57599	0.000348912	0.00224233	Gm17203	lincRNA
ENSMUSG00000083722	487.934	1.24131	0.232165	5.34668	8.95839e-08	1.77446e-06	Adgrd2-ps	transcribed_unitary_pseudogene
ENSMUSG00000026610	31.2758	1.24055	0.696674	1.78067	0.0749661	0.167085	Esrrg	protein_coding
ENSMUSG00000101928	38.0314	1.24016	0.417769	2.96853	0.0029923	0.0130639	Gm20824	protein_coding
ENSMUSG00000024866	321.371	1.2401	0.216824	5.71938	1.06913e-08	2.62756e-07	Acy3	protein_coding
ENSMUSG00000031129	78.1473	1.23983	0.291898	4.24747	2.16199e-05	0.000209952	Slc9a9	protein_coding
ENSMUSG00000086677	20.4915	1.23888	0.512607	2.41683	0.0156565	0.0487119	Tvp23bos	antisense
ENSMUSG00000074115	83.2615	1.23849	0.304575	4.06628	4.77702e-05	0.000413249	Saa1	protein_coding
ENSMUSG00000082497	21.3425	1.2384	1.01358	1.22181	0.22178	0.373124	Gm40	unprocessed_pseudogene
ENSMUSG00000060802	625.008	1.23796	0.290555	4.26068	2.0381e-05	0.000200315	B2m	protein_coding
ENSMUSG00000055413	22.6474	1.23681	0.472475	2.61773	0.0088517	0.0310879	H2-Q5	polymorphic_pseudogene
ENSMUSG00000117102	29.5988	1.23523	0.499958	2.47066	0.0134865	0.0433491	AC107792.1	TEC
ENSMUSG00000113852	53.3458	1.23519	0.337175	3.66334	0.000248948	0.00169206	Gm48062	TEC
ENSMUSG00000073679	342.023	1.23512	0.215213	5.73907	9.51994e-09	2.36084e-07	Mxra8os	antisense
ENSMUSG00000079550	263.023	1.23494	0.259148	4.76538	1.88494e-06	2.58555e-05	Mpp4	protein_coding
ENSMUSG00000081880	26.6572	1.2346	0.472518	2.61282	0.00897993	0.0314276	Gm5385	processed_pseudogene
ENSMUSG00000051669	437.41	1.23442	0.50628	2.43821	0.0147601	0.0465098	AU021092	protein_coding
ENSMUSG00000090336	179.981	1.2342	0.298677	4.13221	3.59289e-05	0.000324903	Cfap97d2	protein_coding
ENSMUSG00000019158	20.6163	1.23415	0.603275	2.04575	0.0407813	0.104267	Tmem160	protein_coding
ENSMUSG00000084128	62.1244	1.23376	0.339045	3.63892	0.000273785	0.00183295	Esrp2	protein_coding
ENSMUSG00000022894	55.5662	1.23374	0.429389	2.87326	0.00406264	0.0167223	Adamts5	protein_coding
ENSMUSG00000063689	57.756	1.23362	0.291249	4.23561	2.27934e-05	0.000219792	H2ac21	protein_coding
ENSMUSG00000001348	62.6048	1.23321	0.353246	3.49108	0.000481067	0.0029206	Acp5	protein_coding
ENSMUSG00000087170	2214.08	1.23307	0.111549	11.0541	2.09381e-28	5.6732e-26	1700001G01Rik	lincRNA
ENSMUSG00000032596	26.6298	1.23285	0.4577	2.69357	0.00706903	0.0260091	Uba7	protein_coding
ENSMUSG00000053332	2319	1.23251	0.223604	5.512	3.54771e-08	7.78616e-07	Gas5	processed_transcript
ENSMUSG00000105142	56.1742	1.23209	0.434613	2.83492	0.00458374	0.0184012	Mir7214	miRNA
ENSMUSG00000026841	93.8505	1.23205	0.504845	2.44046	0.0146687	0.046271	Fibcd1	protein_coding
ENSMUSG00000038593	8503.19	1.23188	0.118913	10.3595	3.79049e-25	8.15588e-23	Tctn1	protein_coding
ENSMUSG00000028240	10.3405	1.23187	0.99187	1.24197	0.214248	0.363518	Cyp7a1	protein_coding
ENSMUSG00000031825	57.1203	1.23157	0.437032	2.81802	0.00483203	0.0191804	Crispld2	protein_coding
ENSMUSG00000070822	1749.6	1.2308	0.127998	9.61583	6.85551e-22	1.12633e-19	Zscan18	protein_coding
ENSMUSG00000039599	5802.13	1.23072	0.0869878	14.1482	1.91624e-45	1.4502e-42	Fam149b	protein_coding
ENSMUSG00000100900	15.0712	1.2306	0.793984	1.54991	0.121164	0.240173	Gm28850	lincRNA
ENSMUSG00000055976	16.5691	1.23025	0.799649	1.53849	0.123929	0.244198	Cldn23	protein_coding
ENSMUSG00000079407	391.372	1.22903	0.175785	6.9917	2.71568e-12	1.42839e-10	1700110I01Rik	lincRNA
ENSMUSG00000109585	39.3915	1.22897	0.510237	2.40863	0.0160125	0.0495526	Gm45358	TEC
ENSMUSG00000070985	19.9689	1.22794	0.52183	2.35315	0.0186152	0.0560039	Acnat1	protein_coding
ENSMUSG00000104509	22.3842	1.22708	0.85766	1.43074	0.152506	0.285341	Gm33994	lincRNA
ENSMUSG00000033805	210.84	1.2264	0.29279	4.18866	2.80603e-05	0.000262171	Ephx4	protein_coding
ENSMUSG00000048949	303.696	1.22636	0.162982	7.52453	5.29103e-14	3.68642e-12	Gm6206	processed_pseudogene
ENSMUSG00000093673	19.3747	1.22592	0.559684	2.19038	0.0284966	0.0782062	Gm20644	sense_overlapping
ENSMUSG00000025366	43.5185	1.22531	0.479353	2.55617	0.0105832	0.0358663	Esyt1	protein_coding
ENSMUSG00000053964	584.193	1.22525	0.221942	5.52058	3.37892e-08	7.47551e-07	Lgals4	protein_coding
ENSMUSG00000047230	13.8261	1.22478	0.832378	1.47142	0.141178	0.268588	Cldn2	protein_coding
ENSMUSG00000031799	154.115	1.22457	0.281766	4.34604	1.38615e-05	0.000143974	Tpm4	protein_coding
ENSMUSG00000092354	27.0183	1.224	0.444788	2.75188	0.0059255	0.0225941	Gm20548	antisense
ENSMUSG00000021974	10.4355	1.2235	0.678757	1.80257	0.0714565	0.161182	Fgf9	protein_coding
ENSMUSG00000022997	24.6801	1.22252	0.770476	1.58671	0.112579	0.226925	Wnt1	protein_coding
ENSMUSG00000017969	105.196	1.22164	0.41642	2.93367	0.00334983	0.01432	Ptgis	protein_coding
ENSMUSG00000069565	16135.2	1.22149	0.108011	11.3089	1.18558e-29	3.56437e-27	Dazap1	protein_coding
ENSMUSG00000087428	9.08423	1.22065	0.884739	1.37967	0.167688	0.305725	Gm15017	processed_transcript
ENSMUSG00000024247	542.362	1.22062	0.440102	2.77349	0.0055458	0.0214171	Pkdcc	protein_coding
ENSMUSG00000057315	75.5295	1.22016	0.387004	3.15284	0.00161689	0.00786303	Arhgap24	protein_coding
ENSMUSG00000031574	2048.39	1.22011	0.407832	2.9917	0.00277432	0.0123006	Star	protein_coding
ENSMUSG00000027875	2700.74	1.21898	0.446875	2.7278	0.00637586	0.0239691	Hmgcs2	protein_coding
ENSMUSG00000101360	509.494	1.21887	0.247351	4.92769	8.32084e-07	1.28604e-05	4933417O13Rik	antisense
ENSMUSG00000090124	163.976	1.21821	0.551056	2.21069	0.0270574	0.0751682	Ugt1a7c	protein_coding
ENSMUSG00000020527	4093.3	1.21708	0.09063	13.4291	4.08289e-41	2.35808e-38	Myo19	protein_coding
ENSMUSG00000051278	2895.68	1.21697	0.11694	10.4068	2.30864e-25	5.06678e-23	Zgrf1	protein_coding
ENSMUSG00000033423	5075.15	1.21649	0.0899004	13.5315	1.01914e-41	6.21308e-39	Eri3	protein_coding
ENSMUSG00000109727	13.0068	1.21641	0.664777	1.8298	0.0672802	0.153861	Gm45464	sense_intronic
ENSMUSG00000032942	87.6664	1.21614	0.250433	4.85614	1.19695e-06	1.74201e-05	Ucp3	protein_coding
ENSMUSG00000072726	128.285	1.21601	0.324846	3.74335	0.000181582	0.00129557	Gm5797	protein_coding
ENSMUSG00000094233	308.944	1.21535	0.546521	2.2238	0.0261618	0.0732644	Gm21276	unprocessed_pseudogene
ENSMUSG00000087067	76.3348	1.21535	0.337972	3.596	0.000323147	0.00211012	Gm11532	processed_transcript
ENSMUSG00000028776	12.2486	1.21431	0.92931	1.30668	0.191321	0.334975	Tinagl1	protein_coding
ENSMUSG00000100552	38.8369	1.21354	0.401849	3.01989	0.00252869	0.0113864	Gm29019	lincRNA
ENSMUSG00000069170	1994.27	1.2133	0.179799	6.74811	1.49784e-11	6.82015e-10	Adgrv1	protein_coding
ENSMUSG00000019082	129.103	1.21291	0.442039	2.7439	0.00607138	0.0230455	Slc25a22	protein_coding
ENSMUSG00000042766	850.29	1.21258	0.53321	2.2741	0.0229597	0.0659178	Trim46	protein_coding
ENSMUSG00000044627	26330.3	1.21254	0.109347	11.089	1.41923e-28	3.89349e-26	Swi5	protein_coding
ENSMUSG00000087323	18.1578	1.21188	0.664609	1.82345	0.068235	0.15559	Gm14170	antisense
ENSMUSG00000085888	13.0618	1.21152	0.642637	1.88523	0.0593991	0.139785	Gm12224	antisense
ENSMUSG00000069874	31.3733	1.21114	0.440564	2.74906	0.00597661	0.0227486	Irgm2	protein_coding
ENSMUSG00000038685	7799.1	1.21002	0.0951724	12.714	4.94434e-37	2.12771e-34	Rtel1	protein_coding
ENSMUSG00000019990	60.5291	1.20981	0.455416	2.65649	0.00789589	0.0284615	Pde7b	protein_coding
ENSMUSG00000098492	18.4359	1.20931	0.529958	2.2819	0.022495	0.0648494	Gm19353	processed_pseudogene
ENSMUSG00000035258	57.9306	1.20904	0.451297	2.67904	0.00738336	0.0269794	Abi3bp	protein_coding
ENSMUSG00000085218	30.997	1.20848	0.59148	2.04315	0.0410373	0.104714	BB218582	processed_transcript
ENSMUSG00000087502	25.0509	1.20835	0.493778	2.44714	0.0143994	0.045622	Gm16091	processed_transcript
ENSMUSG00000003849	61.2443	1.20811	0.424594	2.84532	0.00443668	0.0179545	Nqo1	protein_coding
ENSMUSG00000118099	67.1385	1.20744	0.330492	3.65346	0.000258732	0.00174989	Gm31356	antisense
ENSMUSG00000079350	43.9687	1.20701	0.463948	2.60161	0.00927883	0.0322423	Magea8	protein_coding
ENSMUSG00000056222	22.0873	1.2069	0.910132	1.32607	0.184818	0.326956	Spock1	protein_coding
ENSMUSG00000033313	24.8501	1.20568	0.484519	2.48841	0.0128314	0.041776	Fbxl8	protein_coding
ENSMUSG00000115784	47.5664	1.20558	0.489244	2.46418	0.0137329	0.0439994	Gm30929	lincRNA
ENSMUSG00000114689	21.3656	1.20552	0.457778	2.63342	0.00845296	0.0299898	Gm9465	lincRNA
ENSMUSG00000050666	364.36	1.20462	0.356461	3.37938	0.000726493	0.00410302	Vstm4	protein_coding
ENSMUSG00000035057	10671.3	1.20412	0.134487	8.95338	3.44756e-19	4.58568e-17	Mgat4d	protein_coding
ENSMUSG00000097712	556.413	1.20352	0.196142	6.13594	8.46568e-10	2.71236e-08	Gm10532	antisense
ENSMUSG00000002944	559.017	1.20307	0.531341	2.26422	0.0235607	0.0672851	Cd36	protein_coding
ENSMUSG00000030110	123.201	1.20289	0.251631	4.7804	1.74951e-06	2.42249e-05	Ret	protein_coding
ENSMUSG00000031217	431.778	1.20279	0.482519	2.49273	0.0126765	0.0414117	Efnb1	protein_coding
ENSMUSG00000002900	331.077	1.2023	0.272025	4.41981	9.87895e-06	0.000107109	Lamb1	protein_coding
ENSMUSG00000098789	107.083	1.20212	0.237604	5.05935	4.20699e-07	7.02135e-06	Jmjd7	protein_coding
ENSMUSG00000030519	22.5732	1.20177	0.529213	2.27087	0.0231549	0.0663495	Apba2	protein_coding
ENSMUSG00000101243	78.8606	1.20107	0.367123	3.27157	0.00106953	0.00563034	Gm28919	protein_coding
ENSMUSG00000029570	17.2058	1.20054	0.569501	2.10806	0.035026	0.0924491	Lfng	protein_coding
ENSMUSG00000090795	172.242	1.20045	0.243832	4.92328	8.51066e-07	1.3126e-05	Gm7346	unprocessed_pseudogene
ENSMUSG00000010830	36.1774	1.20011	0.407119	2.9478	0.00320041	0.0138049	Kdelr3	protein_coding
ENSMUSG00000025321	29.2071	1.20007	0.618621	1.93992	0.0523898	0.126554	Itgb8	protein_coding
ENSMUSG00000099944	14.3013	1.19989	0.614348	1.95312	0.0508058	0.123522	Gm21875	unprocessed_pseudogene
ENSMUSG00000022203	43.0244	1.19963	0.450357	2.66374	0.00772767	0.0279788	Efs	protein_coding
ENSMUSG00000020695	148.976	1.19915	0.258717	4.635	3.56938e-06	4.44845e-05	Mrc2	protein_coding
ENSMUSG00000095686	25.8864	1.19873	0.560211	2.13978	0.0323723	0.0866961	Gm3099	protein_coding
ENSMUSG00000105703	485.007	1.19718	0.314908	3.80169	0.00014371	0.00106915	Gm43305	processed_transcript
ENSMUSG00000073016	11.2099	1.19714	0.854155	1.40155	0.16105	0.297053	Uprt	protein_coding
ENSMUSG00000030347	483.497	1.19678	0.1771	6.75763	1.40263e-11	6.42662e-10	D6Wsu163e	protein_coding
ENSMUSG00000000693	27.4129	1.19608	0.517725	2.31026	0.0208736	0.0611387	Loxl3	protein_coding
ENSMUSG00000027078	54.6158	1.19589	0.636772	1.87805	0.0603747	0.141565	Ube2l6	protein_coding
ENSMUSG00000002006	51.0541	1.19569	0.466629	2.56241	0.0103949	0.0353535	Pdzd4	protein_coding
ENSMUSG00000112501	12.884	1.19528	0.740402	1.61437	0.106447	0.217806	Gm33091	lincRNA
ENSMUSG00000028480	183.958	1.19502	0.193892	6.16334	7.12244e-10	2.34709e-08	Glipr2	protein_coding
ENSMUSG00000033737	207.932	1.19479	0.269396	4.43508	9.20384e-06	0.000100797	Fndc3c1	protein_coding
ENSMUSG00000023795	2702.5	1.19453	0.19882	6.00812	1.87685e-09	5.53645e-08	Pisd-ps2	transcribed_unprocessed_pseudogene
ENSMUSG00000021047	175.606	1.19331	0.335349	3.55841	0.000373103	0.0023673	Nova1	protein_coding
ENSMUSG00000033114	28.2902	1.19301	0.459496	2.59635	0.00942197	0.0326312	Slc35d2	protein_coding
ENSMUSG00000086390	16.1662	1.19262	0.614823	1.93977	0.0524076	0.126554	1810019D21Rik	processed_transcript
ENSMUSG00000056973	687.714	1.19245	0.47409	2.51525	0.0118949	0.0393634	Ces1d	protein_coding
ENSMUSG00000095276	624.433	1.19218	0.247195	4.82283	1.41538e-06	2.01711e-05	Gfy	protein_coding
ENSMUSG00000028804	400.379	1.19191	0.24516	4.86175	1.16351e-06	1.7001e-05	Csmd2	protein_coding
ENSMUSG00000073144	196.914	1.19129	0.216475	5.5031	3.73172e-08	8.15739e-07	4930599N23Rik	antisense
ENSMUSG00000023249	268.853	1.19103	0.244038	4.88052	1.05807e-06	1.57851e-05	Parp3	protein_coding
ENSMUSG00000029449	14.2304	1.19102	0.654709	1.81916	0.0688868	0.15675	Rhof	protein_coding
ENSMUSG00000019823	12.0564	1.1909	0.676138	1.76132	0.0781839	0.172344	Mical1	protein_coding
ENSMUSG00000114692	460.014	1.19031	0.142596	8.34749	6.97308e-17	7.42904e-15	Gm48157	processed_pseudogene
ENSMUSG00000104960	383.88	1.1896	0.25015	4.75555	1.9791e-06	2.69542e-05	Snhg8	processed_transcript
ENSMUSG00000074847	59.6815	1.18951	0.355131	3.34948	0.000809629	0.00449391	Gm10775	protein_coding
ENSMUSG00000002769	44.2717	1.18866	0.595691	1.99543	0.045996	0.114284	Gnmt	protein_coding
ENSMUSG00000071647	242.41	1.18859	0.185532	6.40638	1.49012e-10	5.67773e-09	Eml3	protein_coding
ENSMUSG00000029650	245.386	1.18808	0.597793	1.98745	0.0468728	0.115912	Slc46a3	protein_coding
ENSMUSG00000030088	803.213	1.18787	0.416009	2.8554	0.00429828	0.017492	Aldh1l1	protein_coding
ENSMUSG00000097189	88.0777	1.18756	0.262284	4.52777	5.96091e-06	6.91764e-05	Gm26594	lincRNA
ENSMUSG00000110010	67.2944	1.18641	0.281503	4.21457	2.50254e-05	0.000238589	Gm45629	TEC
ENSMUSG00000075044	23.9355	1.18597	0.457187	2.59405	0.00948516	0.0328242	Slc22a29	protein_coding
ENSMUSG00000074981	712.217	1.18572	0.314874	3.76569	0.000166088	0.00120222	Dcdc5	transcribed_unitary_pseudogene
ENSMUSG00000029761	114.637	1.18528	0.379071	3.1268	0.00176723	0.00849065	Cald1	protein_coding
ENSMUSG00000109008	14.6052	1.18372	0.579981	2.04097	0.0412539	0.105071	Gm44899	lincRNA
ENSMUSG00000025964	138.159	1.18366	0.285573	4.14485	3.40041e-05	0.000309663	Adam23	protein_coding
ENSMUSG00000102263	104.816	1.18362	0.243291	4.86503	1.14437e-06	1.68335e-05	Gm31415	lincRNA
ENSMUSG00000017390	263.865	1.18332	0.337094	3.51035	0.000447524	0.00274506	Aldoc	protein_coding
ENSMUSG00000063820	1590.12	1.18224	0.315851	3.74302	0.00018182	0.00129685	Arl9	protein_coding
ENSMUSG00000029059	22.4435	1.18157	0.499455	2.36572	0.0179949	0.054579	Prxl2b	protein_coding
ENSMUSG00000037254	456.002	1.18113	0.46203	2.55639	0.0105764	0.0358487	Itih2	protein_coding
ENSMUSG00000007783	7520.22	1.18104	0.138728	8.51339	1.68925e-17	1.87242e-15	Cpt1c	protein_coding
ENSMUSG00000098184	44.7973	1.18079	0.374226	3.1553	0.00160335	0.00782696	Gm27011	bidirectional_promoter_lncRNA
ENSMUSG00000044788	270.315	1.18036	0.390737	3.02087	0.00252049	0.0113565	Fads6	protein_coding
ENSMUSG00000116256	136.181	1.18036	0.219636	5.37419	7.69278e-08	1.54751e-06	Gm32405	lincRNA
ENSMUSG00000100146	28.0834	1.17941	0.470465	2.5069	0.0121796	0.0401	1700020M21Rik	lincRNA
ENSMUSG00000039254	32651.9	1.17932	0.111147	10.6105	2.66391e-26	6.35487e-24	Pomt1	protein_coding
ENSMUSG00000085058	31.6686	1.17919	0.379074	3.11072	0.00186632	0.00888506	8030453O22Rik	processed_transcript
ENSMUSG00000086999	250.962	1.17916	0.244254	4.82759	1.38193e-06	1.97199e-05	Bcas1os2	antisense
ENSMUSG00000014668	9930.68	1.17869	0.112985	10.4323	1.76646e-25	3.91601e-23	Chfr	protein_coding
ENSMUSG00000116068	29.2806	1.1786	0.460498	2.55939	0.0104855	0.0355955	Gm49457	lincRNA
ENSMUSG00000097675	741.441	1.17822	0.166713	7.06738	1.5789e-12	8.77267e-11	1700101I11Rik	processed_transcript
ENSMUSG00000101224	29.5462	1.1773	0.512593	2.29676	0.0216324	0.0628664	Gm28209	lincRNA
ENSMUSG00000112416	32.5902	1.17718	0.394666	2.98273	0.00285693	0.0125855	Gm47028	lincRNA
ENSMUSG00000101825	26.562	1.17688	0.471071	2.49831	0.0124786	0.0409002	Gm21806	unprocessed_pseudogene
ENSMUSG00000086522	69.101	1.17641	0.351652	3.34539	0.000821677	0.00454355	Gm4473	bidirectional_promoter_lncRNA
ENSMUSG00000117193	163.086	1.17618	0.200737	5.85932	4.64773e-09	1.24852e-07	Gm36252	lincRNA
ENSMUSG00000030610	867.462	1.17602	0.170154	6.91151	4.79527e-12	2.40278e-10	Det1	protein_coding
ENSMUSG00000084925	339.643	1.17551	0.158414	7.42049	1.16686e-13	7.66736e-12	1810062O18Rik	antisense
ENSMUSG00000034584	1033.14	1.17518	0.161695	7.26788	3.65182e-13	2.22012e-11	Exph5	protein_coding
ENSMUSG00000020122	136.713	1.17413	0.343331	3.41981	0.000626651	0.00362592	Egfr	protein_coding
ENSMUSG00000031558	77.723	1.17359	0.345614	3.39566	0.000684637	0.00390583	Slit2	protein_coding
ENSMUSG00000078365	43.4398	1.17313	0.496999	2.36043	0.018254	0.0551438	Mos	protein_coding
ENSMUSG00000090788	171.669	1.17233	0.645927	1.81496	0.0695303	0.157871	Gm9597	transcribed_unprocessed_pseudogene
ENSMUSG00000054885	609.736	1.17179	0.239955	4.88337	1.04287e-06	1.55806e-05	4930578G10Rik	protein_coding
ENSMUSG00000061728	20.4328	1.17165	0.512057	2.28812	0.0221305	0.063958	Btnl7-ps	unprocessed_pseudogene
ENSMUSG00000106591	124.245	1.1714	0.268486	4.36299	1.28297e-05	0.000134531	Gm47286	miRNA
ENSMUSG00000097149	10.1413	1.17074	0.834348	1.40317	0.160565	0.296352	G630030J09Rik	antisense
ENSMUSG00000039126	32.0848	1.16982	0.45881	2.54969	0.0107818	0.0363984	Prune2	protein_coding
ENSMUSG00000031700	1261.09	1.16966	0.449454	2.60241	0.00925721	0.0321876	Gpt2	protein_coding
ENSMUSG00000079371	65.2673	1.16925	0.449814	2.59941	0.00933835	0.0323979	Gm3476	protein_coding
ENSMUSG00000024942	73.6361	1.16916	0.293024	3.98999	6.60761e-05	0.000549516	Capn1	protein_coding
ENSMUSG00000035032	2649.95	1.16882	0.110615	10.5665	4.26128e-26	1.00562e-23	Nek11	protein_coding
ENSMUSG00000029135	242.282	1.16847	0.439067	2.66126	0.00778495	0.0281384	Fosl2	protein_coding
ENSMUSG00000090248	199.371	1.16768	0.215942	5.40739	6.39507e-08	1.31663e-06	Gm14027	processed_transcript
ENSMUSG00000086166	10.254	1.1673	0.737927	1.58186	0.113681	0.228538	Gm14342	lincRNA
ENSMUSG00000094157	27.1537	1.16719	0.508696	2.29447	0.0217636	0.0631556	Gm7995	protein_coding
ENSMUSG00000030972	17.1573	1.16699	0.588328	1.98358	0.0473031	0.116752	Acsm5	protein_coding
ENSMUSG00000031320	427.617	1.16693	0.348869	3.3449	0.00082313	0.00454794	Rps4x	protein_coding
ENSMUSG00000108509	26.5604	1.16678	0.434761	2.68372	0.00728075	0.0266791	Gm44780	antisense
ENSMUSG00000027384	653.915	1.16625	0.14759	7.90199	2.7449e-15	2.29058e-13	Ndufaf5	protein_coding
ENSMUSG00000031972	10.8258	1.16625	0.66963	1.74164	0.0815714	0.178099	Acta1	protein_coding
ENSMUSG00000103112	90.1174	1.16583	0.403817	2.88703	0.003889	0.0161468	Gm38016	unprocessed_pseudogene
ENSMUSG00000115794	39.9268	1.16557	0.391864	2.97442	0.00293544	0.0128694	Gm49101	lincRNA
ENSMUSG00000100477	15.2528	1.16545	0.73672	1.58195	0.113662	0.228521	Gm28507	unprocessed_pseudogene
ENSMUSG00000040164	44.8541	1.16542	0.444038	2.6246	0.00867497	0.0306438	Kcns1	protein_coding
ENSMUSG00000045326	75.093	1.16531	0.482861	2.41335	0.0158068	0.0491167	Fndc7	protein_coding
ENSMUSG00000112113	51.0196	1.16531	0.327108	3.56245	0.000367405	0.00233791	Gm47698	lincRNA
ENSMUSG00000029680	323.83	1.16492	0.187553	6.21113	5.26034e-10	1.77069e-08	Hyal4	protein_coding
ENSMUSG00000095661	8.4567	1.1648	1.0569	1.10209	0.270423	0.429355	Gm8935	transcribed_processed_pseudogene
ENSMUSG00000093806	12.1469	1.1647	0.657178	1.77228	0.0763479	0.169562	Asmt	protein_coding
ENSMUSG00000030123	442.593	1.16448	0.296367	3.92918	8.52362e-05	0.000682231	Plxnd1	protein_coding
ENSMUSG00000041886	116.246	1.16443	0.355945	3.27137	0.00107029	0.00563301	Macc1	protein_coding
ENSMUSG00000097391	1140.05	1.16423	0.364661	3.19263	0.00140984	0.00703544	Mirg	lincRNA
ENSMUSG00000045287	102.959	1.16365	0.293977	3.95831	7.54807e-05	0.000616573	Rtn4rl1	protein_coding
ENSMUSG00000048368	14.4998	1.16355	0.65611	1.7734	0.0761617	0.169234	Omd	protein_coding
ENSMUSG00000027075	20.1261	1.1631	0.792585	1.46748	0.142246	0.270128	Slc43a1	protein_coding
ENSMUSG00000107126	328.559	1.16292	0.279703	4.1577	3.21473e-05	0.000294833	Gm40289	lincRNA
ENSMUSG00000017737	27.1538	1.16212	0.476547	2.43863	0.0147429	0.0464755	Mmp9	protein_coding
ENSMUSG00000104267	19.4339	1.1618	0.549934	2.11262	0.0346329	0.091577	Gm20807	protein_coding
ENSMUSG00000110049	218.687	1.16149	0.259327	4.47887	7.50379e-06	8.43244e-05	Gm3836	processed_pseudogene
ENSMUSG00000107614	45.7795	1.1612	0.347655	3.34008	0.000837529	0.0046103	Gm44196	lincRNA
ENSMUSG00000039375	1954.23	1.16089	0.154098	7.53344	4.94203e-14	3.45422e-12	Wdr17	protein_coding
ENSMUSG00000024889	1401.62	1.1608	0.167834	6.91635	4.63443e-12	2.33284e-10	Rce1	protein_coding
ENSMUSG00000062542	243.255	1.16072	0.197768	5.86911	4.38148e-09	1.18424e-07	Syt9	protein_coding
ENSMUSG00000022311	309.303	1.16066	0.241418	4.80766	1.52705e-06	2.15387e-05	Csmd3	protein_coding
ENSMUSG00000021789	14.9441	1.15978	0.889002	1.30459	0.192032	0.335846	Sftpa1	protein_coding
ENSMUSG00000114426	22.3618	1.15939	0.574766	2.01715	0.0436798	0.109898	Gm10769	processed_pseudogene
ENSMUSG00000104061	17.1149	1.15845	0.568579	2.03746	0.0416044	0.105621	Gm37953	TEC
ENSMUSG00000039195	396.648	1.15838	0.347342	3.33498	0.000853041	0.00467994	1110008P14Rik	protein_coding
ENSMUSG00000106431	19.6153	1.15733	0.663713	1.74372	0.0812071	0.177444	Gm44492	miRNA
ENSMUSG00000051225	590.451	1.15694	0.23789	4.86336	1.1541e-06	1.69312e-05	Fam83a	protein_coding
ENSMUSG00000026692	26.9644	1.1569	0.443289	2.60981	0.00905936	0.0316551	Fmo4	protein_coding
ENSMUSG00000060459	17.0786	1.15652	0.711931	1.62448	0.104272	0.214436	Kng2	protein_coding
ENSMUSG00000073976	6849.96	1.15577	0.134718	8.57918	9.55518e-18	1.09795e-15	1700026J12Rik	lincRNA
ENSMUSG00000117312	27.5033	1.15528	0.467469	2.47136	0.01346	0.0432958	Gm49931	processed_pseudogene
ENSMUSG00000027261	76.0532	1.15454	0.313829	3.6789	0.000234241	0.00160943	Hao1	protein_coding
ENSMUSG00000039717	13.3523	1.15402	0.605749	1.90511	0.0567663	0.134993	Ralyl	protein_coding
ENSMUSG00000042251	46.7099	1.15352	0.470623	2.45105	0.0142441	0.0452492	Pm20d1	protein_coding
ENSMUSG00000030541	143.313	1.15337	0.324757	3.55147	0.000383081	0.00242194	Idh2	protein_coding
ENSMUSG00000026207	11.3931	1.15296	0.842446	1.36859	0.171128	0.310177	Speg	protein_coding
ENSMUSG00000003199	160.633	1.15263	0.421541	2.73433	0.00625082	0.0235838	Mpnd	protein_coding
ENSMUSG00000037784	51.4628	1.15159	0.321696	3.57975	0.000343917	0.00221933	Dzip1l	protein_coding
ENSMUSG00000032377	37.0017	1.15159	0.510492	2.25585	0.0240803	0.0684929	Plscr4	protein_coding
ENSMUSG00000049488	5439.84	1.15041	0.141593	8.12472	4.48413e-16	4.24195e-14	Tmem67	protein_coding
ENSMUSG00000069873	99.1748	1.1501	0.487529	2.35903	0.0183226	0.0552751	4930438A08Rik	protein_coding
ENSMUSG00000110661	110.229	1.14983	0.349289	3.29192	0.000995068	0.00530969	Gm31805	lincRNA
ENSMUSG00000085536	59.7786	1.14931	0.614639	1.8699	0.061498	0.143498	Gm14950	lincRNA
ENSMUSG00000045126	63.2649	1.14926	0.470203	2.44418	0.014518	0.0459249	Olfr1445	protein_coding
ENSMUSG00000032875	221.233	1.14906	0.27745	4.14149	3.45058e-05	0.000313841	Arhgef17	protein_coding
ENSMUSG00000102230	11.1912	1.14893	0.719958	1.59583	0.110526	0.223857	Gm31335	unprocessed_pseudogene
ENSMUSG00000053965	87.7132	1.14765	0.368516	3.11424	0.00184421	0.00880465	Pde5a	protein_coding
ENSMUSG00000044017	102.913	1.14719	0.320729	3.57682	0.000347804	0.00223783	Adgrd1	protein_coding
ENSMUSG00000047369	31524.2	1.14679	0.097556	11.7551	6.64449e-32	2.31471e-29	Dnah14	protein_coding
ENSMUSG00000072214	1175.11	1.1462	0.146567	7.82029	5.27003e-15	4.26794e-13	Septin5	protein_coding
ENSMUSG00000070605	2200	1.14578	0.119476	9.59001	8.80746e-22	1.4213e-19	Zfp992	protein_coding
ENSMUSG00000042942	150.852	1.14561	0.30653	3.73735	0.000185968	0.00132257	Greb1l	protein_coding
ENSMUSG00000000958	629.124	1.1449	0.158909	7.20474	5.81527e-13	3.42166e-11	Slc7a7	protein_coding
ENSMUSG00000043661	11.7004	1.14384	0.638533	1.79135	0.0732366	0.164096	Gm9785	transcribed_processed_pseudogene
ENSMUSG00000039759	30.3141	1.14363	0.548262	2.08592	0.0369862	0.0966122	Thap3	protein_coding
ENSMUSG00000025194	80.2301	1.1431	0.366097	3.12239	0.00179386	0.00859794	Abcc2	protein_coding
ENSMUSG00000031860	10907.6	1.14258	0.111554	10.2424	1.28014e-24	2.67574e-22	Pbx4	protein_coding
ENSMUSG00000052516	22.733	1.14224	0.457498	2.49672	0.0125349	0.0410356	Robo2	protein_coding
ENSMUSG00000022574	33.0968	1.14222	0.403362	2.83174	0.00462951	0.018551	Naprt	protein_coding
ENSMUSG00000117026	32.0428	1.14117	0.534697	2.13424	0.0328232	0.0876875	C87487	lincRNA
ENSMUSG00000047228	33.5747	1.14113	0.441538	2.58444	0.00975372	0.0336104	A2ml1	protein_coding
ENSMUSG00000033544	13.6772	1.14094	0.75293	1.51533	0.129688	0.252617	Angptl1	protein_coding
ENSMUSG00000025202	81.3548	1.14075	0.415908	2.7428	0.00609175	0.0230908	Scd3	protein_coding
ENSMUSG00000044339	49.4402	1.13992	0.355594	3.20568	0.00134745	0.00679407	Alkbh2	protein_coding
ENSMUSG00000000409	131.955	1.13907	0.333451	3.41599	0.000635494	0.00366549	Lck	protein_coding
ENSMUSG00000095115	39.0196	1.13793	0.450481	2.52603	0.0115358	0.0384184	Itpripl2	protein_coding
ENSMUSG00000090693	14.9852	1.13773	0.568825	2.00014	0.0454853	0.113371	Trim43a	protein_coding
ENSMUSG00000029072	230.854	1.13702	0.226546	5.01892	5.19624e-07	8.46636e-06	Tas1r3	protein_coding
ENSMUSG00000004655	38.9927	1.13673	0.414463	2.74264	0.00609466	0.0230978	Aqp1	protein_coding
ENSMUSG00000026042	57.9674	1.13595	0.510539	2.22499	0.0260816	0.0730685	Col5a2	protein_coding
ENSMUSG00000015854	234.739	1.13569	1.79252	0.633574	0.526359	0.678213	Cd5l	protein_coding
ENSMUSG00000027978	21.4671	1.13553	0.523468	2.16924	0.0300642	0.0816305	Prss12	protein_coding
ENSMUSG00000039062	30.8409	1.13536	0.436352	2.60194	0.0092699	0.0322266	Anpep	protein_coding
ENSMUSG00000022440	90.3566	1.13506	0.52521	2.16115	0.0306839	0.0830254	C1qtnf6	protein_coding
ENSMUSG00000097577	13.8171	1.13504	0.585111	1.93987	0.0523959	0.126554	6230400D17Rik	antisense
ENSMUSG00000108175	259.319	1.13498	0.227933	4.97945	6.3766e-07	1.01411e-05	Gm16499	antisense
ENSMUSG00000110332	630.129	1.13483	0.251635	4.50982	6.48816e-06	7.4738e-05	Gm19935	protein_coding
ENSMUSG00000087522	37.7901	1.13444	0.516324	2.19715	0.0280097	0.0771595	Gm371	processed_pseudogene
ENSMUSG00000021939	1926.45	1.1344	0.33974	3.33903	0.000840722	0.00462439	Ctsb	protein_coding
ENSMUSG00000025497	111.865	1.13413	0.56962	1.99103	0.0464773	0.115167	Cdhr5	protein_coding
ENSMUSG00000028268	48.8483	1.13387	0.435372	2.60437	0.00920444	0.0320701	Gbp3	protein_coding
ENSMUSG00000034361	45.8766	1.1338	0.461739	2.4555	0.0140688	0.0448529	Cpne2	protein_coding
ENSMUSG00000031349	329.485	1.13343	0.289924	3.9094	9.25242e-05	0.000732286	Nsdhl	protein_coding
ENSMUSG00000027259	1526.79	1.13286	0.145822	7.76877	7.92538e-15	6.18997e-13	Adal	protein_coding
ENSMUSG00000099786	28.8238	1.13249	0.61855	1.83089	0.0671177	0.153665	Gm29215	lincRNA
ENSMUSG00000020256	34.4972	1.13232	0.427135	2.65097	0.00802616	0.0288251	Aldh1l2	protein_coding
ENSMUSG00000117220	35.5228	1.13231	0.41057	2.75791	0.00581728	0.0222891	Gm49932	lincRNA
ENSMUSG00000025237	3007.95	1.13209	0.114909	9.85199	6.71972e-23	1.17046e-20	Parp6	protein_coding
ENSMUSG00000032122	601.825	1.13147	0.159122	7.11075	1.15418e-12	6.56237e-11	Slc37a2	protein_coding
ENSMUSG00000034990	30.8841	1.13116	0.40447	2.79665	0.00516357	0.020233	Otoa	protein_coding
ENSMUSG00000084790	78.3923	1.13111	0.272279	4.15423	3.26382e-05	0.000298712	Gm15879	antisense
ENSMUSG00000029125	3117.88	1.12881	0.0866742	13.0236	8.98011e-39	4.58341e-36	Stx18	protein_coding
ENSMUSG00000033149	62.5034	1.12854	0.387385	2.91322	0.00357719	0.015092	Phldb2	protein_coding
ENSMUSG00000086251	126.761	1.12851	0.231383	4.87724	1.07578e-06	1.59528e-05	Gm12694	antisense
ENSMUSG00000059981	12974.4	1.12825	0.132364	8.52386	1.54326e-17	1.71929e-15	Taok2	protein_coding
ENSMUSG00000053552	102.046	1.12819	0.373001	3.02463	0.00248937	0.0112546	Ebf4	protein_coding
ENSMUSG00000026415	18.1748	1.12784	0.71463	1.57821	0.114517	0.229777	Fcamr	protein_coding
ENSMUSG00000062132	4516.9	1.12759	0.328672	3.43073	0.000601959	0.00351642	Arhgap33os	protein_coding
ENSMUSG00000099825	227.659	1.12714	0.239752	4.70129	2.58525e-06	3.38939e-05	1810012K16Rik	lincRNA
ENSMUSG00000086842	9.86189	1.12704	0.674451	1.67105	0.0947118	0.199313	Gm15681	processed_pseudogene
ENSMUSG00000096169	16.5801	1.12675	0.65637	1.71664	0.086045	0.185413	Olfr1564	protein_coding
ENSMUSG00000047495	39.0465	1.12649	0.39597	2.84489	0.00444269	0.0179699	Dlgap2	protein_coding
ENSMUSG00000035835	44.1964	1.12641	0.506955	2.22191	0.0262895	0.0734625	Plppr3	protein_coding
ENSMUSG00000117923	52.7724	1.12617	0.45434	2.4787	0.0131863	0.0426716	Gm30593	lincRNA
ENSMUSG00000054988	160.237	1.12602	0.237242	4.74629	2.07181e-06	2.8016e-05	Agtr1b	protein_coding
ENSMUSG00000102234	1057.68	1.12575	0.173907	6.47328	9.59005e-11	3.81983e-09	Gm37885	antisense
ENSMUSG00000081934	34.3792	1.12504	0.42249	2.66287	0.00774769	0.0280268	Gm12193	processed_pseudogene
ENSMUSG00000085156	194.515	1.12502	0.243061	4.62853	3.68275e-06	4.5664e-05	Snhg15	lincRNA
ENSMUSG00000079057	27.883	1.12395	0.550994	2.03986	0.0413639	0.105229	Cyp4v3	protein_coding
ENSMUSG00000032355	264.453	1.12364	0.235248	4.77642	1.78445e-06	2.46581e-05	Mlip	protein_coding
ENSMUSG00000091260	13.3088	1.12192	0.645501	1.73806	0.0821999	0.179097	Vmn2r19	protein_coding
ENSMUSG00000097068	16.5579	1.12188	0.561817	1.99687	0.0458388	0.113971	Gm26760	lincRNA
ENSMUSG00000018398	109.931	1.12185	0.345178	3.25008	0.00115374	0.00598497	Septin8	protein_coding
ENSMUSG00000029822	48.2313	1.12144	0.356042	3.14974	0.00163417	0.00793827	Osbpl3	protein_coding
ENSMUSG00000117490	12.044	1.11996	0.64537	1.73538	0.0826741	0.179916	Gm35031	lincRNA
ENSMUSG00000020566	57.4919	1.11986	0.444622	2.51868	0.0117797	0.0390882	Atp6v1c2	protein_coding
ENSMUSG00000059482	8024.98	1.11959	0.141934	7.88815	3.06703e-15	2.5497e-13	2610301B20Rik	protein_coding
ENSMUSG00000048388	24.0514	1.11901	0.584674	1.91391	0.0556317	0.132885	Fam171b	protein_coding
ENSMUSG00000060673	573.054	1.11606	0.381663	2.9242	0.00345337	0.0146587	4930595M18Rik	protein_coding
ENSMUSG00000045092	36.6992	1.11586	0.45988	2.4264	0.0152493	0.0477018	S1pr1	protein_coding
ENSMUSG00000116009	12.4649	1.11545	0.664186	1.67942	0.0930706	0.19669	Gm49503	lincRNA
ENSMUSG00000036986	231.11	1.11448	0.275957	4.03858	5.37748e-05	0.000459398	Pml	protein_coding
ENSMUSG00000024486	176.674	1.11347	0.3132	3.55516	0.00037775	0.00239194	Hbegf	protein_coding
ENSMUSG00000079702	156.537	1.11347	0.389298	2.86021	0.00423362	0.0172833	Ssxb6	protein_coding
ENSMUSG00000002845	1246.71	1.11305	0.119669	9.30108	1.39028e-20	2.02069e-18	Tmem39a	protein_coding
ENSMUSG00000078552	1326.59	1.11304	0.434474	2.56182	0.0104125	0.0353916	Dcdc2b	protein_coding
ENSMUSG00000105960	52.2625	1.11276	0.33592	3.31257	0.000924426	0.00499714	6330410L21Rik	antisense
ENSMUSG00000029101	6059.39	1.11267	0.16657	6.67987	2.3915e-11	1.06033e-09	Rgs12	protein_coding
ENSMUSG00000001506	119.292	1.11263	0.33306	3.34062	0.000835926	0.00460609	Col1a1	protein_coding
ENSMUSG00000025185	23.2327	1.11256	0.797721	1.39467	0.163114	0.299803	Loxl4	protein_coding
ENSMUSG00000045664	25.5535	1.11236	0.563796	1.97298	0.0484981	0.119086	Cdc42ep2	protein_coding
ENSMUSG00000055978	40.6643	1.1115	0.476363	2.3333	0.0196322	0.0582883	Fut2	protein_coding
ENSMUSG00000117904	43.5497	1.11096	0.378916	2.93193	0.00336864	0.0143696	Gm7447	processed_pseudogene
ENSMUSG00000100203	12.6373	1.11069	0.743503	1.49386	0.135211	0.260192	Gm21924	unprocessed_pseudogene
ENSMUSG00000023968	442.186	1.11035	0.218351	5.08516	3.67322e-07	6.26876e-06	Crip3	protein_coding
ENSMUSG00000115930	109.905	1.11003	0.312136	3.55624	0.000376195	0.00238416	A930027H12Rik	lincRNA
ENSMUSG00000008136	42.4789	1.10993	0.505526	2.1956	0.0281204	0.0774061	Fhl2	protein_coding
ENSMUSG00000055980	94.4153	1.10946	0.639301	1.73543	0.0826648	0.179916	Irs1	protein_coding
ENSMUSG00000005378	2014.91	1.1093	0.117133	9.47042	2.78734e-21	4.30801e-19	Bud23	protein_coding
ENSMUSG00000046049	13.5646	1.10814	0.635444	1.74388	0.0811792	0.177419	Rp1l1	protein_coding
ENSMUSG00000096645	47.0732	1.1079	0.624627	1.77369	0.0761144	0.16918	Spin2e	protein_coding
ENSMUSG00000039114	19.3645	1.10776	0.605255	1.83024	0.0672146	0.153791	Nrn1	protein_coding
ENSMUSG00000043953	23.9987	1.10744	0.485217	2.28237	0.0224676	0.0647959	Ccrl2	protein_coding
ENSMUSG00000036040	37.3301	1.10682	0.673238	1.64403	0.100171	0.207989	Adamtsl2	protein_coding
ENSMUSG00000039234	133.803	1.10641	0.37972	2.91375	0.00357114	0.0150694	Sec24d	protein_coding
ENSMUSG00000097320	408.796	1.10552	0.18272	6.05034	1.4454e-09	4.43667e-08	Tmem147os	antisense
ENSMUSG00000039438	13.5757	1.10545	0.695256	1.58999	0.111838	0.225806	Ttc36	protein_coding
ENSMUSG00000114317	34.5535	1.10543	0.463091	2.38708	0.016983	0.0519986	Gm49873	transcribed_processed_pseudogene
ENSMUSG00000115001	45.583	1.10513	0.442815	2.49568	0.0125714	0.041135	4930474H20Rik	lincRNA
ENSMUSG00000083981	63.4489	1.10489	0.441299	2.50372	0.0122895	0.0404278	Gm15363	unprocessed_pseudogene
ENSMUSG00000024097	8192.97	1.10451	0.127679	8.65068	5.11937e-18	6.1396e-16	Srsf7	protein_coding
ENSMUSG00000002808	19.2538	1.10427	0.844276	1.30794	0.190893	0.334453	Epdr1	protein_coding
ENSMUSG00000022906	35.5977	1.10418	0.361602	3.05357	0.00226133	0.0103893	Parp9	protein_coding
ENSMUSG00000020101	56.7162	1.10395	0.353025	3.12712	0.00176531	0.00848515	Vsir	protein_coding
ENSMUSG00000102014	35.3582	1.10364	0.415088	2.65881	0.00784174	0.028325	2900009J06Rik	antisense
ENSMUSG00000036646	14431.6	1.10343	0.110654	9.97184	2.02453e-23	3.61239e-21	Man1b1	protein_coding
ENSMUSG00000032517	52.1098	1.10317	0.297051	3.71375	0.000204212	0.00143511	Mobp	protein_coding
ENSMUSG00000056043	27.7321	1.10238	0.464094	2.37534	0.0175326	0.0534058	Rgs9bp	protein_coding
ENSMUSG00000115118	911.936	1.10142	0.183311	6.00848	1.87266e-09	5.53153e-08	Gm36617	lincRNA
ENSMUSG00000024131	108.442	1.09923	0.28391	3.87176	0.00010805	0.000837648	Slc3a1	protein_coding
ENSMUSG00000117009	49.6849	1.09886	0.449979	2.44203	0.014605	0.0461401	Gm41597	lincRNA
ENSMUSG00000106799	31.8982	1.09864	0.403165	2.72503	0.0064296	0.0241382	Gm20756	lincRNA
ENSMUSG00000016356	3123.23	1.09831	0.173602	6.32655	2.50702e-10	9.09447e-09	Col20a1	protein_coding
ENSMUSG00000097870	28.0723	1.09793	0.487709	2.2512	0.024373	0.0691729	Gm26868	lincRNA
ENSMUSG00000028174	16.677	1.09786	0.583594	1.88121	0.059943	0.140748	Rpe65	protein_coding
ENSMUSG00000090191	1171.88	1.09743	0.173009	6.34318	2.25072e-10	8.26918e-09	9230105E05Rik	antisense
ENSMUSG00000036553	56.7175	1.09668	0.54454	2.01397	0.0440132	0.110559	Sh3tc1	protein_coding
ENSMUSG00000052912	255.336	1.09618	0.237521	4.61511	3.92891e-06	4.82799e-05	Smarca5-ps	transcribed_processed_pseudogene
ENSMUSG00000097277	165.429	1.09595	0.224151	4.88932	1.01183e-06	1.51684e-05	2900076A07Rik	lincRNA
ENSMUSG00000037172	575.693	1.09572	0.139137	7.87512	3.40424e-15	2.81935e-13	Dennd11	protein_coding
ENSMUSG00000050663	359.346	1.09533	0.201725	5.4298	5.64159e-08	1.17584e-06	Trhde	protein_coding
ENSMUSG00000055670	2572.6	1.09529	0.107019	10.2345	1.38859e-24	2.84817e-22	Zzef1	protein_coding
ENSMUSG00000036390	82.5497	1.09475	0.446611	2.45123	0.0142369	0.0452492	Gadd45a	protein_coding
ENSMUSG00000022603	88353.7	1.09446	0.105501	10.374	3.25752e-25	7.0785e-23	Mroh4	protein_coding
ENSMUSG00000095597	205.386	1.09439	1.11584	0.980778	0.326702	0.489881	Rps7-ps3	transcribed_processed_pseudogene
ENSMUSG00000090827	134.175	1.09405	0.2487	4.39906	1.08721e-05	0.000116794	Gm8297	protein_coding
ENSMUSG00000103103	552.581	1.0937	0.17814	6.13956	8.27525e-10	2.663e-08	4833445I07Rik	lincRNA
ENSMUSG00000100483	10.7919	1.09308	0.632242	1.7289	0.0838273	0.181597	Gm28237	lincRNA
ENSMUSG00000050390	97.8897	1.09281	0.299105	3.6536	0.000258588	0.00174989	C77080	protein_coding
ENSMUSG00000094921	19.8746	1.09244	0.74991	1.45677	0.145181	0.274443	Vmn2r112	protein_coding
ENSMUSG00000113199	12.1197	1.09212	1.83873	0.593952	0.552544	0.699025	Gm9229	unprocessed_pseudogene
ENSMUSG00000031819	1094.7	1.09192	0.12964	8.42267	3.68003e-17	3.9786e-15	Emc8	protein_coding
ENSMUSG00000001918	309.279	1.09176	0.349084	3.12748	0.00176309	0.00847635	Slc1a5	protein_coding
ENSMUSG00000115070	12.1235	1.09142	0.888002	1.22908	0.219043	0.369539	Gm4740	processed_pseudogene
ENSMUSG00000074218	15.3414	1.09113	0.640015	1.70485	0.0882219	0.188806	Cox7a1	protein_coding
ENSMUSG00000032120	1010.74	1.0909	0.301554	3.61761	0.00029734	0.00196262	C2cd2l	protein_coding
ENSMUSG00000111163	61.8214	1.09078	0.295187	3.69521	0.000219709	0.00152449	Gm46136	transcribed_unprocessed_pseudogene
ENSMUSG00000018411	82.4888	1.08817	0.385849	2.8202	0.00479935	0.0190714	Mapt	protein_coding
ENSMUSG00000022216	303.511	1.08765	0.340055	3.19845	0.00138167	0.00692161	Psme1	protein_coding
ENSMUSG00000079273	11.7505	1.08762	0.739419	1.47091	0.141317	0.268782	Gm17165	unprocessed_pseudogene
ENSMUSG00000025091	13.8183	1.08757	0.611855	1.77749	0.0754879	0.168073	Pnliprp2	protein_coding
ENSMUSG00000116984	305.511	1.08724	0.21986	4.94512	7.6097e-07	1.18699e-05	4930549P19Rik	lincRNA
ENSMUSG00000099762	210.166	1.08719	0.379925	2.86159	0.00421517	0.0172273	Gm21149	protein_coding
ENSMUSG00000111108	13.4155	1.08613	0.60185	1.80464	0.0711305	0.160706	Gm17795	processed_pseudogene
ENSMUSG00000042784	2124.52	1.08549	0.2289	4.74219	2.11422e-06	2.85017e-05	Muc1	protein_coding
ENSMUSG00000086221	37.2534	1.08542	0.53384	2.03323	0.0420293	0.106502	4930412B13Rik	lincRNA
ENSMUSG00000029204	56.5136	1.08529	0.313751	3.45907	0.000542053	0.00322589	Rhoh	protein_coding
ENSMUSG00000029096	160.049	1.08527	0.42578	2.54891	0.010806	0.036458	Htra3	protein_coding
ENSMUSG00000018372	7805.23	1.08499	0.0834158	13.0071	1.11553e-38	5.44054e-36	Cep95	protein_coding
ENSMUSG00000032179	20.5096	1.0843	0.580205	1.86883	0.0616465	0.143781	Bmp5	protein_coding
ENSMUSG00000085776	261.348	1.08427	0.162341	6.67894	2.40675e-11	1.06494e-09	5430402O13Rik	antisense
ENSMUSG00000043342	43.2306	1.08334	0.46703	2.31963	0.020361	0.0599978	Hoxd9	protein_coding
ENSMUSG00000055150	1069.3	1.08332	0.142431	7.6059	2.82918e-14	2.0358e-12	Zfp78	protein_coding
ENSMUSG00000093895	41.3363	1.08283	0.458605	2.36113	0.0182192	0.0550615	Gm21865	protein_coding
ENSMUSG00000027953	37.7807	1.08264	0.467026	2.31815	0.0204412	0.060226	Slc50a1	protein_coding
ENSMUSG00000021265	67.6611	1.08252	0.477332	2.26785	0.0233382	0.0667803	Slc25a29	protein_coding
ENSMUSG00000117371	309.08	1.08248	0.43774	2.47289	0.0134024	0.0431694	Gm50019	bidirectional_promoter_lncRNA
ENSMUSG00000114125	14.1101	1.08224	0.633081	1.70947	0.0873631	0.18742	1700037F03Rik	antisense
ENSMUSG00000022235	169.457	1.08016	0.445115	2.42671	0.0152366	0.0476826	Cmbl	protein_coding
ENSMUSG00000085054	58.5481	1.07968	0.386141	2.79607	0.00517287	0.0202622	Gm15834	lincRNA
ENSMUSG00000036009	668.425	1.0796	0.213259	5.06241	4.13984e-07	6.91453e-06	Mettl25	protein_coding
ENSMUSG00000039115	123.973	1.07935	0.306469	3.5219	0.000428458	0.00264884	Itga9	protein_coding
ENSMUSG00000085034	694.39	1.0792	0.133788	8.06653	7.23259e-16	6.50548e-14	Gm11240	processed_transcript
ENSMUSG00000013846	160.582	1.07879	0.332165	3.24775	0.00116321	0.00602241	St3gal1	protein_coding
ENSMUSG00000050671	18.8744	1.07842	0.584415	1.84531	0.0649928	0.149863	Ism2	protein_coding
ENSMUSG00000071537	35.6548	1.07835	0.367472	2.93452	0.00334066	0.0142836	Klrg2	protein_coding
ENSMUSG00000110947	7.42801	1.07808	0.944201	1.14179	0.253542	0.410058	Olfr1333	protein_coding
ENSMUSG00000022901	17.9191	1.07705	0.55384	1.9447	0.0518112	0.125558	Cd86	protein_coding
ENSMUSG00000043391	39.3327	1.07593	0.378929	2.83941	0.00451976	0.0181976	2510009E07Rik	protein_coding
ENSMUSG00000030546	64.4562	1.0749	0.471466	2.2799	0.0226137	0.0651231	Plin1	protein_coding
ENSMUSG00000100798	1102.68	1.07435	0.357466	3.00547	0.00265175	0.011865	Gm19589	lincRNA
ENSMUSG00000032812	59.6998	1.07422	0.368895	2.912	0.00359127	0.0151339	Arap1	protein_coding
ENSMUSG00000026315	22.7359	1.07402	0.595279	1.80423	0.071195	0.160786	Serpinb8	protein_coding
ENSMUSG00000110229	75.3807	1.07397	0.268312	4.00269	6.26257e-05	0.000525186	Gm31784	lincRNA
ENSMUSG00000028811	2830.08	1.07341	0.123599	8.68469	3.79789e-18	4.65656e-16	Yars	protein_coding
ENSMUSG00000087373	527.529	1.07303	0.136882	7.8391	4.53791e-15	3.71618e-13	Gm15892	lincRNA
ENSMUSG00000069806	38.1188	1.07276	0.580151	1.84911	0.0644424	0.148891	Cacng7	protein_coding
ENSMUSG00000021559	30.7811	1.07274	0.47767	2.24577	0.024719	0.069974	Dapk1	protein_coding
ENSMUSG00000006522	42.1529	1.07266	0.423807	2.531	0.0113738	0.0379882	Itih3	protein_coding
ENSMUSG00000116674	63.3046	1.07261	0.48984	2.18971	0.0285454	0.0783009	4930551I23Rik	lincRNA
ENSMUSG00000116619	10.8587	1.07237	0.711066	1.50812	0.131525	0.255314	Gm49615	lincRNA
ENSMUSG00000105867	30.0838	1.07228	0.43273	2.47793	0.0132146	0.0427443	Gm42517	protein_coding
ENSMUSG00000017057	89.8918	1.07139	0.320548	3.34236	0.000830691	0.00458185	Il13ra1	protein_coding
ENSMUSG00000038712	6041.32	1.07103	0.0958991	11.1683	5.83041e-29	1.64051e-26	Mindy1	protein_coding
ENSMUSG00000059897	78.1089	1.07066	0.293587	3.64683	0.000265493	0.00178761	Zfp930	protein_coding
ENSMUSG00000020447	90.1356	1.07027	0.392008	2.73023	0.00632898	0.0238254	Npc1l1	protein_coding
ENSMUSG00000100876	189.703	1.0699	0.24993	4.28082	1.86204e-05	0.000185756	2810454H06Rik	antisense
ENSMUSG00000092185	48.3253	1.06919	0.501154	2.13346	0.0328872	0.0878178	Gm20416	processed_transcript
ENSMUSG00000006301	118.351	1.06882	0.434295	2.46106	0.0138528	0.0443125	Tmbim1	protein_coding
ENSMUSG00000026500	973.989	1.0685	0.170792	6.25615	3.9461e-10	1.35958e-08	Cox20	protein_coding
ENSMUSG00000057469	394.548	1.06822	0.489673	2.18149	0.0291472	0.0796234	E2f6	protein_coding
ENSMUSG00000025082	71.081	1.06802	0.346905	3.07872	0.0020789	0.00970781	Vwa2	protein_coding
ENSMUSG00000025220	9557.78	1.0677	0.128952	8.27979	1.2339e-16	1.27138e-14	Oga	protein_coding
ENSMUSG00000032269	18.0638	1.06713	0.651387	1.63824	0.101371	0.210093	Htr3a	protein_coding
ENSMUSG00000105504	61.7364	1.06706	0.334809	3.18707	0.00143722	0.00714342	Gbp5	protein_coding
ENSMUSG00000071350	1377.68	1.06686	0.117352	9.09111	9.80319e-20	1.31189e-17	Setdb2	protein_coding
ENSMUSG00000087174	48.2405	1.0656	0.411716	2.5882	0.00964792	0.0332877	5530601H04Rik	processed_transcript
ENSMUSG00000106707	627.176	1.06537	0.12349	8.62715	6.29012e-18	7.50267e-16	Gm43748	TEC
ENSMUSG00000108553	12.9617	1.06486	0.665906	1.59912	0.109795	0.222704	Gm38569	lincRNA
ENSMUSG00000092536	41.1019	1.06478	0.38859	2.74012	0.00614166	0.0232599	Gm20501	bidirectional_promoter_lncRNA
ENSMUSG00000040987	26.2926	1.06436	0.592757	1.79561	0.0725566	0.163039	Mill2	protein_coding
ENSMUSG00000096218	91.5984	1.06389	0.264518	4.02199	5.77086e-05	0.000490523	Gm2916	protein_coding
ENSMUSG00000052631	2373.19	1.06291	0.163639	6.49546	8.27779e-11	3.32734e-09	Sh2d6	protein_coding
ENSMUSG00000073411	430.594	1.06265	0.273937	3.87918	0.000104811	0.000816864	H2-D1	protein_coding
ENSMUSG00000015085	36.836	1.06219	0.449481	2.36315	0.0181204	0.0548385	Entpd2	protein_coding
ENSMUSG00000037851	3942.59	1.06187	0.153028	6.93901	3.94849e-12	2.01061e-10	Iars	protein_coding
ENSMUSG00000030307	155.616	1.06114	0.216818	4.89414	9.87383e-07	1.48858e-05	Slc6a11	protein_coding
ENSMUSG00000030701	151.777	1.06104	0.342137	3.10121	0.00192728	0.0091258	Plekhb1	protein_coding
ENSMUSG00000068855	65.0064	1.06079	0.38642	2.74517	0.00604799	0.0229725	H2ac20	protein_coding
ENSMUSG00000099139	20.2391	1.06029	0.528776	2.00518	0.0449433	0.112425	1110028F18Rik	lincRNA
ENSMUSG00000095054	27.5189	1.05985	0.558381	1.89808	0.0576854	0.136761	Gm13146	processed_pseudogene
ENSMUSG00000024064	372.808	1.05945	0.142734	7.42251	1.14918e-13	7.5739e-12	Galnt14	protein_coding
ENSMUSG00000109615	23.4308	1.05938	0.578923	1.82992	0.0672618	0.153851	Gm39231	lincRNA
ENSMUSG00000111351	32.9419	1.05879	0.606284	1.74637	0.0807471	0.176721	Gm48537	processed_pseudogene
ENSMUSG00000066551	1684.62	1.05877	0.174002	6.0848	1.16634e-09	3.64374e-08	Hmgb1	protein_coding
ENSMUSG00000009376	74.2962	1.05849	0.341421	3.10027	0.00193346	0.0091452	Met	protein_coding
ENSMUSG00000059013	94.5346	1.05805	0.279887	3.78026	0.000156666	0.00114611	Sh2d3c	protein_coding
ENSMUSG00000020592	197.175	1.05764	0.290246	3.64394	0.000268491	0.00180311	Sdc1	protein_coding
ENSMUSG00000000290	53.5723	1.05758	0.358405	2.95078	0.00316969	0.0136939	Itgb2	protein_coding
ENSMUSG00000006538	49.9075	1.0572	0.377918	2.79743	0.00515104	0.0202091	Ihh	protein_coding
ENSMUSG00000019865	2142.17	1.05637	0.0949016	11.1312	8.84679e-29	2.45773e-26	Nmbr	protein_coding
ENSMUSG00000097715	28.5235	1.05618	0.430901	2.4511	0.014242	0.0452492	Gpr137b-ps	transcribed_unprocessed_pseudogene
ENSMUSG00000028179	32.2753	1.05617	0.591637	1.78516	0.0742347	0.165808	Cth	protein_coding
ENSMUSG00000118519	565.982	1.05607	0.168124	6.28148	3.35362e-10	1.17014e-08	AC163638.2	antisense
ENSMUSG00000033722	125.493	1.05596	0.211945	4.98223	6.28566e-07	1.00183e-05	BC034090	protein_coding
ENSMUSG00000002233	50.7216	1.05561	0.371822	2.83902	0.0045252	0.0182095	Rhoc	protein_coding
ENSMUSG00000055866	529.437	1.05557	0.176175	5.99162	2.07767e-09	6.06404e-08	Per2	protein_coding
ENSMUSG00000115779	45.4318	1.05489	0.529371	1.99273	0.0462915	0.114824	4930592A05Rik	antisense
ENSMUSG00000027284	6035.16	1.05423	0.164899	6.39318	1.62473e-10	6.14111e-09	Cdan1	protein_coding
ENSMUSG00000019873	189.244	1.05418	0.328086	3.21312	0.00131301	0.00664896	Reep3	protein_coding
ENSMUSG00000029456	1085.93	1.05408	0.128934	8.17533	2.95051e-16	2.86525e-14	Acad10	protein_coding
ENSMUSG00000095440	22.7069	1.05375	0.835613	1.26106	0.207289	0.354948	Fignl2	protein_coding
ENSMUSG00000074207	208.461	1.05373	0.474786	2.21938	0.0264609	0.0738571	Adh1	protein_coding
ENSMUSG00000024962	268.77	1.05372	0.191211	5.51078	3.57252e-08	7.83278e-07	Vegfb	protein_coding
ENSMUSG00000026628	323.003	1.05336	0.513484	2.0514	0.0402278	0.1032	Atf3	protein_coding
ENSMUSG00000040749	149.598	1.05229	0.325167	3.23614	0.00121157	0.00621852	Siah1b	protein_coding
ENSMUSG00000038751	19.8394	1.05221	0.598015	1.7595	0.0784925	0.172838	Ptk6	protein_coding
ENSMUSG00000031995	16.4934	1.05189	0.52593	2.00006	0.0454941	0.113371	St14	protein_coding
ENSMUSG00000038648	236.745	1.05183	0.30452	3.45407	0.000552194	0.00327541	Creb3l2	protein_coding
ENSMUSG00000000682	24.6215	1.05154	0.468245	2.24571	0.0247225	0.0699747	Cd52	protein_coding
ENSMUSG00000091144	616.225	1.05147	0.146702	7.16736	7.64561e-13	4.45088e-11	Phf11c	protein_coding
ENSMUSG00000116309	10.5397	1.05129	0.663905	1.58349	0.11331	0.228107	Gm49418	lincRNA
ENSMUSG00000091172	30.1441	1.05059	2.47225	0.424953	0.670871	0.790037	Gm17120	antisense
ENSMUSG00000023153	672.097	1.05038	0.235446	4.46122	8.14957e-06	9.06531e-05	Tmem52	protein_coding
ENSMUSG00000003865	56.2221	1.0498	0.407933	2.57345	0.0100689	0.03448	Gys1	protein_coding
ENSMUSG00000038370	19.026	1.04962	0.577786	1.81662	0.0692757	0.157423	Pcp4l1	protein_coding
ENSMUSG00000029675	13.0489	1.0491	0.568498	1.84539	0.0649802	0.149863	Eln	protein_coding
ENSMUSG00000105723	46.0774	1.04897	0.495955	2.11505	0.0344255	0.0911397	Mir7210	miRNA
ENSMUSG00000052854	36.4528	1.0488	0.457178	2.29408	0.021786	0.0632121	Nrk	protein_coding
ENSMUSG00000040649	15054.6	1.04837	0.076843	13.6431	2.22042e-42	1.43328e-39	Rimklb	protein_coding
ENSMUSG00000010067	9003.24	1.04828	0.194818	5.38086	7.41328e-08	1.49889e-06	Rassf1	protein_coding
ENSMUSG00000074340	901.69	1.04794	0.154699	6.77403	1.2524e-11	5.83577e-10	Ovgp1	protein_coding
ENSMUSG00000109561	6251.93	1.04751	0.126056	8.30991	9.57715e-17	1.0009e-14	Ankrd31	protein_coding
ENSMUSG00000032443	396.475	1.04727	0.238401	4.3929	1.11849e-05	0.000119686	Zcwpw2	protein_coding
ENSMUSG00000043259	1815.78	1.04681	0.166061	6.30379	2.90455e-10	1.03484e-08	Fam13c	protein_coding
ENSMUSG00000038486	60.8537	1.04663	0.374485	2.79484	0.00519254	0.0203247	Sv2a	protein_coding
ENSMUSG00000022101	14.2114	1.04616	0.609894	1.71532	0.0862867	0.185769	Fgf17	protein_coding
ENSMUSG00000016756	23.0841	1.04605	0.499824	2.09283	0.036364	0.0953047	Cmah	protein_coding
ENSMUSG00000003119	5737.63	1.04569	0.104096	10.0454	9.62489e-24	1.7751e-21	Cdk12	protein_coding
ENSMUSG00000111375	2707.47	1.04501	0.124596	8.38717	4.97965e-17	5.35727e-15	Btbd8	protein_coding
ENSMUSG00000097093	252.871	1.04483	0.200348	5.2151	1.83718e-07	3.36848e-06	C330013E15Rik	bidirectional_promoter_lncRNA
ENSMUSG00000035547	38.7767	1.04399	0.443698	2.35293	0.0186259	0.0560284	Capn5	protein_coding
ENSMUSG00000106093	27.7594	1.04356	0.536262	1.94598	0.0516571	0.125231	Gm42722	antisense
ENSMUSG00000093400	122.529	1.04355	0.319935	3.26177	0.00110721	0.0057912	Gm20647	antisense
ENSMUSG00000005054	213.036	1.04343	0.307015	3.39862	0.00067726	0.00387079	Cstb	protein_coding
ENSMUSG00000035172	39.3019	1.0433	0.448386	2.3268	0.0199762	0.0590619	Plekhh3	protein_coding
ENSMUSG00000100094	10.6097	1.04326	0.749391	1.39215	0.163877	0.300745	1810008I18Rik	lincRNA
ENSMUSG00000112381	11.4616	1.04326	0.626342	1.66564	0.0957851	0.200898	Gm8170	processed_pseudogene
ENSMUSG00000060568	15.9194	1.04285	0.799899	1.30373	0.192327	0.3362	Fam78b	protein_coding
ENSMUSG00000040732	45.5592	1.04181	0.376832	2.76465	0.00569836	0.0219061	Erg	protein_coding
ENSMUSG00000020641	22.714	1.04147	0.599629	1.73686	0.0824125	0.179489	Rsad2	protein_coding
ENSMUSG00000041396	238.363	1.04116	0.19035	5.46971	4.50763e-08	9.65352e-07	Mettl18	protein_coding
ENSMUSG00000090873	21.6903	1.04115	0.509477	2.04357	0.0409965	0.104683	Gm17112	antisense
ENSMUSG00000106617	51.4481	1.03987	0.422463	2.46144	0.0138379	0.0442711	Gm36266	antisense
ENSMUSG00000025272	118.691	1.0394	0.295807	3.51379	0.000441764	0.00271884	Tro	protein_coding
ENSMUSG00000055447	323.421	1.0388	0.353412	2.93935	0.00328897	0.0141106	Cd47	protein_coding
ENSMUSG00000027293	175.649	1.03844	0.202432	5.12984	2.89986e-07	5.05506e-06	Ehd4	protein_coding
ENSMUSG00000029710	91.1471	1.03829	0.395836	2.62303	0.00871526	0.0307267	Ephb4	protein_coding
ENSMUSG00000026222	17.8242	1.03828	0.724997	1.43211	0.152111	0.284869	Sp100	protein_coding
ENSMUSG00000026489	555.576	1.03825	0.272645	3.80805	0.000140067	0.00104738	Coq8a	protein_coding
ENSMUSG00000001566	17.1698	1.0382	0.833902	1.24498	0.213137	0.362137	Mnx1	protein_coding
ENSMUSG00000095005	55.2353	1.03812	0.713513	1.45495	0.145684	0.275158	Astx6	lincRNA
ENSMUSG00000073077	1297.34	1.03808	0.323707	3.20684	0.00134199	0.00677542	Cfap47	protein_coding
ENSMUSG00000067231	32.9646	1.03778	0.449933	2.30652	0.0210816	0.0615804	Cyp2c65	protein_coding
ENSMUSG00000032999	380.521	1.03739	0.207928	4.98916	6.06418e-07	9.72173e-06	Nlrp4f	protein_coding
ENSMUSG00000029095	28.2495	1.03737	0.446948	2.32101	0.0202863	0.0598271	Ablim2	protein_coding
ENSMUSG00000080268	64.2678	1.03736	0.403707	2.56958	0.0101821	0.0348026	Brms1	protein_coding
ENSMUSG00000084056	12.7938	1.03728	0.761727	1.36174	0.173279	0.312486	Rhox3b-ps	transcribed_unprocessed_pseudogene
ENSMUSG00000110165	114.239	1.037	0.274277	3.78086	0.000156289	0.00114527	Gm4032	transcribed_processed_pseudogene
ENSMUSG00000083494	17.0773	1.03626	0.751762	1.37844	0.168068	0.306194	Gm12873	unprocessed_pseudogene
ENSMUSG00000018899	474.964	1.03618	0.5119	2.02419	0.042951	0.1084	Irf1	protein_coding
ENSMUSG00000066704	94.382	1.0361	0.526451	1.96808	0.0490592	0.120168	Cyp2b19	protein_coding
ENSMUSG00000035697	34.7537	1.03606	0.403733	2.56621	0.0102817	0.0350664	Arhgap45	protein_coding
ENSMUSG00000028949	94.6802	1.03573	0.274174	3.77765	0.000158317	0.00115518	Smarcd3	protein_coding
ENSMUSG00000020032	46.5977	1.03572	0.334445	3.09683	0.00195605	0.00923013	Nuak1	protein_coding
ENSMUSG00000104137	11.5052	1.0354	1.21697	0.850798	0.394882	0.558354	Gm36954	TEC
ENSMUSG00000049515	119.746	1.03529	0.304444	3.4006	0.00067237	0.00384584	Espnl	protein_coding
ENSMUSG00000021799	18.5264	1.03525	0.581751	1.77954	0.0751506	0.167445	Opn4	protein_coding
ENSMUSG00000100194	36.178	1.03355	0.379442	2.72387	0.00645218	0.0241993	Tgif2lx2	protein_coding
ENSMUSG00000083258	13.3549	1.0333	0.606648	1.7033	0.0885124	0.189299	Gm5939	processed_pseudogene
ENSMUSG00000031862	2711.1	1.03268	0.167849	6.15245	7.62967e-10	2.49179e-08	Atp13a1	protein_coding
ENSMUSG00000006599	15476.9	1.03267	0.11838	8.72335	2.70089e-18	3.38723e-16	Gtf2h1	protein_coding
ENSMUSG00000080851	51.258	1.03236	0.378744	2.72576	0.00641541	0.0241012	Gm12094	processed_pseudogene
ENSMUSG00000033427	30.6266	1.03196	0.454305	2.27152	0.0231157	0.0662616	Upb1	protein_coding
ENSMUSG00000097393	14.143	1.03193	0.635636	1.62347	0.10449	0.214776	D030068K23Rik	lincRNA
ENSMUSG00000036295	24.5342	1.03188	0.688567	1.4986	0.133978	0.258499	Lrrn3	protein_coding
ENSMUSG00000069814	121.242	1.03169	0.213227	4.83846	1.30849e-06	1.89071e-05	Ccdc92b	protein_coding
ENSMUSG00000108885	919.52	1.03155	0.141068	7.31247	2.62274e-13	1.64461e-11	4930402F11Rik	lincRNA
ENSMUSG00000117685	27.6289	1.03153	0.651108	1.58426	0.113134	0.227857	Gm50299	lincRNA
ENSMUSG00000020620	30.8972	1.03102	0.501367	2.05643	0.0397414	0.102263	Abca8b	protein_coding
ENSMUSG00000103039	36.7439	1.03102	0.45922	2.24515	0.0247587	0.0700683	Gm37123	TEC
ENSMUSG00000047773	119.191	1.03081	0.390951	2.63666	0.0083726	0.0297769	Ankfn1	protein_coding
ENSMUSG00000073774	51.6826	1.03061	0.357727	2.881	0.00396412	0.0163936	Kncn	protein_coding
ENSMUSG00000091794	32.4542	1.03061	0.383441	2.68778	0.00719279	0.0263848	Vmn2r18	protein_coding
ENSMUSG00000020229	56.5722	1.02904	0.311032	3.30847	0.000938081	0.00505477	Slc5a4a	protein_coding
ENSMUSG00000109636	28.4913	1.0288	0.898571	1.14493	0.252238	0.408793	Gm45644	TEC
ENSMUSG00000058900	140.663	1.02845	0.231975	4.43346	9.27333e-06	0.000101457	Rsl1	protein_coding
ENSMUSG00000036103	161.599	1.02831	0.292911	3.51067	0.000446983	0.00274376	Colec12	protein_coding
ENSMUSG00000021790	3365.82	1.02823	0.135152	7.60793	2.78524e-14	2.01078e-12	Dydc1	protein_coding
ENSMUSG00000025608	40.2586	1.0279	0.536095	1.91739	0.055188	0.132041	Podxl	protein_coding
ENSMUSG00000020932	44.6879	1.02719	0.351672	2.92087	0.00349056	0.0147719	Gfap	protein_coding
ENSMUSG00000118171	58.3352	1.02705	0.682167	1.50558	0.132176	0.256305	Gm50390	processed_pseudogene
ENSMUSG00000025383	13.5031	1.02703	0.713834	1.43875	0.150222	0.282123	Il23a	protein_coding
ENSMUSG00000053175	70.5173	1.02696	0.409028	2.51074	0.0120477	0.039767	Bcl3	protein_coding
ENSMUSG00000024190	1134.38	1.02659	0.266035	3.85886	0.000113918	0.000877559	Dusp1	protein_coding
ENSMUSG00000116260	1785.94	1.02646	0.154653	6.63719	3.19714e-11	1.38398e-09	1700041B01Rik	antisense
ENSMUSG00000051499	276.182	1.02621	0.156714	6.54832	5.81892e-11	2.38261e-09	Zfp786	protein_coding
ENSMUSG00000103766	115.22	1.02611	0.246041	4.1705	3.03937e-05	0.000281575	Gm38392	protein_coding
ENSMUSG00000026114	22.1293	1.02579	0.717639	1.4294	0.152889	0.285785	Cnga3	protein_coding
ENSMUSG00000047735	165.509	1.02532	0.477176	2.14872	0.0316563	0.0850798	Samd9l	protein_coding
ENSMUSG00000032066	140.921	1.02332	0.364767	2.80539	0.00502551	0.0197909	Bco2	protein_coding
ENSMUSG00000097533	61.5516	1.02309	0.355164	2.88061	0.00396902	0.0164076	Gm26590	antisense
ENSMUSG00000105993	211.904	1.02207	0.278889	3.66481	0.000247518	0.001686	Tex13c2	protein_coding
ENSMUSG00000110649	109.048	1.02172	0.310492	3.29064	0.000999599	0.00532868	Gm40466	unprocessed_pseudogene
ENSMUSG00000041261	14.3227	1.02166	0.661092	1.54542	0.122245	0.2419	Car8	protein_coding
ENSMUSG00000083616	120.91	1.02149	0.349943	2.919	0.00351151	0.0148435	H2ab3	protein_coding
ENSMUSG00000047324	12.8852	1.02136	0.617061	1.6552	0.0978833	0.204265	4931429P17Rik	lincRNA
ENSMUSG00000031325	298.717	1.0212	0.267883	3.8121	0.00013779	0.00103387	4930519F16Rik	transcribed_unitary_pseudogene
ENSMUSG00000036151	180.201	1.02117	0.284164	3.59359	0.000326147	0.00212591	Tm6sf2	protein_coding
ENSMUSG00000083381	515.148	1.02103	0.360394	2.83309	0.00461002	0.0184898	Scgb2b22-ps	unprocessed_pseudogene
ENSMUSG00000031431	424.226	1.02094	0.258238	3.95349	7.70192e-05	0.000627913	Tsc22d3	protein_coding
ENSMUSG00000027718	94.2525	1.02091	0.371024	2.75161	0.00593027	0.0226076	Il21	protein_coding
ENSMUSG00000068335	21.8152	1.0205	0.652639	1.56365	0.1179	0.235168	Dok1	protein_coding
ENSMUSG00000058396	14.293	1.02028	0.76382	1.33576	0.181629	0.322839	Gpr182	protein_coding
ENSMUSG00000084997	15.4763	1.0202	0.749164	1.36179	0.173264	0.312486	Gm15471	processed_transcript
ENSMUSG00000090070	135.097	1.02009	0.271307	3.75991	0.000169973	0.00122429	Gm16577	antisense
ENSMUSG00000071637	219.313	1.01994	0.385794	2.64374	0.00819947	0.0293419	Cebpd	protein_coding
ENSMUSG00000031791	46.3296	1.01957	0.335379	3.04005	0.0023654	0.0107888	Tmem38a	protein_coding
ENSMUSG00000050711	7.22778	1.01938	0.974755	1.04578	0.295663	0.457321	Scg2	protein_coding
ENSMUSG00000004113	145.268	1.01927	0.208919	4.87875	1.06758e-06	1.58634e-05	Cacna1b	protein_coding
ENSMUSG00000108612	41.1306	1.01908	0.393924	2.58701	0.00968139	0.0333874	Gm44634	unprocessed_pseudogene
ENSMUSG00000004891	74.0081	1.019	0.384817	2.648	0.00809692	0.0290222	Nes	protein_coding
ENSMUSG00000033396	2638.62	1.01861	0.172194	5.91546	3.30956e-09	9.20594e-08	Spg11	protein_coding
ENSMUSG00000074067	2840.49	1.01812	0.204247	4.98477	6.20355e-07	9.90897e-06	Gm10619	lincRNA
ENSMUSG00000054667	130.26	1.01775	0.34942	2.9127	0.00358323	0.0151117	Irs4	protein_coding
ENSMUSG00000031283	29.8534	1.01763	0.503645	2.02053	0.0433287	0.109165	Chrdl1	protein_coding
ENSMUSG00000026833	83.7911	1.0171	0.608884	1.67044	0.0948323	0.199529	Olfm1	protein_coding
ENSMUSG00000108244	11.4344	1.01694	0.683035	1.48886	0.136525	0.261893	Gm44077	lincRNA
ENSMUSG00000030681	176.742	1.01692	0.292337	3.4786	0.000504033	0.00303568	Mvp	protein_coding
ENSMUSG00000079584	794.376	1.01659	0.17649	5.76002	8.41027e-09	2.11918e-07	Gm364	protein_coding
ENSMUSG00000079429	40528.1	1.01653	0.207905	4.8894	1.01144e-06	1.51684e-05	Mroh2a	protein_coding
ENSMUSG00000116164	43.0059	1.01619	0.460734	2.20559	0.027413	0.0759158	1110013H19Rik	lincRNA
ENSMUSG00000032556	11.4923	1.01554	0.850896	1.19349	0.232677	0.385983	Bfsp2	protein_coding
ENSMUSG00000029162	100.76	1.01515	0.355207	2.85792	0.00426428	0.0173826	Khk	protein_coding
ENSMUSG00000026873	11.7803	1.01491	0.759627	1.33606	0.18153	0.322751	Phf19	protein_coding
ENSMUSG00000096861	171.662	1.01447	0.273079	3.71495	0.000203243	0.00143013	Vmn2r68	protein_coding
ENSMUSG00000052688	29.0347	1.01389	0.484613	2.09217	0.036423	0.0954022	Rab7b	protein_coding
ENSMUSG00000044141	40.0608	1.01389	0.397019	2.55375	0.0106569	0.0360604	E130201H02Rik	processed_pseudogene
ENSMUSG00000042250	79.3213	1.01337	0.314753	3.21958	0.00128378	0.00652809	Pglyrp4	protein_coding
ENSMUSG00000042476	198.504	1.01254	0.232556	4.35397	1.33697e-05	0.00013946	Abcb4	protein_coding
ENSMUSG00000036356	41.0443	1.01235	0.546236	1.85332	0.0638365	0.147771	Csgalnact1	protein_coding
ENSMUSG00000100041	21.6979	1.01148	0.758724	1.33313	0.182489	0.323984	Gm5702	processed_pseudogene
ENSMUSG00000089707	52.6852	1.01102	0.317342	3.1859	0.00144304	0.00716526	Slain1os	antisense
ENSMUSG00000039774	93.9316	1.01081	0.332388	3.04104	0.00235759	0.0107617	Galnt12	protein_coding
ENSMUSG00000026435	224.791	1.00998	0.503105	2.0075	0.0446964	0.111955	Slc45a3	protein_coding
ENSMUSG00000030717	24.9638	1.00934	0.540828	1.86629	0.0620003	0.144435	Nupr1	protein_coding
ENSMUSG00000037280	127.401	1.00901	0.289112	3.49005	0.000482928	0.00292947	Galnt6	protein_coding
ENSMUSG00000102679	583.996	1.00888	0.316507	3.18753	0.00143492	0.00713785	Gm20557	lincRNA
ENSMUSG00000051359	12.8458	1.00862	0.664206	1.51854	0.128879	0.251535	Ncald	protein_coding
ENSMUSG00000108483	25.6648	1.00861	0.422998	2.38444	0.0171052	0.0522926	Gm45184	lincRNA
ENSMUSG00000070304	103.272	1.00769	0.314827	3.20077	0.0013706	0.00688815	Scn2b	protein_coding
ENSMUSG00000001240	12.4279	1.00737	0.640859	1.57191	0.115971	0.232144	Ramp2	protein_coding
ENSMUSG00000096446	242.083	1.00683	0.23756	4.23823	2.2529e-05	0.000217625	Gm8104	protein_coding
ENSMUSG00000112304	156.24	1.00559	0.186666	5.38714	7.15884e-08	1.46018e-06	Gm35206	antisense
ENSMUSG00000072888	93.1374	1.00545	0.266543	3.77219	0.000161821	0.00117755	Samt2	protein_coding
ENSMUSG00000093169	30.025	1.0054	0.491337	2.04625	0.040732	0.104192	Mir3079	miRNA
ENSMUSG00000022419	144.401	1.00532	0.352993	2.84798	0.00439974	0.0178289	Deptor	protein_coding
ENSMUSG00000040354	3288.38	1.00492	0.245031	4.10119	4.1104e-05	0.000363651	Mars1	protein_coding
ENSMUSG00000107966	13.2629	1.00409	0.641612	1.56496	0.117593	0.234684	Gm44001	TEC
ENSMUSG00000054793	42.3093	1.00363	0.40704	2.46568	0.0136752	0.0438733	Cadm4	protein_coding
ENSMUSG00000040124	529.729	1.0033	0.145113	6.91392	4.7144e-12	2.36766e-10	Gorab	protein_coding
ENSMUSG00000081179	114.773	1.00324	0.250882	3.99884	6.36542e-05	0.0005324	Gm13136	processed_pseudogene
ENSMUSG00000021294	134.1	1.00318	0.34738	2.88786	0.00387874	0.0161194	Kif26a	protein_coding
ENSMUSG00000034957	92.494	1.00281	0.433715	2.31213	0.0207705	0.0609343	Cebpa	protein_coding
ENSMUSG00000069044	500.367	1.00247	0.260038	3.85509	0.000115686	0.000889303	Usp9y	protein_coding
ENSMUSG00000046215	89.356	1.00203	0.302849	3.30868	0.000937371	0.00505342	Rprml	protein_coding
[truncated: 19,965 more rows]

## Sheet: Table S3B
Supplementary Table S3B. DE genes in Smg6-cKO vs. CTRL round spermatids.					Upregulated genes (log2 FC > 1.5, Padj < 0.05) found on the NMD target gene list compiled by Tan et al. (PMID: 32773035) are indicated in red
					Upregulated genes found on the list of 202 high confidence NMD targets are highlighted in yellow
Gene_id	baseMean	log2FoldChange	lfcSE	stat	pvalue	padj	Symbol	Biotype
ENSMUSG00000028008	19.3208	7.47306	1.40778	5.30841	1.10586e-07	3.60882e-07	Asic5	protein_coding
ENSMUSG00000035352	30.3661	7.15579	1.36943	5.22536	1.73815e-07	5.55809e-07	Ccl12	protein_coding
ENSMUSG00000025461	87.6305	6.77427	1.60581	4.21861	2.45815e-05	6.05786e-05	Cd163l1	protein_coding
ENSMUSG00000094447	16.0711	6.22792	1.35029	4.61229	3.98253e-06	1.08383e-05	9430069I07Rik	protein_coding
ENSMUSG00000046223	15.8885	6.21232	1.38689	4.47932	7.48825e-06	1.96531e-05	Plaur	protein_coding
ENSMUSG00000037095	43.6581	6.17225	1.22621	5.0336	4.81359e-07	1.45995e-06	Lrg1	protein_coding
ENSMUSG00000009185	95.6933	6.08775	0.812485	7.49275	6.74432e-14	3.97936e-13	Ccl8	protein_coding
ENSMUSG00000073555	13.7844	6.00393	1.39296	4.31019	1.63115e-05	4.11411e-05	Gm4951	protein_coding
ENSMUSG00000048521	37.6669	5.9741	1.23562	4.83489	1.33218e-06	3.83705e-06	Cxcr6	protein_coding
ENSMUSG00000001131	24.8826	5.95179	1.19999	4.95985	7.05467e-07	2.09765e-06	Timp1	protein_coding
ENSMUSG00000021456	12.2231	5.83017	1.40068	4.16239	3.14936e-05	7.6403e-05	Fbp2	protein_coding
ENSMUSG00000032011	79.2148	5.80127	1.37413	4.22178	2.42381e-05	5.97921e-05	Thy1	protein_coding
ENSMUSG00000079293	21.6153	5.74455	1.1927	4.8164	1.4617e-06	4.18304e-06	Clec7a	polymorphic_pseudogene
ENSMUSG00000086290	735.237	5.7138	0.224881	25.408	2.05498e-142	4.61976e-140	Snhg12	lincRNA
ENSMUSG00000044313	29.2562	5.58773	1.09393	5.10792	3.2573e-07	1.00757e-06	Mab21l3	protein_coding
ENSMUSG00000045757	10.1584	5.5561	1.43364	3.87551	0.0001064	0.000239655	Zfp764	protein_coding
ENSMUSG00000079186	18.5766	5.52043	1.26811	4.35326	1.34127e-05	3.41508e-05	Gzmc	protein_coding
ENSMUSG00000045625	9.11465	5.40002	1.48659	3.63248	0.000280705	0.000595499	Pigz	protein_coding
ENSMUSG00000038527	15.8465	5.30131	1.31439	4.0333	5.4999e-05	0.000129434	C1rl	protein_coding
ENSMUSG00000023013	39.7943	5.29482	0.999044	5.29988	1.15878e-07	3.77044e-07	Aqp2	protein_coding
ENSMUSG00000040605	15.731	5.27178	1.30858	4.02862	5.61049e-05	0.000131855	Bace2	protein_coding
ENSMUSG00000051457	53.4721	5.24702	0.917815	5.71686	1.08513e-08	3.93783e-08	Spn	protein_coding
ENSMUSG00000053835	22.207	5.19623	1.09018	4.76641	1.87539e-06	5.30216e-06	H2-T24	protein_coding
ENSMUSG00000013707	28.8677	5.16392	0.944423	5.46781	4.5564e-08	1.55033e-07	Tnfaip8l2	protein_coding
ENSMUSG00000072844	7.51458	5.11444	1.50387	3.40086	0.000671744	0.00134518	G530011O06Rik	processed_transcript
ENSMUSG00000021091	201.714	5.11129	1.36753	3.7376	0.000185786	0.000404584	Serpina3n	protein_coding
ENSMUSG00000033453	41.3333	5.09576	0.835437	6.09952	1.06387e-09	4.3105e-09	Adamts15	protein_coding
ENSMUSG00000078920	20.7555	5.07569	1.19311	4.25416	2.09834e-05	5.22639e-05	Ifi47	protein_coding
ENSMUSG00000002033	27.6125	5.07251	1.08057	4.69429	2.67528e-06	7.43149e-06	Cd3g	protein_coding
ENSMUSG00000026471	26.3399	5.02729	0.969808	5.1838	2.17411e-07	6.86926e-07	Mr1	protein_coding
ENSMUSG00000022504	25.8271	4.98749	0.966538	5.16016	2.46734e-07	7.75282e-07	Ciita	protein_coding
ENSMUSG00000051212	38.0227	4.96398	0.837471	5.92735	3.07868e-09	1.18689e-08	Gpr183	protein_coding
ENSMUSG00000040950	99.1047	4.95062	0.660744	7.49248	6.75819e-14	3.98649e-13	Mgl2	protein_coding
ENSMUSG00000104876	44.6619	4.93914	1.59582	3.09505	0.00196776	0.00366359	Trdc	TR_C_gene
ENSMUSG00000097743	7694.34	4.88528	0.118128	41.3557	0	0	Gm16973	lincRNA
ENSMUSG00000031212	71.6523	4.87815	0.536178	9.09801	9.20039e-20	8.14818e-19	Pgr15l	protein_coding
ENSMUSG00000079019	236.389	4.86447	1.07877	4.50926	6.50543e-06	1.71851e-05	Insl3	protein_coding
ENSMUSG00000027995	130.46	4.86155	0.42018	11.5702	5.83771e-31	8.82036e-30	Tlr2	protein_coding
ENSMUSG00000031165	29.4863	4.85889	0.920372	5.27926	1.29704e-07	4.19762e-07	Was	protein_coding
ENSMUSG00000026938	17.4361	4.83586	1.06636	4.5349	5.76299e-06	1.53312e-05	Fcna	protein_coding
ENSMUSG00000074768	325.784	4.81925	1.14345	4.21464	2.50172e-05	6.15365e-05	Bhmt	protein_coding
ENSMUSG00000026822	1184.89	4.81789	1.09314	4.4074	1.0462e-05	2.69619e-05	Lcn2	protein_coding
ENSMUSG00000040564	63.5413	4.8127	0.841226	5.72105	1.05866e-08	3.84615e-08	Apoc1	protein_coding
ENSMUSG00000029059	22.7356	4.78826	0.984282	4.86472	1.14618e-06	3.32066e-06	Prxl2b	protein_coding
ENSMUSG00000072115	16.6634	4.76601	1.04468	4.56217	5.06269e-06	1.35639e-05	Ang	protein_coding
ENSMUSG00000052776	16.4498	4.75985	1.07462	4.42933	9.45266e-06	2.4474e-05	Oas1a	protein_coding
ENSMUSG00000109434	5.85729	4.74459	1.57787	3.00696	0.00263874	0.00481021	Gm44937	TEC
ENSMUSG00000041481	47.302	4.67604	0.88358	5.29215	1.20886e-07	3.92763e-07	Serpina3g	protein_coding
ENSMUSG00000022346	57.3232	4.66751	0.668673	6.98026	2.94633e-12	1.51405e-11	Myc	protein_coding
ENSMUSG00000033122	82.8553	4.65774	0.817511	5.69747	1.216e-08	4.39195e-08	Hsd17b3	protein_coding
ENSMUSG00000054675	20.7851	4.65015	1.00934	4.6071	4.08322e-06	1.10919e-05	Tmem119	protein_coding
ENSMUSG00000000486	40.0175	4.60264	0.97477	4.72178	2.33794e-06	6.54095e-06	Septin1	protein_coding
ENSMUSG00000035004	29.2424	4.58703	0.839247	5.46565	4.61203e-08	1.5683e-07	Igsf6	protein_coding
ENSMUSG00000085998	43.6619	4.56429	0.715454	6.37956	1.77592e-10	7.7851e-10	AW822252	transcribed_unprocessed_pseudogene
ENSMUSG00000029082	9.61996	4.55732	1.32151	3.44857	0.000563553	0.00114074	Bst1	protein_coding
ENSMUSG00000045658	65.6415	4.50966	0.558506	8.07451	6.77492e-16	4.68124e-15	Pid1	protein_coding
ENSMUSG00000079227	59.8295	4.47241	0.677262	6.60366	4.01127e-11	1.8568e-10	Ccr5	protein_coding
ENSMUSG00000069792	86.1944	4.45785	0.50878	8.76184	1.92081e-18	1.57167e-17	Wfdc17	protein_coding
ENSMUSG00000024610	2154.9	4.4538	0.608856	7.31502	2.57334e-13	1.44481e-12	Cd74	protein_coding
ENSMUSG00000003617	213.603	4.44623	0.487232	9.12549	7.14093e-20	6.37499e-19	Cp	protein_coding
ENSMUSG00000018507	31.6037	4.44542	0.803762	5.53076	3.18842e-08	1.09949e-07	Trpv2	protein_coding
ENSMUSG00000001123	81.7185	4.43997	0.660735	6.71973	1.82055e-11	8.71173e-11	Lgals9	protein_coding
ENSMUSG00000039601	13.252	4.43818	1.12049	3.96092	7.4663e-05	0.000172161	Rcan2	protein_coding
ENSMUSG00000026358	115.197	4.42683	0.603306	7.33762	2.17425e-13	1.22911e-12	Rgs1	protein_coding
ENSMUSG00000037321	52.8547	4.42343	0.672185	6.58067	4.68342e-11	2.15672e-10	Tap1	protein_coding
ENSMUSG00000010358	22.0907	4.40364	0.992364	4.43753	9.09987e-06	2.3588e-05	Ifi35	protein_coding
ENSMUSG00000050921	21.2209	4.39647	1.11975	3.92629	8.62674e-05	0.000197021	P2ry10	protein_coding
ENSMUSG00000032487	17.4091	4.39526	0.955028	4.60223	4.17997e-06	1.13381e-05	Ptgs2	protein_coding
ENSMUSG00000027871	176.589	4.39434	1.23867	3.54762	0.000388729	0.00080833	Hsd3b1	protein_coding
ENSMUSG00000081723	8.53669	4.37734	1.35705	3.22563	0.00125696	0.00241725	Gm15931	unprocessed_pseudogene
ENSMUSG00000029380	76.2681	4.37132	0.597311	7.31832	2.51086e-13	1.41151e-12	Cxcl1	protein_coding
ENSMUSG00000031980	910.405	4.34174	0.982822	4.41763	9.97898e-06	2.57707e-05	Agt	protein_coding
ENSMUSG00000025492	91.8343	4.33564	0.546177	7.93815	2.05215e-15	1.37279e-14	Ifitm3	protein_coding
ENSMUSG00000023367	192.137	4.33374	0.541134	8.00863	1.15997e-15	7.8997e-15	Tmem176a	protein_coding
ENSMUSG00000055976	16.4881	4.32616	0.995454	4.34591	1.38697e-05	3.52298e-05	Cldn23	protein_coding
ENSMUSG00000018819	123.913	4.31322	0.553749	7.78912	6.74785e-15	4.32546e-14	Lsp1	protein_coding
ENSMUSG00000032690	57.1324	4.30891	0.584383	7.37343	1.66294e-13	9.4874e-13	Oas2	protein_coding
ENSMUSG00000030707	195.468	4.29845	0.459878	9.34693	9.02296e-21	8.50551e-20	Coro1a	protein_coding
ENSMUSG00000055172	137.305	4.29521	0.532774	8.06197	7.50737e-16	5.17448e-15	C1ra	protein_coding
ENSMUSG00000036896	703.949	4.28786	0.287588	14.9097	2.84877e-50	8.01546e-49	C1qc	protein_coding
ENSMUSG00000107881	36.5316	4.28274	0.902977	4.74292	2.10664e-06	5.9236e-06	Gm44250	TEC
ENSMUSG00000038642	450.257	4.28209	0.304924	14.0431	8.48588e-45	2.03954e-43	Ctss	protein_coding
ENSMUSG00000015852	180.624	4.27055	0.370728	11.5194	1.0538e-30	1.5783e-29	Fcrls	protein_coding
ENSMUSG00000061353	156.515	4.27005	0.539518	7.91456	2.48127e-15	1.64747e-14	Cxcl12	protein_coding
ENSMUSG00000039956	32.3175	4.26846	0.770475	5.54004	3.02397e-08	1.04635e-07	Mrap	protein_coding
ENSMUSG00000027869	427.332	4.26811	0.928341	4.59757	4.2745e-06	1.15818e-05	Hsd3b6	protein_coding
ENSMUSG00000033777	70.4332	4.25408	0.49455	8.60191	7.84011e-18	6.15918e-17	Tlr13	protein_coding
ENSMUSG00000072620	75.1122	4.24301	0.58078	7.30571	2.75814e-13	1.54545e-12	Slfn2	protein_coding
ENSMUSG00000041548	19.138	4.23311	0.986991	4.2889	1.79559e-05	4.50335e-05	Hspb8	protein_coding
ENSMUSG00000044231	7.84116	4.22826	1.4091	3.00069	0.00269367	0.00490191	Nhlrc1	protein_coding
ENSMUSG00000006205	116.822	4.2278	0.531589	7.95313	1.8186e-15	1.21912e-14	Htra1	protein_coding
ENSMUSG00000032948	174.299	4.22187	0.425974	9.9111	3.72512e-23	3.93854e-22	Lipi	protein_coding
ENSMUSG00000041538	11.6802	4.21538	1.13138	3.72588	0.000194637	0.000422496	H2-Ob	protein_coding
ENSMUSG00000024339	50.029	4.21256	0.718473	5.86321	4.53995e-09	1.72014e-08	Tap2	protein_coding
ENSMUSG00000032323	521.882	4.20772	0.937424	4.4886	7.16944e-06	1.8852e-05	Cyp11a1	protein_coding
ENSMUSG00000079168	19.0557	4.20132	0.915473	4.58923	4.44884e-06	1.2022e-05	Cd209g	protein_coding
ENSMUSG00000058755	38.0422	4.18932	0.622252	6.73252	1.66747e-11	7.99466e-11	Osm	protein_coding
ENSMUSG00000024672	83.5609	4.18918	0.530981	7.88951	3.03373e-15	1.99818e-14	Ms4a7	protein_coding
ENSMUSG00000022667	11.2871	4.18029	1.16411	3.59096	0.000329463	0.000691812	Cd200r1	protein_coding
ENSMUSG00000066516	94.1664	4.17853	0.699758	5.97139	2.35234e-09	9.16487e-09	Klk1b21	protein_coding
ENSMUSG00000032014	22.7367	4.17633	0.978808	4.26675	1.98338e-05	4.95868e-05	Oaf	protein_coding
ENSMUSG00000110270	77.9277	4.17075	0.461295	9.0414	1.5468e-19	1.35055e-18	Gm45607	antisense
ENSMUSG00000023992	77.4189	4.16723	0.513591	8.11391	4.90181e-16	3.42312e-15	Trem2	protein_coding
ENSMUSG00000027270	446.941	4.16713	0.219679	18.9691	3.06973e-80	1.88729e-78	Lamp5	protein_coding
ENSMUSG00000030711	51.5247	4.16494	0.705854	5.90058	3.62236e-09	1.38534e-08	Sult1a1	protein_coding
ENSMUSG00000002699	77.6697	4.15558	0.605654	6.8613	6.82362e-12	3.38534e-11	Lcp2	protein_coding
ENSMUSG00000075602	59.9973	4.1475	0.748301	5.54255	2.9809e-08	1.03209e-07	Ly6a	protein_coding
ENSMUSG00000095609	11.2052	4.14502	1.29292	3.20594	0.00134621	0.00257665	Gm21188	protein_coding
ENSMUSG00000015396	110.046	4.14184	0.377853	10.9615	5.85201e-28	7.66132e-27	Cd83	protein_coding
ENSMUSG00000030047	29.3424	4.13465	0.775862	5.3291	9.86997e-08	3.24374e-07	Arhgap25	protein_coding
ENSMUSG00000060591	36.2224	4.13248	0.739216	5.59035	2.26609e-08	7.94865e-08	Ifitm2	protein_coding
ENSMUSG00000014453	28.8383	4.11854	0.949836	4.33605	1.45065e-05	3.6776e-05	Blk	protein_coding
ENSMUSG00000067212	79.4381	4.10954	0.60216	6.82466	8.81363e-12	4.31302e-11	H2-T23	protein_coding
ENSMUSG00000029298	24.9251	4.10051	0.904597	4.53297	5.81601e-06	1.54612e-05	Gbp9	protein_coding
ENSMUSG00000062073	376.323	4.0949	0.218165	18.7697	1.33523e-78	7.82025e-77	Gm10109	transcribed_unprocessed_pseudogene
ENSMUSG00000087021	38.976	4.0904	0.698964	5.85209	4.85421e-09	1.83266e-08	Fthl17-ps3	unprocessed_pseudogene
ENSMUSG00000038760	10.7069	4.08366	1.13855	3.58671	0.000334881	0.000702689	Trhr	protein_coding
ENSMUSG00000024338	49.402	4.08249	0.716706	5.69619	1.22516e-08	4.42288e-08	Psmb8	protein_coding
ENSMUSG00000025498	35.6936	4.0809	0.786709	5.18731	2.13356e-07	6.75264e-07	Irf7	protein_coding
ENSMUSG00000047180	48.7029	4.07553	0.630838	6.46049	1.04362e-10	4.66214e-10	Neurl3	protein_coding
ENSMUSG00000005268	146.939	4.06775	0.637492	6.38087	1.76084e-10	7.72201e-10	Prlr	protein_coding
ENSMUSG00000022971	52.1202	4.06329	0.655212	6.20149	5.59309e-10	2.33196e-09	Ifnar2	protein_coding
ENSMUSG00000060177	20.8698	4.05872	0.921455	4.40468	1.05939e-05	2.72891e-05	Klk1b22	protein_coding
ENSMUSG00000036594	1106.43	4.0511	0.586687	6.90505	5.01845e-12	2.52637e-11	H2-Aa	protein_coding
ENSMUSG00000035373	104.117	4.05098	0.426344	9.50167	2.06544e-21	2.01881e-20	Ccl7	protein_coding
ENSMUSG00000016024	120.715	4.03527	0.516931	7.80619	5.89409e-15	3.80118e-14	Lbp	protein_coding
ENSMUSG00000040528	10.2485	4.03238	1.13898	3.54035	0.000399594	0.000829141	Milr1	protein_coding
ENSMUSG00000033355	23.8021	4.02182	0.871806	4.6132	3.9651e-06	1.07935e-05	Rtp4	protein_coding
ENSMUSG00000029759	50.9981	4.01838	0.653797	6.14622	7.93522e-10	3.25936e-09	Pon3	protein_coding
ENSMUSG00000038843	30.7019	4.01502	0.741879	5.41196	6.23396e-08	2.09139e-07	Gcnt1	protein_coding
ENSMUSG00000020709	43.8754	4.01212	0.61944	6.47702	9.35533e-11	4.19867e-10	Adap2	protein_coding
ENSMUSG00000021423	73.0631	4.00866	0.502795	7.97276	1.55169e-15	1.0446e-14	Ly86	protein_coding
ENSMUSG00000032089	156.923	4.00666	0.374033	10.7121	8.93557e-27	1.10977e-25	Il10ra	protein_coding
ENSMUSG00000029915	23.3707	4.00246	0.779844	5.13239	2.86086e-07	8.91506e-07	Clec5a	protein_coding
ENSMUSG00000025955	505.637	4.00029	0.788375	5.0741	3.89335e-07	1.19485e-06	Akr1cl	protein_coding
ENSMUSG00000076928	26.8595	3.98894	0.937427	4.2552	2.0886e-05	5.20361e-05	Trac	TR_C_gene
ENSMUSG00000037071	100.114	3.98866	0.692186	5.7624	8.29238e-09	3.05151e-08	Scd1	protein_coding
ENSMUSG00000069516	1754.08	3.98424	0.476564	8.36034	6.25386e-17	4.65349e-16	Lyz2	protein_coding
ENSMUSG00000044811	46.4332	3.97952	0.573265	6.94185	3.87008e-12	1.96919e-11	Cd300c2	protein_coding
ENSMUSG00000022659	151.685	3.979	0.350885	11.3399	8.3261e-30	1.19939e-28	Gcsam	protein_coding
ENSMUSG00000038776	372.824	3.97756	0.850502	4.67672	2.91498e-06	8.06212e-06	Ephx1	protein_coding
ENSMUSG00000036887	655.917	3.9769	0.327236	12.153	5.53037e-34	9.38139e-33	C1qa	protein_coding
ENSMUSG00000049625	33.1128	3.97622	0.726422	5.4737	4.40728e-08	1.50074e-07	Tifab	protein_coding
ENSMUSG00000027514	26.286	3.97618	0.809911	4.9094	9.13536e-07	2.67627e-06	Zbp1	protein_coding
ENSMUSG00000061758	32.8429	3.97617	0.714123	5.56791	2.57817e-08	8.99369e-08	Akr1b10	protein_coding
ENSMUSG00000028773	239.568	3.96985	0.899637	4.41273	1.02076e-05	2.63305e-05	Fabp3	protein_coding
ENSMUSG00000049047	19.2091	3.96859	1.00752	3.93897	8.18327e-05	0.000187547	Armcx3	protein_coding
ENSMUSG00000003555	896.65	3.9659	1.01124	3.92182	8.78838e-05	0.000200383	Cyp17a1	protein_coding
ENSMUSG00000045680	51.8599	3.95885	0.769957	5.14165	2.72338e-07	8.51764e-07	Tcf21	protein_coding
ENSMUSG00000030579	152.467	3.95879	0.430762	9.1902	3.92099e-20	3.5546e-19	Tyrobp	protein_coding
ENSMUSG00000037060	16.4946	3.95501	1.03203	3.83225	0.000126975	0.000282454	Cavin3	protein_coding
ENSMUSG00000028581	505.062	3.95213	0.346798	11.3961	4.37467e-30	6.40123e-29	Laptm5	protein_coding
ENSMUSG00000015947	51.5655	3.94895	0.527912	7.48033	7.41358e-14	4.36268e-13	Fcgr1	protein_coding
ENSMUSG00000052087	19.3067	3.9405	0.920903	4.27895	1.8778e-05	4.69946e-05	Rgs14	protein_coding
ENSMUSG00000026315	25.6169	3.93417	0.726368	5.41622	6.08713e-08	2.04337e-07	Serpinb8	protein_coding
ENSMUSG00000022372	56.9724	3.93323	0.632772	6.21587	5.1041e-10	2.1385e-09	Sla	protein_coding
ENSMUSG00000033361	38.0288	3.92284	0.681882	5.75297	8.76915e-09	3.21579e-08	Prrg3	protein_coding
ENSMUSG00000060586	791.32	3.92194	0.614473	6.38261	1.74098e-10	7.63644e-10	H2-Eb1	protein_coding
ENSMUSG00000063177	57.3984	3.91712	0.88182	4.44208	8.90931e-06	2.31288e-05	Klk1b27	protein_coding
ENSMUSG00000014599	114.557	3.91528	0.568034	6.89269	5.47464e-12	2.7467e-11	Csf1	protein_coding
ENSMUSG00000079017	41.1329	3.91163	0.632675	6.18268	6.30221e-10	2.61488e-09	Ifi27l2a	protein_coding
ENSMUSG00000061535	28.5258	3.90924	0.784374	4.9839	6.23163e-07	1.86689e-06	C1qtnf7	protein_coding
ENSMUSG00000020101	192.135	3.90503	0.374938	10.4151	2.11472e-25	2.47191e-24	Vsir	protein_coding
ENSMUSG00000028071	31.4525	3.90233	0.785205	4.96983	6.70126e-07	1.9979e-06	Sh2d2a	protein_coding
ENSMUSG00000110463	513.907	3.90047	0.263084	14.8259	9.95841e-50	2.73285e-48	Gm35998	lincRNA
ENSMUSG00000074622	325.729	3.8992	0.436254	8.9379	3.96621e-19	3.38077e-18	Mafb	protein_coding
ENSMUSG00000075010	31.1115	3.89886	0.711399	5.48055	4.23997e-08	1.44598e-07	AW112010	lincRNA
ENSMUSG00000044583	65.9034	3.8976	0.521903	7.46805	8.13933e-14	4.76959e-13	Tlr7	protein_coding
ENSMUSG00000063286	132.627	3.89355	0.448842	8.67466	4.14789e-18	3.3207e-17	Gm8995	transcribed_unprocessed_pseudogene
ENSMUSG00000058715	115.892	3.89349	0.449016	8.67117	4.27688e-18	3.42027e-17	Fcer1g	protein_coding
ENSMUSG00000015340	190.037	3.89142	0.327736	11.8736	1.6224e-32	2.62605e-31	Cybb	protein_coding
ENSMUSG00000024107	52.945	3.89136	0.825595	4.7134	2.43619e-06	6.80384e-06	Lhcgr	protein_coding
ENSMUSG00000107611	18.753	3.88728	0.825704	4.70784	2.5035e-06	6.98132e-06	Gm44131	processed_pseudogene
ENSMUSG00000024300	84.2965	3.87202	0.563416	6.8724	6.31298e-12	3.14274e-11	Myo1f	protein_coding
ENSMUSG00000032440	289.041	3.86737	0.348769	11.0886	1.42463e-28	1.93215e-27	Tgfbr2	protein_coding
ENSMUSG00000015090	699.445	3.86381	1.02922	3.75411	0.000173957	0.000379828	Ptgds	protein_coding
ENSMUSG00000036856	9.18575	3.86191	1.21363	3.18211	0.00146207	0.00278238	Wnt4	protein_coding
ENSMUSG00000031380	30.5061	3.86147	0.921365	4.19104	2.77685e-05	6.78615e-05	Vegfd	protein_coding
ENSMUSG00000048387	42.6372	3.84886	0.817715	4.70684	2.51587e-06	7.01406e-06	Osr1	protein_coding
ENSMUSG00000038530	12.1189	3.84091	1.06775	3.59719	0.00032167	0.000676407	Rgs4	protein_coding
ENSMUSG00000023349	116.721	3.84065	0.410976	9.34519	9.17242e-21	8.64273e-20	Clec4n	protein_coding
ENSMUSG00000002668	41.5158	3.84038	0.736276	5.21595	1.82877e-07	5.82608e-07	Dennd1c	protein_coding
ENSMUSG00000042286	1141.63	3.83913	0.233792	16.4211	1.35064e-60	5.00997e-59	Stab1	protein_coding
ENSMUSG00000008845	174.446	3.83786	0.3295	11.6475	2.36183e-31	3.63268e-30	Cd163	protein_coding
ENSMUSG00000043004	63.4037	3.83315	0.587141	6.52851	6.64293e-11	3.02133e-10	Gng2	protein_coding
ENSMUSG00000021665	268.614	3.83214	0.351612	10.8988	1.16819e-27	1.50721e-26	Hexb	protein_coding
ENSMUSG00000022587	719.963	3.82733	0.647571	5.91029	3.41512e-09	1.31069e-08	Ly6e	protein_coding
ENSMUSG00000059588	32.6705	3.82561	0.770694	4.96385	6.9108e-07	2.05762e-06	Calcrl	protein_coding
ENSMUSG00000021591	20.4592	3.82377	1.00176	3.81705	0.000135058	0.000299327	Glrx	protein_coding
ENSMUSG00000074896	36.3291	3.82354	0.808145	4.73126	2.23133e-06	6.25683e-06	Ifit3	protein_coding
ENSMUSG00000030220	164.933	3.82008	0.453138	8.43029	3.44821e-17	2.60854e-16	Arhgdib	protein_coding
ENSMUSG00000028776	11.6933	3.81712	1.07829	3.53996	0.000400194	0.000830308	Tinagl1	protein_coding
ENSMUSG00000037548	11.7977	3.81705	1.06517	3.58351	0.00033901	0.000710721	H2-DMb2	protein_coding
ENSMUSG00000026435	29.834	3.81522	0.744217	5.1265	2.95185e-07	9.17931e-07	Slc45a3	protein_coding
ENSMUSG00000030156	32.3591	3.81122	0.776696	4.90697	9.24965e-07	2.70762e-06	Cd69	protein_coding
ENSMUSG00000040147	35.3959	3.80463	0.790386	4.81364	1.48205e-06	4.23803e-06	Maob	protein_coding
ENSMUSG00000031722	8.71325	3.80122	1.2434	3.05711	0.00223481	0.00411772	Hp	protein_coding
ENSMUSG00000030745	26.6416	3.79965	0.868345	4.37574	1.21021e-05	3.09804e-05	Il21r	protein_coding
ENSMUSG00000021998	409.181	3.79557	0.368224	10.3078	6.49923e-25	7.42922e-24	Lcp1	protein_coding
ENSMUSG00000018008	163.009	3.79471	0.407241	9.31811	1.18429e-20	1.10607e-19	Cyth4	protein_coding
ENSMUSG00000039899	405.543	3.79312	0.632098	6.00084	1.96295e-09	7.705e-09	Fgl2	protein_coding
ENSMUSG00000097934	8.74605	3.78943	1.21416	3.12104	0.00180213	0.00337582	6720483E21Rik	lincRNA
ENSMUSG00000030218	178.061	3.78717	0.423221	8.94844	3.60538e-19	3.0791e-18	Mgp	protein_coding
ENSMUSG00000003746	81.99	3.78325	0.530938	7.12559	1.03632e-12	5.51779e-12	Man1a	protein_coding
ENSMUSG00000078771	71.9706	3.78318	0.506809	7.4647	8.34881e-14	4.88848e-13	Evi2a	protein_coding
ENSMUSG00000016087	31.8747	3.77963	0.671621	5.62762	1.82709e-08	6.48232e-08	Fli1	protein_coding
ENSMUSG00000040253	43.2283	3.77942	0.698012	5.41456	6.14409e-08	2.06155e-07	Gbp7	protein_coding
ENSMUSG00000046805	417.473	3.77085	0.33432	11.2792	1.66344e-29	2.35207e-28	Mpeg1	protein_coding
ENSMUSG00000029373	98.3231	3.76799	0.444603	8.47496	2.35164e-17	1.79671e-16	Pf4	protein_coding
ENSMUSG00000106333	112.139	3.7658	0.412203	9.1358	6.49222e-20	5.81218e-19	4930428O21Rik	lincRNA
ENSMUSG00000035385	175.049	3.76345	0.319942	11.7629	6.06201e-32	9.5347e-31	Ccl2	protein_coding
ENSMUSG00000019823	37.7906	3.76097	0.742121	5.06787	4.02301e-07	1.23209e-06	Mical1	protein_coding
ENSMUSG00000028173	62.9221	3.76034	0.507737	7.40607	1.30096e-13	7.49719e-13	Wls	protein_coding
ENSMUSG00000058163	14.1728	3.76025	0.98102	3.833	0.000126591	0.000281684	Gm5431	protein_coding
ENSMUSG00000019929	1882.64	3.75356	0.600269	6.25314	4.02294e-10	1.70705e-09	Dcn	protein_coding
ENSMUSG00000020467	125.793	3.74854	0.577943	6.48601	8.81406e-11	3.96135e-10	Efemp1	protein_coding
ENSMUSG00000070942	13.9977	3.73954	0.96054	3.89316	9.89449e-05	0.000223679	Il1rl2	protein_coding
ENSMUSG00000020120	311.659	3.73804	0.242623	15.4068	1.4741e-53	4.50036e-52	Plek	protein_coding
ENSMUSG00000001281	59.1205	3.73694	0.815982	4.57969	4.65674e-06	1.25382e-05	Itgb7	protein_coding
ENSMUSG00000049130	31.0225	3.73216	0.643613	5.79876	6.68059e-09	2.48178e-08	C5ar1	protein_coding
ENSMUSG00000003420	240.799	3.71626	0.371243	10.0103	1.37296e-23	1.48549e-22	Fcgrt	protein_coding
ENSMUSG00000018217	184.02	3.71458	0.35001	10.6128	2.59928e-26	3.16291e-25	Pmp22	protein_coding
ENSMUSG00000053113	501.015	3.70612	0.380843	9.73134	2.21646e-22	2.26386e-21	Socs3	protein_coding
ENSMUSG00000025804	35.6289	3.70117	0.654861	5.65185	1.58732e-08	5.6587e-08	Ccr1	protein_coding
ENSMUSG00000067203	13.8968	3.70087	1.043	3.54829	0.000387738	0.00080642	H2-K2	transcribed_unprocessed_pseudogene
ENSMUSG00000031574	362.211	3.699	0.888541	4.163	3.14087e-05	7.62303e-05	Star	protein_coding
ENSMUSG00000020427	67.8403	3.69817	0.620771	5.95738	2.56315e-09	9.96079e-09	Igfbp3	protein_coding
ENSMUSG00000025197	736.283	3.69721	0.207785	17.7934	7.94933e-71	3.82944e-69	Cyp2c23	protein_coding
ENSMUSG00000025889	13.6929	3.69679	1.02314	3.61317	0.000302477	0.000638461	Snca	protein_coding
ENSMUSG00000020601	24.5766	3.69495	0.825747	4.47468	7.65256e-06	2.0056e-05	Trib2	protein_coding
ENSMUSG00000079057	21.7281	3.69047	0.816128	4.52193	6.12784e-06	1.62397e-05	Cyp4v3	protein_coding
ENSMUSG00000040711	54.7661	3.68301	0.556112	6.62279	3.52482e-11	1.63809e-10	Sh3pxd2b	protein_coding
ENSMUSG00000032691	78.3583	3.68195	0.519534	7.08702	1.37034e-12	7.22366e-12	Nlrp3	protein_coding
ENSMUSG00000031767	8.16582	3.68043	1.2289	2.99489	0.00274547	0.00498679	Nudt7	protein_coding
ENSMUSG00000023008	3935.86	3.67902	0.114247	32.2024	1.6338e-227	1.29864e-224	Fmnl3	protein_coding
ENSMUSG00000006519	111.258	3.67881	0.429239	8.57055	1.02993e-17	8.01475e-17	Cyba	protein_coding
ENSMUSG00000018339	272.235	3.6778	0.724207	5.07837	3.80682e-07	1.17023e-06	Gpx3	protein_coding
ENSMUSG00000111594	266.288	3.6746	0.32487	11.311	1.15779e-29	1.65178e-28	Gm3365	unprocessed_pseudogene
ENSMUSG00000006344	48.1936	3.6691	0.689546	5.32104	1.03174e-07	3.38097e-07	Ggt5	protein_coding
ENSMUSG00000021876	280.621	3.66651	0.325073	11.2791	1.66532e-29	2.35322e-28	Rnase4	protein_coding
ENSMUSG00000024730	40.811	3.66603	0.59865	6.12382	9.13576e-10	3.72459e-09	Ms4a8a	protein_coding
ENSMUSG00000046768	29.7676	3.6652	0.815957	4.49191	7.05877e-06	1.85741e-05	Rhoj	protein_coding
ENSMUSG00000040747	118.056	3.66463	0.396189	9.24969	2.25135e-20	2.06623e-19	Cd53	protein_coding
ENSMUSG00000035277	21.2254	3.6646	0.8816	4.15676	3.2279e-05	7.81805e-05	Arx	protein_coding
ENSMUSG00000112148	225.036	3.66454	0.256159	14.3057	2.01496e-46	5.06722e-45	Lilrb4a	protein_coding
ENSMUSG00000032000	75.4993	3.66322	0.471333	7.77204	7.72341e-15	4.92387e-14	Birc3	protein_coding
ENSMUSG00000075284	80.9274	3.66075	0.533214	6.86544	6.62858e-12	3.29372e-11	Wipf1	protein_coding
ENSMUSG00000026872	227.968	3.66044	0.397471	9.20934	3.28124e-20	2.9868e-19	Zeb2	protein_coding
ENSMUSG00000000982	126.569	3.6604	0.420544	8.70397	3.20469e-18	2.5917e-17	Ccl3	protein_coding
ENSMUSG00000003541	170.855	3.65628	0.348082	10.5041	8.27219e-26	9.86105e-25	Ier3	protein_coding
ENSMUSG00000028859	40.0266	3.65463	0.634362	5.76112	8.3559e-09	3.07336e-08	Csf3r	protein_coding
ENSMUSG00000025283	216.496	3.65352	0.339763	10.7531	5.7277e-27	7.18173e-26	Sat1	protein_coding
ENSMUSG00000020303	18.4928	3.65214	0.910008	4.01331	5.98742e-05	0.000140181	Stc2	protein_coding
ENSMUSG00000001741	263.615	3.64961	0.385056	9.47812	2.589e-21	2.51729e-20	Il16	protein_coding
ENSMUSG00000032725	96.2898	3.64694	0.390974	9.32781	1.08077e-20	1.01193e-19	Folr2	protein_coding
ENSMUSG00000058818	53.0152	3.6452	0.511934	7.12045	1.07574e-12	5.7208e-12	Pirb	protein_coding
ENSMUSG00000078853	26.5575	3.64037	0.824381	4.41588	1.006e-05	2.59771e-05	Igtp	protein_coding
ENSMUSG00000026628	585.486	3.63634	0.233062	15.6025	7.0051e-55	2.26937e-53	Atf3	protein_coding
ENSMUSG00000050666	271.379	3.6357	0.340572	10.6753	1.32893e-26	1.63587e-25	Vstm4	protein_coding
ENSMUSG00000018930	37.1039	3.62992	0.661865	5.48438	4.14916e-08	1.41632e-07	Ccl4	protein_coding
ENSMUSG00000035258	70.5249	3.6268	0.560484	6.47082	9.74707e-11	4.36656e-10	Abi3bp	protein_coding
ENSMUSG00000024066	131.597	3.6257	0.473477	7.65761	1.89418e-14	1.17168e-13	Xdh	protein_coding
ENSMUSG00000031880	15.5221	3.62358	0.912672	3.9703	7.17826e-05	0.000165897	Rrad	protein_coding
ENSMUSG00000029661	648.537	3.62029	0.361095	10.0259	1.17339e-23	1.27452e-22	Col1a2	protein_coding
ENSMUSG00000018168	39.6627	3.61991	0.859274	4.21275	2.5228e-05	6.19934e-05	Ikzf3	protein_coding
ENSMUSG00000034353	115.672	3.61913	0.355529	10.1796	2.44639e-24	2.73328e-23	Ramp1	protein_coding
ENSMUSG00000034981	15.5488	3.61904	0.991465	3.6502	0.000262035	0.000558179	Parm1	protein_coding
ENSMUSG00000044827	20.8343	3.61596	0.857805	4.21537	2.49372e-05	6.13669e-05	Tlr1	protein_coding
ENSMUSG00000044206	55.1128	3.61594	0.721378	5.01255	5.37141e-07	1.62031e-06	Vsig4	protein_coding
ENSMUSG00000021250	2427.97	3.61413	0.568586	6.35636	2.06596e-10	8.99806e-10	Fos	protein_coding
ENSMUSG00000031304	25.8156	3.61278	0.830175	4.35183	1.35008e-05	3.43557e-05	Il2rg	protein_coding
ENSMUSG00000052688	62.6154	3.60854	0.463997	7.77709	7.42141e-15	4.73812e-14	Rab7b	protein_coding
ENSMUSG00000001663	23.1081	3.60822	0.854619	4.22202	2.42122e-05	5.97545e-05	Gstt1	protein_coding
ENSMUSG00000026321	28.4857	3.60616	0.712483	5.06139	4.16207e-07	1.27293e-06	Tnfrsf11a	protein_coding
ENSMUSG00000036362	48.4465	3.60338	0.605154	5.95449	2.60888e-09	1.01332e-08	P2ry13	protein_coding
ENSMUSG00000028599	120.516	3.59389	0.42294	8.49741	1.93871e-17	1.48735e-16	Tnfrsf1b	protein_coding
ENSMUSG00000041515	84.5985	3.59074	0.573365	6.26257	3.78683e-10	1.609e-09	Irf8	protein_coding
ENSMUSG00000020899	2345.34	3.58769	0.115447	31.0766	4.98666e-212	2.70691e-209	Pfas	protein_coding
ENSMUSG00000029309	580.068	3.58649	0.664089	5.40062	6.64103e-08	2.22093e-07	Sparcl1	protein_coding
ENSMUSG00000034855	25.6335	3.58605	0.80071	4.47858	7.51403e-06	1.97161e-05	Cxcl10	protein_coding
ENSMUSG00000021068	48.4121	3.58456	0.526701	6.80568	1.00572e-11	4.89683e-11	Nin	protein_coding
ENSMUSG00000017747	12.5043	3.58316	1.08597	3.29951	0.000968548	0.00189212	Ghdc	protein_coding
ENSMUSG00000023795	1305.28	3.58284	0.16491	21.726	1.16497e-104	1.19482e-102	Pisd-ps2	transcribed_unprocessed_pseudogene
ENSMUSG00000034641	35.7196	3.58188	0.582762	6.1464	7.92631e-10	3.25656e-09	Cd300ld	protein_coding
ENSMUSG00000103124	12.8907	3.57465	0.99747	3.58371	0.000338746	0.000710233	Gm37389	protein_coding
ENSMUSG00000078931	12.7721	3.57458	0.933851	3.82778	0.000129305	0.000287379	Pdf	protein_coding
ENSMUSG00000040229	61.503	3.57383	0.562227	6.35656	2.06319e-10	8.98951e-10	Gpr34	protein_coding
ENSMUSG00000030981	7.61939	3.57224	1.24659	2.86561	0.00416206	0.00733884	Mmp21	protein_coding
ENSMUSG00000031877	40.7273	3.56879	0.705906	5.05561	4.2901e-07	1.30939e-06	Ces2g	protein_coding
ENSMUSG00000091859	10.2672	3.56849	1.0857	3.28681	0.00101328	0.00197423	Vmn2r100	protein_coding
ENSMUSG00000035948	38.082	3.5682	0.783331	4.55516	5.23447e-06	1.39971e-05	Acss3	protein_coding
ENSMUSG00000031207	368.894	3.56186	0.303511	11.7355	8.38149e-32	1.3118e-30	Msn	protein_coding
ENSMUSG00000068227	89.7821	3.56056	1.14947	3.09756	0.0019512	0.00363548	Il2rb	protein_coding
ENSMUSG00000113283	22.5675	3.55966	0.703316	5.06124	4.16529e-07	1.27374e-06	Gm35890	lincRNA
ENSMUSG00000039653	9.99859	3.5585	1.12329	3.16792	0.00153535	0.00291136	Baat	protein_coding
ENSMUSG00000041959	128.463	3.55599	0.529257	6.71882	1.83203e-11	8.76475e-11	S100a10	protein_coding
ENSMUSG00000022150	624.305	3.55545	0.227202	15.6489	3.38171e-55	1.10509e-53	Dab2	protein_coding
ENSMUSG00000059336	14.9107	3.55137	0.991202	3.58289	0.000339807	0.000712191	Slc14a1	protein_coding
ENSMUSG00000032915	12.488	3.5511	0.934574	3.79969	0.000144874	0.000319556	Adgre4	protein_coding
ENSMUSG00000037010	64.8233	3.55019	0.734325	4.83463	1.33392e-06	3.84109e-06	Apln	protein_coding
ENSMUSG00000007655	55.0665	3.54843	0.625687	5.67125	1.41759e-08	5.07885e-08	Cav1	protein_coding
ENSMUSG00000027078	62.0919	3.54122	0.575807	6.15	7.74812e-10	3.18983e-09	Ube2l6	protein_coding
ENSMUSG00000069874	24.6258	3.53738	0.773033	4.57597	4.74015e-06	1.27504e-05	Irgm2	protein_coding
ENSMUSG00000040693	19.7878	3.53585	0.845877	4.1801	2.91384e-05	7.10379e-05	Slco4c1	protein_coding
ENSMUSG00000073413	26.8905	3.53377	0.690859	5.11503	3.13694e-07	9.72634e-07	Ly6g6d	protein_coding
ENSMUSG00000024678	46.8087	3.5212	0.692126	5.08751	3.62796e-07	1.11694e-06	Ms4a4d	protein_coding
ENSMUSG00000019122	21.88	3.519	0.746281	4.71538	2.41261e-06	6.74221e-06	Ccl9	protein_coding
ENSMUSG00000048215	40.21	3.51785	1.69762	2.07222	0.0382451	0.0567872	A630023P12Rik	lincRNA
ENSMUSG00000027875	519.558	3.51278	0.729637	4.81441	1.47632e-06	4.22273e-06	Hmgcs2	protein_coding
ENSMUSG00000028583	55.9817	3.5118	0.565531	6.20974	5.30713e-10	2.2198e-09	Pdpn	protein_coding
ENSMUSG00000032377	19.4624	3.50111	0.825351	4.24196	2.21571e-05	5.49509e-05	Plscr4	protein_coding
ENSMUSG00000101389	68.5333	3.49994	0.523763	6.6823	2.35215e-11	1.11263e-10	Ms4a4a	protein_coding
ENSMUSG00000038608	86.2621	3.49981	0.481083	7.27487	3.46757e-13	1.92503e-12	Dock10	protein_coding
ENSMUSG00000025150	332.359	3.49819	0.287164	12.1819	3.88298e-34	6.62726e-33	Cbr2	protein_coding
ENSMUSG00000056498	23.8311	3.49688	0.877665	3.9843	6.76802e-05	0.000157118	Tmem154	protein_coding
ENSMUSG00000045730	58.2297	3.49467	0.53666	6.51189	7.4211e-11	3.35699e-10	Adrb2	protein_coding
ENSMUSG00000021938	6069.55	3.48941	0.100762	34.6301	8.91364e-263	1.41701e-259	Pspc1	protein_coding
ENSMUSG00000048376	55.479	3.48818	0.763622	4.56794	4.92547e-06	1.32217e-05	F2r	protein_coding
ENSMUSG00000052837	1154.27	3.48545	0.479037	7.27595	3.43992e-13	1.91158e-12	Junb	protein_coding
ENSMUSG00000023945	14.2082	3.48416	0.901931	3.863	0.000112001	0.000251508	Slc5a7	protein_coding
ENSMUSG00000039081	9.60043	3.48104	1.17995	2.95016	0.00317612	0.00571444	Zfp503	protein_coding
ENSMUSG00000001025	98.6249	3.47964	0.611661	5.68885	1.27901e-08	4.60833e-08	S100a6	protein_coding
ENSMUSG00000091649	24.0458	3.47885	0.731199	4.75774	1.95772e-06	5.52372e-06	Phf11b	protein_coding
ENSMUSG00000030786	28.7671	3.4771	0.647074	5.37357	7.71946e-08	2.56501e-07	Itgam	protein_coding
ENSMUSG00000042228	71.9431	3.47592	0.493448	7.04414	1.86608e-12	9.72634e-12	Lyn	protein_coding
ENSMUSG00000005087	47.9148	3.47362	0.711107	4.88481	1.03531e-06	3.01712e-06	Cd44	protein_coding
ENSMUSG00000026009	31.3496	3.47309	0.872853	3.97901	6.92025e-05	0.000160351	Icos	protein_coding
ENSMUSG00000024621	1276.76	3.47306	0.245308	14.1579	1.66798e-45	4.08389e-44	Csf1r	protein_coding
ENSMUSG00000007872	99.7138	3.47265	0.542724	6.39857	1.5684e-10	6.90941e-10	Id3	protein_coding
ENSMUSG00000022894	316.843	3.46571	0.694148	4.99276	5.95221e-07	1.78607e-06	Adamts5	protein_coding
ENSMUSG00000024965	89.8736	3.46363	0.435226	7.95824	1.74503e-15	1.17192e-14	Fermt3	protein_coding
ENSMUSG00000038521	243.904	3.45906	0.469894	7.36136	1.82053e-13	1.0352e-12	C1s1	protein_coding
ENSMUSG00000044786	1626.18	3.45532	0.45511	7.59229	3.14299e-14	1.91121e-13	Zfp36	protein_coding
ENSMUSG00000036353	71.147	3.44436	0.510788	6.74324	1.54897e-11	7.44576e-11	P2ry12	protein_coding
ENSMUSG00000022899	27.923	3.44429	0.897914	3.83588	0.000125117	0.0002786	Slc15a2	protein_coding
ENSMUSG00000036570	103.481	3.44429	0.586202	5.8756	4.21318e-09	1.60124e-08	Fxyd1	protein_coding
ENSMUSG00000045382	100.626	3.44253	0.364705	9.43924	3.75508e-21	3.61788e-20	Cxcr4	protein_coding
ENSMUSG00000087133	9.36851	3.44179	1.0652	3.23113	0.00123304	0.0023741	Gm27192	lincRNA
ENSMUSG00000031253	14.2265	3.44006	1.07799	3.19118	0.00141693	0.00270363	Srpx2	protein_coding
ENSMUSG00000030325	28.322	3.43866	0.714424	4.81319	1.48541e-06	4.24709e-06	Klrb1c	protein_coding
ENSMUSG00000023915	209.586	3.43796	0.328949	10.4514	1.44431e-25	1.70618e-24	Tnfrsf21	protein_coding
ENSMUSG00000031375	431.838	3.4376	0.392616	8.75562	2.02978e-18	1.65962e-17	Bgn	protein_coding
ENSMUSG00000102908	11.6966	3.43601	1.08014	3.18106	0.00146736	0.00279101	Gm7558	processed_pseudogene
ENSMUSG00000024538	14.0407	3.43492	0.889794	3.86036	0.000113221	0.000254043	Ppic	protein_coding
ENSMUSG00000063713	72.4412	3.43235	0.714894	4.80121	1.57713e-06	4.49375e-06	Klk1b24	protein_coding
ENSMUSG00000072664	15.9776	3.4309	0.875486	3.91886	8.89703e-05	0.000202777	Ugt3a1	protein_coding
ENSMUSG00000079442	36.806	3.43079	0.716836	4.78602	1.70122e-06	4.82814e-06	St6galnac4	protein_coding
ENSMUSG00000030560	517.679	3.4284	0.276423	12.4027	2.52587e-35	4.48649e-34	Ctsc	protein_coding
ENSMUSG00000020437	62.7233	3.42614	0.550642	6.22209	4.9059e-10	2.06011e-09	Myo1g	protein_coding
ENSMUSG00000020123	36.6314	3.4253	0.739114	4.63433	3.58089e-06	9.80274e-06	Avpr1a	protein_coding
ENSMUSG00000044734	46.0272	3.42481	0.743786	4.60456	4.13344e-06	1.1216e-05	Serpinb1a	protein_coding
ENSMUSG00000000753	195.101	3.42413	0.467943	7.31741	2.52794e-13	1.42027e-12	Serpinf1	protein_coding
ENSMUSG00000025592	61.981	3.4236	0.497254	6.885	5.77882e-12	2.89084e-11	Dach2	protein_coding
ENSMUSG00000030703	60.9795	3.423	0.571905	5.98526	2.16045e-09	8.44153e-09	Gdpd3	protein_coding
ENSMUSG00000019539	85.4057	3.42295	0.574877	5.95423	2.61301e-09	1.01475e-08	Rcn3	protein_coding
ENSMUSG00000016194	11.595	3.42118	1.00095	3.41795	0.000630942	0.00126838	Hsd11b1	protein_coding
ENSMUSG00000090124	48.7315	3.42092	0.664138	5.15091	2.5922e-07	8.12565e-07	Ugt1a7c	protein_coding
ENSMUSG00000031320	412.226	3.41847	0.379668	9.00383	2.17984e-19	1.88406e-18	Rps4x	protein_coding
ENSMUSG00000058254	27.424	3.41516	0.718874	4.75071	2.02703e-06	5.71057e-06	Tspan7	protein_coding
ENSMUSG00000021457	119.456	3.41479	0.339767	10.0504	9.1494e-24	9.96716e-23	Syk	protein_coding
ENSMUSG00000067085	13.7585	3.41451	0.946241	3.6085	0.000307974	0.000649325	Gm10197	protein_coding
ENSMUSG00000105134	9.23589	3.41332	1.18845	2.87207	0.00407793	0.0072019	Gm42923	TEC
ENSMUSG00000048621	61.8529	3.41091	0.433176	7.87418	3.42988e-15	2.25311e-14	Gm6377	protein_coding
ENSMUSG00000040170	45.7355	3.40943	0.606434	5.62209	1.88659e-08	6.6828e-08	Fmo2	protein_coding
ENSMUSG00000024401	123.095	3.40849	0.328735	10.3685	3.44953e-25	3.9965e-24	Tnf	protein_coding
ENSMUSG00000076441	159.891	3.40726	0.928626	3.66914	0.000243364	0.000520749	Ass1	protein_coding
ENSMUSG00000064267	49.3944	3.40606	0.58084	5.86403	4.51776e-09	1.71203e-08	Hvcn1	protein_coding
ENSMUSG00000000682	66.4711	3.40552	0.633417	5.37644	7.59745e-08	2.5256e-07	Cd52	protein_coding
ENSMUSG00000010142	11.6356	3.40417	1.18896	2.86315	0.00419455	0.00739144	Tnfrsf13b	protein_coding
ENSMUSG00000029490	9.04387	3.40325	1.11754	3.0453	0.00232451	0.0042731	Mfsd7a	protein_coding
ENSMUSG00000031712	45.4183	3.39855	0.553905	6.13561	8.48308e-10	3.46739e-09	Il15	protein_coding
ENSMUSG00000044337	31.7242	3.39647	0.781969	4.34348	1.40241e-05	3.5602e-05	Ackr3	protein_coding
ENSMUSG00000040710	26.3488	3.39398	0.918141	3.69658	0.000218528	0.000470818	St8sia4	protein_coding
ENSMUSG00000057191	15.924	3.39337	0.978184	3.46905	0.000522294	0.00106361	AB124611	protein_coding
ENSMUSG00000105036	9.08592	3.3922	1.08067	3.13896	0.00169546	0.00319052	1110060G06Rik	TEC
ENSMUSG00000030208	195.119	3.39215	0.38315	8.85333	8.49451e-19	7.11264e-18	Emp1	protein_coding
ENSMUSG00000096727	22.8184	3.39147	0.860792	3.93995	8.14998e-05	0.000186822	Psmb9	protein_coding
ENSMUSG00000020828	43.098	3.38983	0.578587	5.85881	4.66199e-09	1.76338e-08	Pld2	protein_coding
ENSMUSG00000054072	47.0695	3.38961	0.577621	5.86823	4.4048e-09	1.67064e-08	Iigp1	protein_coding
ENSMUSG00000000078	741.448	3.38496	0.274892	12.3138	7.63412e-35	1.32946e-33	Klf6	protein_coding
ENSMUSG00000029925	38.4507	3.38475	0.547219	6.18536	6.19628e-10	2.57236e-09	Tbxas1	protein_coding
ENSMUSG00000024691	31.5136	3.3844	0.658121	5.14252	2.71083e-07	8.48196e-07	Fam111a	protein_coding
ENSMUSG00000094230	96.2324	3.37929	0.36932	9.15002	5.6925e-20	5.11062e-19	Gm21847	antisense
ENSMUSG00000024164	746.178	3.37887	0.680842	4.96278	6.94901e-07	2.06844e-06	C3	protein_coding
ENSMUSG00000095576	47.2408	3.37637	0.515855	6.54519	5.94217e-11	2.71224e-10	Fmo6	protein_coding
ENSMUSG00000038151	13.4279	3.37571	0.948479	3.55908	0.000372162	0.000775838	Prdm1	protein_coding
ENSMUSG00000058427	136.45	3.37352	0.388684	8.67934	3.98066e-18	3.19256e-17	Cxcl2	protein_coding
ENSMUSG00000017144	53.3406	3.37319	0.521441	6.46899	9.86596e-11	4.41716e-10	Rnd3	protein_coding
ENSMUSG00000018774	242.287	3.37255	0.307815	10.9564	6.19048e-28	8.09016e-27	Cd68	protein_coding
ENSMUSG00000044244	350.89	3.37151	0.204354	16.4984	3.76802e-61	1.41897e-59	Il20rb	protein_coding
ENSMUSG00000025366	137.704	3.37066	0.499805	6.74395	1.54139e-11	7.41252e-11	Esyt1	protein_coding
ENSMUSG00000026480	82.4146	3.36941	0.433319	7.77582	7.49582e-15	4.78425e-14	Ncf2	protein_coding
ENSMUSG00000026365	295.223	3.36759	0.28634	11.7608	6.21538e-32	9.76904e-31	Cfh	protein_coding
ENSMUSG00000028270	39.9076	3.36334	0.62826	5.35341	8.63102e-08	2.85511e-07	Gbp2	protein_coding
ENSMUSG00000030157	33.3252	3.3603	0.813363	4.13137	3.60615e-05	8.68316e-05	Clec2d	protein_coding
ENSMUSG00000021390	187.094	3.35815	0.496344	6.76576	1.32611e-11	6.40217e-11	Ogn	protein_coding
ENSMUSG00000021624	54.8289	3.35674	0.484949	6.92185	4.45799e-12	2.25852e-11	Cd180	protein_coding
ENSMUSG00000021939	1640.28	3.35487	0.20519	16.3501	4.34446e-60	1.59819e-58	Ctsb	protein_coding
ENSMUSG00000019088	32.9017	3.3468	0.61864	5.40994	6.3046e-08	2.11413e-07	Dnase1l1	protein_coding
ENSMUSG00000040552	164.241	3.34124	0.290584	11.4983	1.34472e-30	2.0059e-29	C3ar1	protein_coding
ENSMUSG00000103593	12.9776	3.33305	0.931661	3.57754	0.000346848	0.000726331	Gm37352	TEC
ENSMUSG00000054517	15.2864	3.33238	0.86009	3.87445	0.000106865	0.000240581	Trim65	protein_coding
ENSMUSG00000036931	94.9048	3.3307	0.383032	8.69562	3.44927e-18	2.7804e-17	Nfkbid	protein_coding
ENSMUSG00000022906	41.7016	3.32777	0.614032	5.41953	5.97544e-08	2.00648e-07	Parp9	protein_coding
ENSMUSG00000038058	53.5877	3.32364	0.503816	6.59693	4.19755e-11	1.93819e-10	Nod1	protein_coding
ENSMUSG00000015957	58.2022	3.32251	0.482492	6.88615	5.73217e-12	2.86944e-11	Wnt11	protein_coding
ENSMUSG00000047878	19.4632	3.32083	0.786943	4.21991	2.44403e-05	6.02706e-05	A4galt	protein_coding
ENSMUSG00000048485	32.0189	3.31751	0.762868	4.34873	1.36927e-05	3.4812e-05	Zbtb8b	protein_coding
ENSMUSG00000019194	19.414	3.31571	0.769108	4.31111	1.62439e-05	4.09844e-05	Scn1b	protein_coding
ENSMUSG00000041202	25.4908	3.31503	0.854092	3.88135	0.000103879	0.000234262	Pla2g2d	protein_coding
ENSMUSG00000048779	126.565	3.31248	0.363453	9.11392	7.9459e-20	7.07093e-19	P2ry6	protein_coding
ENSMUSG00000073491	10.9296	3.30885	1.07639	3.07403	0.00211191	0.00390884	Ifi213	protein_coding
ENSMUSG00000069793	12.9326	3.3035	0.944605	3.49723	0.000470121	0.000964867	Slfn9	protein_coding
ENSMUSG00000015950	106.88	3.30107	0.355853	9.27652	1.75111e-20	1.62048e-19	Ncf1	protein_coding
ENSMUSG00000026360	246.155	3.29998	0.362659	9.09941	9.08276e-20	8.05042e-19	Rgs2	protein_coding
ENSMUSG00000098900	8.65305	3.29838	1.1668	2.82687	0.00470054	0.00821284	Gm18190	transcribed_unprocessed_pseudogene
ENSMUSG00000110479	6.40156	3.29701	1.28357	2.56864	0.01021	0.0168708	Gm5743	transcribed_unprocessed_pseudogene
ENSMUSG00000037820	135.34	3.29456	0.476198	6.91847	4.56561e-12	2.30937e-11	Tgm2	protein_coding
ENSMUSG00000036242	23.426	3.29062	0.765166	4.30053	1.70391e-05	4.28742e-05	Armh4	protein_coding
ENSMUSG00000097715	33.8573	3.27969	0.594655	5.51528	3.48218e-08	1.19746e-07	Gpr137b-ps	transcribed_unprocessed_pseudogene
ENSMUSG00000107317	14.7802	3.27608	0.882606	3.71182	0.000205774	0.000445151	Gm19719	antisense
ENSMUSG00000021217	20.683	3.26895	0.751153	4.35191	1.34954e-05	3.43496e-05	Tshz3	protein_coding
ENSMUSG00000031740	31.3048	3.2683	0.692646	4.71857	2.37508e-06	6.64151e-06	Mmp2	protein_coding
ENSMUSG00000032554	500.086	3.26652	0.30507	10.7075	9.38978e-27	1.16488e-25	Trf	protein_coding
ENSMUSG00000026519	53.8771	3.26055	0.56959	5.72438	1.03813e-08	3.77635e-08	Tmem63a	protein_coding
ENSMUSG00000029553	10.3932	3.25988	1.03237	3.15767	0.00159034	0.00300718	Tfec	protein_coding
ENSMUSG00000027513	8.03675	3.25908	1.31244	2.48323	0.0130197	0.0211139	Pck1	protein_coding
ENSMUSG00000018169	14.2736	3.25895	0.977471	3.33406	0.000855877	0.00168704	Mfng	protein_coding
ENSMUSG00000033538	16.3917	3.25677	0.857455	3.79818	0.000145761	0.000321447	Casp4	protein_coding
ENSMUSG00000041117	42.2211	3.25577	0.798457	4.07757	4.55079e-05	0.000108208	Ccdc8	protein_coding
ENSMUSG00000024381	109.673	3.25478	0.373341	8.71796	2.83256e-18	2.29994e-17	Bin1	protein_coding
ENSMUSG00000056145	26.6944	3.24925	0.76263	4.26059	2.03888e-05	5.08827e-05	AI504432	lincRNA
ENSMUSG00000066800	88.6151	3.24863	0.410707	7.90985	2.57696e-15	1.70896e-14	Rnasel	protein_coding
ENSMUSG00000030683	1046.99	3.24492	0.159694	20.3196	8.62937e-92	6.71522e-90	Sez6l2	protein_coding
ENSMUSG00000074578	180.925	3.24445	0.265996	12.1974	3.20985e-34	5.49527e-33	Zfas1	processed_transcript
ENSMUSG00000106734	37.1216	3.24062	0.57953	5.59181	2.24717e-08	7.88475e-08	Gm20559	processed_transcript
ENSMUSG00000029231	337.872	3.23797	0.405444	7.98625	1.39104e-15	9.40429e-15	Pdgfra	protein_coding
ENSMUSG00000056116	36.9905	3.23789	0.640488	5.05536	4.29589e-07	1.31098e-06	H2-T22	protein_coding
ENSMUSG00000057329	31.1937	3.23736	0.828343	3.90823	9.29733e-05	0.000211144	Bcl2	protein_coding
ENSMUSG00000025780	131.313	3.23556	0.491145	6.58779	4.46429e-11	2.05837e-10	Itih5	protein_coding
ENSMUSG00000086841	1681.34	3.23237	0.118748	27.2204	3.72373e-163	1.02315e-160	2410006H16Rik	processed_transcript
ENSMUSG00000031710	22.497	3.23196	0.686119	4.7105	2.47112e-06	6.89793e-06	Ucp1	protein_coding
ENSMUSG00000018920	480.08	3.23004	0.189558	17.0398	4.15998e-65	1.70506e-63	Cxcl16	protein_coding
ENSMUSG00000040249	1018.93	3.22469	0.503013	6.41074	1.44811e-10	6.39213e-10	Lrp1	protein_coding
ENSMUSG00000022180	302.606	3.22365	0.411314	7.83744	4.59811e-15	2.99139e-14	Slc7a8	protein_coding
ENSMUSG00000018654	82.8577	3.22292	0.51848	6.21609	5.09682e-10	2.13625e-09	Ikzf1	protein_coding
ENSMUSG00000060063	85.5783	3.22199	0.407628	7.90424	2.69583e-15	1.78407e-14	Alox5ap	protein_coding
ENSMUSG00000074968	38.4497	3.2202	0.583666	5.5172	3.4444e-08	1.18483e-07	Ano3	protein_coding
ENSMUSG00000051439	134.509	3.21843	0.42733	7.53148	5.01693e-14	2.98947e-13	Cd14	protein_coding
ENSMUSG00000049580	40.6344	3.21723	0.675481	4.76287	1.9086e-06	5.39333e-06	Tsku	protein_coding
ENSMUSG00000089871	58.9119	3.2147	0.44296	7.25733	3.94816e-13	2.17932e-12	Speer4cos	antisense
ENSMUSG00000033508	98.1924	3.21437	0.410976	7.82131	5.22755e-15	3.38505e-14	Asprv1	protein_coding
ENSMUSG00000117472	160.735	3.21433	0.289909	11.0874	1.44461e-28	1.95806e-27	Gm4601	processed_pseudogene
ENSMUSG00000056529	50.4574	3.21395	0.540863	5.94225	2.81129e-09	1.08833e-08	Ptafr	protein_coding
ENSMUSG00000020395	32.2799	3.21357	0.806833	3.98295	6.80655e-05	0.00015798	Itk	protein_coding
ENSMUSG00000025934	101.41	3.2099	1.10625	2.90161	0.00371249	0.00660315	Gsta3	protein_coding
ENSMUSG00000016494	279.415	3.20778	0.41713	7.69012	1.46992e-14	9.17834e-14	Cd34	protein_coding
ENSMUSG00000025491	9.91924	3.20162	1.02029	3.13797	0.00170124	0.00320111	Ifitm1	protein_coding
ENSMUSG00000049152	10.0939	3.20147	1.01943	3.14046	0.00168684	0.00317562	Ugt3a2	protein_coding
ENSMUSG00000079298	11.9479	3.20123	0.967339	3.30931	0.000935249	0.00183294	Klrb1b	protein_coding
ENSMUSG00000032750	27.2824	3.19732	0.818468	3.90647	9.36555e-05	0.00021252	Gab3	protein_coding
ENSMUSG00000040181	60.444	3.19402	0.583052	5.47811	4.29898e-08	1.46476e-07	Fmo1	protein_coding
ENSMUSG00000021822	87.7221	3.19329	0.398726	8.00874	1.15887e-15	7.89464e-15	Plau	protein_coding
ENSMUSG00000052684	1282.46	3.18759	0.275381	11.5752	5.50296e-31	8.33723e-30	Jun	protein_coding
ENSMUSG00000059981	7278	3.18335	0.112353	28.3334	1.33934e-176	4.8866e-174	Taok2	protein_coding
ENSMUSG00000033192	78.4455	3.18199	0.499677	6.36809	1.91403e-10	8.35922e-10	Lpcat2	protein_coding
ENSMUSG00000000058	15.939	3.18121	0.869425	3.65898	0.000253217	0.000540636	Cav2	protein_coding
ENSMUSG00000040943	53.494	3.17805	0.510083	6.23045	4.65086e-10	1.95781e-09	Tet2	protein_coding
ENSMUSG00000043631	93.8087	3.17574	0.52921	6.00091	1.96217e-09	7.70332e-09	Ecm2	protein_coding
ENSMUSG00000087590	366.501	3.17423	0.187611	16.9192	3.24837e-64	1.29795e-62	Epb41l4aos	lincRNA
ENSMUSG00000027763	287.077	3.17347	0.439679	7.21771	5.28716e-13	2.88693e-12	Mbnl1	protein_coding
ENSMUSG00000105703	136.804	3.17249	0.931318	3.40645	0.000658138	0.00131936	Gm43305	processed_transcript
ENSMUSG00000021268	69.2071	3.17046	0.435345	7.28263	3.27376e-13	1.82243e-12	Meg3	lincRNA
ENSMUSG00000048096	15.6987	3.16645	1.03617	3.05592	0.00224369	0.00413339	Lmod1	protein_coding
ENSMUSG00000027322	167.298	3.16364	0.34594	9.14504	5.96064e-20	5.34273e-19	Siglec1	protein_coding
ENSMUSG00000006542	9.95905	3.16202	1.10689	2.85666	0.00428118	0.00753335	Prkag3	protein_coding
ENSMUSG00000026430	54.9623	3.15998	0.605513	5.21868	1.80204e-07	5.74834e-07	Rassf5	protein_coding
ENSMUSG00000054203	11.4354	3.15951	1.08096	2.92289	0.003468	0.00620411	Ifi205	protein_coding
ENSMUSG00000058135	2093.17	3.15926	0.792901	3.98444	6.76396e-05	0.00015704	Gstm1	protein_coding
ENSMUSG00000020205	25.3343	3.15687	0.675228	4.67526	2.93583e-06	8.11777e-06	Phlda1	protein_coding
ENSMUSG00000038175	73.815	3.15589	0.411222	7.67442	1.66163e-14	1.03271e-13	Mylip	protein_coding
ENSMUSG00000041736	54.8052	3.15213	0.582645	5.41004	6.30121e-08	2.11364e-07	Tspo	protein_coding
ENSMUSG00000022987	11.4748	3.15013	1.00313	3.14032	0.00168765	0.00317688	Zfp641	protein_coding
ENSMUSG00000052854	120.75	3.14642	0.505566	6.22355	4.86027e-10	2.04203e-09	Nrk	protein_coding
ENSMUSG00000057715	259.529	3.14413	0.220006	14.2911	2.48532e-46	6.22197e-45	A830018L16Rik	protein_coding
ENSMUSG00000020423	647.546	3.14342	0.289696	10.8507	1.9782e-27	2.53027e-26	Btg2	protein_coding
ENSMUSG00000082286	3031.45	3.14228	0.148235	21.1979	9.98276e-100	9.33514e-98	Pisd-ps1	transcribed_unprocessed_pseudogene
ENSMUSG00000025993	152.137	3.13843	0.305404	10.2763	9.01258e-25	1.02601e-23	Slc40a1	protein_coding
ENSMUSG00000004044	144.784	3.13779	0.521439	6.01757	1.77059e-09	6.98817e-09	Cavin1	protein_coding
ENSMUSG00000028517	326.416	3.13763	0.684084	4.58661	4.50498e-06	1.21604e-05	Plpp3	protein_coding
ENSMUSG00000103509	9.43047	3.13725	1.11752	2.80733	0.00499542	0.0086885	Gm38372	TEC
ENSMUSG00000052760	15.1848	3.13472	0.913802	3.43041	0.00060267	0.00121462	A630001G21Rik	protein_coding
ENSMUSG00000020641	17.1953	3.13198	0.879248	3.56212	0.000367877	0.00076748	Rsad2	protein_coding
ENSMUSG00000029919	78.1779	3.13042	0.384838	8.13439	4.14009e-16	2.9122e-15	Hpgds	protein_coding
ENSMUSG00000110087	13.3315	3.12389	0.903888	3.45606	0.000548139	0.00111166	Gm45309	sense_intronic
ENSMUSG00000031778	28.7605	3.12218	0.677806	4.6063	4.09894e-06	1.11278e-05	Cx3cl1	protein_coding
ENSMUSG00000052305	1524.98	3.1215	0.580378	5.37839	7.51552e-08	2.50023e-07	Hbb-bs	protein_coding
ENSMUSG00000023224	699.43	3.12093	0.542973	5.74785	9.03858e-09	3.30805e-08	Serping1	protein_coding
ENSMUSG00000052468	30.2895	3.12079	0.662436	4.71107	2.46414e-06	6.8793e-06	Pmp2	protein_coding
ENSMUSG00000062980	78.536	3.11762	0.590438	5.28018	1.29056e-07	4.17968e-07	Cped1	protein_coding
ENSMUSG00000022893	114.899	3.11426	0.425638	7.31668	2.54176e-13	1.42744e-12	Adamts1	protein_coding
ENSMUSG00000022831	91.7168	3.11414	0.4553	6.83976	7.93283e-12	3.90604e-11	Hcls1	protein_coding
ENSMUSG00000069917	138.859	3.11074	0.51591	6.02961	1.64354e-09	6.51446e-09	Hba-a2	protein_coding
ENSMUSG00000031700	273.717	3.10927	0.70783	4.39268	1.1196e-05	2.87534e-05	Gpt2	protein_coding
ENSMUSG00000026879	2764.07	3.10556	0.267814	11.596	4.31938e-31	6.56641e-30	Gsn	protein_coding
ENSMUSG00000001270	71.5675	3.10449	0.522965	5.93633	2.91465e-09	1.12678e-08	Ckb	protein_coding
ENSMUSG00000090795	22.2688	3.10272	0.77952	3.98029	6.883e-05	0.000159588	Gm7346	unprocessed_pseudogene
ENSMUSG00000105003	60.2147	3.10269	0.413317	7.50681	6.05866e-14	3.59482e-13	Gm40055	lincRNA
ENSMUSG00000105391	7.57884	3.10202	1.12218	2.76428	0.00570482	0.00982485	Gm43401	antisense
ENSMUSG00000017754	480.155	3.09909	0.296097	10.4664	1.23177e-25	1.46054e-24	Pltp	protein_coding
ENSMUSG00000030103	145.167	3.09894	0.453716	6.83013	8.48406e-12	4.16456e-11	Bhlhe40	protein_coding
ENSMUSG00000026395	267.782	3.09833	0.406942	7.6137	2.6636e-14	1.62816e-13	Ptprc	protein_coding
ENSMUSG00000000530	56.8803	3.09806	0.583097	5.31311	1.07769e-07	3.52153e-07	Acvrl1	protein_coding
ENSMUSG00000097739	72.9581	3.09794	0.403468	7.67827	1.61249e-14	1.00329e-13	Gm2539	transcribed_unprocessed_pseudogene
ENSMUSG00000036986	164.063	3.09696	0.272133	11.3803	5.24237e-30	7.62576e-29	Pml	protein_coding
ENSMUSG00000029675	30.2391	3.09693	0.670847	4.61644	3.90379e-06	1.06344e-05	Eln	protein_coding
ENSMUSG00000040483	26.2756	3.09508	0.752788	4.11149	3.93108e-05	9.4197e-05	Xaf1	protein_coding
ENSMUSG00000009281	52.5758	3.09213	0.614187	5.03451	4.79073e-07	1.45322e-06	Rarres2	protein_coding
ENSMUSG00000097328	20.6511	3.08985	0.730408	4.23031	2.33371e-05	5.76972e-05	Tnfsf12	protein_coding
ENSMUSG00000013846	100.25	3.08357	0.364028	8.47068	2.43957e-17	1.86133e-16	St3gal1	protein_coding
ENSMUSG00000085666	26.9534	3.0818	1.9608	1.5717	0.116019	0.155194	Tdg-ps2	processed_pseudogene
ENSMUSG00000025810	159.053	3.08004	0.334126	9.21818	3.02189e-20	2.75636e-19	Nrp1	protein_coding
ENSMUSG00000060802	722.582	3.07593	0.317183	9.69766	3.08488e-22	3.12789e-21	B2m	protein_coding
ENSMUSG00000038679	27.7521	3.07586	0.626357	4.91071	9.07491e-07	2.66031e-06	Trps1	protein_coding
ENSMUSG00000026840	435.695	3.07553	0.693082	4.43747	9.10244e-06	2.35919e-05	Lamc3	protein_coding
ENSMUSG00000020407	46.8266	3.07518	0.499658	6.15457	7.52815e-10	3.10444e-09	Upp1	protein_coding
ENSMUSG00000028268	38.6398	3.07324	0.547494	5.61328	1.98531e-08	7.00684e-08	Gbp3	protein_coding
ENSMUSG00000046879	59.6147	3.07314	0.564218	5.44672	5.13078e-08	1.73542e-07	Irgm1	protein_coding
ENSMUSG00000043832	25.9995	3.06591	0.661647	4.63376	3.59087e-06	9.82524e-06	Clec4a3	protein_coding
ENSMUSG00000037405	150.131	3.06407	0.332499	9.21526	3.10516e-20	2.82883e-19	Icam1	protein_coding
ENSMUSG00000036667	42.3477	3.06323	0.629183	4.86858	1.12406e-06	3.2587e-06	Tcaf1	protein_coding
ENSMUSG00000064373	2306.74	3.0627	0.241054	12.7054	5.51736e-37	1.04506e-35	Selenop	protein_coding
ENSMUSG00000102074	7.31142	3.06141	1.12216	2.72814	0.00636933	0.0108783	Gm29020	lincRNA
ENSMUSG00000098557	492.949	3.05724	0.293668	10.4105	2.21994e-25	2.58946e-24	Kctd12	protein_coding
ENSMUSG00000001128	91.1684	3.05711	0.364317	8.39133	4.80673e-17	3.60804e-16	Cfp	protein_coding
ENSMUSG00000029771	58.9777	3.05643	0.459941	6.64525	3.02698e-11	1.4165e-10	Irf5	protein_coding
ENSMUSG00000034177	704.004	3.05544	0.196478	15.551	1.56547e-54	4.98441e-53	Rnf43	protein_coding
ENSMUSG00000033033	23.857	3.05479	0.799133	3.82263	0.000132036	0.000293098	Calhm2	protein_coding
ENSMUSG00000034708	912.129	3.05399	0.221395	13.7943	2.75894e-43	6.31068e-42	Grn	protein_coding
ENSMUSG00000062031	22.0233	3.05153	0.733223	4.1618	3.15742e-05	7.65736e-05	Pgghg	protein_coding
ENSMUSG00000015134	88.0329	3.04985	0.539419	5.65397	1.56786e-08	5.59294e-08	Aldh1a3	protein_coding
ENSMUSG00000107096	152.613	3.04863	0.284788	10.7049	9.6494e-27	1.19642e-25	Gm43597	lincRNA
ENSMUSG00000105300	17.8908	3.04762	0.902124	3.37827	0.000729444	0.00145228	Gm30613	antisense
ENSMUSG00000003283	44.1788	3.04739	0.551497	5.52566	3.28252e-08	1.13142e-07	Hck	protein_coding
ENSMUSG00000025647	161.343	3.04572	0.488106	6.23988	4.37903e-10	1.84933e-09	Shisa5	protein_coding
ENSMUSG00000112023	238.214	3.04539	0.276995	10.9944	4.06673e-28	5.37465e-27	Lilr4b	protein_coding
ENSMUSG00000037031	65.2472	3.04533	0.435919	6.98601	2.82817e-12	1.45535e-11	Tspan15	protein_coding
ENSMUSG00000050211	196.655	3.04484	0.970831	3.13632	0.0017108	0.00321747	Pla2g4e	protein_coding
ENSMUSG00000113662	272.506	3.04397	0.261283	11.6501	2.29206e-31	3.52781e-30	Gm35558	TEC
ENSMUSG00000027712	221.091	3.04113	0.390501	7.78778	6.81971e-15	4.36901e-14	Anxa5	protein_coding
ENSMUSG00000021696	34.5246	3.03979	0.542283	5.60555	2.07597e-08	7.31056e-08	Elovl7	protein_coding
ENSMUSG00000078289	23.9133	3.0396	0.69569	4.36919	1.2471e-05	3.18918e-05	Gm10923	processed_pseudogene
ENSMUSG00000053560	332.127	3.03945	0.326454	9.31048	1.27253e-20	1.1845e-19	Ier2	protein_coding
ENSMUSG00000073409	66.9789	3.03638	0.551193	5.50874	3.6142e-08	1.24055e-07	H2-Q6	protein_coding
ENSMUSG00000110476	23.7331	3.0336	0.722406	4.1993	2.67737e-05	6.55674e-05	4930422C21Rik	lincRNA
ENSMUSG00000116589	37.5038	3.03269	0.575812	5.2668	1.38823e-07	4.48099e-07	Gm31323	antisense
ENSMUSG00000036469	59.3025	3.03242	0.424801	7.13844	9.43986e-13	5.03888e-12	Marchf1	protein_coding
ENSMUSG00000073490	257.873	3.03214	0.291256	10.4106	2.21904e-25	2.58946e-24	Ifi207	protein_coding
ENSMUSG00000028369	57.4089	3.0302	0.567548	5.33912	9.34002e-08	3.07866e-07	Svep1	protein_coding
ENSMUSG00000027009	90.6308	3.02929	0.575439	5.26432	1.40707e-07	4.54048e-07	Itga4	protein_coding
ENSMUSG00000046272	59.0346	3.02483	0.450261	6.71795	1.84298e-11	8.81145e-11	Olfr1444	protein_coding
ENSMUSG00000034652	41.5646	3.02389	0.620633	4.87227	1.10326e-06	3.20215e-06	Cd300a	protein_coding
ENSMUSG00000026536	16.2491	3.02302	0.791727	3.81827	0.000134393	0.000297943	Ifi211	protein_coding
ENSMUSG00000029135	299.795	3.01935	0.254311	11.8727	1.64116e-32	2.65448e-31	Fosl2	protein_coding
ENSMUSG00000037217	19.6953	3.01827	0.727137	4.1509	3.3117e-05	8.00621e-05	Syn1	protein_coding
ENSMUSG00000015568	151.338	3.01788	0.302972	9.96094	2.25918e-23	2.415e-22	Lpl	protein_coding
ENSMUSG00000106379	256.201	3.01222	0.848433	3.55034	0.00038474	0.000800483	Lhfpl3	protein_coding
ENSMUSG00000032714	19.9403	3.01017	0.932489	3.2281	0.00124614	0.00239707	Syde1	protein_coding
ENSMUSG00000090268	14.5366	3.00763	1.20339	2.4993	0.0124439	0.0202287	Spopfm3	protein_coding
ENSMUSG00000010067	4915.91	3.00688	0.122358	24.5745	2.36838e-133	4.50519e-131	Rassf1	protein_coding
ENSMUSG00000020142	99.8913	3.00442	0.400965	7.49298	6.73264e-14	3.97353e-13	Slc1a4	protein_coding
ENSMUSG00000015085	77.8834	3.00008	0.516376	5.80989	6.25147e-09	2.33092e-08	Entpd2	protein_coding
ENSMUSG00000076617	102.935	2.99895	0.394367	7.60445	2.86128e-14	1.74515e-13	Ighm	IG_C_gene
ENSMUSG00000001506	331.327	2.99858	0.376588	7.96249	1.68608e-15	1.13301e-14	Col1a1	protein_coding
ENSMUSG00000005973	60.2665	2.99817	0.644486	4.65203	3.28678e-06	9.03652e-06	Rcn1	protein_coding
ENSMUSG00000097214	26.6096	2.99783	0.674473	4.4447	8.80151e-06	2.28706e-05	Gm19791	unprocessed_pseudogene
ENSMUSG00000074342	14.2664	2.99449	0.877374	3.41302	0.00064248	0.00129018	I830077J02Rik	protein_coding
ENSMUSG00000026712	1052.86	2.99446	0.221546	13.5162	1.25474e-41	2.72976e-40	Mrc1	protein_coding
ENSMUSG00000015243	913.764	2.99444	0.269745	11.101	1.2408e-28	1.68386e-27	Abca1	protein_coding
ENSMUSG00000023169	40.7689	2.99392	0.666507	4.49195	7.05743e-06	1.85728e-05	Slc38a1	protein_coding
ENSMUSG00000035778	65.1414	2.99236	0.513502	5.82736	5.63094e-09	2.11265e-08	Ggta1	protein_coding
ENSMUSG00000024646	842.039	2.98722	0.19718	15.1497	7.61647e-52	2.24222e-50	Cyb5a	protein_coding
ENSMUSG00000085449	26.299	2.98393	0.620974	4.80525	1.54561e-06	4.40957e-06	Gm15520	antisense
ENSMUSG00000005686	40.3086	2.98282	0.650664	4.58428	4.55561e-06	1.22858e-05	Ampd3	protein_coding
ENSMUSG00000037868	145.716	2.98207	0.328901	9.06679	1.2258e-19	1.07584e-18	Egr2	protein_coding
ENSMUSG00000032093	29.4431	2.97955	0.851144	3.50064	0.000464145	0.000953216	Cd3e	protein_coding
ENSMUSG00000047045	136.102	2.97948	0.481123	6.19276	5.91181e-10	2.45931e-09	Tmem164	protein_coding
ENSMUSG00000004814	28.1313	2.97887	0.676444	4.40372	1.0641e-05	2.7404e-05	Ccl24	protein_coding
ENSMUSG00000026170	197.563	2.97874	0.357091	8.34168	7.32419e-17	5.43176e-16	Cyp27a1	protein_coding
ENSMUSG00000060675	36.7758	2.97808	0.707074	4.21183	2.53309e-05	6.22325e-05	Plaat3	protein_coding
ENSMUSG00000052336	276.354	2.97723	0.707226	4.20973	2.55675e-05	6.27792e-05	Cx3cr1	protein_coding
ENSMUSG00000086448	390.392	2.97548	0.192377	15.4669	5.80061e-54	1.78807e-52	9330162012Rik	bidirectional_promoter_lncRNA
ENSMUSG00000041390	48.7334	2.97339	0.580626	5.12101	3.0391e-07	9.43744e-07	Mdfic	protein_coding
ENSMUSG00000074739	183.298	2.97326	0.252738	11.7642	5.96759e-32	9.39284e-31	Gm10750	TEC
ENSMUSG00000024235	43.3201	2.96903	0.479418	6.19299	5.90337e-10	2.45626e-09	Map3k8	protein_coding
ENSMUSG00000033446	17.6047	2.96838	0.875042	3.39227	0.000693163	0.00138521	Lpar6	protein_coding
ENSMUSG00000026896	38.5029	2.96503	0.644462	4.60079	4.20891e-06	1.14083e-05	Ifih1	protein_coding
ENSMUSG00000050394	22.2078	2.96345	0.885968	3.34488	0.000823188	0.00162737	Armcx6	protein_coding
ENSMUSG00000056220	32.8127	2.96304	0.613029	4.83343	1.34199e-06	3.86282e-06	Pla2g4a	protein_coding
ENSMUSG00000090043	133.667	2.96225	0.298505	9.9236	3.28671e-23	3.48494e-22	Gm16167	processed_pseudogene
ENSMUSG00000106004	36.1107	2.9618	0.52642	5.62632	1.841e-08	6.52687e-08	Gm43391	antisense
ENSMUSG00000055546	24.3656	2.96147	0.640502	4.62366	3.77021e-06	1.02919e-05	Timd4	protein_coding
ENSMUSG00000020374	48.3958	2.96065	0.448522	6.60089	4.08697e-11	1.88909e-10	Rasgef1c	protein_coding
ENSMUSG00000020399	39.8759	2.95488	0.56302	5.24827	1.53537e-07	4.93662e-07	Havcr2	protein_coding
ENSMUSG00000074743	129.509	2.95351	0.449494	6.57074	5.00657e-11	2.29555e-10	Thbd	protein_coding
ENSMUSG00000047592	27.403	2.94865	0.721954	4.08426	4.42176e-05	0.000105286	Nxpe5	protein_coding
ENSMUSG00000035226	84.7692	2.94757	0.580384	5.07865	3.80131e-07	1.1687e-06	Rims4	protein_coding
ENSMUSG00000019832	30.7208	2.94277	0.551007	5.34072	9.25806e-08	3.05391e-07	Rab32	protein_coding
ENSMUSG00000037731	44.7197	2.9415	0.602799	4.87974	1.06227e-06	3.09004e-06	Themis2	protein_coding
ENSMUSG00000036256	260.726	2.94072	0.433425	6.78484	1.16217e-11	5.63024e-11	Igfbp7	protein_coding
ENSMUSG00000017760	357.446	2.93539	0.26059	11.2644	1.96629e-29	2.76973e-28	Ctsa	protein_coding
ENSMUSG00000015133	49.2445	2.93457	0.560084	5.23953	1.60987e-07	5.16422e-07	Lrrk1	protein_coding
ENSMUSG00000040613	44.0816	2.93049	0.569959	5.14159	2.72427e-07	8.51922e-07	Apobec1	protein_coding
ENSMUSG00000045817	474.083	2.92987	0.342956	8.54299	1.30794e-17	1.01215e-16	Zfp36l2	protein_coding
ENSMUSG00000029630	18.5316	2.9272	0.712591	4.10783	3.99391e-05	9.56202e-05	Cyp3a25	protein_coding
ENSMUSG00000078670	8.43627	2.92637	1.04057	2.81227	0.00491926	0.00856609	Fam174b	protein_coding
ENSMUSG00000079038	9.98913	2.9263	1.0237	2.85854	0.00425591	0.00749423	D130040H23Rik	protein_coding
ENSMUSG00000097885	8.25388	2.92413	1.14841	2.54625	0.0108888	0.0178995	5031434O11Rik	processed_transcript
ENSMUSG00000038418	1855.77	2.92229	0.446327	6.54742	5.85404e-11	2.67421e-10	Egr1	protein_coding
ENSMUSG00000003545	2233.04	2.92135	0.271455	10.7618	5.21137e-27	6.54909e-26	Fosb	protein_coding
ENSMUSG00000064330	359.62	2.91988	0.255083	11.4467	2.44141e-30	3.61999e-29	Pde6h	protein_coding
ENSMUSG00000031389	32.1672	2.91917	0.710023	4.11138	3.93305e-05	9.42339e-05	Arhgap4	protein_coding
ENSMUSG00000090742	58.5954	2.91852	0.458012	6.37215	1.86397e-10	8.15182e-10	Gm3008	unprocessed_pseudogene
ENSMUSG00000043279	47.1215	2.91472	0.618166	4.71511	2.41581e-06	6.74946e-06	Trim56	protein_coding
ENSMUSG00000095115	54.9272	2.91383	0.532507	5.47191	4.45204e-08	1.51575e-07	Itpripl2	protein_coding
ENSMUSG00000050708	1501.25	2.91366	0.220975	13.1855	1.06395e-39	2.18242e-38	Ftl1	protein_coding
ENSMUSG00000030921	61.6609	2.91309	0.545667	5.33859	9.36726e-08	3.08627e-07	Trim30a	protein_coding
ENSMUSG00000026012	21.9492	2.91255	0.786792	3.70181	0.000214071	0.000461976	Cd28	protein_coding
ENSMUSG00000027082	48.4847	2.90958	0.59044	4.92782	8.31506e-07	2.45177e-06	Tfpi	protein_coding
ENSMUSG00000071001	11.6645	2.90873	0.925038	3.14444	0.00166405	0.0031383	Hrct1	protein_coding
ENSMUSG00000045679	21.5048	2.90784	0.766547	3.79342	0.000148584	0.000327318	Pqlc3	protein_coding
ENSMUSG00000106026	35.1383	2.90779	0.547785	5.30828	1.10667e-07	3.61092e-07	Gm43131	lincRNA
ENSMUSG00000117007	53.5716	2.90629	0.428653	6.78006	1.20125e-11	5.81575e-11	Gm41556	lincRNA
ENSMUSG00000090863	90.7642	2.90162	0.410129	7.07491	1.49543e-12	7.85702e-12	A530084C06Rik	protein_coding
ENSMUSG00000092203	1615.58	2.90065	0.122567	23.666	8.08655e-124	1.27641e-121	1110038B12Rik	processed_transcript
ENSMUSG00000024737	66.6683	2.89943	0.454659	6.37714	1.8042e-10	7.90129e-10	Slc15a3	protein_coding
ENSMUSG00000024679	66.9383	2.89838	0.42469	6.8247	8.81074e-12	4.31255e-11	Ms4a6d	protein_coding
ENSMUSG00000078234	13.4443	2.89716	0.927115	3.12492	0.00177855	0.00333481	Klhdc7a	protein_coding
ENSMUSG00000106891	8.47527	2.89698	1.15647	2.50502	0.0122445	0.0199357	Gm43460	TEC
ENSMUSG00000079018	18.4456	2.89652	0.783006	3.69923	0.000216253	0.000466279	Ly6c1	protein_coding
ENSMUSG00000036908	306.464	2.89545	0.282031	10.2664	9.98201e-25	1.13347e-23	Unc93b1	protein_coding
ENSMUSG00000041120	69.9964	2.89545	0.595487	4.86232	1.16019e-06	3.35908e-06	Nbl1	protein_coding
ENSMUSG00000002504	43.8524	2.89509	0.862206	3.35777	0.000785738	0.00155804	Slc9a3r2	protein_coding
ENSMUSG00000049112	44.7326	2.89401	0.623599	4.64081	3.47047e-06	9.51803e-06	Oxtr	protein_coding
ENSMUSG00000031616	53.81	2.8893	0.644385	4.48382	7.332e-06	1.92612e-05	Ednra	protein_coding
ENSMUSG00000067924	10.0068	2.88813	0.998201	2.89333	0.00381178	0.00676461	Rtl8b	protein_coding
ENSMUSG00000019960	192.241	2.886	0.375454	7.68669	1.50985e-14	9.4206e-14	Dusp6	protein_coding
ENSMUSG00000024095	20351.6	2.88526	0.103777	27.8025	4.05174e-170	1.3459e-167	Hnrnpll	protein_coding
ENSMUSG00000038884	19.8118	2.88434	0.747645	3.8579	0.000114366	0.000256405	Shfl	protein_coding
ENSMUSG00000021835	11.7129	2.88345	1.17762	2.44855	0.0143432	0.0230669	Bmp4	protein_coding
ENSMUSG00000110656	14.5841	2.88252	0.839579	3.43329	0.000596308	0.00120245	Gm20735	lincRNA
ENSMUSG00000053279	1224.65	2.88083	0.720379	3.99905	6.35969e-05	0.000148273	Aldh1a1	protein_coding
ENSMUSG00000003161	65.5531	2.88043	0.530813	5.42645	5.74847e-08	1.93435e-07	Sri	protein_coding
ENSMUSG00000098789	36.152	2.87883	0.557076	5.16775	2.36929e-07	7.45207e-07	Jmjd7	protein_coding
ENSMUSG00000039942	39.0679	2.87872	0.599535	4.80159	1.5741e-06	4.48739e-06	Ptger4	protein_coding
ENSMUSG00000031246	168.632	2.87724	0.369601	7.78473	6.98617e-15	4.46922e-14	Sh3bgrl	protein_coding
ENSMUSG00000052821	16.7174	2.87572	1.0593	2.71473	0.00663306	0.0112993	Cysltr1	protein_coding
ENSMUSG00000061778	35.9426	2.8749	0.555706	5.17342	2.29843e-07	7.24148e-07	Mospd2	protein_coding
ENSMUSG00000056501	29.0775	2.87396	0.651225	4.41316	1.01875e-05	2.62817e-05	Cebpb	protein_coding
ENSMUSG00000091116	19.4131	2.87335	0.735092	3.90883	9.27449e-05	0.000210712	Gm7991	unprocessed_pseudogene
ENSMUSG00000036545	108.372	2.87179	0.456444	6.29165	3.14112e-10	1.3444e-09	Adamts2	protein_coding
ENSMUSG00000019970	76.7492	2.87068	0.372843	7.69944	1.36667e-14	8.55359e-14	Sgk1	protein_coding
ENSMUSG00000024030	172.431	2.86522	0.256803	11.1573	6.59955e-29	9.08347e-28	Abcg1	protein_coding
ENSMUSG00000022330	133.681	2.8652	0.44294	6.4686	9.89127e-11	4.42671e-10	Osr2	protein_coding
ENSMUSG00000043342	19.1679	2.86489	0.941964	3.0414	0.0023548	0.00432556	Hoxd9	protein_coding
ENSMUSG00000056737	118.394	2.86486	0.470321	6.0913	1.11996e-09	4.52455e-09	Capg	protein_coding
ENSMUSG00000026697	178.063	2.86416	0.315288	9.08425	1.04413e-19	9.21781e-19	Myoc	protein_coding
ENSMUSG00000073411	841.919	2.86384	0.273934	10.4545	1.39744e-25	1.65345e-24	H2-D1	protein_coding
ENSMUSG00000047037	30.8846	2.86301	0.566669	5.05234	4.36422e-07	1.33037e-06	Nipa1	protein_coding
ENSMUSG00000112901	34.6597	2.86048	0.687779	4.15902	3.1962e-05	7.74802e-05	Gm18514	processed_pseudogene
ENSMUSG00000027962	488.911	2.85666	0.791061	3.61117	0.00030482	0.000643223	Vcam1	protein_coding
ENSMUSG00000024427	25.9721	2.85503	0.662827	4.30736	1.65215e-05	4.16471e-05	Spry4	protein_coding
ENSMUSG00000046688	40.855	2.85465	0.539051	5.29569	1.18566e-07	3.85453e-07	Tifa	protein_coding
ENSMUSG00000020812	523.554	2.85201	0.197189	14.4634	2.0649e-47	5.34376e-46	Snhg16	antisense
ENSMUSG00000032281	900.31	2.85167	0.692836	4.11594	3.85604e-05	9.24983e-05	Acsbg1	protein_coding
ENSMUSG00000011256	139.108	2.85138	0.392378	7.26694	3.67728e-13	2.03586e-12	Adam19	protein_coding
ENSMUSG00000018672	33.9244	2.84998	0.657283	4.336	1.45099e-05	3.67805e-05	Copz2	protein_coding
ENSMUSG00000020605	34.8728	2.84882	0.636257	4.47747	7.55331e-06	1.98098e-05	Hs1bp3	protein_coding
ENSMUSG00000033460	20.9204	2.84877	0.736172	3.8697	0.000108968	0.000245118	Armcx1	protein_coding
ENSMUSG00000055541	64.6558	2.84851	0.438645	6.4939	8.3644e-11	3.76457e-10	Lair1	protein_coding
ENSMUSG00000071141	9.84682	2.84563	1.07458	2.64814	0.00809368	0.0136011	Rpl36a-ps3	processed_pseudogene
ENSMUSG00000029413	66.2041	2.84379	0.473961	6.00006	1.97243e-09	7.7395e-09	Naaa	protein_coding
ENSMUSG00000071553	217.066	2.84277	0.278444	10.2095	1.79776e-24	2.02689e-23	Cpa2	protein_coding
ENSMUSG00000068874	160.125	2.84253	0.473516	6.00303	1.93674e-09	7.61153e-09	Selenbp1	protein_coding
ENSMUSG00000025225	74.0572	2.84249	0.448917	6.33188	2.42188e-10	1.04744e-09	Nfkb2	protein_coding
ENSMUSG00000030963	19.1275	2.84227	0.726568	3.91192	9.15665e-05	0.000208268	Umod	protein_coding
ENSMUSG00000029254	116.779	2.84165	0.437045	6.50196	7.92803e-11	3.57396e-10	Stap1	protein_coding
ENSMUSG00000026158	47.825	2.83975	0.491084	5.78262	7.35475e-09	2.72132e-08	Ogfrl1	protein_coding
ENSMUSG00000074156	282.384	2.83749	0.235505	12.0486	1.97378e-33	3.29545e-32	Ces1h	protein_coding
ENSMUSG00000032596	48.1286	2.83744	0.545349	5.20297	1.96126e-07	6.22945e-07	Uba7	protein_coding
ENSMUSG00000016256	177.531	2.83728	0.313693	9.04479	1.49955e-19	1.31032e-18	Ctsz	protein_coding
ENSMUSG00000032812	131.941	2.83536	0.408694	6.93762	3.98766e-12	2.02717e-11	Arap1	protein_coding
ENSMUSG00000108612	12.8562	2.83432	0.884021	3.20617	0.00134515	0.00257483	Gm44634	unprocessed_pseudogene
ENSMUSG00000001119	230.29	2.82837	0.416747	6.7868	1.1465e-11	5.55675e-11	Col6a1	protein_coding
ENSMUSG00000072723	2520.22	2.82664	0.129086	21.8972	2.76014e-106	2.92522e-104	Gm10044	transcribed_unprocessed_pseudogene
ENSMUSG00000023046	274.305	2.82522	0.709679	3.98098	6.86325e-05	0.000159163	Igfbp6	protein_coding
ENSMUSG00000029504	2213.91	2.82494	0.128745	21.9421	1.03045e-106	1.10791e-104	Ddx51	protein_coding
ENSMUSG00000030966	25.4871	2.82338	0.652367	4.32791	1.50532e-05	3.81186e-05	Trim21	protein_coding
ENSMUSG00000021306	55.671	2.8221	0.453797	6.21885	5.00812e-10	2.10105e-09	Gpr137b	protein_coding
ENSMUSG00000029122	24.0821	2.82155	0.681879	4.13791	3.50479e-05	8.44732e-05	Evc	protein_coding
ENSMUSG00000040466	74.3901	2.82102	0.543391	5.19151	2.08598e-07	6.60957e-07	Blvrb	protein_coding
ENSMUSG00000006642	20.7828	2.82032	0.859975	3.27954	0.00103976	0.00202193	Tcf23	protein_coding
ENSMUSG00000030894	130.751	2.81813	0.39928	7.05803	1.6888e-12	8.84376e-12	Tpp1	protein_coding
ENSMUSG00000043418	25.3955	2.81761	0.596126	4.72653	2.28389e-06	6.39656e-06	Lrit2	protein_coding
ENSMUSG00000023905	28.081	2.81612	0.621758	4.52929	5.91813e-06	1.57139e-05	Tnfrsf12a	protein_coding
ENSMUSG00000026728	872.304	2.81279	0.315663	8.91074	5.06945e-19	4.29442e-18	Vim	protein_coding
ENSMUSG00000073489	64.839	2.81266	0.498066	5.64717	1.63108e-08	5.81005e-08	Ifi204	protein_coding
ENSMUSG00000039109	927.2	2.80746	0.169942	16.5201	2.63032e-61	9.92211e-60	F13a1	protein_coding
ENSMUSG00000056069	84.1643	2.80746	0.477541	5.87898	4.12792e-09	1.57018e-08	Otulinl	protein_coding
ENSMUSG00000010362	371.929	2.80541	0.6747	4.15801	3.21032e-05	7.77887e-05	Rdm1	protein_coding
ENSMUSG00000024498	6448.54	2.80353	0.108068	25.9422	2.22889e-148	5.22169e-146	Tcerg1	protein_coding
ENSMUSG00000117780	29.8705	2.80307	0.573724	4.88575	1.03036e-06	3.00429e-06	Gm3734	lincRNA
ENSMUSG00000028790	5402.35	2.80014	0.116797	23.9743	5.15431e-127	8.75681e-125	Khdrbs1	protein_coding
ENSMUSG00000104811	68.3334	2.79935	0.422132	6.63146	3.32377e-11	1.54822e-10	Gm33093	lincRNA
ENSMUSG00000043008	23.2102	2.7974	0.747704	3.74132	0.000183056	0.000398796	Klhl6	protein_coding
ENSMUSG00000105176	202.38	2.79534	0.237423	11.7737	5.3348e-32	8.42066e-31	Gm43668	TEC
ENSMUSG00000111146	181.89	2.79388	0.358204	7.79968	6.2063e-15	3.99558e-14	Gm35454	lincRNA
ENSMUSG00000004665	87.9952	2.78867	0.527702	5.28456	1.26009e-07	4.08636e-07	Cnn2	protein_coding
ENSMUSG00000074916	15.2328	2.78812	0.887656	3.14099	0.00168378	0.00317041	Chst14	protein_coding
ENSMUSG00000087174	51.3767	2.78727	0.476077	5.85466	4.77973e-09	1.80638e-08	5530601H04Rik	processed_transcript
ENSMUSG00000110124	38.5957	2.78664	0.50226	5.5482	2.88625e-08	1.00088e-07	Gm4247	processed_pseudogene
ENSMUSG00000042745	38.7196	2.7783	0.595163	4.66813	3.03956e-06	8.39206e-06	Id1	protein_coding
ENSMUSG00000037335	49.0284	2.77538	0.538501	5.1539	2.55119e-07	8.00273e-07	Hand1	protein_coding
ENSMUSG00000000290	178.01	2.77441	0.367228	7.55501	4.18843e-14	2.51464e-13	Itgb2	protein_coding
ENSMUSG00000040488	705.3	2.77069	0.61201	4.5272	5.97717e-06	1.58631e-05	Ltbp4	protein_coding
ENSMUSG00000031340	22.8295	2.76757	0.734425	3.76834	0.000164335	0.000359773	Gabre	protein_coding
ENSMUSG00000031209	16.6745	2.76471	0.81353	3.39841	0.000677798	0.00135621	Heph	protein_coding
ENSMUSG00000025964	98.2691	2.76247	0.521542	5.29674	1.17886e-07	3.83296e-07	Adam23	protein_coding
ENSMUSG00000050989	69.9405	2.76141	0.439022	6.28991	3.17643e-10	1.35873e-09	Selenon	protein_coding
ENSMUSG00000042436	27.2238	2.76126	0.684561	4.03362	5.49233e-05	0.00012927	Mfap4	protein_coding
ENSMUSG00000030630	54.9371	2.76071	0.665931	4.14565	3.38854e-05	8.18132e-05	Fah	protein_coding
ENSMUSG00000117899	104.135	2.7597	0.366827	7.52318	5.34618e-14	3.1814e-13	Gm50218	antisense
ENSMUSG00000017167	10.9187	2.75951	1.08132	2.55198	0.0107112	0.0176335	Cntnap1	protein_coding
ENSMUSG00000037578	725.891	2.75934	0.244671	11.2778	1.68993e-29	2.38648e-28	Pkd2l1	protein_coding
ENSMUSG00000034154	3123.61	2.75726	0.116078	23.7536	1.00912e-124	1.62747e-122	Ino80	protein_coding
ENSMUSG00000002985	3801.01	2.75675	0.411455	6.7	2.08413e-11	9.93454e-11	Apoe	protein_coding
ENSMUSG00000059555	36.5758	2.75645	0.629176	4.38105	1.18106e-05	3.02587e-05	Tor4a	protein_coding
ENSMUSG00000049103	73.2315	2.75166	0.781563	3.52072	0.000430379	0.000888544	Ccr2	protein_coding
ENSMUSG00000053475	12.3407	2.75009	0.96473	2.85063	0.00436323	0.00766743	Tnfaip6	protein_coding
ENSMUSG00000075225	234.591	2.74993	0.246899	11.1379	8.20503e-29	1.12169e-27	Ccdc162	protein_coding
ENSMUSG00000081534	147.593	2.7493	0.460995	5.96384	2.46382e-09	9.58314e-09	Slc48a1	protein_coding
ENSMUSG00000028108	278.264	2.74596	0.402721	6.81852	9.19826e-12	4.49137e-11	Ecm1	protein_coding
ENSMUSG00000039232	12.0398	2.74567	0.875717	3.13534	0.00171652	0.00322715	Stx11	protein_coding
ENSMUSG00000044217	15.0287	2.74539	0.822837	3.33649	0.000848431	0.00167385	Aqp5	protein_coding
ENSMUSG00000046546	38.073	2.74407	0.563321	4.87124	1.109e-06	3.21798e-06	Fam43a	protein_coding
ENSMUSG00000060703	106.779	2.74318	0.376796	7.28029	3.33102e-13	1.85338e-12	Cd302	protein_coding
ENSMUSG00000066361	71.4564	2.7424	0.650479	4.21597	2.4871e-05	6.12177e-05	Serpina3c	protein_coding
ENSMUSG00000020432	196.039	2.74175	0.291484	9.40617	5.14551e-21	4.93189e-20	Tcn2	protein_coding
ENSMUSG00000090272	51.8388	2.74008	0.55871	4.90428	9.37684e-07	2.74305e-06	Mndal	protein_coding
ENSMUSG00000033965	34.4463	2.73997	0.725167	3.77841	0.000157836	0.000346459	Slc16a2	protein_coding
ENSMUSG00000076465	21.2948	2.73877	0.678831	4.03454	5.47094e-05	0.000128807	Trbv5	TR_V_gene
ENSMUSG00000100009	21.2173	2.7386	0.761928	3.5943	0.000325264	0.000683447	Gm7967	lincRNA
ENSMUSG00000053158	63.2886	2.73855	0.433755	6.3136	2.72625e-10	1.17293e-09	Fes	protein_coding
ENSMUSG00000028344	426.968	2.73833	0.185065	14.7965	1.54246e-49	4.21216e-48	Invs	protein_coding
ENSMUSG00000020656	1799.23	2.73649	0.137211	19.9437	1.69976e-88	1.22032e-86	Grhl1	protein_coding
ENSMUSG00000017817	184.498	2.73577	0.261891	10.4462	1.52471e-25	1.79734e-24	Jph2	protein_coding
ENSMUSG00000063506	31.5925	2.73565	0.54266	5.04118	4.62681e-07	1.4056e-06	Arhgap22	protein_coding
ENSMUSG00000040435	442.479	2.73405	0.31047	8.80615	1.29515e-18	1.07515e-17	Ppp1r15a	protein_coding
ENSMUSG00000036395	61.2164	2.734	0.614693	4.44776	8.67711e-06	2.25605e-05	Glb1l2	protein_coding
ENSMUSG00000030541	94.82	2.7327	0.424911	6.43122	1.26584e-10	5.61988e-10	Idh2	protein_coding
ENSMUSG00000021223	928.01	2.73211	0.156013	17.512	1.15958e-68	5.20313e-67	Papln	protein_coding
ENSMUSG00000032265	69.3841	2.73073	0.424588	6.43147	1.26379e-10	5.61193e-10	Tent5a	protein_coding
ENSMUSG00000031216	184.355	2.72892	0.332463	8.20821	2.24505e-16	1.60559e-15	Stard8	protein_coding
ENSMUSG00000039450	21.242	2.72668	0.741728	3.67612	0.000236812	0.000507999	Dcxr	protein_coding
ENSMUSG00000025161	25.7257	2.72631	0.822085	3.31633	0.00091208	0.0017918	Slc16a3	protein_coding
ENSMUSG00000031198	71.7018	2.72367	0.413952	6.57968	4.71446e-11	2.17056e-10	Fundc2	protein_coding
ENSMUSG00000031502	433.163	2.72311	0.376875	7.22548	4.99328e-13	2.73316e-12	Col4a1	protein_coding
ENSMUSG00000078955	17.8702	2.72303	0.746736	3.64658	0.000265752	0.000565554	Gm14222	sense_intronic
ENSMUSG00000029417	74.6251	2.72287	0.385921	7.05551	1.71967e-12	8.99273e-12	Cxcl9	protein_coding
ENSMUSG00000109108	104.806	2.72216	0.309623	8.79185	1.47115e-18	1.21672e-17	Gm36371	bidirectional_promoter_lncRNA
ENSMUSG00000041889	8.89388	2.72183	1.01046	2.69365	0.0070674	0.0119842	Shisa4	protein_coding
ENSMUSG00000029056	1256.67	2.72179	0.18896	14.404	4.88023e-47	1.24988e-45	Pank4	protein_coding
ENSMUSG00000037003	106.221	2.72047	0.4352	6.25108	4.07619e-10	1.72799e-09	Tns2	protein_coding
ENSMUSG00000026645	318.571	2.71788	0.186823	14.5479	6.02397e-48	1.58287e-46	Olah	protein_coding
ENSMUSG00000051669	69.5372	2.71333	0.681355	3.98225	6.82665e-05	0.000158397	AU021092	protein_coding
ENSMUSG00000027230	74.0124	2.71215	0.544107	4.98459	6.20925e-07	1.86093e-06	Creb3l1	protein_coding
ENSMUSG00000046718	69.8618	2.71158	0.484006	5.60236	2.1145e-08	7.44052e-08	Bst2	protein_coding
ENSMUSG00000104509	11.8476	2.71154	0.937975	2.89084	0.00384216	0.00681526	Gm33994	lincRNA
ENSMUSG00000035847	135.763	2.70965	0.315614	8.58532	9.05854e-18	7.07889e-17	Ids	protein_coding
ENSMUSG00000035697	184.316	2.70714	0.390545	6.93169	4.15841e-12	2.11011e-11	Arhgap45	protein_coding
ENSMUSG00000022665	46.0159	2.70693	0.532008	5.08815	3.61582e-07	1.11382e-06	Ccdc80	protein_coding
ENSMUSG00000025407	27.9587	2.70529	0.701686	3.85542	0.000115533	0.000258787	Gli1	protein_coding
ENSMUSG00000035509	24.9626	2.70131	0.831632	3.24821	0.00116133	0.00224363	Fbxl21	protein_coding
ENSMUSG00000002944	81.9839	2.69995	0.505414	5.34205	9.19014e-08	3.0333e-07	Cd36	protein_coding
ENSMUSG00000037306	118.024	2.69844	0.438199	6.15802	7.3661e-10	3.04043e-09	Man1c1	protein_coding
ENSMUSG00000028786	23.2097	2.69728	0.673119	4.00714	6.14581e-05	0.000143653	Tmem54	protein_coding
ENSMUSG00000083443	36.5964	2.69652	0.525652	5.12985	2.89978e-07	9.02749e-07	Gm15519	processed_pseudogene
ENSMUSG00000116993	66.4849	2.69636	0.408442	6.60158	4.06805e-11	1.88113e-10	Gm32461	lincRNA
ENSMUSG00000022969	72.1079	2.69612	0.447715	6.02197	1.72308e-09	6.81395e-09	Il10rb	protein_coding
ENSMUSG00000036858	13.0999	2.69522	0.831116	3.24289	0.00118324	0.00228457	Ptcra	protein_coding
ENSMUSG00000058806	18.9176	2.6947	0.713006	3.77935	0.00015724	0.000345257	Col13a1	protein_coding
ENSMUSG00000002900	391.941	2.69269	0.35221	7.64513	2.08727e-14	1.28754e-13	Lamb1	protein_coding
ENSMUSG00000000184	130.71	2.69197	0.440946	6.10499	1.02808e-09	4.17077e-09	Ccnd2	protein_coding
ENSMUSG00000039234	64.3892	2.69096	0.439558	6.12196	9.24307e-10	3.76351e-09	Sec24d	protein_coding
ENSMUSG00000031101	201.761	2.69074	0.26576	10.1247	4.29286e-24	4.73683e-23	Sash3	protein_coding
ENSMUSG00000047867	27.1022	2.69034	0.964237	2.79013	0.00526875	0.00912326	Gimap6	protein_coding
ENSMUSG00000075573	11.6999	2.68788	0.860761	3.12268	0.0017921	0.0033593	Defb47	protein_coding
ENSMUSG00000036872	28126.4	2.68728	0.117108	22.9469	1.58241e-116	2.12157e-114	Abcc12	protein_coding
ENSMUSG00000008540	162.183	2.68538	0.505713	5.31009	1.0957e-07	3.57828e-07	Mgst1	protein_coding
ENSMUSG00000085768	13.4177	2.68096	0.953832	2.81072	0.00494306	0.00860214	Gm13707	antisense
ENSMUSG00000030255	33.3432	2.68013	0.768072	3.48943	0.000484053	0.000991357	Sspn	protein_coding
ENSMUSG00000033491	178.739	2.67989	0.44914	5.96672	2.42075e-09	9.42386e-09	Prss35	protein_coding
ENSMUSG00000044197	34.8172	2.6783	0.625966	4.27867	1.88014e-05	4.70445e-05	Gpr146	protein_coding
ENSMUSG00000052957	41.9377	2.677	0.614563	4.35594	1.32498e-05	3.37631e-05	Gas1	protein_coding
ENSMUSG00000043259	371.555	2.67567	0.289339	9.24753	2.29735e-20	2.10671e-19	Fam13c	protein_coding
ENSMUSG00000073755	36.1958	2.67514	0.565526	4.73036	2.24122e-06	6.28219e-06	5730409E04Rik	protein_coding
ENSMUSG00000029810	326.371	2.67437	0.415985	6.42902	1.28428e-10	5.69758e-10	Tmem176b	protein_coding
ENSMUSG00000021371	68.463	2.67382	0.439599	6.08241	1.18386e-09	4.76972e-09	Mcur1	protein_coding
ENSMUSG00000097445	28.6649	2.67224	0.626586	4.26476	2.00118e-05	5.00092e-05	Gm26631	bidirectional_promoter_lncRNA
ENSMUSG00000040522	46.0363	2.66958	0.540987	4.93464	8.02984e-07	2.37113e-06	Tlr8	protein_coding
ENSMUSG00000085795	70.6443	2.66683	0.501518	5.31752	1.05193e-07	3.4434e-07	Zfp703	protein_coding
ENSMUSG00000085180	94.1458	2.66622	0.328012	8.12841	4.34944e-16	3.05559e-15	AI838599	lincRNA
ENSMUSG00000017765	275.29	2.66608	0.242195	11.008	3.49853e-28	4.64025e-27	Slc12a4	protein_coding
ENSMUSG00000031875	112.113	2.66305	0.45017	5.91566	3.30549e-09	1.27015e-08	Cmtm3	protein_coding
ENSMUSG00000087323	10.209	2.66241	0.967263	2.75252	0.00591385	0.0101589	Gm14170	antisense
ENSMUSG00000057835	14.3011	2.66036	0.785825	3.38543	0.000710663	0.0014175	Zfp119a	protein_coding
ENSMUSG00000026305	78.8466	2.65917	0.411893	6.45597	1.07528e-10	4.79778e-10	Lrrfip1	protein_coding
ENSMUSG00000026737	99.6861	2.65895	0.392501	6.77438	1.24938e-11	6.04351e-11	Pip4k2a	protein_coding
ENSMUSG00000068245	105.177	2.65698	0.329395	8.06625	7.24902e-16	4.99951e-15	Phf11d	protein_coding
ENSMUSG00000020773	69.2312	2.65685	0.496927	5.34656	8.96424e-08	2.96138e-07	Trim47	protein_coding
ENSMUSG00000060224	36.5168	2.65464	0.770631	3.44476	0.000571559	0.00115527	Pyroxd2	protein_coding
ENSMUSG00000025911	62.4787	2.65341	0.475874	5.57588	2.46285e-08	8.61165e-08	Adhfe1	protein_coding
ENSMUSG00000039997	121.139	2.6514	0.470286	5.63783	1.72202e-08	6.12224e-08	Ifi203	protein_coding
ENSMUSG00000041559	11.1879	2.65129	1.05496	2.51318	0.0119648	0.0195141	Fmod	protein_coding
ENSMUSG00000029096	220.71	2.65085	0.453353	5.84722	4.99852e-09	1.88427e-08	Htra3	protein_coding
ENSMUSG00000024247	118.951	2.64758	0.493825	5.36138	8.25891e-08	2.7369e-07	Pkdcc	protein_coding
ENSMUSG00000029455	717.796	2.64662	0.669373	3.95389	7.68923e-05	0.000176935	Aldh2	protein_coding
ENSMUSG00000028367	127.468	2.64587	0.380387	6.95572	3.50769e-12	1.79218e-11	Txn1	protein_coding
ENSMUSG00000031691	5687.46	2.6435	0.0966356	27.3554	9.32465e-165	2.73065e-162	Tnpo2	protein_coding
ENSMUSG00000027824	65.527	2.63977	0.372516	7.08632	1.37723e-12	7.25652e-12	Vmn2r1	protein_coding
ENSMUSG00000054364	691.859	2.637	0.229247	11.5029	1.27604e-30	1.90473e-29	Rhob	protein_coding
ENSMUSG00000059479	14.2199	2.63682	0.997942	2.64226	0.00823547	0.0138237	B3gnt8	protein_coding
ENSMUSG00000000355	21.3694	2.63581	0.69942	3.76857	0.000164186	0.000359516	Mcts1	protein_coding
ENSMUSG00000009585	59.7698	2.63534	0.532792	4.94628	7.56438e-07	2.23963e-06	Apobec3	protein_coding
ENSMUSG00000021765	16.9628	2.63508	0.733786	3.59108	0.000329312	0.000691562	Fst	protein_coding
ENSMUSG00000015312	125.183	2.63371	0.310859	8.47237	2.40449e-17	1.83519e-16	Gadd45b	protein_coding
ENSMUSG00000021190	895.586	2.62961	0.190025	13.8382	1.49873e-43	3.46014e-42	Lgmn	protein_coding
ENSMUSG00000022885	93.1815	2.62926	0.445656	5.89975	3.64054e-09	1.39168e-08	St6gal1	protein_coding
ENSMUSG00000026072	102.263	2.62878	0.510349	5.15094	2.59179e-07	8.1255e-07	Il1r1	protein_coding
ENSMUSG00000070448	16.938	2.62644	0.756268	3.47289	0.000514885	0.00104948	Vmn2r89	polymorphic_pseudogene
ENSMUSG00000022952	111.016	2.62481	0.332005	7.90593	2.65946e-15	1.76105e-14	Runx1	protein_coding
ENSMUSG00000018923	217.341	2.62479	0.238652	10.9984	3.89091e-28	5.14534e-27	Med11	protein_coding
ENSMUSG00000024696	3574.99	2.62062	0.130601	20.0658	1.46865e-89	1.08955e-87	Lpxn	protein_coding
ENSMUSG00000060519	32.7683	2.62001	0.647	4.04947	5.13329e-05	0.000121332	Tor3a	protein_coding
ENSMUSG00000021396	21.1707	2.61957	0.817641	3.20381	0.00135622	0.00259402	Nxnl2	protein_coding
ENSMUSG00000024299	98.3289	2.61904	0.321455	8.14744	3.71716e-16	2.62299e-15	Adamts10	protein_coding
ENSMUSG00000022548	35.8782	2.61544	0.691476	3.7824	0.000155325	0.000341289	Apod	protein_coding
ENSMUSG00000094910	20.9397	2.61463	0.746539	3.50234	0.000461195	0.000947857	D430019H16Rik	protein_coding
ENSMUSG00000085440	25.1916	2.61421	0.607698	4.30182	1.694e-05	4.26441e-05	Sorbs2os	antisense
ENSMUSG00000027615	98.5885	2.61385	0.396999	6.58402	4.57907e-11	2.10998e-10	Hps3	protein_coding
ENSMUSG00000051906	80.0745	2.61285	0.393333	6.64284	3.07697e-11	1.43898e-10	Cd209f	protein_coding
ENSMUSG00000035799	16.5942	2.61119	0.924076	2.82573	0.00471725	0.00823752	Twist1	protein_coding
ENSMUSG00000084101	44.7689	2.61061	0.441257	5.91631	3.29242e-09	1.26556e-08	Gm17014	processed_pseudogene
ENSMUSG00000039476	15.2992	2.61055	0.741437	3.52093	0.00043003	0.000887988	Prrx2	protein_coding
ENSMUSG00000019865	990.981	2.61013	0.127804	20.423	1.04447e-92	8.42237e-91	Nmbr	protein_coding
ENSMUSG00000049521	35.8036	2.60813	0.556603	4.6858	2.78874e-06	7.73603e-06	Cdc42ep1	protein_coding
ENSMUSG00000056900	11.1465	2.60792	0.92693	2.8135	0.00490056	0.00853619	Usp13	protein_coding
ENSMUSG00000022443	516.439	2.60726	0.285769	9.12365	7.26349e-20	6.4818e-19	Myh9	protein_coding
ENSMUSG00000033436	83.4432	2.60722	0.484898	5.37684	7.58038e-08	2.52068e-07	Armcx2	protein_coding
ENSMUSG00000031373	81.3567	2.60623	0.416068	6.26395	3.75342e-10	1.59633e-09	Car5b	protein_coding
ENSMUSG00000033685	573.995	2.60609	0.310391	8.39617	4.61275e-17	3.46595e-16	Ucp2	protein_coding
ENSMUSG00000032402	87.0825	2.60589	0.459076	5.67637	1.37583e-08	4.93718e-08	Smad3	protein_coding
ENSMUSG00000079657	12.6284	2.60574	0.850761	3.06283	0.00219254	0.00404486	Rab26	protein_coding
ENSMUSG00000001946	39.8872	2.60494	0.566101	4.60155	4.1936e-06	1.13723e-05	Esam	protein_coding
ENSMUSG00000104316	8.28023	2.59969	1.09132	2.38215	0.0172119	0.0273307	Gm37909	TEC
ENSMUSG00000062132	1762.14	2.59885	0.244965	10.609	2.70534e-26	3.28657e-25	Arhgap33os	protein_coding
ENSMUSG00000030742	30.468	2.5983	0.807458	3.21788	0.00129142	0.00247885	Lat	protein_coding
ENSMUSG00000069919	465.879	2.59746	0.344262	7.54501	4.52258e-14	2.70722e-13	Hba-a1	protein_coding
ENSMUSG00000031491	11.0922	2.59681	0.986562	2.63219	0.00848376	0.0142105	Chrna6	protein_coding
ENSMUSG00000059022	56.0763	2.59525	0.526774	4.92667	8.36415e-07	2.46462e-06	Kcp	protein_coding
ENSMUSG00000098760	9.39684	2.59419	1.11751	2.32141	0.020265	0.0317551	Gm2164	antisense
ENSMUSG00000026208	29.0882	2.59176	0.730577	3.54755	0.000388833	0.00080847	Des	protein_coding
ENSMUSG00000053931	130.426	2.5904	0.35906	7.2144	5.41724e-13	2.95288e-12	Cnn3	protein_coding
ENSMUSG00000026888	27.7197	2.5869	0.636952	4.06138	4.87843e-05	0.000115628	Grb14	protein_coding
ENSMUSG00000035172	31.9316	2.58684	0.66886	3.86754	0.000109939	0.000247151	Plekhh3	protein_coding
ENSMUSG00000019997	274.321	2.58531	0.333601	7.74971	9.21045e-15	5.84344e-14	Ccn2	protein_coding
ENSMUSG00000063887	45.295	2.58509	0.495529	5.21682	1.82018e-07	5.80039e-07	Nlgn1	protein_coding
ENSMUSG00000019082	46.6536	2.58331	0.518268	4.98452	6.21166e-07	1.86141e-06	Slc25a22	protein_coding
ENSMUSG00000057789	1936.61	2.58131	0.12503	20.6456	1.07031e-94	8.92167e-93	Bak1	protein_coding
ENSMUSG00000021640	16.3892	2.5772	0.735061	3.5061	0.00045472	0.000935242	Naip1	protein_coding
ENSMUSG00000042759	35.4905	2.57268	0.618893	4.15691	3.22578e-05	7.81378e-05	Apobr	protein_coding
ENSMUSG00000063605	10.7479	2.57133	0.97505	2.63712	0.00836121	0.0140231	Ccdc102a	protein_coding
ENSMUSG00000022816	207.892	2.57113	0.282177	9.11176	8.10547e-20	7.21005e-19	Fstl1	protein_coding
ENSMUSG00000055538	170.456	2.56799	0.470985	5.45237	4.97021e-08	1.68341e-07	Zcchc24	protein_coding
ENSMUSG00000023832	338.523	2.56636	0.221717	11.5749	5.52151e-31	8.35964e-30	Acat2	protein_coding
ENSMUSG00000022114	27.0701	2.56046	0.616125	4.15575	3.24217e-05	7.85091e-05	Spry2	protein_coding
ENSMUSG00000027907	55.1992	2.56044	0.716056	3.57575	0.000349222	0.000730753	S100a11	protein_coding
ENSMUSG00000025511	106.578	2.55882	0.343838	7.44192	9.92346e-14	5.7831e-13	Tspan4	protein_coding
ENSMUSG00000040345	33.5324	2.55623	0.657091	3.89022	0.000100153	0.000226226	Arhgap9	protein_coding
ENSMUSG00000106592	16.3443	2.55576	0.765218	3.33991	0.000838045	0.00165468	Gm43070	unprocessed_pseudogene
ENSMUSG00000008035	118.169	2.5556	0.39946	6.39764	1.57792e-10	6.94724e-10	Mid1ip1	protein_coding
ENSMUSG00000054509	94.5001	2.55481	0.379498	6.73207	1.67268e-11	8.0179e-11	Parp4	protein_coding
ENSMUSG00000056973	77.0612	2.55166	0.725014	3.51946	0.000432427	0.000892607	Ces1d	protein_coding
ENSMUSG00000086960	49.0675	2.55076	0.49851	5.11677	3.10811e-07	9.63966e-07	Gm13017	lincRNA
ENSMUSG00000078552	347.997	2.54865	0.433778	5.87547	4.21641e-09	1.60219e-08	Dcdc2b	protein_coding
ENSMUSG00000086806	48.5935	2.54861	0.47207	5.3988	6.70863e-08	2.24118e-07	Gm13054	antisense
ENSMUSG00000097425	770.696	2.54697	0.782135	3.25643	0.00112821	0.00218382	Vmn1r181	protein_coding
ENSMUSG00000029570	29.9066	2.54602	0.758092	3.35845	0.000783806	0.00155448	Lfng	protein_coding
ENSMUSG00000063856	210.825	2.54501	0.39342	6.46895	9.86871e-11	4.4175e-10	Gpx1	protein_coding
ENSMUSG00000110049	165.449	2.54351	0.34188	7.43976	1.0087e-13	5.87227e-13	Gm3836	processed_pseudogene
ENSMUSG00000074364	55.092	2.54297	0.501196	5.07381	3.89934e-07	1.19652e-06	Ehd2	protein_coding
ENSMUSG00000017446	23.1817	2.54239	0.812291	3.1299	0.00174865	0.00328255	C1qtnf1	protein_coding
ENSMUSG00000064254	9.43291	2.54208	0.928555	2.73768	0.00618747	0.0105832	Ethe1	protein_coding
ENSMUSG00000107952	41.6174	2.54193	0.498234	5.10188	3.36301e-07	1.03897e-06	Gm6352	processed_pseudogene
ENSMUSG00000031392	158.647	2.54062	0.303774	8.36351	6.0877e-17	4.5344e-16	Irak1	protein_coding
ENSMUSG00000073176	20.2773	2.53904	0.677772	3.74615	0.000179568	0.000391388	Zfp449	protein_coding
ENSMUSG00000093880	67.2677	2.5374	0.384259	6.60336	4.01939e-11	1.85978e-10	Tmem181c-ps	unprocessed_pseudogene
ENSMUSG00000042485	6.82568	2.53729	1.17304	2.163	0.0305412	0.046287	Mustn1	protein_coding
ENSMUSG00000019853	22.4894	2.53143	0.714428	3.5433	0.000395148	0.000820527	Hebp2	protein_coding
ENSMUSG00000028601	10.8103	2.5308	0.970256	2.60838	0.0090972	0.0151604	Echdc2	protein_coding
ENSMUSG00000024451	41.2214	2.52943	0.510446	4.95533	7.22065e-07	2.14413e-06	Arap3	protein_coding
ENSMUSG00000055980	45.3928	2.52784	0.479428	5.27262	1.34492e-07	4.34559e-07	Irs1	protein_coding
ENSMUSG00000045664	30.6442	2.52581	0.563718	4.48062	7.44253e-06	1.95377e-05	Cdc42ep2	protein_coding
ENSMUSG00000109713	63.7511	2.52499	0.404923	6.23573	4.49671e-10	1.89651e-09	Pvrig	protein_coding
ENSMUSG00000023336	73.2437	2.52022	0.560741	4.49445	6.97494e-06	1.83622e-05	Wfdc1	protein_coding
ENSMUSG00000081249	111.178	2.51788	0.323452	7.78439	7.0053e-15	4.47888e-14	Gm11517	processed_pseudogene
ENSMUSG00000040722	101.48	2.51689	0.340297	7.39616	1.40183e-13	8.05139e-13	Scamp5	protein_coding
ENSMUSG00000097195	1021.51	2.51497	0.129449	19.4282	4.45701e-84	2.99683e-82	Snhg5	processed_transcript
ENSMUSG00000036181	49.0408	2.51408	0.605094	4.15486	3.25484e-05	7.87902e-05	H1f2	protein_coding
ENSMUSG00000003411	98.6757	2.51354	0.339888	7.39521	1.41185e-13	8.10686e-13	Rab3b	protein_coding
ENSMUSG00000033578	96.2208	2.51318	0.652399	3.8522	0.000117059	0.000261889	Tmem35a	protein_coding
ENSMUSG00000025870	14.7378	2.51316	0.838406	2.99755	0.00272162	0.00494953	Arl10	protein_coding
ENSMUSG00000063415	374.876	2.51278	0.418173	6.00895	1.86724e-09	7.35269e-09	Cyp26b1	protein_coding
ENSMUSG00000095334	85.6252	2.51144	0.323786	7.7565	8.73068e-15	5.54537e-14	Gm21984	processed_transcript
ENSMUSG00000018899	171.893	2.50988	0.288162	8.70996	3.0398e-18	2.46372e-17	Irf1	protein_coding
ENSMUSG00000040562	1112.91	2.50584	0.734338	3.41238	0.000643979	0.00129307	Gstm2	protein_coding
ENSMUSG00000074264	256.05	2.50558	0.235482	10.6402	1.93707e-26	2.37006e-25	Amy1	protein_coding
ENSMUSG00000102615	14.5704	2.50477	0.801446	3.12531	0.00177618	0.00333143	Gm37844	TEC
ENSMUSG00000001082	96.6831	2.50469	0.339326	7.38135	1.56692e-13	8.95569e-13	Mfsd10	protein_coding
ENSMUSG00000085054	10.6212	2.50252	0.966911	2.58816	0.00964894	0.0160091	Gm15834	lincRNA
ENSMUSG00000045493	23.7496	2.50189	0.764235	3.27372	0.00106144	0.00206191	Bhlhe23	protein_coding
ENSMUSG00000075592	26.2794	2.50178	0.675839	3.70174	0.000214126	0.00046205	Nynrin	protein_coding
ENSMUSG00000059493	19.6259	2.4989	0.810139	3.08453	0.00203872	0.00378303	Nhs	protein_coding
ENSMUSG00000014361	98.8392	2.4972	0.413583	6.03796	1.56079e-09	6.20082e-09	Mertk	protein_coding
ENSMUSG00000037410	133.921	2.49706	0.365593	6.83016	8.48177e-12	4.16435e-11	Tbc1d2b	protein_coding
ENSMUSG00000035824	786.08	2.49665	0.161342	15.4743	5.17502e-54	1.59744e-52	Tk2	protein_coding
ENSMUSG00000026727	80.1098	2.4957	0.439152	5.68299	1.32361e-08	4.75977e-08	Rsu1	protein_coding
ENSMUSG00000025572	46.0164	2.49443	0.524886	4.75232	2.011e-06	5.66686e-06	Tmc6	protein_coding
ENSMUSG00000029426	146.155	2.49424	0.392533	6.35423	2.0948e-10	9.11651e-10	Scarb2	protein_coding
ENSMUSG00000060568	10.433	2.49382	0.908237	2.74579	0.00603661	0.0103514	Fam78b	protein_coding
ENSMUSG00000026070	35.9476	2.49079	0.814721	3.05723	0.00223394	0.0041168	Il18r1	protein_coding
ENSMUSG00000037966	129.857	2.48918	0.327478	7.60104	2.93749e-14	1.78967e-13	Ninj1	protein_coding
ENSMUSG00000037679	71.7	2.4885	0.373456	6.66344	2.675e-11	1.25866e-10	Inf2	protein_coding
ENSMUSG00000035062	10.3855	2.48783	0.90609	2.74568	0.00603856	0.0103531	Zc4h2	protein_coding
ENSMUSG00000021340	87.1151	2.48622	0.336337	7.39203	1.44604e-13	8.29458e-13	Gpld1	protein_coding
ENSMUSG00000059401	52.0864	2.48444	0.604089	4.1127	3.91058e-05	9.37461e-05	Mamld1	protein_coding
ENSMUSG00000024781	93.2629	2.48397	0.392166	6.33396	2.38948e-10	1.03383e-09	Lipa	protein_coding
ENSMUSG00000037798	96.911	2.48375	0.337387	7.36173	1.81543e-13	1.03256e-12	Mat1a	protein_coding
ENSMUSG00000086316	20.7058	2.48224	0.630482	3.93704	8.2492e-05	0.000188922	Nbdy	protein_coding
ENSMUSG00000002885	223.642	2.48033	0.276692	8.96424	3.12426e-19	2.68262e-18	Adgre5	protein_coding
ENSMUSG00000020473	161.791	2.48033	0.451717	5.49089	3.99918e-08	1.3668e-07	Aebp1	protein_coding
ENSMUSG00000022440	41.2726	2.47755	0.544461	4.55047	5.35265e-06	1.42994e-05	C1qtnf6	protein_coding
ENSMUSG00000003199	67.2346	2.47731	0.48915	5.06451	4.09448e-07	1.25295e-06	Mpnd	protein_coding
ENSMUSG00000031285	35.3306	2.47675	0.616405	4.01806	5.86801e-05	0.000137559	Dcx	protein_coding
ENSMUSG00000040726	28.613	2.47594	0.750836	3.29758	0.000975207	0.00190471	Hesx1	protein_coding
ENSMUSG00000031099	95.9552	2.47549	0.432994	5.71714	1.0833e-08	3.93245e-08	Smarca1	protein_coding
ENSMUSG00000053559	61.4522	2.47505	0.432344	5.72471	1.03609e-08	3.7697e-08	Smagp	protein_coding
ENSMUSG00000031137	26.8913	2.47494	0.599071	4.13131	3.60709e-05	8.68441e-05	Fgf13	protein_coding
ENSMUSG00000078970	1027.34	2.47444	0.155332	15.93	3.92058e-57	1.35491e-55	Wdr92	protein_coding
ENSMUSG00000030272	78.7371	2.47414	0.374826	6.60077	4.0904e-11	1.89003e-10	Camk1	protein_coding
ENSMUSG00000020589	51.124	2.47022	0.47373	5.2144	1.84412e-07	5.87249e-07	Fam49a	protein_coding
ENSMUSG00000091661	50.1135	2.46983	0.76981	3.20836	0.00133495	0.00255685	Gm17021	sense_overlapping
ENSMUSG00000108548	137.858	2.46945	0.334634	7.37957	1.58806e-13	9.07183e-13	Gm45006	TEC
ENSMUSG00000030846	3633.81	2.46931	0.105409	23.426	2.32465e-121	3.42632e-119	Tial1	protein_coding
ENSMUSG00000031903	118.501	2.46909	0.334987	7.37071	1.69724e-13	9.67814e-13	Pla2g15	protein_coding
ENSMUSG00000041801	33.6336	2.46811	0.641139	3.84958	0.000118323	0.000264476	Phlda3	protein_coding
ENSMUSG00000079641	120.393	2.46777	0.406768	6.06678	1.30501e-09	5.22754e-09	Rpl39	protein_coding
ENSMUSG00000006538	16.8099	2.46733	0.715202	3.44983	0.000560935	0.00113585	Ihh	protein_coding
ENSMUSG00000027259	595.492	2.46703	0.155051	15.911	5.31207e-57	1.83012e-55	Adal	protein_coding
ENSMUSG00000036764	56.1645	2.46679	0.4088	6.03423	1.59721e-09	6.34211e-09	Dnajc12	protein_coding
ENSMUSG00000014158	43.375	2.46629	0.520084	4.74209	2.11522e-06	5.94624e-06	Trpv4	protein_coding
ENSMUSG00000062906	25.5041	2.4655	0.611152	4.03418	5.47922e-05	0.000128988	Hdac10	protein_coding
ENSMUSG00000102752	252.87	2.46189	0.474657	5.18667	2.14086e-07	6.77248e-07	Gm7694	protein_coding
ENSMUSG00000025784	123.89	2.4614	0.44396	5.54419	2.95313e-08	1.02327e-07	Clec3b	protein_coding
ENSMUSG00000005054	82.3832	2.46129	0.380815	6.46321	1.02506e-10	4.58016e-10	Cstb	protein_coding
ENSMUSG00000071719	20.2955	2.46113	0.708958	3.47148	0.000517593	0.0010549	Tmem28	protein_coding
ENSMUSG00000097450	12.6152	2.46004	0.85421	2.8799	0.00397798	0.00703432	Gm26893	processed_transcript
ENSMUSG00000024349	62.6263	2.46003	0.481974	5.10407	3.3243e-07	1.02743e-06	Sting1	protein_coding
ENSMUSG00000031591	301.905	2.45984	0.280899	8.75702	2.00486e-18	1.63984e-17	Asah1	protein_coding
ENSMUSG00000031939	1655.33	2.45982	0.115086	21.3738	2.34278e-101	2.21877e-99	Taf1d	protein_coding
ENSMUSG00000026031	133.916	2.45847	0.340881	7.21211	5.50913e-13	3.00003e-12	Cflar	protein_coding
ENSMUSG00000031231	62.5663	2.45622	0.522721	4.6989	2.61561e-06	7.273e-06	Cox7b	protein_coding
ENSMUSG00000018398	121.6	2.45581	0.348719	7.04238	1.88988e-12	9.84349e-12	Septin8	protein_coding
ENSMUSG00000035435	15310.6	2.45123	0.183529	13.356	1.09219e-40	2.30187e-39	Abca17	protein_coding
ENSMUSG00000031299	93.1636	2.4507	0.450941	5.43463	5.49087e-08	1.85215e-07	Pdha1	protein_coding
ENSMUSG00000085441	60.9885	2.44972	0.389834	6.28402	3.29929e-10	1.40911e-09	Gm8289	unprocessed_pseudogene
ENSMUSG00000026433	16.4792	2.44955	0.736352	3.3266	0.000879115	0.00173009	Rab29	protein_coding
ENSMUSG00000028238	16.4313	2.44943	0.710733	3.44635	0.00056822	0.00114925	Atp6v0d2	protein_coding
ENSMUSG00000031170	58.1742	2.44434	0.591953	4.12928	3.63902e-05	8.75851e-05	Slc38a5	protein_coding
ENSMUSG00000019326	62.0412	2.44423	0.455278	5.36866	7.93237e-08	2.63104e-07	Aoc3	protein_coding
ENSMUSG00000057836	37.9384	2.44303	0.493019	4.95525	7.22361e-07	2.14473e-06	Xlr3a	protein_coding
ENSMUSG00000025779	11.3393	2.44248	0.840406	2.90632	0.00365713	0.00651249	Ly96	protein_coding
ENSMUSG00000102953	13.895	2.44064	0.763408	3.19703	0.00138851	0.00265292	Gm37019	TEC
ENSMUSG00000035914	22.9752	2.4384	0.767917	3.17535	0.00149658	0.0028427	Cd276	protein_coding
ENSMUSG00000048200	32.6102	2.43682	0.560408	4.34829	1.37201e-05	3.48737e-05	Cracr2b	protein_coding
ENSMUSG00000021481	1486.86	2.43539	0.16694	14.5884	3.32859e-48	8.77739e-47	Zfp346	protein_coding
ENSMUSG00000044021	12.4893	2.43418	0.840108	2.89746	0.003762	0.00668319	Muc19	protein_coding
ENSMUSG00000021466	104.904	2.43328	0.460887	5.27955	1.29503e-07	4.1917e-07	Ptch1	protein_coding
ENSMUSG00000071713	89.2665	2.43287	0.346652	7.01818	2.24783e-12	1.16506e-11	Csf2rb	protein_coding
ENSMUSG00000048106	12.5443	2.43249	0.832486	2.92196	0.00347831	0.00622094	4632415L05Rik	transcribed_unprocessed_pseudogene
ENSMUSG00000061531	310.154	2.43082	0.224207	10.8418	2.18041e-27	2.78252e-26	Tmem236	protein_coding
ENSMUSG00000051043	25.2088	2.43063	0.584545	4.15815	3.2084e-05	7.77506e-05	Gprc5c	protein_coding
ENSMUSG00000115944	11.1661	2.43058	0.961455	2.52802	0.0114707	0.0187659	AU021063	lincRNA
ENSMUSG00000071235	13.7571	2.4299	0.805031	3.0184	0.00254114	0.00464333	Vrtn	protein_coding
ENSMUSG00000042109	59.1523	2.42903	0.53416	4.54738	5.43185e-06	1.44936e-05	Csdc2	protein_coding
ENSMUSG00000052160	204.921	2.42798	0.306523	7.92106	2.35498e-15	1.56642e-14	Pld4	protein_coding
ENSMUSG00000078719	70.785	2.42728	0.406948	5.9646	2.45229e-09	9.54164e-09	Msmp	protein_coding
ENSMUSG00000061979	330.555	2.42335	0.19459	12.4536	1.33709e-35	2.39987e-34	Rcc1l	protein_coding
ENSMUSG00000026043	536.138	2.42315	0.347225	6.97862	2.98099e-12	1.53115e-11	Col3a1	protein_coding
ENSMUSG00000027399	14.0423	2.42284	1.01424	2.38882	0.0169026	0.0268798	Il1a	protein_coding
ENSMUSG00000106740	81.9812	2.42125	0.386091	6.27119	3.5829e-10	1.52556e-09	Gm21221	lincRNA
ENSMUSG00000026222	94.473	2.41925	0.508433	4.75824	1.95285e-06	5.51068e-06	Sp100	protein_coding
ENSMUSG00000040738	1833.1	2.41763	0.14009	17.2577	9.79536e-67	4.18437e-65	Ints8	protein_coding
ENSMUSG00000097974	13.6847	2.4161	0.837758	2.884	0.00392656	0.00694726	Gm10605	lincRNA
ENSMUSG00000072845	17.4975	2.41269	0.700608	3.4437	0.000573803	0.00115946	Tmprss11a	protein_coding
ENSMUSG00000094588	26.9306	2.41098	0.700117	3.44369	0.000573841	0.00115946	Olfr898	protein_coding
ENSMUSG00000022217	15.9583	2.41018	0.799928	3.013	0.00258681	0.00472212	Emc9	protein_coding
ENSMUSG00000026389	72.5647	2.40962	0.529844	4.54778	5.42149e-06	1.44695e-05	Steap3	protein_coding
ENSMUSG00000022358	34.21	2.40906	0.646915	3.72391	0.000196158	0.00042559	Fbxo32	protein_coding
ENSMUSG00000014426	1374.97	2.40853	0.130335	18.4795	3.01746e-76	1.67473e-74	Map3k4	protein_coding
ENSMUSG00000099645	16.0078	2.40824	0.80946	2.97512	0.00292871	0.00530016	Gm20832	unprocessed_pseudogene
ENSMUSG00000002603	141.492	2.40761	0.346977	6.93884	3.95335e-12	2.01019e-11	Tgfb1	protein_coding
ENSMUSG00000034616	54.0436	2.40559	0.424296	5.66961	1.43126e-08	5.12453e-08	Ssh3	protein_coding
ENSMUSG00000030546	21.1076	2.405	0.655456	3.6692	0.00024331	0.000520683	Plin1	protein_coding
ENSMUSG00000096544	12.4797	2.40498	0.826681	2.9092	0.00362353	0.00646093	Gm4617	processed_pseudogene
ENSMUSG00000049882	93.0222	2.40385	0.321532	7.47623	7.64844e-14	4.49495e-13	Vcpkmt	protein_coding
ENSMUSG00000048251	24.6719	2.4037	0.72945	3.29523	0.000983421	0.00191991	Bcl11b	protein_coding
ENSMUSG00000038463	95.5072	2.40326	0.430245	5.58579	2.32645e-08	8.1488e-08	Olfml2b	protein_coding
ENSMUSG00000029561	91.7915	2.40199	0.451865	5.31573	1.06228e-07	3.47423e-07	Oasl2	protein_coding
ENSMUSG00000029681	2323.59	2.40075	0.154166	15.5725	1.11858e-54	3.57687e-53	Bcl7b	protein_coding
ENSMUSG00000062866	346.84	2.40005	0.302822	7.92559	2.27068e-15	1.51261e-14	Phactr2	protein_coding
ENSMUSG00000005413	243.738	2.39893	0.220517	10.8787	1.45659e-27	1.87387e-26	Hmox1	protein_coding
ENSMUSG00000072623	22.3675	2.39827	0.639611	3.74957	0.000177136	0.000386467	Zfp9	protein_coding
ENSMUSG00000051735	59.1382	2.39821	0.481532	4.98038	6.34592e-07	1.89868e-06	Rinl	protein_coding
ENSMUSG00000100859	39.5439	2.39688	0.468949	5.11117	3.20162e-07	9.91033e-07	Gm28725	lincRNA
ENSMUSG00000053846	278.044	2.39627	0.376729	6.36072	2.00807e-10	8.75963e-10	Lipg	protein_coding
ENSMUSG00000030866	17.3439	2.3958	0.834764	2.87003	0.00410427	0.00724498	Ern2	protein_coding
ENSMUSG00000025386	64.4015	2.39543	0.408608	5.86241	4.56188e-09	1.72757e-08	Pde6g	protein_coding
ENSMUSG00000110649	22.2391	2.3948	0.629658	3.80333	0.000142762	0.000315242	Gm40466	unprocessed_pseudogene
ENSMUSG00000008682	613.919	2.3945	0.259399	9.23095	2.68234e-20	2.45066e-19	Rpl10	protein_coding
ENSMUSG00000034189	1224.36	2.39406	0.119127	20.0968	7.87463e-90	5.88113e-88	Hsdl1	protein_coding
ENSMUSG00000011463	19.7235	2.39398	0.645354	3.70957	0.000207612	0.00044878	Cpb1	protein_coding
ENSMUSG00000026307	2398.21	2.39303	0.245176	9.76043	1.66451e-22	1.71031e-21	Scly	protein_coding
ENSMUSG00000002325	114.389	2.39293	0.293711	8.14721	3.72412e-16	2.62707e-15	Irf9	protein_coding
ENSMUSG00000098832	301.492	2.39097	0.221138	10.8121	3.01729e-27	3.83293e-26	Kdm4dl	unprocessed_pseudogene
ENSMUSG00000024725	149.292	2.389	0.335876	7.11276	1.13745e-12	6.03234e-12	Ostf1	protein_coding
ENSMUSG00000071379	56.6445	2.38883	0.535029	4.46486	8.01224e-06	2.09223e-05	Hpcal1	protein_coding
ENSMUSG00000108776	15.8351	2.38768	0.738102	3.23489	0.00121691	0.00234409	Gm45169	lincRNA
ENSMUSG00000006301	90.2302	2.38678	0.353182	6.75794	1.39968e-11	6.74707e-11	Tmbim1	protein_coding
ENSMUSG00000018927	13.454	2.3851	0.78843	3.02513	0.00248525	0.00454865	Ccl6	protein_coding
ENSMUSG00000003273	14.6165	2.38427	0.782327	3.04766	0.0023063	0.00424276	Car11	protein_coding
ENSMUSG00000030717	39.3654	2.38405	0.568212	4.19571	2.72023e-05	6.65582e-05	Nupr1	protein_coding
ENSMUSG00000042401	244.988	2.38393	0.221458	10.7647	5.0519e-27	6.35586e-26	Crtac1	protein_coding
ENSMUSG00000006678	79.3561	2.38355	0.33182	7.18326	6.80701e-13	3.68247e-12	Pola1	protein_coding
ENSMUSG00000025034	54.8067	2.38196	0.444153	5.36292	8.18874e-08	2.71486e-07	Trim8	protein_coding
ENSMUSG00000037111	100.495	2.3808	0.378156	6.29582	3.05788e-10	1.31003e-09	Setd7	protein_coding
ENSMUSG00000022323	31.6641	2.37812	0.675414	3.52098	0.000429956	0.000887919	Rida	protein_coding
ENSMUSG00000073412	13.3996	2.37786	0.862531	2.75684	0.00583629	0.0100373	Lst1	protein_coding
ENSMUSG00000030341	181.837	2.37767	0.391223	6.07751	1.22061e-09	4.91155e-09	Tnfrsf1a	protein_coding
ENSMUSG00000026177	99.4825	2.37551	0.325672	7.29418	3.00486e-13	1.67988e-12	Slc11a1	protein_coding
ENSMUSG00000105437	15.5407	2.3749	0.873422	2.71908	0.0065464	0.0111662	Gm42450	lincRNA
ENSMUSG00000027339	265.641	2.37319	0.376888	6.29681	3.03843e-10	1.3022e-09	Rassf2	protein_coding
ENSMUSG00000020673	186.725	2.37254	0.424438	5.58983	2.27298e-08	7.97028e-08	Tpo	protein_coding
ENSMUSG00000020474	23.8824	2.36871	0.64617	3.66577	0.000246598	0.000527415	Polm	protein_coding
ENSMUSG00000026956	90.7969	2.3682	0.312167	7.58634	3.29071e-14	1.99667e-13	Uap1l1	protein_coding
ENSMUSG00000031639	20.5751	2.36795	0.758642	3.1213	0.00180056	0.00337346	Tlr3	protein_coding
ENSMUSG00000035158	31.5558	2.36461	0.521209	4.53679	5.71175e-06	1.52022e-05	Mitf	protein_coding
ENSMUSG00000038370	12.1321	2.36287	0.933138	2.53218	0.0113356	0.0185736	Pcp4l1	protein_coding
ENSMUSG00000021094	58.1256	2.36224	0.59622	3.96203	7.43152e-05	0.000171448	Dhrs7	protein_coding
ENSMUSG00000055653	39.3643	2.3615	0.52642	4.48596	7.25878e-06	1.90734e-05	Gpc3	protein_coding
ENSMUSG00000029388	974.012	2.35939	0.141668	16.6543	2.81619e-62	1.09384e-60	Eif2b1	protein_coding
ENSMUSG00000096330	50.8115	2.35924	0.488596	4.82861	1.37489e-06	3.9514e-06	Gm21976	protein_coding
ENSMUSG00000029699	9.74893	2.3563	0.935202	2.51956	0.01175	0.0191933	Ssc4d	protein_coding
ENSMUSG00000024665	768.663	2.35448	0.58409	4.03102	5.55347e-05	0.000130557	Fads2	protein_coding
ENSMUSG00000002111	74.2169	2.354	0.451216	5.21702	1.81824e-07	5.79504e-07	Spi1	protein_coding
ENSMUSG00000052911	602.538	2.35395	0.300831	7.82482	5.0838e-15	3.29389e-14	Lamb2	protein_coding
ENSMUSG00000052316	14.2915	2.3508	0.782224	3.00528	0.00265335	0.00483328	Lrrc15	protein_coding
ENSMUSG00000004099	2382.56	2.34929	0.135979	17.2769	7.02087e-67	3.01653e-65	Dnmt1	protein_coding
ENSMUSG00000033429	26.1975	2.349	0.614712	3.8213	0.00013275	0.000294653	Mcee	protein_coding
ENSMUSG00000005397	235.307	2.34868	0.394569	5.95253	2.64034e-09	1.02482e-08	Nid1	protein_coding
ENSMUSG00000042185	2924.28	2.3475	0.122547	19.1559	8.64894e-82	5.48407e-80	Nfrkb	protein_coding
ENSMUSG00000034957	136.421	2.34645	0.353048	6.64627	3.00613e-11	1.40763e-10	Cebpa	protein_coding
ENSMUSG00000037852	554.525	2.34645	0.322953	7.26559	3.71415e-13	2.05474e-12	Cpe	protein_coding
ENSMUSG00000029781	301.789	2.34623	0.319048	7.35384	1.92597e-13	1.09264e-12	Fkbp9	protein_coding
ENSMUSG00000097415	150.069	2.34597	0.318884	7.35681	1.88351e-13	1.06937e-12	AU020206	lincRNA
ENSMUSG00000103088	13.0803	2.34492	0.807556	2.90373	0.00368747	0.00656232	Pcdhgb6	protein_coding
ENSMUSG00000034584	1053.03	2.34326	0.13146	17.8249	4.5315e-71	2.20685e-69	Exph5	protein_coding
ENSMUSG00000028692	1341.13	2.34247	0.151947	15.4163	1.27088e-53	3.89595e-52	Akr1a1	protein_coding
ENSMUSG00000031402	106.699	2.34239	0.350409	6.68472	2.31366e-11	1.09559e-10	Mpp1	protein_coding
ENSMUSG00000029859	8.25011	2.34177	0.999543	2.34284	0.0191374	0.0301132	Epha1	protein_coding
ENSMUSG00000045005	46.5319	2.3411	0.444035	5.27234	1.34694e-07	4.3515e-07	Fzd5	protein_coding
ENSMUSG00000089715	86.845	2.3401	0.396051	5.90858	3.45074e-09	1.32345e-08	Cbx6	protein_coding
ENSMUSG00000041596	1131.65	2.33879	0.242873	9.62969	5.99114e-22	5.97931e-21	Nlrp5-ps	transcribed_unprocessed_pseudogene
ENSMUSG00000073771	19.0136	2.33699	0.670065	3.4877	0.000487186	0.000997223	Btbd19	protein_coding
ENSMUSG00000032044	318.442	2.33519	0.193795	12.0498	1.94426e-33	3.24861e-32	Rpusd4	protein_coding
ENSMUSG00000024907	9.43584	2.33434	0.932652	2.5029	0.0123179	0.0200405	Gal	protein_coding
ENSMUSG00000031398	57.9592	2.33419	0.445155	5.24355	1.57518e-07	5.05802e-07	Plxna3	protein_coding
ENSMUSG00000027293	318.026	2.33291	0.22053	10.5787	3.74193e-26	4.52365e-25	Ehd4	protein_coding
ENSMUSG00000092118	11.6016	2.33193	0.972233	2.39853	0.0164609	0.0262243	Fancf	protein_coding
ENSMUSG00000113001	10.7481	2.33151	0.899485	2.59205	0.0095405	0.0158399	Gm40538	lincRNA
ENSMUSG00000003526	42.4636	2.33143	0.473133	4.92763	8.32331e-07	2.45354e-06	Prodh	protein_coding
ENSMUSG00000053617	150.741	2.33046	0.302493	7.70417	1.31701e-14	8.26139e-14	Sh3pxd2a	protein_coding
ENSMUSG00000020848	36.8069	2.33041	0.538101	4.3308	1.48568e-05	3.76256e-05	Doc2b	protein_coding
ENSMUSG00000044345	55.4713	2.3288	0.528877	4.4033	1.06619e-05	2.74515e-05	Marveld1	protein_coding
ENSMUSG00000037022	355.264	2.32877	0.186113	12.5126	6.36664e-36	1.152e-34	Mmaa	protein_coding
ENSMUSG00000002233	47.6149	2.32861	0.533581	4.36413	1.27631e-05	3.25863e-05	Rhoc	protein_coding
ENSMUSG00000027876	25.8995	2.32738	0.56495	4.11962	3.79495e-05	9.11213e-05	Reg4	protein_coding
ENSMUSG00000079435	208.299	2.32637	0.254732	9.13262	6.68602e-20	5.97846e-19	Rpl36a	protein_coding
ENSMUSG00000032125	44.8659	2.32467	0.452961	5.13216	2.86438e-07	8.92478e-07	Robo4	protein_coding
ENSMUSG00000042770	26.0139	2.32254	0.661123	3.51302	0.00044304	0.000912652	Hebp1	protein_coding
ENSMUSG00000037206	61.6424	2.32155	0.503513	4.6107	4.01306e-06	1.09147e-05	Islr	protein_coding
ENSMUSG00000046982	57.967	2.32129	0.497831	4.66281	3.1192e-06	8.60021e-06	Tshz1	protein_coding
ENSMUSG00000019256	46.7478	2.32093	0.469334	4.94516	7.60818e-07	2.2523e-06	Ahr	protein_coding
ENSMUSG00000055435	242.239	2.3199	0.311576	7.4457	9.64339e-14	5.62725e-13	Maf	protein_coding
ENSMUSG00000026393	115.621	2.31987	0.380654	6.09443	1.0983e-09	4.44108e-09	Nek7	protein_coding
ENSMUSG00000069662	193.877	2.31966	0.356683	6.50343	7.85072e-11	3.53982e-10	Marcks	protein_coding
ENSMUSG00000051498	8.34646	2.31915	0.98593	2.35225	0.0186604	0.0294293	Tlr6	protein_coding
ENSMUSG00000040033	238.671	2.3158	0.28726	8.06167	7.5258e-16	5.18558e-15	Stat2	protein_coding
ENSMUSG00000029998	166.184	2.31541	0.328095	7.05711	1.69995e-12	8.89797e-12	Pcyox1	protein_coding
ENSMUSG00000083076	75.7483	2.31454	0.476759	4.85474	1.20547e-06	3.48517e-06	Gm11408	processed_pseudogene
ENSMUSG00000038393	1394.29	2.31446	0.220998	10.4727	1.15255e-25	1.36879e-24	Txnip	protein_coding
ENSMUSG00000040723	79.8977	2.31409	0.416867	5.55115	2.83795e-08	9.85049e-08	Rcsd1	protein_coding
ENSMUSG00000030737	207.918	2.31372	0.349759	6.61519	3.71078e-11	1.72236e-10	Slco2b1	protein_coding
ENSMUSG00000047881	49.734	2.31366	0.479282	4.82734	1.38369e-06	3.97463e-06	Rell1	protein_coding
ENSMUSG00000052085	192.518	2.31322	0.318201	7.26968	3.60328e-13	1.99539e-12	Dock8	protein_coding
ENSMUSG00000031508	1464.24	2.31193	0.114712	20.1542	2.47221e-90	1.86514e-88	Ankrd10	protein_coding
ENSMUSG00000042622	59.2717	2.31074	0.458077	5.04443	4.54886e-07	1.38305e-06	Maff	protein_coding
ENSMUSG00000112980	88.2513	2.30917	0.406016	5.68738	1.29004e-08	4.64508e-08	D430020J02Rik	bidirectional_promoter_lncRNA
ENSMUSG00000016344	45.5413	2.30873	0.501861	4.60033	4.21828e-06	1.14323e-05	Ppdpf	protein_coding
ENSMUSG00000009905	132.05	2.30863	0.263422	8.76402	1.88401e-18	1.54383e-17	Kdsr	protein_coding
ENSMUSG00000029575	55.198	2.30832	0.418492	5.5158	3.47197e-08	1.19413e-07	Mmab	protein_coding
ENSMUSG00000015970	4563.35	2.30615	0.131285	17.566	4.48599e-69	2.05432e-67	Chdh	protein_coding
ENSMUSG00000113860	511.98	2.30401	0.183112	12.5825	2.63442e-36	4.82566e-35	Gm45949	lincRNA
ENSMUSG00000028980	178.146	2.30398	0.383997	5.99999	1.97328e-09	7.74148e-09	H6pd	protein_coding
ENSMUSG00000030400	2223.88	2.3032	0.225246	10.2253	1.52826e-24	1.72567e-23	Ercc2	protein_coding
ENSMUSG00000031400	165.747	2.30113	0.362587	6.34642	2.20385e-10	9.56865e-10	G6pdx	protein_coding
ENSMUSG00000022419	73.6051	2.30099	0.46299	4.96985	6.7005e-07	1.9979e-06	Deptor	protein_coding
ENSMUSG00000022122	27.8197	2.30089	0.550772	4.17756	2.94649e-05	7.17867e-05	Ednrb	protein_coding
ENSMUSG00000030793	19.9908	2.29782	0.76356	3.00935	0.0026181	0.00477523	Pycard	protein_coding
ENSMUSG00000092354	59.8234	2.29705	0.406692	5.64813	1.62201e-08	5.77963e-08	Gm20548	antisense
ENSMUSG00000092187	18.6454	2.29656	0.654197	3.51051	0.000447255	0.000920824	Gm20457	antisense
ENSMUSG00000055732	104.428	2.29375	0.30068	7.62855	2.37406e-14	1.45798e-13	Gm9979	lincRNA
ENSMUSG00000026975	1295.84	2.29189	0.110294	20.7798	6.58889e-96	5.61848e-94	Dph7	protein_coding
ENSMUSG00000038486	116.797	2.29057	0.28121	8.14541	3.77984e-16	2.66553e-15	Sv2a	protein_coding
ENSMUSG00000026833	80.0756	2.29038	0.410922	5.57376	2.49302e-08	8.71167e-08	Olfm1	protein_coding
ENSMUSG00000026832	106.151	2.29014	0.468031	4.89314	9.92377e-07	2.89771e-06	Cytip	protein_coding
ENSMUSG00000113615	8.14604	2.28992	1.00806	2.2716	0.0231104	0.0358279	Gm47150	lincRNA
ENSMUSG00000052605	39.9065	2.28945	0.602442	3.80029	0.000144529	0.000318857	Isoc2b	protein_coding
ENSMUSG00000000531	28.0253	2.2892	0.661595	3.46012	0.000539929	0.00109662	Grasp	protein_coding
ENSMUSG00000037234	791.35	2.28875	0.15615	14.6573	1.20952e-48	3.23158e-47	Hook3	protein_coding
ENSMUSG00000097994	17.2381	2.28866	0.709973	3.22359	0.00126593	0.00243303	Gm26982	antisense
ENSMUSG00000000318	119.359	2.28845	0.38726	5.90935	3.43458e-09	1.31748e-08	Clec10a	protein_coding
ENSMUSG00000027579	322.099	2.28657	0.179183	12.7611	2.70464e-37	5.16247e-36	Srms	protein_coding
ENSMUSG00000097532	34.9488	2.28489	0.546074	4.18421	2.86157e-05	6.98325e-05	Gm4349	transcribed_unprocessed_pseudogene
ENSMUSG00000079469	236.247	2.28399	0.224833	10.1586	3.0342e-24	3.3714e-23	Pigb	protein_coding
ENSMUSG00000031628	41.0222	2.28325	0.498628	4.57906	4.67067e-06	1.25711e-05	Casp3	protein_coding
ENSMUSG00000038552	12.7606	2.28315	0.865607	2.63763	0.00834882	0.0140045	Fndc4	protein_coding
ENSMUSG00000021413	2265.99	2.28178	0.113105	20.174	1.65718e-90	1.25449e-88	Prpf4b	protein_coding
ENSMUSG00000044080	27.9176	2.2817	0.769781	2.96409	0.00303577	0.00548098	S100a1	protein_coding
ENSMUSG00000000957	196.778	2.27984	0.366182	6.22598	4.78556e-10	2.01223e-09	Mmp14	protein_coding
ENSMUSG00000015291	180.6	2.27907	0.263309	8.65553	4.90638e-18	3.90406e-17	Gdi1	protein_coding
ENSMUSG00000020422	260.1	2.27818	0.306771	7.42633	1.11648e-13	6.47414e-13	Tns3	protein_coding
ENSMUSG00000000275	176.933	2.27761	0.292355	7.79055	6.67206e-15	4.28058e-14	Trim25	protein_coding
ENSMUSG00000022475	57.1476	2.27691	0.513769	4.43179	9.3456e-06	2.42052e-05	Hdac7	protein_coding
ENSMUSG00000042712	138.75	2.27542	0.431876	5.26868	1.37407e-07	4.43659e-07	Tceal9	protein_coding
ENSMUSG00000004837	61.5475	2.27467	0.428723	5.30568	1.12254e-07	3.65786e-07	Grap	protein_coding
ENSMUSG00000002602	458.104	2.2739	0.377345	6.02605	1.68011e-09	6.65111e-09	Axl	protein_coding
ENSMUSG00000021025	221.595	2.27389	0.291007	7.81384	5.54698e-15	3.5846e-14	Nfkbia	protein_coding
ENSMUSG00000032086	27.1426	2.27378	0.628619	3.6171	0.000297924	0.000629567	Bace1	protein_coding
ENSMUSG00000050732	74.7192	2.27286	0.440785	5.15639	2.51756e-07	7.90281e-07	Vamp8	protein_coding
ENSMUSG00000046908	10.3415	2.27186	0.953734	2.38207	0.0172156	0.0273346	Ltb4r1	protein_coding
ENSMUSG00000104869	22.6237	2.26949	0.687744	3.2999	0.000967187	0.00188971	Gm42544	TEC
ENSMUSG00000057409	17.119	2.26904	0.703147	3.22698	0.00125103	0.00240607	Zfp53	protein_coding
ENSMUSG00000112652	13.8673	2.26742	0.797258	2.84403	0.00445471	0.00781708	4921516A02Rik	antisense
ENSMUSG00000097296	34.3954	2.26693	0.538053	4.21322	2.51761e-05	6.18863e-05	Gm26532	lincRNA
ENSMUSG00000062393	21.747	2.26685	0.668915	3.38885	0.000701869	0.00140122	Dgkk	protein_coding
ENSMUSG00000031146	47.7154	2.26679	0.445238	5.09119	3.55819e-07	1.09653e-06	Plp2	protein_coding
ENSMUSG00000004207	3054.63	2.26608	0.198677	11.4059	3.90874e-30	5.73831e-29	Psap	protein_coding
ENSMUSG00000036646	8906.12	2.26604	0.116153	19.5091	9.19466e-85	6.2011e-83	Man1b1	protein_coding
ENSMUSG00000020654	717.112	2.2657	0.148446	15.2628	1.35235e-52	4.06181e-51	Adcy3	protein_coding
ENSMUSG00000060572	14.5785	2.26199	0.816572	2.7701	0.00560384	0.00965767	Mfap2	protein_coding
ENSMUSG00000027347	53.0092	2.26189	0.754768	2.9968	0.00272827	0.00495961	Rasgrp1	protein_coding
ENSMUSG00000032035	123.843	2.26181	0.43342	5.21852	1.80355e-07	5.75151e-07	Ets1	protein_coding
ENSMUSG00000108227	498.933	2.25941	0.182357	12.39	2.95877e-35	5.23454e-34	4933412L11Rik	TEC
ENSMUSG00000021367	10.3121	2.25914	0.900923	2.50759	0.0121559	0.0198039	Edn1	protein_coding
ENSMUSG00000037606	33.3286	2.25899	0.62269	3.6278	0.00028585	0.000605431	Osbpl5	protein_coding
ENSMUSG00000004655	28.7909	2.25778	0.593041	3.80712	0.000140594	0.000310947	Aqp1	protein_coding
ENSMUSG00000027022	18.5535	2.25711	0.923566	2.44391	0.0145292	0.0233491	Xirp2	protein_coding
ENSMUSG00000005378	1270.28	2.25642	0.125077	18.0403	9.39744e-73	4.7751e-71	Bud23	protein_coding
ENSMUSG00000021799	8.04269	2.25619	1.05334	2.14193	0.0321989	0.0485514	Opn4	protein_coding
ENSMUSG00000074876	30.1684	2.25506	0.622192	3.62437	0.000289662	0.000613097	Spata5l1	processed_transcript
ENSMUSG00000022436	25.0976	2.25481	0.635493	3.54813	0.000387977	0.00080684	Sh3bp1	protein_coding
ENSMUSG00000061878	27.4107	2.25461	0.576622	3.91002	9.22876e-05	0.000209758	Sphk1	protein_coding
ENSMUSG00000117138	16.9898	2.25456	0.690569	3.26479	0.00109547	0.00212412	Gm9191	processed_pseudogene
ENSMUSG00000029513	213.264	2.25435	0.216528	10.4114	2.19999e-25	2.56889e-24	Prkab1	protein_coding
ENSMUSG00000105021	12.5349	2.25265	0.822046	2.74029	0.00613843	0.0105066	Gm8234	processed_pseudogene
ENSMUSG00000000326	95.0602	2.25115	0.338191	6.65646	2.80501e-11	1.31677e-10	Comt	protein_coding
ENSMUSG00000032561	69.8338	2.25026	0.391318	5.75046	8.89986e-09	3.2605e-08	Acpp	protein_coding
ENSMUSG00000110642	21.4149	2.24904	0.612717	3.6706	0.000241977	0.00051823	Gm45710	unprocessed_pseudogene
ENSMUSG00000091043	16.7792	2.24871	0.748719	3.00342	0.00266967	0.00486062	Glyatl3	protein_coding
ENSMUSG00000053964	250.792	2.24868	0.268713	8.36831	5.84492e-17	4.35648e-16	Lgals4	protein_coding
ENSMUSG00000042345	38.0666	2.24866	0.887299	2.53427	0.0112681	0.0184726	Ubash3a	protein_coding
ENSMUSG00000000266	51.941	2.24811	0.447927	5.01891	5.19664e-07	1.56993e-06	Mid2	protein_coding
ENSMUSG00000116256	43.1117	2.24763	0.465501	4.82841	1.37625e-06	3.9548e-06	Gm32405	lincRNA
ENSMUSG00000020808	25.7588	2.2475	0.607218	3.70131	0.000214493	0.000462757	Pimreg	protein_coding
ENSMUSG00000031012	69.1652	2.24715	0.422418	5.31973	1.0392e-07	3.40374e-07	Cask	protein_coding
ENSMUSG00000036923	16.1052	2.247	0.85193	2.63754	0.00835087	0.0140069	Stox1	protein_coding
ENSMUSG00000021900	47.4881	2.24652	0.52852	4.25058	2.1322e-05	5.30335e-05	Btd	protein_coding
ENSMUSG00000005125	151.218	2.24624	0.292803	7.67152	1.69964e-14	1.05544e-13	Ndrg1	protein_coding
ENSMUSG00000030447	247.074	2.24534	0.286889	7.8265	5.0165e-15	3.25313e-14	Cyfip1	protein_coding
ENSMUSG00000043110	25.9979	2.24333	0.78929	2.84221	0.00448019	0.00785808	Lrrn4	protein_coding
ENSMUSG00000031201	44.9476	2.24309	0.488484	4.59195	4.39134e-06	1.18738e-05	Brcc3	protein_coding
ENSMUSG00000019873	101.647	2.24279	0.389614	5.75644	8.59085e-09	3.15664e-08	Reep3	protein_coding
ENSMUSG00000031387	85.0892	2.24236	0.360203	6.22527	4.80719e-10	2.02094e-09	Renbp	protein_coding
ENSMUSG00000044367	34.1247	2.24163	0.534061	4.19732	2.70088e-05	6.61213e-05	Slc16a13	protein_coding
ENSMUSG00000039005	36.1445	2.24043	0.525422	4.26405	2.00754e-05	5.0157e-05	Tlr4	protein_coding
ENSMUSG00000021559	57.7892	2.24034	0.458712	4.88397	1.03973e-06	3.02842e-06	Dapk1	protein_coding
ENSMUSG00000028457	8090.63	2.24012	0.151924	14.7449	3.31605e-49	8.96744e-48	Atp8b5	protein_coding
ENSMUSG00000070720	157.79	2.2398	0.285345	7.84946	4.17841e-15	2.72472e-14	Tmem200b	protein_coding
ENSMUSG00000115262	15.6073	2.23899	0.765652	2.92429	0.00345241	0.00617809	Gm49135	lincRNA
ENSMUSG00000067931	24.575	2.23863	0.617799	3.62356	0.000290581	0.000614808	Zfp948	protein_coding
ENSMUSG00000027508	77.836	2.23862	0.452219	4.95029	7.41018e-07	2.19719e-06	Pag1	protein_coding
ENSMUSG00000014786	3691.44	2.2383	0.135145	16.5622	1.30805e-61	4.9679e-60	Slc9a5	protein_coding
ENSMUSG00000026664	66.9817	2.2371	0.545155	4.1036	4.06765e-05	9.73123e-05	Phyh	protein_coding
ENSMUSG00000021384	205.727	2.23677	0.35347	6.32802	2.48329e-10	1.07337e-09	Susd3	protein_coding
ENSMUSG00000039031	77.9183	2.23624	0.539943	4.14163	3.44854e-05	8.31985e-05	Arhgap18	protein_coding
ENSMUSG00000028199	224.999	2.23603	0.232329	9.6244	6.30757e-22	6.28948e-21	Cryz	protein_coding
ENSMUSG00000031433	14.5044	2.236	0.774744	2.88612	0.00390025	0.0069062	Rbm41	protein_coding
ENSMUSG00000038535	3429.2	2.23501	0.143964	15.5248	2.35794e-54	7.42267e-53	Zfp280d	protein_coding
ENSMUSG00000037447	177.726	2.23475	0.284347	7.85922	3.86519e-15	2.52936e-14	Arid5a	protein_coding
ENSMUSG00000024521	92.1244	2.23399	0.316576	7.05674	1.70449e-12	8.91962e-12	Pmaip1	protein_coding
ENSMUSG00000023411	10.0354	2.23224	0.87991	2.5369	0.011184	0.0183469	Nfatc4	protein_coding
ENSMUSG00000024371	91.4392	2.23068	0.512274	4.35446	1.33396e-05	3.39725e-05	C2	protein_coding
ENSMUSG00000040152	45.7696	2.23019	0.450539	4.95004	7.41963e-07	2.19941e-06	Thbs1	protein_coding
ENSMUSG00000089975	21.2231	2.22937	0.676946	3.29328	0.000990273	0.00193244	Gm7420	transcribed_processed_pseudogene
ENSMUSG00000029864	28.6297	2.22896	0.670134	3.32614	0.000880563	0.00173263	Gstk1	protein_coding
ENSMUSG00000046169	226.352	2.22811	0.344121	6.47479	9.49459e-11	4.25774e-10	Adamts6	protein_coding
ENSMUSG00000035199	129.351	2.22552	0.334031	6.66261	2.69003e-11	1.2652e-10	Arl6ip5	protein_coding
ENSMUSG00000103039	12.3239	2.22444	0.850377	2.61583	0.00890115	0.0148716	Gm37123	TEC
ENSMUSG00000005682	3635.83	2.2206	0.0958992	23.1555	1.27832e-118	1.77815e-116	Pan2	protein_coding
ENSMUSG00000031662	17.9849	2.22041	0.752674	2.95003	0.00317745	0.00571638	Snx20	protein_coding
ENSMUSG00000100632	7.88873	2.21974	1.03226	2.15037	0.0315261	0.0476304	9430060I03Rik	antisense
ENSMUSG00000022386	193.836	2.21744	0.260637	8.50779	1.77284e-17	1.36433e-16	Trmu	protein_coding
ENSMUSG00000087565	13.209	2.21712	0.799417	2.77342	0.00554698	0.00956931	Gm14662	antisense
ENSMUSG00000007891	703.887	2.21664	0.252468	8.7799	1.63617e-18	1.34769e-17	Ctsd	protein_coding
ENSMUSG00000034487	53.2634	2.21548	0.484404	4.57362	4.79377e-06	1.28915e-05	Poglut3	protein_coding
ENSMUSG00000031659	259.265	2.21533	0.301046	7.35879	1.85586e-13	1.05448e-12	Adcy7	protein_coding
ENSMUSG00000050675	18.7997	2.21438	0.650662	3.40327	0.000665838	0.00133407	Gp1ba	protein_coding
ENSMUSG00000114336	16.4709	2.21389	0.777343	2.84802	0.00439922	0.00772519	Gm18643	processed_pseudogene
ENSMUSG00000027398	188.866	2.2133	0.273338	8.09729	5.61967e-16	3.90726e-15	Il1b	protein_coding
ENSMUSG00000025266	62.3222	2.21291	0.506159	4.37197	1.23128e-05	3.1498e-05	Gnl3l	protein_coding
ENSMUSG00000058147	32.92	2.21276	0.579295	3.81974	0.000133592	0.000296373	Xlr3c	protein_coding
ENSMUSG00000031636	32.5673	2.21244	0.653867	3.38363	0.000715343	0.00142633	Pdlim3	protein_coding
ENSMUSG00000040139	26.671	2.21162	0.566111	3.90669	9.35695e-05	0.000212347	9430038I01Rik	protein_coding
ENSMUSG00000038602	24.5713	2.21038	0.640007	3.45368	0.000552985	0.00112057	Slc35f1	protein_coding
ENSMUSG00000031333	203.656	2.2101	0.249286	8.86572	7.6013e-19	6.37913e-18	Abcb7	protein_coding
ENSMUSG00000033287	49.7715	2.20991	0.512964	4.30812	1.6465e-05	4.15095e-05	Kctd17	protein_coding
ENSMUSG00000037364	10494.7	2.20979	0.114369	19.3216	3.5356e-83	2.30757e-81	Srrt	protein_coding
ENSMUSG00000010663	380.294	2.20971	0.329872	6.69869	2.10292e-11	1.00112e-10	Fads1	protein_coding
ENSMUSG00000038543	17.3836	2.20867	0.760315	2.90494	0.00367322	0.00653904	BC028528	protein_coding
ENSMUSG00000027375	29.3789	2.20748	0.60061	3.6754	0.000237479	0.000509282	Mal	protein_coding
ENSMUSG00000008136	101.917	2.20709	0.454239	4.85888	1.18051e-06	3.41658e-06	Fhl2	protein_coding
ENSMUSG00000017057	89.513	2.20644	0.363053	6.07747	1.22093e-09	4.91198e-09	Il13ra1	protein_coding
ENSMUSG00000026674	104.079	2.20558	0.456946	4.82679	1.38749e-06	3.98451e-06	Ddr2	protein_coding
ENSMUSG00000058301	4953.36	2.20448	0.124396	17.7215	2.86205e-70	1.35527e-68	Upf1	protein_coding
ENSMUSG00000032257	133.168	2.20446	0.286985	7.68145	1.57302e-14	9.79553e-14	Ankk1	protein_coding
ENSMUSG00000075408	25.6735	2.20378	0.66682	3.3049	0.000950087	0.00185957	Smim41	protein_coding
ENSMUSG00000001761	91.2492	2.20246	0.40271	5.46909	4.52353e-08	1.53938e-07	Smo	protein_coding
ENSMUSG00000039483	234.104	2.20242	0.255446	8.62184	6.58896e-18	5.19829e-17	Asb6	protein_coding
ENSMUSG00000052373	44.1852	2.20187	0.514047	4.2834	1.8406e-05	4.61022e-05	Mpp3	protein_coding
ENSMUSG00000056267	3488.9	2.20106	0.108534	20.2799	1.93663e-91	1.48626e-89	Cep70	protein_coding
ENSMUSG00000001827	61.6798	2.20093	0.645612	3.40905	0.000651884	0.00130788	Folr1	protein_coding
ENSMUSG00000037455	16.6347	2.19881	0.721782	3.04636	0.0023163	0.00425941	Slc18b1	protein_coding
ENSMUSG00000026189	14.425	2.19825	0.878876	2.5012	0.0123772	0.0201291	Pecr	protein_coding
ENSMUSG00000028653	122.94	2.19529	0.272424	8.05835	7.73318e-16	5.32352e-15	Trit1	protein_coding
ENSMUSG00000105692	17.8992	2.19464	0.795484	2.75887	0.00580012	0.00998201	Gm43737	TEC
ENSMUSG00000062646	646.238	2.19389	0.143086	15.3327	4.62327e-53	1.39804e-51	Ganc	protein_coding
ENSMUSG00000050212	37.1941	2.19378	0.582262	3.76769	0.000164766	0.000360644	Eva1b	protein_coding
ENSMUSG00000116751	34.3305	2.19341	0.791201	2.77225	0.00556706	0.00959873	Gm49793	lincRNA
ENSMUSG00000015289	24.0219	2.19254	0.590507	3.71298	0.000204829	0.000443408	Lage3	protein_coding
ENSMUSG00000015850	44.7635	2.19177	0.428582	5.114	3.15406e-07	9.77671e-07	Adamtsl4	protein_coding
ENSMUSG00000053137	291.456	2.19128	0.211965	10.3379	4.74704e-25	5.46278e-24	Mapk11	protein_coding
ENSMUSG00000071715	40.4348	2.19033	0.470318	4.65713	3.20649e-06	8.82341e-06	Ncf4	protein_coding
ENSMUSG00000040511	58.8537	2.18885	0.422106	5.18555	2.1538e-07	6.81104e-07	Pvr	protein_coding
ENSMUSG00000030826	410.853	2.18846	0.236509	9.25316	2.1795e-20	2.00111e-19	Bcat2	protein_coding
ENSMUSG00000016319	381.272	2.18808	0.327437	6.68243	2.35009e-11	1.1119e-10	Slc25a5	protein_coding
ENSMUSG00000025040	50.1013	2.18761	0.533846	4.09783	4.17037e-05	9.96305e-05	Fundc1	protein_coding
ENSMUSG00000031791	41.2996	2.18589	0.497397	4.39467	1.1094e-05	2.85114e-05	Tmem38a	protein_coding
ENSMUSG00000034168	123.28	2.18463	0.344839	6.33521	2.37013e-10	1.02586e-09	Irf2bpl	protein_coding
ENSMUSG00000099391	351.272	2.18422	0.178049	12.2675	1.35412e-34	2.34349e-33	1700003C15Rik	lincRNA
ENSMUSG00000051067	46.0924	2.18316	0.547799	3.98532	6.73892e-05	0.000156524	Lingo3	protein_coding
ENSMUSG00000004945	3039.39	2.18224	0.139895	15.5992	7.37666e-55	2.3828e-53	Tmem242	protein_coding
ENSMUSG00000029275	188.145	2.18177	0.26038	8.37919	5.32934e-17	3.98957e-16	Gfi1	protein_coding
ENSMUSG00000032911	36.7541	2.18163	0.647352	3.37009	0.000751447	0.00149377	Cspg4	protein_coding
ENSMUSG00000010122	14.1182	2.18147	0.755418	2.88777	0.0038799	0.00687562	Slc47a1	protein_coding
ENSMUSG00000096233	24.9558	2.17982	0.58417	3.73149	0.000190351	0.000413797	Gm13238	processed_pseudogene
ENSMUSG00000019767	28.0613	2.17977	0.647058	3.36874	0.00075512	0.00150053	Ccdc170	protein_coding
ENSMUSG00000087365	10.7711	2.17954	0.894027	2.43789	0.0147733	0.0237052	C430049B03Rik	processed_transcript
ENSMUSG00000039419	5456.77	2.17949	0.114896	18.9693	3.05915e-80	1.886e-78	Cntnap2	protein_coding
ENSMUSG00000062210	65.6982	2.17767	0.396741	5.48891	4.04415e-08	1.38174e-07	Tnfaip8	protein_coding
ENSMUSG00000025013	153.578	2.17762	0.386131	5.6396	1.70448e-08	6.06182e-08	Tll2	protein_coding
ENSMUSG00000071796	73.3259	2.17502	0.382612	5.68466	1.31071e-08	4.71568e-08	6820431F20Rik	transcribed_unprocessed_pseudogene
ENSMUSG00000036944	16.2689	2.17215	0.778436	2.79041	0.00526415	0.00911672	Tmem71	protein_coding
ENSMUSG00000031825	91.9132	2.17205	0.46839	4.63727	3.53048e-06	9.67189e-06	Crispld2	protein_coding
ENSMUSG00000026796	90.1749	2.17159	0.329398	6.59261	4.32174e-11	1.99471e-10	Fam129b	protein_coding
ENSMUSG00000026176	155.504	2.17145	0.378498	5.73701	9.63646e-09	3.51646e-08	Ctdsp1	protein_coding
ENSMUSG00000040618	50.3262	2.17023	0.535192	4.05505	5.0123e-05	0.000118599	Pck2	protein_coding
ENSMUSG00000036599	45.0543	2.16946	0.488742	4.43887	9.04322e-06	2.34576e-05	Chst12	protein_coding
ENSMUSG00000117924	31.3136	2.1672	0.541209	4.00438	6.21809e-05	0.000145169	Tmem223	protein_coding
ENSMUSG00000096520	31.0913	2.16718	0.536745	4.03763	5.39936e-05	0.000127321	Gm3376	protein_coding
ENSMUSG00000110357	16.1353	2.16679	0.737476	2.93812	0.00330209	0.00592338	A030001D20Rik	antisense
ENSMUSG00000031129	147.333	2.16591	0.326306	6.63766	3.18703e-11	1.48764e-10	Slc9a9	protein_coding
ENSMUSG00000099094	19.3473	2.16506	0.723411	2.99285	0.00276382	0.00501766	Gm19569	processed_transcript
ENSMUSG00000063507	38.8722	2.16419	0.503097	4.30173	1.69469e-05	4.26566e-05	Gm1330	protein_coding
ENSMUSG00000021553	207.713	2.164	0.311559	6.94572	3.76543e-12	1.91902e-11	Slc28a3	protein_coding
ENSMUSG00000053441	99.291	2.16237	0.408173	5.29768	1.17286e-07	3.81457e-07	Adamts19	protein_coding
ENSMUSG00000043993	12.8065	2.16207	0.86404	2.50228	0.0123398	0.0200726	2900052L18Rik	processed_transcript
ENSMUSG00000022218	16.6713	2.16191	0.92101	2.34732	0.018909	0.0297897	Tgm1	protein_coding
ENSMUSG00000034206	922.934	2.15977	0.128845	16.7625	4.59051e-63	1.80506e-61	Polq	protein_coding
ENSMUSG00000006522	42.4804	2.1591	0.560842	3.84975	0.00011824	0.000264345	Itih3	protein_coding
ENSMUSG00000073940	126.03	2.15907	0.318843	6.77157	1.27391e-11	6.15681e-11	Hbb-bt	protein_coding
ENSMUSG00000049439	41.2579	2.15857	0.532091	4.05677	4.97559e-05	0.00011778	Cyp20a1	protein_coding
ENSMUSG00000117956	21.4387	2.15814	0.604737	3.56872	0.000358733	0.000749386	Gm50196	antisense
ENSMUSG00000096403	72.9147	2.15684	2.07986	1.03702	0.299729	0.361148	Rnps1-ps	processed_pseudogene
ENSMUSG00000040841	23.8607	2.15655	0.713171	3.02389	0.00249551	0.00456632	Six5	protein_coding
ENSMUSG00000031828	56.9204	2.15403	0.508116	4.23926	2.24257e-05	5.55673e-05	Klhl36	protein_coding
ENSMUSG00000020228	45.1694	2.15224	0.445213	4.83419	1.3369e-06	3.84917e-06	Helb	protein_coding
ENSMUSG00000029822	67.3704	2.15192	0.474631	4.53389	5.7908e-06	1.53979e-05	Osbpl3	protein_coding
ENSMUSG00000002897	175.355	2.15172	0.265626	8.10058	5.46998e-16	3.80675e-15	Il17ra	protein_coding
ENSMUSG00000035561	78.1788	2.15137	0.628768	3.42156	0.000622622	0.0012529	Aldh1b1	protein_coding
ENSMUSG00000024150	1144.26	2.15044	0.125274	17.1658	4.78489e-66	2.0169e-64	Mcfd2	protein_coding
ENSMUSG00000090877	24.4887	2.14898	0.612901	3.50624	0.000454479	0.000934831	Hspa1b	protein_coding
ENSMUSG00000030917	107.31	2.14849	0.328098	6.5483	5.8195e-11	2.65898e-10	Tmem159	protein_coding
ENSMUSG00000025937	40.7117	2.14781	0.50429	4.25909	2.05263e-05	5.12089e-05	Lactb2	protein_coding
ENSMUSG00000081378	9.75857	2.14736	0.931946	2.30417	0.021213	0.0331263	Rps13-ps4	processed_pseudogene
ENSMUSG00000039372	191.034	2.14531	0.294621	7.28159	3.29917e-13	1.83612e-12	Marchf4	protein_coding
ENSMUSG00000027500	10.7025	2.14429	0.852748	2.51456	0.011918	0.0194434	Stmn2	protein_coding
ENSMUSG00000021913	121.535	2.14401	0.417042	5.14099	2.73291e-07	8.54384e-07	Ogdhl	protein_coding
ENSMUSG00000026421	199.323	2.14399	0.380868	5.62922	1.81029e-08	6.42478e-08	Csrp1	protein_coding
ENSMUSG00000006154	12.8853	2.14393	0.843636	2.54129	0.0110444	0.0181338	Eps8l1	protein_coding
ENSMUSG00000032698	47.0092	2.14205	0.443683	4.82787	1.37998e-06	3.96449e-06	Lmo2	protein_coding
ENSMUSG00000085466	7.47607	2.14114	0.99409	2.15387	0.0312504	0.0472492	Hmgn2l6	processed_pseudogene
ENSMUSG00000034041	44.3092	2.14046	0.478798	4.47049	7.80406e-06	2.04242e-05	Lyl1	protein_coding
ENSMUSG00000015766	171.813	2.14043	0.367983	5.81664	6.00408e-09	2.24357e-08	Eps8	protein_coding
ENSMUSG00000105987	55.6941	2.14034	0.45763	4.67701	2.91092e-06	8.0529e-06	AI506816	processed_transcript
ENSMUSG00000029860	442.834	2.13917	0.28324	7.5525	4.26973e-14	2.56207e-13	Zyx	protein_coding
ENSMUSG00000106388	11.819	2.13847	0.833667	2.56514	0.0103134	0.0170279	Rhox7-ps2	unprocessed_pseudogene
ENSMUSG00000028032	145.144	2.13844	0.274246	7.79754	6.3127e-15	4.05837e-14	Papss1	protein_coding
ENSMUSG00000112113	41.6994	2.13792	0.456866	4.67953	2.87534e-06	7.9584e-06	Gm47698	lincRNA
ENSMUSG00000023274	70.2045	2.13715	0.500487	4.27013	1.95355e-05	4.88629e-05	Cd4	protein_coding
ENSMUSG00000005202	41.1288	2.13644	0.555104	3.84873	0.000118734	0.000265289	Shbg	protein_coding
ENSMUSG00000022025	179.018	2.13625	0.225917	9.45592	3.20189e-21	3.09832e-20	Cnmd	protein_coding
ENSMUSG00000020652	618.288	2.13475	0.183849	11.6115	3.60421e-31	5.50551e-30	Cenpo	protein_coding
ENSMUSG00000033174	2403.57	2.13465	0.177882	12.0004	3.5368e-33	5.84372e-32	Mgll	protein_coding
ENSMUSG00000106591	43.2564	2.13456	0.437283	4.88142	1.05327e-06	3.06547e-06	Gm47286	miRNA
ENSMUSG00000097222	10.6841	2.1328	0.906286	2.35334	0.0186056	0.0293469	Gata6os	processed_transcript
ENSMUSG00000029804	452.1	2.13272	0.224714	9.49084	2.29185e-21	2.23325e-20	Herc3	protein_coding
ENSMUSG00000006576	61.2187	2.13201	0.403734	5.28073	1.28671e-07	4.16843e-07	Slc4a3	protein_coding
ENSMUSG00000045838	19.2198	2.13178	0.739469	2.88285	0.0039409	0.00696986	Ccdc9b	protein_coding
ENSMUSG00000035864	96.3918	2.13069	0.331541	6.42664	1.30456e-10	5.78141e-10	Syt1	protein_coding
ENSMUSG00000051495	125.12	2.12916	0.326501	6.52115	6.97712e-11	3.16387e-10	Irf2bp2	protein_coding
ENSMUSG00000001418	98.5203	2.12891	0.441477	4.82225	1.41951e-06	4.07122e-06	Glmp	protein_coding
ENSMUSG00000111163	32.8632	2.12811	0.508021	4.18901	2.80171e-05	6.84316e-05	Gm46136	transcribed_unprocessed_pseudogene
ENSMUSG00000036814	524.779	2.12807	0.315438	6.74641	1.51552e-11	7.29285e-11	Slc6a20a	protein_coding
ENSMUSG00000025381	63.7699	2.12806	0.435809	4.88301	1.04477e-06	3.04232e-06	Cnpy2	protein_coding
ENSMUSG00000107476	29.6787	2.12761	0.605151	3.51584	0.000438369	0.000903783	Zfp862-ps	transcribed_unitary_pseudogene
ENSMUSG00000024900	265.034	2.12629	0.307717	6.90989	4.8502e-12	2.44609e-11	Cpt1a	protein_coding
ENSMUSG00000071637	117.622	2.1259	0.386776	5.49647	3.87474e-08	1.3263e-07	Cebpd	protein_coding
ENSMUSG00000010609	48.9313	2.12475	0.521805	4.07193	4.66255e-05	0.000110676	Psen2	protein_coding
ENSMUSG00000114810	23.2474	2.12266	0.622503	3.40988	0.000649922	0.0013043	Gm36101	lincRNA
ENSMUSG00000086918	1087.58	2.12252	0.24723	8.58521	9.06693e-18	7.08296e-17	4930429F24Rik	lincRNA
ENSMUSG00000054932	11.5644	2.12174	0.849185	2.49856	0.0124697	0.0202678	Afp	protein_coding
ENSMUSG00000003352	51.0171	2.12008	0.491866	4.31027	1.63055e-05	4.11306e-05	Cacnb3	protein_coding
ENSMUSG00000024789	231.016	2.11971	0.241212	8.78777	1.52558e-18	1.25893e-17	Jak2	protein_coding
ENSMUSG00000004221	117.4	2.1197	0.362963	5.84	5.2202e-09	1.96384e-08	Ikbkg	protein_coding
ENSMUSG00000070462	51.8708	2.11962	0.460638	4.60149	4.19473e-06	1.13726e-05	Tlnrd1	protein_coding
ENSMUSG00000028307	21.2233	2.11931	0.667198	3.17643	0.00149097	0.00283301	Aldob	protein_coding
ENSMUSG00000022235	30.6899	2.11918	0.855025	2.4785	0.0131936	0.0213695	Cmbl	protein_coding
ENSMUSG00000113823	41.2469	2.11893	0.456752	4.63913	3.49871e-06	9.59193e-06	Gm270	processed_pseudogene
ENSMUSG00000042684	98.4655	2.11762	0.42449	4.98862	6.08106e-07	1.82374e-06	Npl	protein_coding
ENSMUSG00000087107	11.5394	2.11759	0.847506	2.49862	0.0124678	0.0202661	AI662270	processed_transcript
ENSMUSG00000017344	31.6821	2.11734	0.597695	3.54251	0.000396333	0.000822758	Vtn	protein_coding
ENSMUSG00000020044	107.771	2.11726	0.470774	4.4974	6.87895e-06	1.81224e-05	Timp3	protein_coding
ENSMUSG00000048332	71.495	2.11545	0.516044	4.09937	4.14279e-05	9.90141e-05	Lhfp	protein_coding
ENSMUSG00000024186	84.1716	2.11515	0.367023	5.76299	8.26368e-09	3.04195e-08	Rgs11	protein_coding
ENSMUSG00000078815	10.5648	2.11255	0.904355	2.33598	0.0194923	0.0306349	Cacng6	protein_coding
ENSMUSG00000005470	2621.6	2.11252	0.168521	12.5356	4.76529e-36	8.65765e-35	Asf1b	protein_coding
ENSMUSG00000006395	25.3155	2.11221	0.637223	3.31471	0.000917383	0.00180046	Hyi	polymorphic_pseudogene
ENSMUSG00000098702	91.6544	2.11136	0.671664	3.14348	0.00166952	0.00314676	1500015A07Rik	antisense
ENSMUSG00000068114	2527.01	2.11134	0.1157	18.2484	2.13186e-74	1.13509e-72	Ccdc134	protein_coding
ENSMUSG00000020241	134.207	2.11104	0.420298	5.02271	5.09486e-07	1.54148e-06	Col6a2	protein_coding
ENSMUSG00000118651	216.68	2.11093	0.268975	7.84805	4.22545e-15	2.75459e-14	CT030740.1	antisense
ENSMUSG00000032531	72.6603	2.11062	0.535465	3.94166	8.09203e-05	0.00018559	Amotl2	protein_coding
ENSMUSG00000044037	125.659	2.11028	0.26927	7.83705	4.61266e-15	2.99998e-14	Als2cl	protein_coding
ENSMUSG00000081885	39.572	2.10974	0.454387	4.64306	3.43294e-06	9.41974e-06	Gm13231	processed_pseudogene
ENSMUSG00000038712	2714.02	2.10951	0.105022	20.0864	9.70325e-90	7.2226e-88	Mindy1	protein_coding
ENSMUSG00000029012	2394.83	2.10804	0.110421	19.0909	3.0029e-81	1.88793e-79	Orc5	protein_coding
ENSMUSG00000061577	18.5862	2.10661	0.818352	2.57421	0.0100468	0.0166209	Adgrg5	protein_coding
ENSMUSG00000050751	101.248	2.10632	0.60782	3.46537	0.000529493	0.00107728	Pgbd5	protein_coding
ENSMUSG00000026814	108.106	2.10582	0.357173	5.89579	3.72887e-09	1.42398e-08	Eng	protein_coding
ENSMUSG00000117091	14.6156	2.10509	0.746474	2.82004	0.00480176	0.00837523	Gm5698	protein_coding
ENSMUSG00000025582	11.4481	2.10427	0.881687	2.38664	0.0170031	0.0270262	Nptx1	protein_coding
ENSMUSG00000094186	10.7365	2.10403	1.3287	1.58352	0.113304	0.151918	Gm1553	protein_coding
ENSMUSG00000020273	805.518	2.10392	0.132147	15.921	4.53076e-57	1.56336e-55	Papolg	protein_coding
ENSMUSG00000040774	117.852	2.10374	0.27744	7.58269	3.38459e-14	2.05028e-13	Cept1	protein_coding
ENSMUSG00000048677	2028.02	2.10339	0.113656	18.5066	1.82841e-76	1.02244e-74	Tpcn2	protein_coding
ENSMUSG00000040124	382.644	2.10307	0.164764	12.7642	2.599e-37	4.96509e-36	Gorab	protein_coding
ENSMUSG00000060550	69.9969	2.10288	0.583557	3.60356	0.000313891	0.000661173	H2-Q7	protein_coding
ENSMUSG00000033313	12.4424	2.10257	0.791749	2.65561	0.00791659	0.0133287	Fbxl8	protein_coding
ENSMUSG00000023990	53.1233	2.10112	0.435808	4.82121	1.42687e-06	4.09127e-06	Tfeb	protein_coding
ENSMUSG00000070576	13.336	2.10025	0.8869	2.36808	0.0178809	0.0282921	Mn1	protein_coding
ENSMUSG00000043923	328.896	2.10005	0.240441	8.73417	2.45454e-18	1.99738e-17	Ccdc84	protein_coding
ENSMUSG00000032329	530.861	2.09951	0.224666	9.34502	9.18762e-21	8.6534e-20	Hmg20a	protein_coding
ENSMUSG00000117183	13.5393	2.09823	0.774031	2.71078	0.00671244	0.0114223	Gm20008	processed_pseudogene
ENSMUSG00000085990	185.145	2.09685	0.229014	9.15599	5.38631e-20	4.84354e-19	Gm16731	processed_transcript
ENSMUSG00000022175	179.653	2.0963	0.318831	6.57496	4.86655e-11	2.23596e-10	Lrp10	protein_coding
ENSMUSG00000022661	49.9957	2.09629	0.561632	3.7325	0.000189591	0.000412347	Cd200	protein_coding
ENSMUSG00000022102	45.5255	2.0956	0.465336	4.50341	6.68722e-06	1.76465e-05	Dok2	protein_coding
ENSMUSG00000044469	9.34421	2.09512	0.917201	2.28425	0.0223566	0.0347731	Tnfaip8l1	protein_coding
ENSMUSG00000070877	26.2063	2.0947	0.619486	3.38134	0.000721322	0.00143709	Ldlrad1	protein_coding
ENSMUSG00000073421	890.024	2.09354	0.533738	3.92241	8.76667e-05	0.00019995	H2-Ab1	protein_coding
ENSMUSG00000026029	80.072	2.09334	0.396462	5.28006	1.29144e-07	4.1813e-07	Casp8	protein_coding
ENSMUSG00000055320	58.9454	2.09286	0.462783	4.52233	6.11633e-06	1.62131e-05	Tead1	protein_coding
ENSMUSG00000006418	4481.09	2.09268	0.0937691	22.3174	2.50566e-110	2.93505e-108	Rnf114	protein_coding
ENSMUSG00000031382	64.4671	2.09193	0.490485	4.26503	1.99878e-05	4.99606e-05	Asb11	protein_coding
ENSMUSG00000051786	493.903	2.09165	0.16547	12.6407	1.25965e-36	2.34013e-35	Tubgcp6	protein_coding
ENSMUSG00000031388	24.2142	2.09076	0.693984	3.01268	0.00258948	0.00472661	Naa10	protein_coding
ENSMUSG00000025246	395.318	2.09065	0.257742	8.11141	5.00368e-16	3.48988e-15	Tbl1x	protein_coding
ENSMUSG00000020832	676.412	2.09048	0.145955	14.3227	1.57783e-46	3.99047e-45	Eral1	protein_coding
ENSMUSG00000031523	89.9953	2.09013	0.381118	5.48421	4.15313e-08	1.41745e-07	Dlc1	protein_coding
ENSMUSG00000095599	40.5884	2.08947	0.560556	3.72749	0.000193396	0.000419923	Gm6215	transcribed_processed_pseudogene
ENSMUSG00000059975	22.5752	2.08941	0.641853	3.25528	0.0011328	0.00219155	Zfp74	protein_coding
ENSMUSG00000022394	1924.17	2.08891	0.147989	14.1153	3.05637e-45	7.42604e-44	L3mbtl2	protein_coding
ENSMUSG00000027953	41.9798	2.08849	0.50126	4.16648	3.09341e-05	7.51523e-05	Slc50a1	protein_coding
ENSMUSG00000036894	65.35	2.08737	0.490497	4.25562	2.08471e-05	5.19508e-05	Rap2b	protein_coding
ENSMUSG00000079511	96.6006	2.08733	0.342723	6.09043	1.12609e-09	4.54686e-09	Gm42688	protein_coding
ENSMUSG00000050627	67.8261	2.08672	0.60704	3.43753	0.000587048	0.00118453	Gpd1l	protein_coding
ENSMUSG00000111375	1708.96	2.08632	0.113983	18.3038	7.72323e-75	4.1924e-73	Btbd8	protein_coding
ENSMUSG00000064016	28.5817	2.08504	0.741797	2.8108	0.00494189	0.00860078	Gm648	protein_coding
ENSMUSG00000009739	3036.06	2.08464	0.420522	4.95727	7.14909e-07	2.1243e-06	Pou6f1	protein_coding
ENSMUSG00000045092	48.9002	2.08452	0.542126	3.84509	0.000120507	0.0002689	S1pr1	protein_coding
ENSMUSG00000057074	92.8433	2.08436	0.40938	5.0915	3.55251e-07	1.09493e-06	Ces1g	protein_coding
ENSMUSG00000098627	1637.37	2.08384	0.139375	14.9513	1.52785e-50	4.35389e-49	4930524O08Rik	lincRNA
ENSMUSG00000044456	68.6712	2.08346	0.534928	3.89484	9.82647e-05	0.000222277	Rin3	protein_coding
ENSMUSG00000008206	50.9259	2.0829	0.469036	4.44081	8.96221e-06	2.32528e-05	Cers4	protein_coding
ENSMUSG00000027284	3730.1	2.08243	0.119662	17.4026	7.8855e-68	3.46153e-66	Cdan1	protein_coding
ENSMUSG00000024130	265.806	2.0824	0.19472	10.6943	1.08238e-26	1.3383e-25	Abca3	protein_coding
ENSMUSG00000094954	12.1833	2.08193	0.885188	2.35197	0.0186743	0.0294491	Gm8011	protein_coding
ENSMUSG00000020644	122.465	2.08172	0.384889	5.40863	6.35102e-08	2.12906e-07	Id2	protein_coding
ENSMUSG00000113652	68.1961	2.08131	0.357835	5.81639	6.01321e-09	2.24622e-08	4930518P08Rik	lincRNA
ENSMUSG00000087153	262.563	2.08052	0.22384	9.29467	1.47669e-20	1.37224e-19	Gm6483	unprocessed_pseudogene
ENSMUSG00000030351	25.6057	2.07893	0.674676	3.08137	0.00206051	0.00381965	Tspan11	protein_coding
ENSMUSG00000025612	114.552	2.07842	0.298637	6.95968	3.41037e-12	1.74606e-11	Bach1	protein_coding
ENSMUSG00000022216	165.741	2.07797	0.335148	6.20016	5.64048e-10	2.35127e-09	Psme1	protein_coding
ENSMUSG00000019899	1545.06	2.07665	0.281297	7.3824	1.55467e-13	8.89019e-13	Lama2	protein_coding
ENSMUSG00000034422	125.621	2.07625	0.368946	5.62752	1.82814e-08	6.48401e-08	Parp14	protein_coding
ENSMUSG00000020032	78.5678	2.07513	0.353609	5.86841	4.39983e-09	1.66932e-08	Nuak1	protein_coding
ENSMUSG00000045319	35.105	2.07488	0.53066	3.91	9.22979e-05	0.00020976	Proser2	protein_coding
ENSMUSG00000031217	107.776	2.07409	0.49714	4.17205	3.01873e-05	7.34421e-05	Efnb1	protein_coding
ENSMUSG00000003099	1748.46	2.0738	0.141942	14.6102	2.4185e-48	6.40788e-47	Ppp5c	protein_coding
ENSMUSG00000026317	74.7243	2.07323	0.430892	4.81149	1.49807e-06	4.28109e-06	Cln8	protein_coding
ENSMUSG00000029311	110.205	2.07294	0.397929	5.20933	1.89526e-07	6.02671e-07	Hsd17b11	protein_coding
ENSMUSG00000004952	248.48	2.07294	0.994531	2.08434	0.0371296	0.0552525	Rasa4	protein_coding
ENSMUSG00000050390	71.3135	2.07202	0.397431	5.21354	1.85268e-07	5.89804e-07	C77080	protein_coding
ENSMUSG00000032643	34.5268	2.07199	0.519728	3.98668	6.70049e-05	0.000155696	Fhl3	protein_coding
ENSMUSG00000046794	28.5343	2.07179	0.570002	3.6347	0.000278306	0.000590802	Ppp1r3b	protein_coding
ENSMUSG00000019774	35.5758	2.0716	0.494257	4.19134	2.77314e-05	6.77783e-05	Mtrf1l	protein_coding
ENSMUSG00000097233	51.1361	2.07084	0.5265	3.93323	8.38123e-05	0.00019165	Gm17552	antisense
ENSMUSG00000014668	5724	2.06899	0.10193	20.2982	1.33399e-91	1.03087e-89	Chfr	protein_coding
ENSMUSG00000036904	15.3396	2.06884	0.762723	2.71244	0.0066789	0.0113748	Fzd8	protein_coding
ENSMUSG00000015501	100.62	2.06876	0.400724	5.16254	2.43616e-07	7.65699e-07	Hivep2	protein_coding
ENSMUSG00000000787	805.615	2.06812	0.229951	8.99374	2.38953e-19	2.06209e-18	Ddx3x	protein_coding
ENSMUSG00000060477	49.88	2.06773	0.420735	4.91458	8.8973e-07	2.61272e-06	Irak2	protein_coding
ENSMUSG00000000693	35.739	2.06567	0.469458	4.40013	1.08188e-05	2.78362e-05	Loxl3	protein_coding
ENSMUSG00000016552	49.1613	2.06509	0.435017	4.74714	2.0631e-06	5.80631e-06	Foxred2	protein_coding
ENSMUSG00000081357	16.1746	2.06508	0.896435	2.30365	0.0212421	0.0331624	Xlr4e-ps	unprocessed_pseudogene
ENSMUSG00000071456	570.731	2.06234	0.214931	9.59539	8.36034e-22	8.3066e-21	1110002L01Rik	antisense
ENSMUSG00000031565	214.637	2.0615	0.235211	8.76448	1.87637e-18	1.53871e-17	Fgfr1	protein_coding
ENSMUSG00000003809	89.2396	2.06148	0.347689	5.92911	3.04582e-09	1.17442e-08	Gcdh	protein_coding
ENSMUSG00000047369	20784.8	2.06	0.0948634	21.7155	1.46494e-104	1.49558e-102	Dnah14	protein_coding
ENSMUSG00000006517	174.823	2.05983	0.268832	7.66216	1.82837e-14	1.13349e-13	Mvd	protein_coding
ENSMUSG00000084215	23.3073	2.05852	0.840002	2.45061	0.0142615	0.0229511	Gm11814	processed_pseudogene
ENSMUSG00000033083	84.9436	2.05845	0.403243	5.10475	3.3123e-07	1.02387e-06	Tbc1d4	protein_coding
ENSMUSG00000025203	744.434	2.05818	0.671917	3.06315	0.00219019	0.00404119	Scd2	protein_coding
ENSMUSG00000033161	679.833	2.05743	0.32481	6.33425	2.38501e-10	1.0321e-09	Atp1a1	protein_coding
ENSMUSG00000027984	224.086	2.05661	0.419521	4.90227	9.47352e-07	2.77024e-06	Hadh	protein_coding
ENSMUSG00000047907	177.222	2.05527	0.495027	4.15183	3.29829e-05	7.97638e-05	Tshz2	protein_coding
ENSMUSG00000021990	101.339	2.05516	0.422704	4.86193	1.16244e-06	3.36515e-06	Spata13	protein_coding
ENSMUSG00000026986	12.4665	2.05474	1.05403	1.9494	0.0512471	0.074168	Hnmt	protein_coding
ENSMUSG00000034255	37.8386	2.05428	0.593318	3.46236	0.000535467	0.00108824	Arhgap27	protein_coding
ENSMUSG00000102246	10.1147	2.05409	0.902753	2.27537	0.022884	0.0355141	9430037O13Rik	TEC
ENSMUSG00000056367	61.8862	2.05375	0.372124	5.51899	3.40944e-08	1.17371e-07	Actr3b	protein_coding
ENSMUSG00000022094	396.87	2.05322	0.181919	11.2864	1.53098e-29	2.17444e-28	Slc39a14	protein_coding
ENSMUSG00000001288	230.929	2.05269	0.212085	9.67866	3.71559e-22	3.7486e-21	Rarg	protein_coding
ENSMUSG00000031485	1414.59	2.05186	0.139802	14.6769	9.06251e-49	2.43006e-47	Plpbp	protein_coding
ENSMUSG00000004317	134.956	2.05168	0.340713	6.02171	1.72589e-09	6.82264e-09	Clcn5	protein_coding
ENSMUSG00000005580	53.357	2.05142	0.439584	4.66672	3.06047e-06	8.44561e-06	Adcy9	protein_coding
ENSMUSG00000028088	34.5009	2.05109	0.546392	3.75387	0.000174124	0.000380154	Fmo5	protein_coding
ENSMUSG00000044339	27.1828	2.05108	0.556755	3.68398	0.000229617	0.000493611	Alkbh2	protein_coding
ENSMUSG00000030306	622.571	2.05077	0.138087	14.8512	6.82883e-50	1.8833e-48	Tmtc1	protein_coding
ENSMUSG00000028405	116.492	2.04966	0.404613	5.06572	4.0687e-07	1.2454e-06	Aco1	protein_coding
ENSMUSG00000052609	74.8964	2.04947	0.409878	5.00019	5.72739e-07	1.72162e-06	Plekhg3	protein_coding
ENSMUSG00000034902	407.898	2.04836	0.201908	10.145	3.48747e-24	3.86732e-23	Pip5k1c	protein_coding
ENSMUSG00000075415	365.359	2.04829	0.278182	7.36315	1.79618e-13	1.02213e-12	Fnbp1	protein_coding
ENSMUSG00000024055	42.5287	2.04821	0.459222	4.46016	8.18976e-06	2.13582e-05	Cyp4f13	protein_coding
ENSMUSG00000091387	29.0493	2.0478	0.541101	3.78451	0.000154013	0.000338473	Gcnt4	protein_coding
ENSMUSG00000114515	2993.52	2.0474	0.112268	18.2366	2.64184e-74	1.39993e-72	Aldoa	protein_coding
ENSMUSG00000000031	51.0916	2.04686	0.433257	4.72437	2.30833e-06	6.46215e-06	H19	lincRNA
ENSMUSG00000059248	310.013	2.04685	0.37121	5.514	3.50764e-08	1.20547e-07	Septin9	protein_coding
ENSMUSG00000101599	21.2928	2.04665	0.662099	3.09115	0.0019938	0.0037074	Gm20342	lincRNA
ENSMUSG00000114681	283.258	2.04544	0.245307	8.33829	7.53735e-17	5.57869e-16	1700026N04Rik	bidirectional_promoter_lncRNA
ENSMUSG00000024769	648.497	2.04462	0.158268	12.9188	3.52753e-38	6.90489e-37	Cdc42bpg	protein_coding
ENSMUSG00000037366	3272.75	2.04429	0.0993674	20.573	4.78793e-94	3.94667e-92	Pafah2	protein_coding
ENSMUSG00000025212	113.473	2.04243	0.47312	4.31695	1.58203e-05	3.99611e-05	Sfxn3	protein_coding
ENSMUSG00000042826	407.756	2.0424	0.177187	11.5268	9.66277e-31	1.44916e-29	Fgf11	protein_coding
ENSMUSG00000111108	8.09538	2.04142	0.966981	2.11113	0.0347611	0.05202	Gm17795	processed_pseudogene
ENSMUSG00000097750	16.0991	2.0409	0.740073	2.7577	0.00582093	0.0100147	Gm4673	antisense
ENSMUSG00000055494	103.653	2.0408	0.354522	5.75649	8.58824e-09	3.15621e-08	Gm14168	lincRNA
ENSMUSG00000041550	316.762	2.04057	0.420668	4.85079	1.2297e-06	3.55062e-06	Serpina5	protein_coding
ENSMUSG00000021294	94.9942	2.0404	0.364612	5.59608	2.19247e-08	7.70011e-08	Kif26a	protein_coding
ENSMUSG00000038068	1628.04	2.0402	0.118908	17.1577	5.50119e-66	2.30573e-64	Rnf144b	protein_coding
ENSMUSG00000024889	632.996	2.03923	0.201097	10.1405	3.65195e-24	4.04769e-23	Rce1	protein_coding
ENSMUSG00000079418	88.3766	2.03882	0.328997	6.19707	5.75243e-10	2.39615e-09	Atg4a	protein_coding
ENSMUSG00000031353	996.496	2.03747	0.252581	8.06659	7.22872e-16	4.98706e-15	Rbbp7	protein_coding
ENSMUSG00000087207	238.147	2.03669	0.203812	9.99298	1.63585e-23	1.76137e-22	Gm13147	transcribed_unprocessed_pseudogene
ENSMUSG00000048878	253.832	2.03642	0.25058	8.12682	4.40695e-16	3.09368e-15	Hexim1	protein_coding
ENSMUSG00000075705	58.0489	2.03465	0.482035	4.22095	2.43275e-05	6.00058e-05	Msrb1	protein_coding
ENSMUSG00000039533	304.297	2.03419	0.433012	4.69776	2.63035e-06	7.31216e-06	Mmd2	protein_coding
ENSMUSG00000000555	52.7979	2.03345	0.442999	4.59019	4.42852e-06	1.19715e-05	Itga5	protein_coding
ENSMUSG00000092260	9.97856	2.03322	0.913877	2.22483	0.0260924	0.0400629	Zfp963	protein_coding
ENSMUSG00000101331	12.0171	2.03302	0.883211	2.30186	0.0213433	0.0333064	Gm28148	unprocessed_pseudogene
ENSMUSG00000055413	14.0621	2.03273	0.82549	2.46245	0.0137991	0.022282	H2-Q5	polymorphic_pseudogene
ENSMUSG00000082649	50.1424	2.03187	0.400596	5.07211	3.93434e-07	1.20612e-06	Gm12754	processed_pseudogene
ENSMUSG00000022125	72.562	2.03168	0.439273	4.6251	3.74423e-06	1.02222e-05	Cln5	protein_coding
ENSMUSG00000037922	22.1316	2.03148	0.634516	3.20161	0.0013666	0.00261297	Bank1	protein_coding
ENSMUSG00000039328	13.8818	2.03125	0.759276	2.67525	0.00746743	0.0126183	Rnf122	protein_coding
ENSMUSG00000039126	65.8505	2.03084	0.476383	4.26304	2.01666e-05	5.03623e-05	Prune2	protein_coding
ENSMUSG00000061065	16.048	2.03046	0.713367	2.8463	0.00442301	0.00776574	H2al1o	protein_coding
ENSMUSG00000027394	26.1051	2.0282	0.660846	3.0691	0.00214702	0.00396877	Ttl	protein_coding
ENSMUSG00000020402	195.599	2.02679	0.405601	4.997	5.82294e-07	1.7494e-06	Vdac1	protein_coding
ENSMUSG00000049037	65.8556	2.02462	0.448344	4.51578	6.3083e-06	1.66901e-05	Clec4a1	protein_coding
ENSMUSG00000098234	181.123	2.02437	0.477859	4.23633	2.27202e-05	5.62658e-05	Snhg6	lincRNA
ENSMUSG00000028654	27.8562	2.02421	0.587255	3.4469	0.00056705	0.00114719	Mycl	protein_coding
ENSMUSG00000071647	176.192	2.02277	0.223189	9.06301	1.26895e-19	1.1132e-18	Eml3	protein_coding
ENSMUSG00000022853	17.8911	2.02228	0.72819	2.77714	0.00548397	0.00947065	Ehhadh	protein_coding
ENSMUSG00000051224	30.6738	2.02196	0.527551	3.83273	0.000126728	0.00028196	Tceanc	protein_coding
ENSMUSG00000025268	235.113	2.01997	0.368819	5.47687	4.32906e-08	1.47433e-07	Maged2	protein_coding
ENSMUSG00000079845	48.1152	2.01982	0.489971	4.12233	3.75057e-05	9.01142e-05	Xlr4a	protein_coding
ENSMUSG00000028152	1429.92	2.01954	0.138631	14.5677	4.50621e-48	1.18687e-46	Tspan5	protein_coding
ENSMUSG00000027809	1372.68	2.01892	0.111843	18.0514	7.69778e-73	3.92041e-71	Etfdh	protein_coding
ENSMUSG00000008435	57.7984	2.01888	0.384436	5.25152	1.50846e-07	4.8536e-07	Rdh13	protein_coding
ENSMUSG00000022519	99.768	2.01859	0.322882	6.25179	4.05764e-10	1.72079e-09	Srl	protein_coding
ENSMUSG00000025959	109.449	2.01794	0.3154	6.39803	1.57397e-10	6.9312e-10	Klf7	protein_coding
ENSMUSG00000031668	115.733	2.01741	0.281609	7.16386	7.84364e-13	4.2156e-12	Eif2ak3	protein_coding
ENSMUSG00000108509	7.92957	2.01719	0.949589	2.12427	0.0336472	0.0505367	Gm44780	antisense
ENSMUSG00000034771	42.3107	2.01529	0.476627	4.22824	2.35531e-05	5.81989e-05	Tle2	protein_coding
ENSMUSG00000026958	53.1686	2.0149	0.422698	4.76676	1.87212e-06	5.29428e-06	Dpp7	protein_coding
ENSMUSG00000063728	16.685	2.01487	0.730229	2.75924	0.00579365	0.00997166	Magea6	protein_coding
ENSMUSG00000022901	72.9005	2.01471	0.438562	4.59391	4.35026e-06	1.17715e-05	Cd86	protein_coding
ENSMUSG00000037411	48.0792	2.01458	0.442362	4.55414	5.25996e-06	1.40619e-05	Serpine1	protein_coding
ENSMUSG00000025236	282.673	2.01293	0.242095	8.31462	9.20446e-17	6.77877e-16	Adpgk	protein_coding
ENSMUSG00000051860	212.587	2.01292	0.278075	7.23876	4.52792e-13	2.48517e-12	Samd7	protein_coding
ENSMUSG00000050700	762.248	2.01266	0.135229	14.8833	4.2299e-50	1.18267e-48	Emilin3	protein_coding
ENSMUSG00000024807	1819.51	2.01251	0.163743	12.2907	1.01682e-34	1.76662e-33	Syvn1	protein_coding
ENSMUSG00000083530	68.8337	2.01107	0.381102	5.27698	1.31329e-07	4.24648e-07	Gm13867	unprocessed_pseudogene
ENSMUSG00000070495	52.4454	2.01024	0.543701	3.69733	0.000217882	0.00046961	Ctcfl	protein_coding
ENSMUSG00000030589	41.4113	2.00965	0.499726	4.02151	5.78267e-05	0.000135701	Rasgrp4	protein_coding
ENSMUSG00000046079	95.4946	2.00964	0.364451	5.51416	3.50457e-08	1.2046e-07	Lrrc8d	protein_coding
ENSMUSG00000015668	68.0205	2.00942	0.370267	5.42696	5.73234e-08	1.92951e-07	Pdzd11	protein_coding
ENSMUSG00000053716	36.6683	2.00784	0.491118	4.08832	4.34517e-05	0.000103562	Dusp7	protein_coding
ENSMUSG00000090396	9.85395	2.00766	0.880212	2.28089	0.0225552	0.0350477	Gm6536	unprocessed_pseudogene
ENSMUSG00000020592	147.963	2.00684	0.304828	6.58353	4.59401e-11	2.11642e-10	Sdc1	protein_coding
ENSMUSG00000002059	104.259	2.00658	0.333511	6.01653	1.7819e-09	7.03032e-09	Rab34	protein_coding
ENSMUSG00000074024	31.0116	2.00626	0.590325	3.39856	0.000677406	0.00135554	4632427E13Rik	bidirectional_promoter_lncRNA
ENSMUSG00000035246	31.9894	2.00558	0.609325	3.29148	0.000996621	0.00194381	Pcyt1b	protein_coding
ENSMUSG00000050288	12.7281	2.00494	0.782917	2.56086	0.0104414	0.01722	Fzd2	protein_coding
ENSMUSG00000021789	26.6247	2.00413	0.670043	2.99104	0.00278025	0.00504627	Sftpa1	protein_coding
ENSMUSG00000009378	60.796	2.00327	0.379571	5.27773	1.30796e-07	4.23048e-07	Slc16a12	protein_coding
ENSMUSG00000035666	4086.08	2.00308	0.113045	17.7194	2.97185e-70	1.4013e-68	Gtf3c4	protein_coding
ENSMUSG00000033054	3134.95	2.00251	0.101306	19.7669	5.73608e-87	4.00195e-85	Npat	protein_coding
ENSMUSG00000053063	48.3782	2.00248	0.518485	3.86218	0.000112382	0.000252287	Clec12a	protein_coding
ENSMUSG00000027698	65.0219	2.00158	0.495673	4.03812	5.38818e-05	0.0001271	Nceh1	protein_coding
ENSMUSG00000002910	293.065	2.00136	0.246647	8.11426	4.88749e-16	3.41526e-15	Arrdc2	protein_coding
ENSMUSG00000060170	20.6252	2.00084	0.604235	3.31136	0.000928427	0.00182054	Olfr1371	protein_coding
ENSMUSG00000025007	168.26	1.99984	0.225036	8.88677	6.29125e-19	5.30171e-18	Aldh18a1	protein_coding
ENSMUSG00000091474	531.552	1.99979	0.182436	10.9616	5.84523e-28	7.65694e-27	2610021A01Rik	protein_coding
ENSMUSG00000028073	60.2974	1.999	0.475384	4.20502	2.61064e-05	6.40106e-05	Pear1	protein_coding
ENSMUSG00000051166	400.555	1.99775	0.305378	6.54189	6.07473e-11	2.77104e-10	Eml5	protein_coding
ENSMUSG00000026126	37.6598	1.99682	0.530427	3.76454	0.000166855	0.000364893	Ptpn18	protein_coding
ENSMUSG00000037855	19.5976	1.99648	0.784365	2.54534	0.0109171	0.0179408	Zfp365	protein_coding
ENSMUSG00000025860	171.931	1.9962	0.255305	7.81886	5.33022e-15	3.45054e-14	Xiap	protein_coding
ENSMUSG00000068959	56.9372	1.99615	0.590574	3.38002	0.0007248	0.00144363	Zfp619	protein_coding
ENSMUSG00000037902	395.989	1.99603	0.230647	8.65404	4.97063e-18	3.95377e-17	Sirpa	protein_coding
ENSMUSG00000111291	12.7223	1.99578	0.792875	2.51714	0.0118312	0.0193174	Gm48604	lincRNA
ENSMUSG00000037370	24.4619	1.99564	0.617905	3.22968	0.00123928	0.0023845	Enpp1	protein_coding
ENSMUSG00000067764	21.6138	1.99523	0.598314	3.33475	0.000853748	0.00168314	Xlr5c	protein_coding
ENSMUSG00000056204	60.959	1.99482	0.381604	5.22747	1.71849e-07	5.49601e-07	Pgpep1	protein_coding
ENSMUSG00000037887	22.6212	1.99435	0.595672	3.34806	0.000813785	0.00161064	Dusp8	protein_coding
ENSMUSG00000021806	1226.82	1.99281	0.840703	2.3704	0.0177686	0.0281305	Nid2	protein_coding
ENSMUSG00000103103	118.901	1.9924	0.3553	5.60767	2.05065e-08	7.22599e-08	4833445I07Rik	lincRNA
ENSMUSG00000029015	9.82634	1.99205	0.917086	2.17215	0.0298441	0.045317	Slc26a5	protein_coding
ENSMUSG00000045404	31.2018	1.99142	0.530353	3.75491	0.000173407	0.000378738	Kcnk13	protein_coding
ENSMUSG00000003198	24.0571	1.99126	0.645511	3.08477	0.00203707	0.00378092	Zfp959	protein_coding
ENSMUSG00000074570	130.922	1.9912	0.334591	5.95116	2.66253e-09	1.03308e-08	Cass4	protein_coding
ENSMUSG00000098090	1050.46	1.99117	0.142653	13.9581	2.80738e-44	6.6328e-43	2700099C18Rik	transcribed_unprocessed_pseudogene
ENSMUSG00000022203	53.0622	1.99116	0.42759	4.65671	3.21302e-06	8.83918e-06	Efs	protein_coding
ENSMUSG00000031229	326.888	1.99099	0.204044	9.75763	1.71104e-22	1.75569e-21	Atrx	protein_coding
ENSMUSG00000079267	75.0918	1.99053	0.439741	4.52661	5.99369e-06	1.59032e-05	Gm5930	protein_coding
ENSMUSG00000031451	479.496	1.99042	0.257913	7.7174	1.18729e-14	7.47503e-14	Gas6	protein_coding
ENSMUSG00000033703	479.592	1.98982	0.158486	12.5551	3.72602e-36	6.78611e-35	Fcsk	protein_coding
ENSMUSG00000029848	362.497	1.9896	0.331058	6.00983	1.85721e-09	7.31577e-09	Stra8	protein_coding
ENSMUSG00000031109	27.9639	1.988	0.57496	3.45764	0.000544938	0.00110598	Enox2	protein_coding
ENSMUSG00000041044	38.0016	1.98753	0.469362	4.23453	2.29031e-05	5.66808e-05	Lrit1	protein_coding
ENSMUSG00000020275	208.347	1.9867	0.311852	6.37065	1.88234e-10	8.22731e-10	Rel	protein_coding
ENSMUSG00000028138	249.076	1.98662	0.297851	6.66985	2.5607e-11	1.20743e-10	Adh5	protein_coding
ENSMUSG00000007570	99.1427	1.9866	0.303509	6.54544	5.93207e-11	2.70874e-10	Fance	protein_coding
ENSMUSG00000034311	611.796	1.9862	0.150629	13.186	1.0568e-39	2.17176e-38	Kif4	protein_coding
ENSMUSG00000020580	595.499	1.98561	0.174538	11.3763	5.48528e-30	7.95312e-29	Rock2	protein_coding
ENSMUSG00000028149	176.516	1.98491	0.255738	7.76149	8.39404e-15	5.33917e-14	Rap1gds1	protein_coding
ENSMUSG00000009145	35.7851	1.98166	0.504772	3.92586	8.64204e-05	0.00019733	Dqx1	protein_coding
ENSMUSG00000030386	98.0844	1.98091	0.296121	6.68954	2.23874e-11	1.06283e-10	Zfp606	protein_coding
ENSMUSG00000039976	131.319	1.98091	0.289265	6.84808	7.48497e-12	3.69697e-11	Tbc1d16	protein_coding
ENSMUSG00000031374	30.1528	1.97942	0.561532	3.52503	0.000423432	0.000875501	Zfp92	protein_coding
ENSMUSG00000052819	8.70922	1.9793	0.918747	2.15435	0.0312127	0.0471986	Best2	protein_coding
ENSMUSG00000021820	1144.47	1.97909	0.125454	15.7755	4.58934e-56	1.54291e-54	Camk2g	protein_coding
ENSMUSG00000026368	12.4082	1.97898	0.870245	2.27405	0.022963	0.0356193	F13b	protein_coding
ENSMUSG00000023191	37.0763	1.97883	0.482623	4.10016	4.12871e-05	9.87306e-05	P3h3	protein_coding
ENSMUSG00000026873	9.69193	1.97752	0.940368	2.10292	0.0354725	0.0530099	Phf19	protein_coding
ENSMUSG00000022639	25.0008	1.97716	0.625907	3.15887	0.00158381	0.00299586	Dubr	lincRNA
ENSMUSG00000046027	55.3534	1.9756	0.399243	4.94836	7.48428e-07	2.2165e-06	Stard5	protein_coding
ENSMUSG00000046295	34.7398	1.97458	0.603237	3.27332	0.00106294	0.00206447	Ankle1	protein_coding
ENSMUSG00000061244	987.965	1.97448	0.114101	17.3047	4.33171e-67	1.86835e-65	Exoc5	protein_coding
ENSMUSG00000031562	36.9932	1.97431	0.526068	3.75296	0.000174762	0.00038151	Dctd	protein_coding
ENSMUSG00000069763	25.4741	1.97412	0.678882	2.9079	0.00363865	0.00648478	Tmem100	protein_coding
ENSMUSG00000049892	64.2565	1.97375	0.50293	3.92451	8.69052e-05	0.000198376	Rasd1	protein_coding
ENSMUSG00000053263	584.311	1.97249	0.217956	9.04994	1.43052e-19	1.25197e-18	Gm12592	processed_transcript
ENSMUSG00000023153	254.546	1.97168	0.218836	9.00984	2.06349e-19	1.78766e-18	Tmem52	protein_coding
ENSMUSG00000036188	33.2534	1.9716	0.658662	2.99334	0.00275946	0.00501017	Ankmy2	protein_coding
ENSMUSG00000030201	405.838	1.97118	0.219501	8.98032	2.69987e-19	2.3245e-18	Lrp6	protein_coding
ENSMUSG00000018583	1548.38	1.97102	0.139514	14.1278	2.5612e-45	6.23655e-44	G3bp1	protein_coding
ENSMUSG00000026784	70.6477	1.97094	0.439384	4.48569	7.2679e-06	1.90951e-05	Pdss1	protein_coding
ENSMUSG00000022895	132.826	1.97088	0.327731	6.01371	1.81329e-09	7.14783e-09	Ets2	protein_coding
ENSMUSG00000079037	159.62	1.9703	0.34133	5.77243	7.81362e-09	2.88391e-08	Prnp	protein_coding
ENSMUSG00000045932	27.435	1.96958	0.79234	2.48577	0.012927	0.0209711	Ifit2	protein_coding
ENSMUSG00000051557	218.877	1.96952	0.275564	7.14722	8.85539e-13	4.74105e-12	Pusl1	protein_coding
ENSMUSG00000031838	148.352	1.96905	0.285492	6.89704	5.30989e-12	2.66705e-11	Ifi30	processed_transcript
ENSMUSG00000020288	651.864	1.96878	0.142483	13.8176	1.99635e-43	4.5947e-42	Ahsa2	protein_coding
ENSMUSG00000020009	231.138	1.96873	0.328277	5.99715	2.00805e-09	7.87232e-09	Ifngr1	protein_coding
ENSMUSG00000000223	68.2771	1.9685	0.450211	4.3724	1.22886e-05	3.14398e-05	Drp2	protein_coding
ENSMUSG00000034645	65.0492	1.96665	0.437692	4.49323	7.01502e-06	1.84634e-05	Zyg11a	protein_coding
ENSMUSG00000060166	105.426	1.96657	0.315719	6.22887	4.69799e-10	1.97691e-09	Zdhhc8	protein_coding
ENSMUSG00000021794	339.814	1.96583	0.255187	7.70349	1.32403e-14	8.30309e-14	Glud1	protein_coding
ENSMUSG00000084401	129.573	1.96541	0.374928	5.24211	1.5875e-07	5.09539e-07	Gm12586	unprocessed_pseudogene
ENSMUSG00000053702	34.8586	1.96434	0.537607	3.65385	0.000258337	0.000550775	Nebl	protein_coding
ENSMUSG00000056124	71.6484	1.96425	0.427461	4.59516	4.3241e-06	1.17105e-05	B4galt6	protein_coding
ENSMUSG00000031431	606.418	1.96418	0.140554	13.9746	2.22876e-44	5.28256e-43	Tsc22d3	protein_coding
ENSMUSG00000048027	62.6297	1.9634	0.39687	4.94721	7.5284e-07	2.22927e-06	Rgmb	protein_coding
ENSMUSG00000025036	33.8848	1.96333	0.57915	3.39002	0.000698865	0.00139585	Sfxn2	protein_coding
ENSMUSG00000025375	15.2575	1.96274	0.75635	2.59502	0.00945866	0.0157154	Aatk	protein_coding
ENSMUSG00000039206	72.0795	1.96267	0.370164	5.30216	1.14439e-07	3.72525e-07	Daglb	protein_coding
ENSMUSG00000117896	9.71881	1.96256	0.885134	2.21725	0.0266062	0.0407737	AA387883	lincRNA
ENSMUSG00000001508	1213.9	1.96241	0.137333	14.2894	2.54715e-46	6.36958e-45	Sgca	protein_coding
ENSMUSG00000057933	58.8758	1.96202	0.56451	3.47561	0.000509695	0.00103995	Gsta2	protein_coding
ENSMUSG00000037469	22.0148	1.96182	0.623496	3.14649	0.00165243	0.00311824	Acp7	protein_coding
ENSMUSG00000051579	72.8674	1.96118	0.501817	3.90816	9.30024e-05	0.000211189	Tceal8	protein_coding
ENSMUSG00000026097	43.9194	1.96103	0.449888	4.35893	1.307e-05	3.33279e-05	Ormdl1	protein_coding
ENSMUSG00000111521	172.757	1.96101	0.226769	8.64761	5.2587e-18	4.17544e-17	Gm48529	antisense
ENSMUSG00000103382	29.6529	1.96084	0.571727	3.42967	0.000604318	0.00121772	Gm37755	TEC
ENSMUSG00000043614	8.66584	1.96045	0.912525	2.14838	0.0316833	0.0478518	Vps37d	protein_coding
ENSMUSG00000032194	155.16	1.9598	0.294179	6.66195	2.70214e-11	1.27009e-10	Kank2	protein_coding
ENSMUSG00000068335	29.7394	1.95977	0.543947	3.60287	0.000314722	0.000662797	Dok1	protein_coding
ENSMUSG00000017868	156.62	1.95966	0.367776	5.3284	9.90794e-08	3.25478e-07	Sgk2	protein_coding
ENSMUSG00000026574	16.4267	1.95923	0.807074	2.42757	0.0152003	0.024345	Dpt	protein_coding
ENSMUSG00000009995	75.5506	1.95901	0.396897	4.93582	7.98131e-07	2.35743e-06	Taz	protein_coding
ENSMUSG00000036769	90.3946	1.95891	0.37349	5.24488	1.56383e-07	5.0245e-07	Wdr44	protein_coding
ENSMUSG00000032999	221.056	1.9589	0.229135	8.54911	1.24044e-17	9.61256e-17	Nlrp4f	protein_coding
ENSMUSG00000023206	17.266	1.95875	0.798969	2.45159	0.0142226	0.022901	Il15ra	protein_coding
ENSMUSG00000057530	239.44	1.95836	0.28741	6.81382	9.5042e-12	4.63668e-11	Ece1	protein_coding
ENSMUSG00000103752	34.7428	1.95831	0.561055	3.49042	0.00048227	0.000987797	Gm36467	lincRNA
ENSMUSG00000020620	36.0341	1.95787	0.579777	3.37694	0.000732964	0.00145885	Abca8b	protein_coding
ENSMUSG00000091497	13.012	1.9578	1.05909	1.84857	0.0645197	0.0913687	Gm44	protein_coding
ENSMUSG00000027087	98.2345	1.95741	0.336655	5.81429	6.089e-09	2.27339e-08	Itgav	protein_coding
ENSMUSG00000037553	156.496	1.95722	0.265889	7.36103	1.82495e-13	1.03745e-12	Zdhhc18	protein_coding
ENSMUSG00000085147	34.3729	1.95719	0.64669	3.02648	0.00247422	0.00453068	Gm12609	processed_transcript
ENSMUSG00000003665	12.7951	1.95626	0.951665	2.05562	0.0398189	0.0589118	Has1	protein_coding
ENSMUSG00000031278	137.354	1.95626	0.313219	6.24566	4.2202e-10	1.78598e-09	Acsl4	protein_coding
ENSMUSG00000021417	107.467	1.95548	0.318341	6.14271	8.11262e-10	3.32574e-09	Eci2	protein_coding
ENSMUSG00000029924	124.155	1.95467	0.296136	6.60057	4.09583e-11	1.89201e-10	Slc37a3	protein_coding
ENSMUSG00000053004	28.1414	1.95447	0.647819	3.01699	0.00255297	0.0046634	Hrh1	protein_coding
ENSMUSG00000032204	7429.14	1.95409	0.120684	16.1918	5.76081e-59	2.078e-57	Aqp9	protein_coding
ENSMUSG00000039774	109.491	1.95372	0.314085	6.22034	4.96086e-10	2.08279e-09	Galnt12	protein_coding
ENSMUSG00000031362	42.8399	1.95368	0.478963	4.07899	4.52316e-05	0.000107585	Xlr4c	protein_coding
ENSMUSG00000019966	138.423	1.95266	0.496324	3.93424	8.34593e-05	0.000190901	Kitl	protein_coding
ENSMUSG00000028811	1737.1	1.95184	0.214268	9.10934	8.2885e-20	7.36697e-19	Yars	protein_coding
ENSMUSG00000044667	19.7933	1.9516	0.78328	2.49158	0.0127178	0.0206465	Plppr4	protein_coding
ENSMUSG00000010492	17.2449	1.95113	0.824289	2.36704	0.0179309	0.0283552	Uckl1os	antisense
ENSMUSG00000042787	201.848	1.95078	0.284408	6.85909	6.92992e-12	3.43578e-11	Exog	protein_coding
ENSMUSG00000016028	53.4339	1.95021	0.410126	4.75514	1.98305e-06	5.59165e-06	Celsr1	protein_coding
ENSMUSG00000005232	17.2432	1.94964	0.696994	2.79721	0.00515459	0.00894786	G6pc2	protein_coding
ENSMUSG00000007207	46.4841	1.94951	0.542773	3.59175	0.000328467	0.000689877	Stx1a	protein_coding
ENSMUSG00000045466	8316	1.9489	0.127907	15.2369	2.01281e-52	6.00496e-51	Zfp956	protein_coding
ENSMUSG00000035150	38.2992	1.94884	0.495556	3.93264	8.40181e-05	0.000192101	Eif2s3x	protein_coding
ENSMUSG00000026751	185.253	1.94883	0.472592	4.12371	3.72812e-05	8.96134e-05	Nr5a1	protein_coding
ENSMUSG00000025260	70.7083	1.94818	0.483933	4.02573	5.67996e-05	0.000133389	Hsd17b10	protein_coding
ENSMUSG00000034463	31.8805	1.94755	0.615864	3.16231	0.00156521	0.00296472	Scara3	protein_coding
ENSMUSG00000038685	5069.64	1.94748	0.128694	15.1326	9.86441e-52	2.89252e-50	Rtel1	protein_coding
ENSMUSG00000039463	5819.41	1.94635	0.0900241	21.6203	1.15649e-103	1.16465e-101	Slc9a8	protein_coding
ENSMUSG00000027834	80.8635	1.94612	0.336449	5.78429	7.28173e-09	2.69475e-08	Serpini1	protein_coding
ENSMUSG00000035262	17.9743	1.94512	0.705313	2.7578	0.0058191	0.0100124	Amh	protein_coding
ENSMUSG00000031613	186.264	1.94417	0.261348	7.439	1.01453e-13	5.90312e-13	Hpgd	protein_coding
ENSMUSG00000067279	21.1629	1.94403	0.705149	2.7569	0.00583524	0.0100363	Ppp1r3c	protein_coding
ENSMUSG00000035776	106.959	1.9438	0.322604	6.02534	1.68754e-09	6.67934e-09	Cd99l2	protein_coding
ENSMUSG00000003949	39.0322	1.94377	0.512805	3.79047	0.000150365	0.000330978	Hlf	protein_coding
ENSMUSG00000079260	18.8595	1.94355	0.718014	2.70684	0.00679263	0.0115446	Tmppe	protein_coding
ENSMUSG00000026584	2473.27	1.9422	0.111319	17.4471	3.62339e-68	1.61607e-66	Scyl3	protein_coding
ENSMUSG00000030530	260.916	1.94153	0.25896	7.49739	6.51004e-14	3.84725e-13	Furin	protein_coding
ENSMUSG00000091337	139.381	1.94097	0.362106	5.36023	8.31173e-08	2.75277e-07	Eid1	protein_coding
ENSMUSG00000021200	123.003	1.93964	0.402431	4.8198	1.437e-06	4.11819e-06	Asb2	protein_coding
ENSMUSG00000006599	10868.7	1.93939	0.1027	18.884	1.54405e-79	9.23771e-78	Gtf2h1	protein_coding
ENSMUSG00000057137	69.412	1.93906	0.342297	5.66485	1.47152e-08	5.26106e-08	Tmem140	protein_coding
ENSMUSG00000067825	100.526	1.93883	0.334043	5.80414	6.4698e-09	2.40628e-08	Pex26	protein_coding
ENSMUSG00000038280	85.9524	1.93876	0.34765	5.57675	2.45048e-08	8.56975e-08	Ostm1	protein_coding
ENSMUSG00000001436	36.373	1.9381	0.652234	2.97148	0.0029637	0.0053613	Slc19a1	protein_coding
ENSMUSG00000033416	1487.26	1.93794	0.12366	15.6716	2.36624e-55	7.77887e-54	Gucd1	protein_coding
ENSMUSG00000020831	13.2473	1.93757	0.791993	2.44644	0.0144274	0.0231972	0610010K14Rik	protein_coding
ENSMUSG00000085642	165.956	1.93743	0.266306	7.27521	3.45894e-13	1.92071e-12	3110053B16Rik	transcribed_unprocessed_pseudogene
ENSMUSG00000041064	27.6158	1.93718	0.713331	2.71568	0.00661399	0.0112694	Pif1	protein_coding
ENSMUSG00000024601	160.461	1.93654	0.325569	5.94819	2.71132e-09	1.05127e-08	Isoc1	protein_coding
ENSMUSG00000046032	104.439	1.93652	0.32252	6.00433	1.92123e-09	7.5559e-09	Snx12	protein_coding
ENSMUSG00000046139	333.903	1.93637	0.194003	9.98116	1.84298e-23	1.98055e-22	Patl1	protein_coding
ENSMUSG00000033450	161.763	1.93615	1.05911	1.8281	0.0675348	0.0952445	Tagap	protein_coding
ENSMUSG00000086748	315.229	1.93585	0.17392	11.1307	8.89404e-29	1.2129e-27	Gm13261	processed_transcript
ENSMUSG00000031393	161.139	1.9357	0.232966	8.30892	9.65749e-17	7.10536e-16	Mecp2	protein_coding
ENSMUSG00000016495	64.4428	1.93516	0.652075	2.96769	0.00300044	0.00542203	Plgrkt	protein_coding
ENSMUSG00000020484	265.882	1.93403	0.280088	6.90508	5.01761e-12	2.52637e-11	Xbp1	protein_coding
ENSMUSG00000112119	24.917	1.93383	0.870725	2.22095	0.0263545	0.0404264	Gm47362	processed_pseudogene
ENSMUSG00000043140	971.261	1.93337	0.2152	8.98406	2.6095e-19	2.24931e-18	Tmem186	protein_coding
ENSMUSG00000067369	53.3177	1.93305	0.507367	3.80996	0.000138991	0.000307616	Trmt2b	protein_coding
ENSMUSG00000030284	73.8691	1.93299	0.357606	5.40536	6.46784e-08	2.16594e-07	Creld1	protein_coding
ENSMUSG00000028179	10.414	1.93294	0.858397	2.2518	0.0243347	0.037582	Cth	protein_coding
ENSMUSG00000039713	205.76	1.93294	0.222228	8.698	3.37781e-18	2.72576e-17	Plekhg5	protein_coding
ENSMUSG00000096780	492.589	1.9318	0.267615	7.21857	5.25368e-13	2.86935e-12	Tmem181b-ps	transcribed_unprocessed_pseudogene
ENSMUSG00000032359	236.251	1.93179	0.296697	6.511	7.46524e-11	3.3749e-10	Ctsh	protein_coding
ENSMUSG00000020798	108.145	1.93164	0.302886	6.37747	1.80034e-10	7.88747e-10	Spns3	protein_coding
ENSMUSG00000050106	76.9626	1.93159	0.381554	5.06244	4.13923e-07	1.26629e-06	Tmc8	protein_coding
ENSMUSG00000024754	111.942	1.93077	0.285567	6.76118	1.36871e-11	6.60208e-11	Cemip2	protein_coding
ENSMUSG00000020282	55.4811	1.92999	0.5404	3.57141	0.000355065	0.000742141	Rhbdf1	protein_coding
ENSMUSG00000032053	53.2098	1.92961	0.398533	4.84178	1.28679e-06	3.71162e-06	Pou2af1	protein_coding
ENSMUSG00000094601	29.2206	1.92915	0.60642	3.18121	0.0014666	0.00279004	Gm5926	protein_coding
ENSMUSG00000037346	39.6421	1.92883	0.473149	4.07658	4.57022e-05	0.000108652	Hrh4	protein_coding
ENSMUSG00000070034	55.5239	1.92819	0.443235	4.35027	1.35969e-05	3.45843e-05	Sp110	protein_coding
ENSMUSG00000042406	1482.2	1.92817	0.151871	12.6961	6.21541e-37	1.17428e-35	Atf4	protein_coding
ENSMUSG00000036591	260.375	1.92728	0.239927	8.0328	9.52758e-16	6.5285e-15	Arhgap21	protein_coding
ENSMUSG00000086596	337.508	1.92642	0.174684	11.028	2.79947e-28	3.7398e-27	Susd5	protein_coding
ENSMUSG00000028807	104.279	1.92616	0.297388	6.47694	9.36044e-11	4.20012e-10	Zbtb8a	protein_coding
ENSMUSG00000051346	20.9353	1.92616	0.714743	2.69489	0.00704111	0.0119414	Spryd4	protein_coding
ENSMUSG00000033227	86.6843	1.92427	0.544441	3.53439	0.000408716	0.000846727	Wnt6	protein_coding
ENSMUSG00000087032	9.26498	1.92407	1.03841	1.8529	0.0638963	0.090555	Gm13874	lincRNA
ENSMUSG00000067594	40.1437	1.92405	0.502962	3.82543	0.000130544	0.000289958	Krt77	protein_coding
ENSMUSG00000115680	26.3869	1.9236	0.530615	3.62522	0.000288715	0.000611208	Gm35167	lincRNA
ENSMUSG00000056938	32.6505	1.92265	0.612002	3.14158	0.0016804	0.00316485	Acbd4	protein_coding
ENSMUSG00000040339	97.0407	1.92153	0.373829	5.14013	2.74554e-07	8.57971e-07	Fam102b	protein_coding
ENSMUSG00000027274	110.426	1.92112	0.275839	6.96465	3.2922e-12	1.6875e-11	Mkks	protein_coding
ENSMUSG00000006782	130.097	1.91999	0.353977	5.42406	5.82609e-08	1.95958e-07	Cnp	protein_coding
ENSMUSG00000100039	615.909	1.91989	0.268802	7.14241	9.17101e-13	4.9006e-12	Gm28959	antisense
ENSMUSG00000040998	63.7853	1.91886	0.369139	5.19821	2.01219e-07	6.38302e-07	Npnt	protein_coding
ENSMUSG00000107266	9.44529	1.91852	0.938865	2.04344	0.0410088	0.0605033	Gm43698	lincRNA
ENSMUSG00000043807	21.4911	1.91791	0.734927	2.60966	0.0090632	0.0151083	Ly6g5b	protein_coding
ENSMUSG00000029596	19.5451	1.91767	0.764332	2.50894	0.0121093	0.0197352	Sdsl	protein_coding
ENSMUSG00000048897	144.465	1.91704	0.288483	6.64526	3.02693e-11	1.4165e-10	Zfp710	protein_coding
ENSMUSG00000031486	32.8864	1.91515	0.68568	2.79306	0.00522112	0.00905206	Adgra2	protein_coding
ENSMUSG00000001525	551.734	1.91466	0.276874	6.91526	4.66997e-12	2.35947e-11	Tubb5	protein_coding
ENSMUSG00000045126	17.8777	1.91406	0.691896	2.76639	0.00566798	0.00976359	Olfr1445	protein_coding
ENSMUSG00000028453	3990.33	1.91404	0.109952	17.408	7.18059e-68	3.15832e-66	Fancg	protein_coding
ENSMUSG00000031557	62.1739	1.91367	0.52123	3.67145	0.000241181	0.000516723	Plekha2	protein_coding
ENSMUSG00000045411	352.456	1.91349	0.205127	9.32832	1.07558e-20	1.00749e-19	2410002F23Rik	protein_coding
ENSMUSG00000047228	16.5882	1.9131	0.791322	2.41759	0.0156235	0.024976	A2ml1	protein_coding
ENSMUSG00000019461	67.7626	1.91295	0.387703	4.93406	8.05378e-07	2.37762e-06	Plscr3	protein_coding
ENSMUSG00000019943	404.366	1.91233	0.232371	8.22964	1.87781e-16	1.34988e-15	Atp2b1	protein_coding
ENSMUSG00000028468	2689.69	1.91216	0.121569	15.7291	9.56035e-56	3.17575e-54	Rgp1	protein_coding
ENSMUSG00000063804	402.614	1.91182	0.182351	10.4843	1.02004e-25	1.21272e-24	Lin28b	protein_coding
ENSMUSG00000104499	18.9137	1.91167	0.659943	2.89671	0.00377095	0.00669802	Gm30353	lincRNA
ENSMUSG00000097145	170.87	1.91146	0.258813	7.38547	1.51912e-13	8.69811e-13	9230114K14Rik	processed_transcript
ENSMUSG00000037761	325.76	1.91094	0.21341	8.95432	3.41846e-19	2.9262e-18	Actr5	protein_coding
ENSMUSG00000046856	23.5702	1.91088	0.596157	3.20532	0.00134912	0.00258199	Gpr1	protein_coding
ENSMUSG00000032374	178.158	1.91029	0.257523	7.41796	1.18941e-13	6.87928e-13	Plod2	protein_coding
ENSMUSG00000030088	169.001	1.91006	0.562381	3.39638	0.000682831	0.00136579	Aldh1l1	protein_coding
ENSMUSG00000034832	291.418	1.9092	0.24094	7.92396	2.30055e-15	1.53205e-14	Tet3	protein_coding
ENSMUSG00000027936	994.325	1.9072	0.131147	14.5424	6.52365e-48	1.71215e-46	Crtc2	protein_coding
ENSMUSG00000114621	50.6531	1.90679	0.405105	4.70689	2.5152e-06	7.01307e-06	Gm31107	lincRNA
ENSMUSG00000041313	578.138	1.90661	0.201756	9.45009	3.38542e-21	3.27164e-20	Slc7a1	protein_coding
ENSMUSG00000032875	181.437	1.9059	0.230876	8.25508	1.51798e-16	1.09796e-15	Arhgef17	protein_coding
ENSMUSG00000090523	42.2145	1.90567	0.469978	4.05481	5.0176e-05	0.000118699	Gypc	protein_coding
ENSMUSG00000070822	2029.75	1.90426	0.118893	16.0166	9.78108e-58	3.44442e-56	Zscan18	protein_coding
ENSMUSG00000027994	81.3583	1.90398	0.710484	2.67984	0.00736581	0.0124588	Mcub	protein_coding
ENSMUSG00000025465	139.784	1.90392	0.440428	4.32289	1.54e-05	3.89393e-05	Echs1	protein_coding
ENSMUSG00000003031	70.1602	1.90371	0.437852	4.34783	1.3749e-05	3.49393e-05	Cdkn1b	protein_coding
ENSMUSG00000036281	898.742	1.90324	0.164482	11.5711	5.77376e-31	8.73562e-30	Snapc4	protein_coding
ENSMUSG00000046351	260.115	1.90301	0.235308	8.0873	6.10008e-16	4.22675e-15	Zfp322a	protein_coding
ENSMUSG00000038437	426.588	1.90291	0.188314	10.105	5.2501e-24	5.77589e-23	Mllt6	protein_coding
ENSMUSG00000026867	7041.1	1.90186	0.143614	13.2428	4.96382e-40	1.02767e-38	Gapvd1	protein_coding
ENSMUSG00000016409	42.4902	1.90182	0.468111	4.06275	4.84985e-05	0.000114975	Nkap	protein_coding
ENSMUSG00000034522	122.379	1.90174	0.404047	4.70672	2.51728e-06	7.01712e-06	Zfp395	protein_coding
ENSMUSG00000021957	239.846	1.90033	0.398571	4.76786	1.86194e-06	5.26749e-06	Tkt	protein_coding
ENSMUSG00000042558	83.5725	1.90021	0.371356	5.11695	3.10512e-07	9.63172e-07	Adprhl2	protein_coding
ENSMUSG00000020695	165.432	1.89956	0.243002	7.81706	5.40721e-15	3.49834e-14	Mrc2	protein_coding
ENSMUSG00000025630	196.944	1.89938	0.239719	7.92337	2.31157e-15	1.53846e-14	Hprt	protein_coding
ENSMUSG00000002250	79.5028	1.89914	0.333699	5.69119	1.26158e-08	4.54698e-08	Ppard	protein_coding
ENSMUSG00000044390	24.1745	1.89881	0.657827	2.8865	0.00389559	0.00689848	Tigd3	protein_coding
ENSMUSG00000038910	135.428	1.89845	0.274734	6.91013	4.84206e-12	2.44254e-11	Plcl2	protein_coding
ENSMUSG00000000340	194.621	1.89834	0.347826	5.45772	4.82298e-08	1.63529e-07	Dbt	protein_coding
ENSMUSG00000004891	73.3344	1.89819	0.421722	4.50105	6.76171e-06	1.78293e-05	Nes	protein_coding
ENSMUSG00000024736	51.1354	1.89756	0.509371	3.72529	0.000195087	0.00042339	Tmem132a	protein_coding
ENSMUSG00000050148	130.314	1.89709	0.330544	5.73929	9.50766e-09	3.47345e-08	Ubqln2	protein_coding
ENSMUSG00000001240	24.0921	1.89675	0.585347	3.24038	0.0011937	0.00230235	Ramp2	protein_coding
ENSMUSG00000037754	75.2918	1.89655	0.414722	4.57307	4.8064e-06	1.29192e-05	Ppp1r16b	protein_coding
ENSMUSG00000049090	82.1132	1.8965	0.526576	3.60157	0.000316298	0.000665739	Zadh2	protein_coding
ENSMUSG00000097657	178.468	1.89642	0.251859	7.5297	5.08584e-14	3.02972e-13	Gm7389	processed_pseudogene
ENSMUSG00000020230	61.9952	1.89632	0.462508	4.10009	4.12997e-05	9.87394e-05	Prmt2	protein_coding
ENSMUSG00000075410	23.0782	1.89617	0.740508	2.56064	0.010448	0.0172284	Prcd	protein_coding
ENSMUSG00000070420	121.129	1.89604	0.26773	7.08194	1.42149e-12	7.48442e-12	Zscan25	protein_coding
ENSMUSG00000097320	181.614	1.89557	0.224807	8.43197	3.39881e-17	2.57292e-16	Tmem147os	antisense
ENSMUSG00000041773	178.839	1.89543	0.366741	5.16831	2.36225e-07	7.43203e-07	Enc1	protein_coding
ENSMUSG00000074067	492.943	1.89449	0.170922	11.084	1.50095e-28	2.03194e-27	Gm10619	lincRNA
ENSMUSG00000044986	99.5247	1.89432	0.533519	3.55061	0.000384337	0.000799794	Tst	protein_coding
ENSMUSG00000013646	477.683	1.89421	0.149198	12.696	6.22542e-37	1.17517e-35	Sh3bp5l	protein_coding
ENSMUSG00000036062	166.023	1.89372	0.355892	5.32103	1.03179e-07	3.38097e-07	Phf24	protein_coding
ENSMUSG00000027900	86.5707	1.89371	0.361701	5.23558	1.64466e-07	5.27097e-07	Dram2	protein_coding
ENSMUSG00000048497	22.6105	1.89363	0.756395	2.5035	0.0122973	0.0200108	Mmgt2	protein_coding
ENSMUSG00000027551	54.4123	1.89334	0.392892	4.81899	1.44289e-06	4.13188e-06	Zfp64	protein_coding
ENSMUSG00000097924	9.12409	1.89304	0.93725	2.01979	0.0434056	0.0637016	A730020E08Rik	bidirectional_promoter_lncRNA
ENSMUSG00000039910	146.888	1.89283	0.390474	4.84752	1.25011e-06	3.60863e-06	Cited2	protein_coding
ENSMUSG00000032788	149.018	1.89259	0.291115	6.50117	7.96974e-11	3.5913e-10	Pdxk	protein_coding
ENSMUSG00000018040	6223.78	1.89257	0.127438	14.8509	6.86853e-50	1.89191e-48	Rrp7a	protein_coding
ENSMUSG00000026816	1206.88	1.89211	0.120896	15.6508	3.28297e-55	1.07608e-53	Gtf3c5	protein_coding
ENSMUSG00000027547	124.172	1.89197	0.381557	4.95855	7.10208e-07	2.11118e-06	Sall4	protein_coding
ENSMUSG00000095659	16.8233	1.89189	0.70264	2.69255	0.00709084	0.0120221	Spin2g	protein_coding
ENSMUSG00000017390	72.7646	1.89182	0.425083	4.45047	8.56818e-06	2.22961e-05	Aldoc	protein_coding
ENSMUSG00000058488	116.357	1.89165	0.302705	6.24916	4.12661e-10	1.74828e-09	Kl	protein_coding
ENSMUSG00000033735	36.6631	1.89078	0.529675	3.5697	0.000357393	0.000746868	Spr	protein_coding
ENSMUSG00000085601	577.698	1.88986	0.284348	6.64628	3.00596e-11	1.40763e-10	Gm4969	protein_coding
ENSMUSG00000037254	89.3755	1.88963	0.501226	3.77001	0.000163239	0.000357549	Itih2	protein_coding
ENSMUSG00000001173	122.164	1.88852	0.325841	5.79583	6.79854e-09	2.52307e-08	Ocrl	protein_coding
ENSMUSG00000024948	250.401	1.88828	0.218668	8.63541	5.85185e-18	4.63648e-17	Map4k2	protein_coding
ENSMUSG00000025809	763.672	1.88796	0.207002	9.1205	7.4781e-20	6.66731e-19	Itgb1	protein_coding
ENSMUSG00000083915	23.3401	1.88795	0.623172	3.02958	0.00244897	0.00448854	Gm13932	processed_pseudogene
ENSMUSG00000036534	42.4795	1.88686	0.553586	3.40843	0.000653387	0.00131066	Slc38a7	protein_coding
ENSMUSG00000054850	72.6097	1.88593	0.549304	3.43332	0.000596243	0.00120243	Smim10l2a	protein_coding
ENSMUSG00000073627	14.7057	1.88502	0.786914	2.39546	0.0165996	0.0264377	C130036L24Rik	processed_transcript
ENSMUSG00000001138	163.258	1.88499	0.278237	6.77476	1.24613e-11	6.0291e-11	Cnnm3	protein_coding
ENSMUSG00000051285	103.145	1.88405	0.34247	5.50136	3.7687e-08	1.29179e-07	Pcmtd1	protein_coding
ENSMUSG00000070330	188.553	1.88329	0.235909	7.98314	1.42653e-15	9.62961e-15	Tmem235	protein_coding
ENSMUSG00000083722	558.483	1.88276	0.173792	10.8334	2.3921e-27	3.04742e-26	Adgrd2-ps	transcribed_unitary_pseudogene
ENSMUSG00000081816	39.3165	1.88194	0.499575	3.76707	0.000165173	0.0003615	Gm15528	processed_pseudogene
ENSMUSG00000067336	216.105	1.88155	0.270979	6.94353	3.82418e-12	1.94673e-11	Bmpr2	protein_coding
ENSMUSG00000032436	43.7211	1.88146	0.638628	2.9461	0.0032181	0.00578437	Cmtm7	protein_coding
ENSMUSG00000093085	7.41588	1.88088	0.968886	1.94128	0.0522246	0.0754356	Gm24325	miRNA
ENSMUSG00000058013	79.5656	1.88036	0.432462	4.34805	1.37356e-05	3.49091e-05	Septin11	protein_coding
ENSMUSG00000031171	54.6513	1.87997	0.425822	4.41492	1.01049e-05	2.60869e-05	Ftsj1	protein_coding
ENSMUSG00000035929	83.299	1.87887	0.530821	3.53956	0.00040079	0.000831313	H2-Q4	protein_coding
ENSMUSG00000031266	102.132	1.87826	0.365339	5.14115	2.73062e-07	8.53788e-07	Gla	protein_coding
ENSMUSG00000108414	252.098	1.87823	0.216344	8.68167	3.90013e-18	3.13111e-17	Snhg1	processed_transcript
ENSMUSG00000036103	291.394	1.87727	0.29045	6.46334	1.02417e-10	4.57708e-10	Colec12	protein_coding
ENSMUSG00000099447	72.2217	1.87716	0.392265	4.78543	1.70625e-06	4.84182e-06	2310030A07Rik	antisense
ENSMUSG00000007038	70.9147	1.87706	0.372687	5.03657	4.73946e-07	1.43825e-06	Neu1	protein_coding
ENSMUSG00000050332	28.6079	1.8763	0.564063	3.32641	0.000879732	0.00173115	Amer1	protein_coding
ENSMUSG00000046402	85.8287	1.8759	0.434587	4.31651	1.58512e-05	4.003e-05	Rbp1	protein_coding
ENSMUSG00000087176	19.3142	1.87568	0.63243	2.96584	0.00301858	0.0054526	D230022J07Rik	processed_transcript
ENSMUSG00000019773	64.9102	1.87546	0.408306	4.59328	4.36339e-06	1.18003e-05	Fbxo5	protein_coding
ENSMUSG00000027340	275.316	1.87539	0.218186	8.5954	8.29777e-18	6.50723e-17	Slc23a2	protein_coding
ENSMUSG00000028478	310.149	1.87517	0.235203	7.97259	1.55384e-15	1.04573e-14	Clta	protein_coding
ENSMUSG00000108345	496.175	1.87471	0.238143	7.87217	3.48529e-15	2.28816e-14	4933435G04Rik	lincRNA
ENSMUSG00000054206	17.4686	1.87452	0.703329	2.66522	0.0076939	0.0129724	Gzmm	protein_coding
ENSMUSG00000104546	8.32394	1.87435	0.949639	1.97374	0.0484108	0.0704479	Gm43858	TEC
ENSMUSG00000046269	46.6848	1.87434	0.426061	4.39921	1.08643e-05	2.79469e-05	Usp27x	protein_coding
ENSMUSG00000115338	78.5242	1.87426	0.353248	5.30578	1.12193e-07	3.65671e-07	Pnp	protein_coding
ENSMUSG00000036246	119.379	1.874	0.315676	5.93647	2.91215e-09	1.12601e-08	Gmip	protein_coding
ENSMUSG00000057672	351.367	1.87367	0.238337	7.86144	3.79742e-15	2.48721e-14	Pkn1	protein_coding
ENSMUSG00000038233	14.5364	1.87324	0.757767	2.47205	0.0134341	0.0217337	Gask1a	protein_coding
ENSMUSG00000097870	40.2451	1.87319	0.48674	3.84845	0.000118867	0.000265533	Gm26868	lincRNA
ENSMUSG00000029228	34.964	1.87228	0.559947	3.34367	0.000826769	0.00163387	Lnx1	protein_coding
ENSMUSG00000024064	244.643	1.87221	0.262541	7.13112	9.9555e-13	5.30578e-12	Galnt14	protein_coding
ENSMUSG00000052397	322.817	1.87176	0.269278	6.95104	3.62603e-12	1.85094e-11	Ezr	protein_coding
ENSMUSG00000032119	725.984	1.87165	0.13797	13.5656	6.40202e-42	1.41212e-40	Hinfp	protein_coding
ENSMUSG00000028015	223.326	1.87144	0.292241	6.40374	1.51613e-10	6.68706e-10	Ctso	protein_coding
ENSMUSG00000030681	137.856	1.87133	0.309292	6.05036	1.44521e-09	5.75977e-09	Mvp	protein_coding
ENSMUSG00000096606	93.5561	1.87109	0.438888	4.26324	2.0148e-05	5.03214e-05	Tpbgl	protein_coding
ENSMUSG00000027297	90.5357	1.87103	1.45753	1.2837	0.199248	0.251815	Ltk	protein_coding
ENSMUSG00000027533	34.299	1.87074	0.633067	2.95504	0.00312631	0.00563349	Fabp5	protein_coding
ENSMUSG00000101574	21.2582	1.87051	0.652422	2.86702	0.00414357	0.00730913	1700112H15Rik	lincRNA
ENSMUSG00000026972	103.073	1.87026	0.285292	6.5556	5.54184e-11	2.5342e-10	Arrdc1	protein_coding
ENSMUSG00000043753	71.6749	1.86945	0.509321	3.67047	0.000242105	0.000518404	Dmrta1	protein_coding
ENSMUSG00000029201	67.4978	1.8693	0.36012	5.19076	2.09433e-07	6.63319e-07	Ugdh	protein_coding
ENSMUSG00000029095	26.5126	1.86927	0.53092	3.52082	0.000430214	0.000888287	Ablim2	protein_coding
ENSMUSG00000020549	2142.17	1.86872	0.121025	15.4408	8.70195e-54	2.67871e-52	Elac2	protein_coding
ENSMUSG00000028538	69.7572	1.86871	0.36834	5.07333	3.90909e-07	1.19935e-06	St3gal3	protein_coding
ENSMUSG00000031521	174.449	1.86857	0.25194	7.41674	1.20041e-13	6.94113e-13	Aga	protein_coding
ENSMUSG00000031200	14.578	1.86832	0.741413	2.51995	0.0117373	0.0191739	Mtcp1	protein_coding
ENSMUSG00000037938	324.638	1.86754	0.201637	9.26193	2.00764e-20	1.84856e-19	Chchd5	protein_coding
ENSMUSG00000020528	709.604	1.8674	0.145183	12.8624	7.32316e-38	1.41972e-36	Prpsap2	protein_coding
ENSMUSG00000035620	179.524	1.86681	0.234627	7.95647	1.77015e-15	1.18807e-14	Ric8b	protein_coding
ENSMUSG00000032013	16.5524	1.86665	0.726537	2.56924	0.0101921	0.0168425	Trim29	protein_coding
ENSMUSG00000092192	441.936	1.86653	0.178522	10.4555	1.38242e-25	1.63742e-24	Dnaaf4	protein_coding
ENSMUSG00000030865	108.097	1.86631	0.458899	4.06693	4.76359e-05	0.000112978	Chp2	protein_coding
ENSMUSG00000095180	60.4054	1.86627	0.459851	4.05841	4.94072e-05	0.000117067	Rhox5	protein_coding
ENSMUSG00000029545	81.632	1.86624	0.479392	3.89293	9.9042e-05	0.000223876	Acads	protein_coding
ENSMUSG00000036596	25.2562	1.86547	0.630787	2.95736	0.00310281	0.00559432	Cpz	protein_coding
ENSMUSG00000068742	1743.71	1.86513	0.118427	15.7491	6.96231e-56	2.32314e-54	Cry2	protein_coding
ENSMUSG00000053436	413.494	1.86504	0.175046	10.6546	1.66008e-26	2.03563e-25	Mapk14	protein_coding
ENSMUSG00000043953	59.9907	1.86463	0.363227	5.13351	2.84394e-07	8.86728e-07	Ccrl2	protein_coding
ENSMUSG00000027200	109.502	1.8641	0.351421	5.30446	1.13007e-07	3.68078e-07	Sema6d	protein_coding
ENSMUSG00000033540	60.8239	1.86313	0.393833	4.73076	2.23677e-06	6.27051e-06	Idua	protein_coding
ENSMUSG00000031383	104.84	1.86304	0.318361	5.85198	4.85767e-09	1.83366e-08	Dusp9	protein_coding
ENSMUSG00000031365	105.87	1.86272	0.357727	5.20709	1.91827e-07	6.09902e-07	Zfp275	protein_coding
ENSMUSG00000074704	71.5843	1.86247	0.478168	3.89501	9.81955e-05	0.000222165	Rad21l	protein_coding
ENSMUSG00000019913	14.3871	1.86243	0.858014	2.17064	0.0299587	0.0454786	Sim1	protein_coding
ENSMUSG00000029470	103.29	1.86234	0.375442	4.9604	7.03483e-07	2.09202e-06	P2rx4	protein_coding
ENSMUSG00000037466	2342.79	1.86161	0.66558	2.79698	0.00515834	0.00895228	Tedc1	protein_coding
ENSMUSG00000026955	21.947	1.86146	0.655606	2.83929	0.00452135	0.00792277	Sapcd2	protein_coding
ENSMUSG00000022526	534.213	1.86068	0.146651	12.6878	6.91245e-37	1.30045e-35	Zfp251	protein_coding
ENSMUSG00000085793	573.281	1.86051	0.16836	11.0508	2.17352e-28	2.91918e-27	Lin52	protein_coding
ENSMUSG00000030123	285.941	1.86016	0.265834	6.99743	2.60701e-12	1.34621e-11	Plxnd1	protein_coding
ENSMUSG00000023284	35.2954	1.86005	0.526952	3.52983	0.00041582	0.000860803	Zfp605	protein_coding
ENSMUSG00000032235	1049.73	1.85928	0.131045	14.1881	1.08633e-45	2.67449e-44	Ice2	protein_coding
ENSMUSG00000042363	55.0095	1.8591	0.440785	4.2177	2.46802e-05	6.08084e-05	Lgalsl	protein_coding
ENSMUSG00000091730	16.1341	1.85743	0.789219	2.35351	0.0185973	0.029336	Gm17230	processed_pseudogene
ENSMUSG00000027506	175.42	1.85737	0.282562	6.57332	4.92057e-11	2.25891e-10	Tpd52	protein_coding
ENSMUSG00000002020	18.9269	1.85726	0.701189	2.64873	0.00807938	0.0135781	Ltbp2	protein_coding
ENSMUSG00000071064	159.819	1.85631	0.260982	7.1128	1.13715e-12	6.03234e-12	Zfp827	protein_coding
ENSMUSG00000085396	111.592	1.85587	0.30642	6.05664	1.38996e-09	5.55187e-09	Firre	processed_transcript
ENSMUSG00000100201	360.086	1.85583	0.176095	10.5388	5.72101e-26	6.86028e-25	Gm29093	sense_intronic
ENSMUSG00000029761	161.717	1.85565	0.450557	4.11857	3.81233e-05	9.15177e-05	Cald1	protein_coding
ENSMUSG00000037344	83.3107	1.85559	0.313916	5.91111	3.39803e-09	1.30436e-08	Slc12a9	protein_coding
ENSMUSG00000022265	80.7909	1.85524	0.384238	4.82837	1.37657e-06	3.9552e-06	Ank	protein_coding
ENSMUSG00000038225	152.936	1.85437	0.351064	5.28214	1.27687e-07	4.13834e-07	Primpol	protein_coding
ENSMUSG00000086726	19.0139	1.85383	0.647688	2.86223	0.00420666	0.00741219	Gm9458	processed_pseudogene
ENSMUSG00000049214	8.80069	1.85377	1.0483	1.76837	0.0769994	0.107354	Skint7	protein_coding
ENSMUSG00000028655	24.1314	1.8531	0.690261	2.68463	0.00726099	0.012289	Mfsd2a	protein_coding
ENSMUSG00000023262	50.9704	1.85282	0.48865	3.79171	0.000149611	0.000329482	Acy1	protein_coding
ENSMUSG00000068264	54.5675	1.85274	0.524185	3.53451	0.000408533	0.000846426	Ap5s1	protein_coding
ENSMUSG00000020185	298.759	1.85252	0.183442	10.0986	5.60202e-24	6.16e-23	E2f7	protein_coding
ENSMUSG00000036989	91.298	1.85237	0.376545	4.91938	8.68196e-07	2.55319e-06	Trim3	protein_coding
ENSMUSG00000101387	8.99013	1.85225	0.933581	1.98402	0.0472531	0.0688578	Pced1c-ps	processed_pseudogene
ENSMUSG00000048047	108.584	1.85196	0.348	5.32172	1.02789e-07	3.37017e-07	Zbtb33	protein_coding
ENSMUSG00000024378	250.544	1.84989	0.305133	6.06256	1.33971e-09	5.36075e-09	Stard4	protein_coding
ENSMUSG00000022594	39.8893	1.8485	0.583068	3.17029	0.00152287	0.00288868	Lynx1	protein_coding
ENSMUSG00000051403	3968.87	1.84778	0.136435	13.5433	8.68519e-42	1.90253e-40	Ppp1r37	protein_coding
ENSMUSG00000072568	19.9903	1.84755	0.689575	2.67925	0.00737866	0.0124787	Lratd2	protein_coding
ENSMUSG00000021767	677.426	1.84735	0.142096	13.0007	1.21209e-38	2.41506e-37	Kat6b	protein_coding
ENSMUSG00000024535	27.8482	1.84673	0.535387	3.44934	0.000561949	0.0011378	Snx24	protein_coding
ENSMUSG00000070000	54.9896	1.84595	0.415673	4.44087	8.9597e-06	2.3249e-05	Fcho1	protein_coding
ENSMUSG00000066151	439.775	1.84576	0.162668	11.3468	7.68974e-30	1.10988e-28	Fkbp15	protein_coding
ENSMUSG00000062908	164.334	1.84567	0.324131	5.69421	1.23942e-08	4.47074e-08	Acadm	protein_coding
ENSMUSG00000064120	46.4604	1.84521	0.508604	3.628	0.000285626	0.000605072	Mocs1	protein_coding
ENSMUSG00000079273	8.13534	1.84517	0.942104	1.95857	0.0501634	0.0727747	Gm17165	unprocessed_pseudogene
ENSMUSG00000051391	311.721	1.84512	0.282103	6.54057	6.12836e-11	2.79436e-10	Ywhag	protein_coding
ENSMUSG00000032640	108.27	1.84458	0.332577	5.54633	2.91733e-08	1.01134e-07	Chsy1	protein_coding
ENSMUSG00000018593	1614.13	1.84398	0.473289	3.8961	9.77535e-05	0.000221255	Sparc	protein_coding
ENSMUSG00000002845	893.241	1.84351	0.128733	14.3204	1.63196e-46	4.12269e-45	Tmem39a	protein_coding
ENSMUSG00000057880	274.238	1.84311	0.415301	4.43801	9.07936e-06	2.35431e-05	Abat	protein_coding
ENSMUSG00000020901	61.4851	1.84291	0.455357	4.04717	5.18402e-05	0.000122479	Pik3r5	protein_coding
ENSMUSG00000043895	34.2115	1.84279	0.543507	3.39055	0.000697537	0.00139345	S1pr2	protein_coding
ENSMUSG00000021614	46.0633	1.84202	0.407364	4.5218	6.13171e-06	1.62461e-05	Vcan	protein_coding
ENSMUSG00000041658	54.4874	1.84147	0.474348	3.88212	0.00010355	0.000233545	Rragb	protein_coding
ENSMUSG00000103586	47.8237	1.84147	0.398917	4.61617	3.90879e-06	1.06467e-05	5830405F06Rik	lincRNA
ENSMUSG00000020277	138.837	1.8413	0.429849	4.2836	1.83894e-05	4.60739e-05	Pfkl	protein_coding
ENSMUSG00000100876	63.2332	1.84086	0.354922	5.18665	2.14105e-07	6.77248e-07	2810454H06Rik	antisense
ENSMUSG00000011884	155.434	1.84035	0.302483	6.08415	1.17113e-09	4.72015e-09	Gltp	protein_coding
ENSMUSG00000100984	58.9093	1.83964	0.390686	4.70875	2.49238e-06	6.95206e-06	Gm28357	lincRNA
ENSMUSG00000047434	55.9486	1.83936	0.404051	4.5523	5.3062e-06	1.41787e-05	Xxylt1	protein_coding
ENSMUSG00000023460	107.978	1.83914	0.440512	4.175	2.97986e-05	7.25283e-05	Rab12	protein_coding
ENSMUSG00000101995	8.15906	1.83817	0.95375	1.92731	0.0539409	0.0776776	Gm29480	antisense
ENSMUSG00000033055	19640.6	1.83774	0.135244	13.5884	4.6953e-42	1.03875e-40	Ankrd54	protein_coding
ENSMUSG00000078500	10.5691	1.83714	0.900958	2.0391	0.0414405	0.0610632	Zfp986	protein_coding
ENSMUSG00000022090	47.917	1.83704	0.559069	3.28588	0.00101663	0.00198022	Pdlim2	protein_coding
ENSMUSG00000031799	191.157	1.83505	0.331722	5.53188	3.16814e-08	1.09284e-07	Tpm4	protein_coding
ENSMUSG00000105349	17.2177	1.83502	0.751831	2.44074	0.0146572	0.0235327	Gm43604	antisense
ENSMUSG00000032369	9.69232	1.83345	0.945017	1.94012	0.0523648	0.0756037	Plscr1	protein_coding
ENSMUSG00000029401	1802.5	1.83316	0.154471	11.8674	1.74917e-32	2.82303e-31	Rilpl2	protein_coding
ENSMUSG00000025199	1133.46	1.83283	0.18878	9.70881	2.76544e-22	2.80911e-21	Chuk	protein_coding
ENSMUSG00000026944	688.378	1.83259	0.246544	7.43311	1.06071e-13	6.16216e-13	Abca2	protein_coding
ENSMUSG00000041911	17.011	1.83138	0.756647	2.42039	0.015504	0.0247922	Dlx1	protein_coding
ENSMUSG00000054640	259.864	1.83061	0.220735	8.29325	1.10193e-16	8.08591e-16	Slc8a1	protein_coding
ENSMUSG00000054792	1031.86	1.83041	0.122448	14.9485	1.5932e-50	4.52851e-49	Klhl18	protein_coding
ENSMUSG00000034109	67.2519	1.83001	0.470483	3.88964	0.000100393	0.000226652	Golim4	protein_coding
ENSMUSG00000029521	59.1123	1.82917	0.391561	4.67149	2.9902e-06	8.26399e-06	Chek2	protein_coding
ENSMUSG00000029624	1762.06	1.82872	0.160654	11.383	5.0843e-30	7.40066e-29	Ptcd1	protein_coding
ENSMUSG00000031210	40.2305	1.8287	0.447247	4.08879	4.33632e-05	0.000103373	Gpr165	protein_coding
ENSMUSG00000028893	741.189	1.82817	0.141267	12.9413	2.63202e-38	5.17476e-37	Sesn2	protein_coding
ENSMUSG00000027333	91.6196	1.82786	0.393454	4.64568	3.38962e-06	9.31236e-06	Smox	protein_coding
ENSMUSG00000027075	15.3241	1.82776	0.753315	2.42629	0.0152541	0.0244224	Slc43a1	protein_coding
ENSMUSG00000114035	27.801	1.82775	0.535147	3.41542	0.000636832	0.00127953	Gm31126	lincRNA
ENSMUSG00000005611	43.1304	1.82764	0.505243	3.61735	0.00029764	0.000629026	Mrvi1	protein_coding
ENSMUSG00000029344	111.256	1.82709	0.312296	5.85051	4.9008e-09	1.84931e-08	Tpst2	protein_coding
ENSMUSG00000028680	93.6774	1.8268	0.375269	4.86798	1.12744e-06	3.26808e-06	Plk3	protein_coding
ENSMUSG00000050425	17.0925	1.82559	0.66617	2.74042	0.00613601	0.0105032	Mrgprb2	protein_coding
ENSMUSG00000058979	661.638	1.82534	0.134778	13.5433	8.68221e-42	1.90253e-40	Hdhd5	protein_coding
[truncated: 20,285 more rows]

## Sheet: Table S3C
Supplementary Table S3C. DE genes in Smg6-cKO vs. CTRL chromatoid bodies.					Upregulated genes (log2 FC > 1.5, Padj < 0.05) found on the NMD target gene list compiled by Tan et al. (PMID: 32773035) are indicated in red
					Upregulated genes found on the list of 202 high confidence NMD targets are highlighted in yellow
Gene_id	baseMean	log2FoldChange	lfcSE	stat	pvalue	padj	Symbol	Biotype
ENSMUSG00000085998	6.30842	6.08312	1.20668	5.04121	4.62591e-07	7.26916e-06	AW822252	transcribed_unprocessed_pseudogene
ENSMUSG00000021091	14.8193	5.30976	0.856164	6.2018	5.58212e-10	1.97812e-08	Serpina3n	protein_coding
ENSMUSG00000060303	6.33026	5.29945	1.14567	4.62563	3.73468e-06	4.4085e-05	Olfr1447	protein_coding
ENSMUSG00000105422	32.6702	4.7965	0.577406	8.30699	9.81595e-17	1.53553e-14	Gm6089	processed_pseudogene
ENSMUSG00000104651	108.618	4.73039	1.03351	4.57701	4.71668e-06	5.37515e-05	Gm21168	processed_pseudogene
ENSMUSG00000024164	77.9142	4.3144	0.504475	8.55225	1.20713e-17	2.38189e-15	C3	protein_coding
ENSMUSG00000099696	36.9097	4.30788	1.00912	4.26895	1.96392e-05	0.000181584	2900052N01Rik	lincRNA
ENSMUSG00000001119	266.051	4.20617	1.11721	3.76488	0.00016663	0.00113167	Col6a1	protein_coding
ENSMUSG00000090671	95.1738	4.03313	0.459348	8.78012	1.63303e-18	3.7443e-16	Gm5067	processed_pseudogene
ENSMUSG00000024737	10.264	3.94501	0.773331	5.10132	3.37284e-07	5.5251e-06	Slc15a3	protein_coding
ENSMUSG00000079019	112.982	3.90386	0.907364	4.30242	1.68946e-05	0.000158572	Insl3	protein_coding
ENSMUSG00000116305	16.7374	3.76423	0.640687	5.87531	4.22049e-09	1.18314e-07	Lncppara	processed_transcript
ENSMUSG00000042712	25.6336	3.7332	0.595071	6.27353	3.52949e-10	1.30953e-08	Tceal9	protein_coding
ENSMUSG00000050751	112.499	3.71673	0.796546	4.66606	3.07026e-06	3.71254e-05	Pgbd5	protein_coding
ENSMUSG00000024247	84.0341	3.7039	0.829644	4.46444	8.02776e-06	8.4226e-05	Pkdcc	protein_coding
ENSMUSG00000022885	13.8619	3.69639	0.69406	5.32575	1.00538e-07	1.90791e-06	St6gal1	protein_coding
ENSMUSG00000068267	181.124	3.68759	1.13136	3.25944	0.00111634	0.00551542	Cenpb	protein_coding
ENSMUSG00000047907	231.07	3.65073	0.976307	3.73933	0.000184512	0.00123131	Tshz2	protein_coding
ENSMUSG00000096966	14.7171	3.57386	0.590836	6.04882	1.4591e-09	4.60652e-08	Gm18336	protein_coding
ENSMUSG00000043168	29.0163	3.55446	0.535445	6.63833	3.1726e-11	1.57848e-09	4930426D05Rik	antisense
ENSMUSG00000025461	13.295	3.536	0.645834	5.47509	4.37289e-08	9.19259e-07	Cd163l1	protein_coding
ENSMUSG00000117912	350.672	3.50254	1.10988	3.15578	0.00160068	0.00740585	Gm50383	antisense
ENSMUSG00000098678	36.758	3.47902	1.14401	3.04107	0.00235743	0.0100998	Mroh6	protein_coding
ENSMUSG00000074622	32.8532	3.4765	0.622354	5.58605	2.32288e-08	5.22468e-07	Mafb	protein_coding
ENSMUSG00000031217	35.9472	3.47243	0.472601	7.34748	2.0198e-13	1.66217e-11	Efnb1	protein_coding
ENSMUSG00000105703	54.8544	3.4331	0.951736	3.6072	0.000309523	0.00190183	Gm43305	processed_transcript
ENSMUSG00000041515	21.5977	3.40474	0.707395	4.81306	1.48637e-06	1.97319e-05	Irf8	protein_coding
ENSMUSG00000074768	152.075	3.35891	0.772102	4.35034	1.35925e-05	0.000131634	Bhmt	protein_coding
ENSMUSG00000042286	179.775	3.33397	0.949718	3.51049	0.000447283	0.00258973	Stab1	protein_coding
ENSMUSG00000021094	18.7277	3.28492	0.758562	4.33045	1.48803e-05	0.000142753	Dhrs7	protein_coding
ENSMUSG00000032323	161.848	3.27483	0.930304	3.52017	0.000431274	0.00250792	Cyp11a1	protein_coding
ENSMUSG00000028333	1472.47	3.25766	0.69698	4.67396	2.95441e-06	3.58995e-05	Anp32b	protein_coding
ENSMUSG00000064137	37.1908	3.24889	1.0073	3.22536	0.00125816	0.00606516	Rhox8	protein_coding
ENSMUSG00000028773	71.1739	3.2461	1.06316	3.05325	0.00226381	0.00977586	Fabp3	protein_coding
ENSMUSG00000016495	14.8158	3.24109	0.604395	5.36254	8.20604e-08	1.59742e-06	Plgrkt	protein_coding
ENSMUSG00000048485	14.8972	3.22283	0.723654	4.45356	8.44598e-06	8.79233e-05	Zbtb8b	protein_coding
ENSMUSG00000015134	12.5463	3.21986	0.641685	5.01782	5.22608e-07	8.05912e-06	Aldh1a3	protein_coding
ENSMUSG00000032440	17.3256	3.21027	0.567589	5.65598	1.54962e-08	3.65592e-07	Tgfbr2	protein_coding
ENSMUSG00000046027	19.8489	3.2101	0.587532	5.4637	4.66303e-08	9.72016e-07	Stard5	protein_coding
ENSMUSG00000026697	23.417	3.20931	0.471382	6.8083	9.87586e-12	5.54966e-10	Myoc	protein_coding
ENSMUSG00000045838	14.8196	3.1969	0.562809	5.68025	1.34497e-08	3.22124e-07	Ccdc9b	protein_coding
ENSMUSG00000006958	17.4956	3.19278	0.661114	4.8294	1.36946e-06	1.83932e-05	Chrd	protein_coding
ENSMUSG00000085509	13.3093	3.16487	0.621499	5.09232	3.53709e-07	5.75614e-06	Gm11521	antisense
ENSMUSG00000001661	17.0648	3.15714	0.689069	4.58176	4.6109e-06	5.27491e-05	Hoxc6	protein_coding
ENSMUSG00000001962	12.2933	3.14873	0.593687	5.30369	1.13488e-07	2.11211e-06	Fam50a	protein_coding
ENSMUSG00000053560	59.4528	3.14846	0.499269	6.30615	2.86059e-10	1.07981e-08	Ier2	protein_coding
ENSMUSG00000021384	27.6277	3.13543	0.525899	5.96205	2.49091e-09	7.54837e-08	Susd3	protein_coding
ENSMUSG00000024107	18.9844	3.13412	0.597899	5.24188	1.58947e-07	2.83072e-06	Lhcgr	protein_coding
ENSMUSG00000041481	8.56242	3.13344	0.729501	4.29531	1.74446e-05	0.000163205	Serpina3g	protein_coding
ENSMUSG00000047045	88.8868	3.09614	0.767629	4.03338	5.49795e-05	0.000443205	Tmem164	protein_coding
ENSMUSG00000049690	57.3009	3.0954	0.798366	3.87717	0.000105677	0.000769056	Nckap5	protein_coding
ENSMUSG00000031207	57.2966	3.09231	0.333932	9.2603	2.0385e-20	6.43572e-18	Msn	protein_coding
ENSMUSG00000001506	159.871	3.08126	0.990369	3.11122	0.00186316	0.00836616	Col1a1	protein_coding
ENSMUSG00000030122	448.552	3.06266	0.941156	3.25414	NA	NA	Ptms	protein_coding
ENSMUSG00000031980	241.438	3.04249	1.0275	2.96104	0.00306597	0.0125442	Agt	protein_coding
ENSMUSG00000097124	26.2262	3.0298	1.11564	2.71576	0.00661232	0.0230001	A530020G20Rik	antisense
ENSMUSG00000026519	13.2344	3.0218	0.612807	4.93108	8.17777e-07	1.18629e-05	Tmem63a	protein_coding
ENSMUSG00000112691	26.4933	3.02082	0.42925	7.03743	1.95812e-12	1.29774e-10	Gm8681	processed_pseudogene
ENSMUSG00000015243	448.669	3.01966	0.642097	4.70281	2.56602e-06	3.16227e-05	Abca1	protein_coding
ENSMUSG00000033453	21.9793	3.01573	0.690449	4.36778	1.25515e-05	0.000123132	Adamts15	protein_coding
ENSMUSG00000021457	25.8229	3.0081	0.554115	5.42866	5.67778e-08	1.1504e-06	Syk	protein_coding
ENSMUSG00000034771	32.2	2.99727	0.506687	5.91542	3.31021e-09	9.61178e-08	Tle2	protein_coding
ENSMUSG00000036256	66.1826	2.98881	0.741857	4.02882	5.6057e-05	0.000451263	Igfbp7	protein_coding
ENSMUSG00000026872	170.174	2.98687	0.863014	3.46098	0.000538217	0.00302838	Zeb2	protein_coding
ENSMUSG00000038776	100.153	2.98244	0.889732	3.35207	0.000802096	0.0041938	Ephx1	protein_coding
ENSMUSG00000056257	10.2779	2.975	0.679737	4.37669	1.20496e-05	0.000118899	Gm5447	TEC
ENSMUSG00000039765	31.6761	2.97478	0.455496	6.53086	6.53925e-11	2.96469e-09	Cc2d2a	protein_coding
ENSMUSG00000032193	31.4886	2.96737	0.469932	6.31446	2.71112e-10	1.03011e-08	Ldlr	protein_coding
ENSMUSG00000015090	87.2148	2.96455	0.944868	3.13753	0.00170378	0.00777104	Ptgds	protein_coding
ENSMUSG00000024610	23.8256	2.96114	0.513951	5.76152	8.33601e-09	2.1604e-07	Cd74	protein_coding
ENSMUSG00000076441	38.805	2.95621	1.41132	2.09464	0.0362028	0.0899964	Ass1	protein_coding
ENSMUSG00000029122	11.4551	2.9474	0.636098	4.63356	3.59432e-06	4.26601e-05	Evc	protein_coding
ENSMUSG00000006542	19.3829	2.93386	0.704707	4.16323	3.13773e-05	0.000273237	Prkag3	protein_coding
ENSMUSG00000056501	17.7341	2.92308	0.510062	5.73083	9.99391e-09	2.50987e-07	Cebpb	protein_coding
ENSMUSG00000114950	10.9713	2.92178	0.645151	4.52884	5.93091e-06	6.50564e-05	Gm47747	processed_pseudogene
ENSMUSG00000025955	261.451	2.90711	0.821072	3.54063	0.000399173	0.00236319	Akr1cl	protein_coding
ENSMUSG00000021957	27.1319	2.90448	0.610893	4.75447	1.98965e-06	2.53101e-05	Tkt	protein_coding
ENSMUSG00000029380	14.1324	2.90358	0.635831	4.56658	4.95736e-06	5.58233e-05	Cxcl1	protein_coding
ENSMUSG00000029848	74.8576	2.89644	0.839164	3.45157	0.000557334	0.00311877	Stra8	protein_coding
ENSMUSG00000039109	49.0119	2.89548	0.544219	5.32042	1.03527e-07	1.94761e-06	F13a1	protein_coding
ENSMUSG00000096544	17.2862	2.88769	0.597564	4.83244	1.34869e-06	1.81681e-05	Gm4617	processed_pseudogene
ENSMUSG00000074968	11.8884	2.86676	0.597534	4.79766	1.6053e-06	2.10532e-05	Ano3	protein_coding
ENSMUSG00000020848	15.8649	2.86287	0.648448	4.41496	1.01027e-05	0.000102466	Doc2b	protein_coding
ENSMUSG00000014361	23.2601	2.85999	0.484405	5.90413	3.54508e-09	1.01915e-07	Mertk	protein_coding
ENSMUSG00000032281	295.707	2.84969	0.824602	3.45584	0.000548576	0.00307488	Acsbg1	protein_coding
ENSMUSG00000086448	37.878	2.84724	0.365902	7.78144	7.17027e-15	7.83048e-13	9330162012Rik	bidirectional_promoter_lncRNA
ENSMUSG00000004891	12.9779	2.84554	0.563507	5.04971	4.4249e-07	6.97403e-06	Nes	protein_coding
ENSMUSG00000033436	20.4469	2.84178	0.647605	4.38813	1.14329e-05	0.000113766	Armcx2	protein_coding
ENSMUSG00000033122	47.8456	2.83735	0.857831	3.30759	0.000941018	0.00479174	Hsd17b3	protein_coding
ENSMUSG00000018672	10.9387	2.83719	0.639409	4.4372	9.1136e-06	9.41396e-05	Copz2	protein_coding
ENSMUSG00000026833	12.2723	2.8341	0.604893	4.6853	2.79554e-06	3.42084e-05	Olfm1	protein_coding
ENSMUSG00000087590	39.9097	2.83084	0.411205	6.88426	5.80893e-12	3.57682e-10	Epb41l4aos	lincRNA
ENSMUSG00000070167	213.794	2.82439	1.09772	2.57295	0.0100837	0.03224	Snora57	snoRNA
ENSMUSG00000025934	39.5055	2.81901	0.573477	4.91565	8.84887e-07	1.26985e-05	Gsta3	protein_coding
ENSMUSG00000029661	293.941	2.81611	0.935131	3.01146	0.0025999	0.0109256	Col1a2	protein_coding
ENSMUSG00000032554	10.9408	2.80244	0.67737	4.13724	3.51503e-05	0.000300665	Trf	protein_coding
ENSMUSG00000036553	15.8863	2.79431	0.566943	4.92873	8.27658e-07	1.19862e-05	Sh3tc1	protein_coding
ENSMUSG00000026674	42.2787	2.79233	0.899743	3.10347	0.00191264	0.0085222	Ddr2	protein_coding
ENSMUSG00000034168	15.9504	2.78889	0.555705	5.01865	5.20364e-07	8.03784e-06	Irf2bpl	protein_coding
ENSMUSG00000024736	22.9313	2.78841	0.626777	4.4488	8.63521e-06	8.95709e-05	Tmem132a	protein_coding
ENSMUSG00000024665	210.977	2.78448	0.755379	3.6862	0.000227625	0.00146359	Fads2	protein_coding
ENSMUSG00000033227	27.2744	2.78072	1.02698	2.70766	0.00677601	0.023466	Wnt6	protein_coding
ENSMUSG00000038156	71.9632	2.7752	0.723279	3.83697	0.000124559	0.000888233	Spon1	protein_coding
ENSMUSG00000026727	12.4951	2.77263	0.646813	4.28659	1.81433e-05	0.000169468	Rsu1	protein_coding
ENSMUSG00000086841	151.29	2.76639	0.238008	11.6231	3.14479e-31	1.09212e-27	2410006H16Rik	processed_transcript
ENSMUSG00000018217	17.8125	2.75487	0.681937	4.03978	5.35024e-05	0.000433917	Pmp22	protein_coding
ENSMUSG00000061353	45.6964	2.75403	0.413451	6.66107	2.71837e-11	1.37215e-09	Cxcl12	protein_coding
ENSMUSG00000027966	17.5068	2.75364	0.575187	4.78738	1.6897e-06	2.1994e-05	Col11a1	protein_coding
ENSMUSG00000027318	15.87	2.75351	0.570431	4.82707	1.38554e-06	1.85494e-05	Adam33	protein_coding
ENSMUSG00000044349	94.6076	2.75218	0.798668	3.44596	0.000569025	0.00317091	Snhg11	protein_coding
ENSMUSG00000055435	47.8447	2.74818	0.519293	5.29216	1.20878e-07	2.22817e-06	Maf	protein_coding
ENSMUSG00000086290	25.2246	2.74141	0.419685	6.53208	6.48632e-11	2.95256e-09	Snhg12	lincRNA
ENSMUSG00000034957	15.8911	2.73092	0.615728	4.43527	9.1958e-06	9.49131e-05	Cebpa	protein_coding
ENSMUSG00000094921	84.8722	2.72646	0.764848	3.56471	0.000364258	0.00218144	Vmn2r112	protein_coding
ENSMUSG00000013846	19.9184	2.71564	0.605874	4.48218	7.38844e-06	7.84186e-05	St3gal1	protein_coding
ENSMUSG00000001986	25.7602	2.71408	0.516656	5.25316	1.49513e-07	2.67919e-06	Gria3	protein_coding
[truncated: 17,252 more rows]

## Sheet: Table S3D
Supplementary Table S3D. Stability analysis of statistically significant genes (Padj < 0.05) in Smg6-cKO vs. CTRL pachytene spermatocytes. Genes with the stability score ≥0.2 were considered to be stabilized.
[truncated: 4,624 more rows]

[truncated: 3 more sheets: Table S3E, Table S3F, Table S3G]
