# Supplementary material for: SMG6 localizes to the chromatoid body and shapes the male germ cell transcriptome to drive spermatogenesis
Source: Nucleic Acids Res. 2022 Oct 19;50(20):11470–91. doi: 10.1093/nar/gkac900 (PMC9723633; doi:10.1093/nar/gkac900)
Supplement: gkac900_Supplemental_Files [file gkac900_supplemental_files.zip › Table-S4.xlsx]

## Sheet: Table S4A
Supplementary Table S4A. NIF analysis of DE transcripts in Smg6-cKO vs. CTRL pachytene spermatocytes.
Transcript_id	Symbol	baseMean	log2FoldChange	pvalue	padj	dEJ	uORF	3'UTR length
ENSMUST00000202994	Il15	32.1436	4.10526	7.35793e-08	1.65978e-06	FALSE	TRUE	277
ENSMUST00000202991	Ccl8	44.1125	4.06272	2.77036e-06	4.07263e-05	FALSE	FALSE	165
ENSMUST00000202990	Cyp2c23	757.631	3.85642	4.99259e-55	6.35435e-52	FALSE	FALSE	419
ENSMUST00000202962	Lipi	113.392	3.7578	7.36118e-30	1.97936e-27	FALSE	FALSE	540
ENSMUST00000202950	Adrb2	14.3103	3.75436	3.05859e-06	4.436e-05	0	FALSE	679
ENSMUST00000202945	Defb47	20.6939	3.68612	7.08554e-09	2.02e-07	FALSE	FALSE	94
ENSMUST00000202939	Serpina3n	359.558	3.65914	4.81816e-56	6.27171e-53	FALSE	FALSE	723
ENSMUST00000202937	Pgr15l	28.5238	3.59312	3.40879e-08	8.30789e-07	FALSE	FALSE	3729
ENSMUST00000202929	Sash3	96.1286	3.35806	1.35765e-22	2.267e-20	FALSE	TRUE	1309
ENSMUST00000202925	Ms4a8a	35.9584	3.29196	4.09563e-13	2.7087e-11	FALSE	FALSE	202
ENSMUST00000202920	C3	51.5811	3.26897	4.41598e-08	1.04729e-06	FALSE	0	6
ENSMUST00000202913	A830018L16Rik	42.3682	3.20877	1.63423e-15	1.49998e-13	FALSE	FALSE	431
ENSMUST00000202908	C3	827.829	3.20558	3.56949e-06	5.05131e-05	FALSE	FALSE	43
ENSMUST00000202905	Gucy2f	31.0601	3.14257	1.25721e-10	5.07081e-09	FALSE	TRUE	4555
ENSMUST00000202902	A830018L16Rik	45.3403	3.13331	8.42674e-16	8.08431e-14	FALSE	FALSE	431
ENSMUST00000202899	Lrg1	306.272	3.11527	5.05563e-13	3.27923e-11	FALSE	FALSE	262
ENSMUST00000202897	A830018L16Rik	45.7937	3.09582	4.94753e-16	4.92808e-14	FALSE	TRUE	935
ENSMUST00000202878	A830018L16Rik	46.376	3.05881	2.83563e-15	2.53367e-13	TRUE	TRUE	675
ENSMUST00000202870	Fbp2	26.9596	2.95113	6.9482e-08	1.57729e-06	FALSE	FALSE	209
ENSMUST00000202868	Cass4	21.8675	2.94341	8.46477e-08	1.88716e-06	FALSE	FALSE	217
ENSMUST00000202853	Ccdc162	62.1986	2.9333	1.42637e-13	1.01483e-11	FALSE	0	22
ENSMUST00000202842	Greb1	109.641	2.93295	3.32235e-05	0.000342731	FALSE	FALSE	301
ENSMUST00000202829	Klk1b1	46.4923	2.91482	0.000232859	0.00177068	FALSE	FALSE	45
ENSMUST00000202820	Slc35f1	16.408	2.90669	9.60747e-06	0.00011831	FALSE	FALSE	3250
ENSMUST00000202816	Olah	80.9924	2.89544	1.82328e-10	7.14761e-09	FALSE	FALSE	428
ENSMUST00000202815	Greb1	160.37	2.89514	2.56175e-05	0.000275171	FALSE	FALSE	1765
ENSMUST00000202812	Olah	102.397	2.89372	4.44574e-13	2.92002e-11	FALSE	FALSE	423
ENSMUST00000202803	Greb1	162.538	2.89065	2.62999e-05	0.000281595	FALSE	TRUE	1765
ENSMUST00000202799	Olah	78.4053	2.87037	4.53774e-10	1.63868e-08	FALSE	FALSE	393
ENSMUST00000202798	Gm21976	16.8041	2.86924	1.60097e-05	0.000182949	FALSE	FALSE	62
ENSMUST00000202795	Ces1g	107.286	2.86109	1.2428e-17	1.43219e-15	FALSE	FALSE	536
ENSMUST00000202779	Wfdc17	41.6884	2.83826	1.28877e-07	2.75421e-06	FALSE	FALSE	201
ENSMUST00000202777	Gpr141	55.998	2.83445	1.31656e-09	4.32615e-08	FALSE	TRUE	2004
ENSMUST00000202769	Sult1e1	352.768	2.83377	2.89527e-08	7.15992e-07	FALSE	FALSE	240
ENSMUST00000202760	Il16	65.9023	2.83073	1.77797e-06	2.79143e-05	FALSE	FALSE	1041
ENSMUST00000202758	Adcy3	129.209	2.8203	2.13944e-34	7.75533e-32	FALSE	TRUE	737
ENSMUST00000202756	Adcy3	129.678	2.80957	2.17346e-34	7.82911e-32	FALSE	TRUE	737
ENSMUST00000202752	Adcy3	129.532	2.80768	2.04334e-34	7.45415e-32	FALSE	TRUE	738
ENSMUST00000202747	Asprv1	73.1342	2.80669	4.49798e-12	2.44651e-10	0	FALSE	517
ENSMUST00000202740	Ano3	67.0813	2.79637	4.99617e-15	4.31599e-13	FALSE	TRUE	2939
ENSMUST00000202731	Lrit1	29.8138	2.79606	4.57845e-07	8.50003e-06	FALSE	FALSE	2355
ENSMUST00000202726	Adcy3	130.454	2.78581	7.47349e-34	2.60998e-31	FALSE	TRUE	738
ENSMUST00000202722	Pla2g4e	111.714	2.76091	5.71582e-08	1.32377e-06	FALSE	FALSE	1421
ENSMUST00000202692	Lcn2	1676.72	2.75855	2.2036e-12	1.26462e-10	0	TRUE	0
ENSMUST00000202679	Lcn2	2069.92	2.7577	2.77972e-11	1.28529e-09	FALSE	FALSE	232
ENSMUST00000202677	Mat1a	43.0978	2.73764	1.57432e-07	3.2968e-06	FALSE	FALSE	1807
ENSMUST00000202674	Ccdc162	50.9496	2.71871	5.89121e-08	1.35889e-06	FALSE	FALSE	443
ENSMUST00000202651	Gm21976	16.2996	2.69418	4.40158e-05	0.000434724	TRUE	FALSE	594
ENSMUST00000202648	Il16	82.5655	2.6898	2.96261e-07	5.77145e-06	FALSE	FALSE	1064
ENSMUST00000202645	Hnrnpll	7118.94	2.67909	8.8719e-204	5.0813e-199	FALSE	FALSE	998
ENSMUST00000202643	Hnrnpll	7063.25	2.67875	9.5429e-199	1.8219e-194	TRUE	FALSE	1511
ENSMUST00000202639	Slc6a20a	97.7659	2.67841	7.54993e-07	1.32439e-05	FALSE	0	2226
ENSMUST00000202638	Hnrnpll	7100.4	2.67704	2.3011e-201	6.5898e-197	FALSE	FALSE	998
ENSMUST00000202624	Taf1d	1635.7	2.66431	6.71226e-55	8.35734e-52	FALSE	FALSE	83
ENSMUST00000202623	Taf1d	1639.54	2.6508	1.2818e-54	1.52946e-51	FALSE	FALSE	86
ENSMUST00000202622	Serpinf1	33.1596	2.61589	1.28987e-05	0.000152763	FALSE	TRUE	365
ENSMUST00000202612	Cxcl10	27.2424	2.61168	8.76249e-06	0.000109291	FALSE	FALSE	996
ENSMUST00000202606	Pmp2	595.741	2.60495	3.03486e-52	3.34266e-49	FALSE	FALSE	899
ENSMUST00000202603	Slitrk5	23.6325	2.60314	2.48324e-05	0.000268197	FALSE	TRUE	1315
ENSMUST00000202601	Serpinf1	30.391	2.58499	1.43104e-05	0.000166622	TRUE	FALSE	801
ENSMUST00000202599	Ramp1	28.4869	2.57964	5.735e-05	0.000545353	FALSE	FALSE	346
ENSMUST00000202578	Sez6l2	52.2946	2.55812	5.69373e-15	4.88909e-13	0	FALSE	0
ENSMUST00000202576	Cpa2	59.2488	2.55543	7.53179e-12	3.89328e-10	FALSE	FALSE	51
ENSMUST00000202574	Ephx4	18.093	2.55457	8.75533e-06	0.000109225	0	FALSE	0
ENSMUST00000202569	Ramp1	28.0691	2.55406	5.76266e-05	0.000547347	FALSE	FALSE	273
ENSMUST00000202567	Adamts6	183.119	2.5477	1.56797e-22	2.60302e-20	FALSE	TRUE	1059
ENSMUST00000202566	P2ry6	77.1254	2.54341	3.59304e-08	8.70875e-07	FALSE	TRUE	534
ENSMUST00000202564	Ces1h	308.145	2.52747	6.33408e-30	1.71933e-27	FALSE	0	181
ENSMUST00000202556	Myoc	271.31	2.52324	7.60696e-47	6.31422e-44	FALSE	FALSE	492
ENSMUST00000202554	Serping1	260.962	2.51628	1.68612e-16	1.80844e-14	FALSE	FALSE	522
ENSMUST00000202543	Cass4	15.7944	2.50626	5.7222e-05	0.000544317	FALSE	FALSE	1497
ENSMUST00000202540	Msmp	50.191	2.50603	2.20917e-09	6.95974e-08	FALSE	TRUE	97
ENSMUST00000202535	Wfikkn2	43.6673	2.50066	2.07236e-08	5.31774e-07	FALSE	FALSE	1642
ENSMUST00000202528	Slc6a20a	199.668	2.49849	3.24859e-07	6.27096e-06	FALSE	FALSE	874
ENSMUST00000202525	Stap1	31.9152	2.495	2.16418e-05	0.000238001	FALSE	FALSE	103
ENSMUST00000202521	Ephx4	21.7639	2.49363	4.76713e-06	6.4715e-05	0	TRUE	0
ENSMUST00000202520	Stap1	49.3105	2.48767	4.94242e-06	6.66837e-05	FALSE	FALSE	2364
ENSMUST00000202506	Cd163	22.3232	2.48623	1.32166e-05	0.000155909	FALSE	FALSE	923
ENSMUST00000202505	Cd163	22.3232	2.48623	1.32166e-05	0.000155909	FALSE	FALSE	954
ENSMUST00000202501	Aqp5	23.7404	2.48416	0.00188856	0.00999866	FALSE	FALSE	288
ENSMUST00000202486	Ramp1	127.036	2.48377	7.70913e-10	2.65026e-08	FALSE	FALSE	1835
ENSMUST00000202479	Timp1	26.6087	2.47942	2.52141e-07	5.00386e-06	FALSE	TRUE	101
ENSMUST00000202458	Timp1	26.6087	2.47942	2.52141e-07	5.00386e-06	FALSE	FALSE	103
ENSMUST00000202457	Ephx4	23.5856	2.46868	2.39483e-06	3.60762e-05	0	TRUE	0
ENSMUST00000202447	Cxcl10	26.8997	2.45843	2.79275e-05	0.000295332	FALSE	FALSE	729
ENSMUST00000202444	Aqp5	23.3463	2.45666	0.00249715	0.0125249	FALSE	FALSE	509
ENSMUST00000202440	Prmt8	46.2105	2.45567	1.49719e-05	0.000173058	FALSE	FALSE	814
ENSMUST00000202435	A830018L16Rik	30.013	2.45482	7.78714e-09	2.20356e-07	FALSE	TRUE	4827
ENSMUST00000202433	Ccdc80	65.6753	2.44971	0.00614277	0.0257725	FALSE	TRUE	155
ENSMUST00000202421	Tlr2	32.6626	2.44752	5.63416e-09	1.64638e-07	FALSE	TRUE	148
ENSMUST00000202417	Ccdc80	65.5293	2.44591	0.00622364	0.0260546	FALSE	TRUE	414
ENSMUST00000202412	Serping1	292.984	2.44508	3.19199e-15	2.84011e-13	FALSE	FALSE	187
ENSMUST00000202409	A830018L16Rik	30.8714	2.43848	6.75782e-09	1.93912e-07	FALSE	TRUE	5287
ENSMUST00000202394	Asb11	16.6866	2.42447	3.53643e-05	0.000361624	FALSE	FALSE	422
ENSMUST00000202389	Fam189a1	50.5609	2.42223	3.22276e-13	2.15631e-11	FALSE	TRUE	3006
ENSMUST00000202382	Syt1	121.286	2.41936	5.02633e-27	1.1655e-24	FALSE	FALSE	2890
ENSMUST00000202361	Syt1	121.286	2.41936	5.02633e-27	1.1655e-24	FALSE	FALSE	2888
ENSMUST00000202356	Slc28a3	208.063	2.40321	1.83185e-06	2.86269e-05	FALSE	FALSE	2385
ENSMUST00000202332	Ccl3	25.7597	2.40134	0.000162873	0.00131422	FALSE	FALSE	409
ENSMUST00000202331	Rdm1	184.559	2.39378	0.000122695	0.00103479	FALSE	FALSE	251
ENSMUST00000202321	Lhfpl3	131.674	2.39141	0.000429631	0.00295044	FALSE	FALSE	2225
ENSMUST00000202315	Ern2	29.0345	2.37828	0.000679129	0.00433628	FALSE	FALSE	126
ENSMUST00000202313	Ptx4	42.5033	2.34601	0.00161264	0.00879647	FALSE	FALSE	42
ENSMUST00000202306	Ly6e	41.8056	2.34282	8.92158e-07	1.53078e-05	0	FALSE	0
ENSMUST00000202305	Ly6e	41.8056	2.34282	8.92158e-07	1.53078e-05	0	TRUE	0
ENSMUST00000202300	Ifitm3	42.7592	2.34054	1.59908e-08	4.2035e-07	FALSE	FALSE	139
ENSMUST00000202294	Ly6e	55.8731	2.33679	6.4547e-07	1.15853e-05	FALSE	TRUE	43
ENSMUST00000202293	Lyz2	479.553	2.33318	2.84693e-08	7.0495e-07	FALSE	FALSE	790
ENSMUST00000202283	Ly6e	50.945	2.32788	7.19495e-07	1.27108e-05	FALSE	TRUE	14
ENSMUST00000202281	Laptm5	59.3617	2.32743	9.96268e-10	3.35846e-08	FALSE	FALSE	1591
ENSMUST00000202280	Lhfpl3	139.873	2.32153	0.000158636	0.00128485	FALSE	FALSE	2294
ENSMUST00000202279	Ly6e	67.6768	2.31754	2.48226e-07	4.94413e-06	FALSE	TRUE	113
ENSMUST00000202266	Ly6e	35.384	2.31519	5.23314e-06	7.00124e-05	0	FALSE	0
ENSMUST00000202261	Ankk1	102.227	2.31333	1.67173e-08	4.37398e-07	FALSE	FALSE	446
ENSMUST00000202258	Grap	78.2157	2.31319	3.35113e-15	2.96193e-13	FALSE	FALSE	926
ENSMUST00000202250	Gpld1	159.236	2.30606	1.38207e-11	6.73672e-10	FALSE	TRUE	2379
ENSMUST00000202244	Ly6e	58.3759	2.29508	4.60725e-07	8.54796e-06	FALSE	TRUE	63
ENSMUST00000202237	Pkia	61.1067	2.29501	5.09039e-08	1.18805e-06	FALSE	FALSE	3276
ENSMUST00000202223	Ccdc162	20.6204	2.29027	9.51884e-05	0.00083645	FALSE	FALSE	443
ENSMUST00000202220	Cebpb	39.9107	2.29007	0.000975602	0.00584851	0	FALSE	506
ENSMUST00000202214	Cass4	33.2453	2.28898	3.95576e-06	5.50858e-05	FALSE	FALSE	1114
ENSMUST00000202205	Ccn5	38.5077	2.27832	1.00807e-07	2.20621e-06	FALSE	FALSE	709
ENSMUST00000202201	Cybb	30.1215	2.27697	1.77449e-06	2.78827e-05	FALSE	FALSE	2965
ENSMUST00000202190	Hp	21.1494	2.26804	0.000281152	0.00207723	FALSE	TRUE	143
ENSMUST00000202179	Fam43a	22.477	2.26502	0.000239535	0.00181374	0	TRUE	923
ENSMUST00000202178	Bpifb6	22.7891	2.26278	0.00165267	0.0089678	FALSE	FALSE	173
ENSMUST00000202170	Rnf43	159.82	2.26264	9.40086e-31	2.73312e-28	FALSE	FALSE	1340
ENSMUST00000202163	Sez6l2	498.013	2.26084	1.17216e-47	1.04897e-44	FALSE	FALSE	188
ENSMUST00000202157	Plek	39.1981	2.25921	2.36506e-08	5.98571e-07	FALSE	FALSE	2944
ENSMUST00000202155	Pde6h	170.074	2.25635	6.09952e-22	9.62318e-20	FALSE	FALSE	5596
ENSMUST00000202143	Lamp5	20.7123	2.25605	7.02478e-06	9.03096e-05	0	TRUE	0
ENSMUST00000202138	Esp23	31.0628	2.25454	0.00254483	0.0127184	FALSE	TRUE	98
ENSMUST00000202136	Plek	38.1892	2.25407	3.42039e-08	8.32906e-07	FALSE	TRUE	2686
ENSMUST00000202133	Ly6e	34.032	2.2482	1.22085e-05	0.000145764	0	FALSE	0
ENSMUST00000202131	Rnf43	98.3461	2.24703	2.63102e-20	3.69336e-18	FALSE	FALSE	341
ENSMUST00000202124	Spns3	73.6209	2.24435	5.32993e-16	5.28143e-14	FALSE	FALSE	232
ENSMUST00000202123	Sez6l2	525.201	2.24394	1.25264e-48	1.13879e-45	FALSE	FALSE	514
ENSMUST00000202122	Fmo3	21.458	2.24296	0.00029102	0.00213609	FALSE	FALSE	378
ENSMUST00000202116	Tacr2	35.3834	2.24075	6.92972e-06	8.92898e-05	FALSE	TRUE	723
ENSMUST00000202113	Ly6e	147.062	2.23077	3.92181e-09	1.18033e-07	FALSE	TRUE	1192
ENSMUST00000202111	Ly6e	146.916	2.229	3.91459e-09	1.17878e-07	FALSE	TRUE	1190
ENSMUST00000202104	Ly6e	146.916	2.229	3.91459e-09	1.17878e-07	FALSE	TRUE	1192
ENSMUST00000202089	Sez6l2	527.57	2.22783	4.64753e-51	4.66987e-48	FALSE	FALSE	524
ENSMUST00000202085	Sardh	19.6829	2.2263	0.000701625	0.0044541	0	TRUE	0
ENSMUST00000202082	Rnf43	162.444	2.21929	2.56426e-30	7.09495e-28	FALSE	TRUE	1340
ENSMUST00000202078	Spns3	79.0481	2.21852	1.72677e-16	1.84858e-14	FALSE	TRUE	237
ENSMUST00000202061	Ly6e	145.11	2.21832	4.47032e-09	1.32591e-07	FALSE	FALSE	618
ENSMUST00000202060	Aqp2	333.148	2.21745	4.29746e-08	1.0213e-06	FALSE	FALSE	503
ENSMUST00000202046	Ms4a4d	19.7911	2.21676	1.6965e-05	0.000192368	FALSE	FALSE	450
ENSMUST00000202042	Ly6e	24.3726	2.21044	7.3607e-05	0.000671835	0	TRUE	0
ENSMUST00000202031	Klk1b16	94.8202	2.21019	0.000261476	0.00195506	FALSE	TRUE	49
ENSMUST00000202006	Hikeshi	22.2646	2.20967	2.80245e-06	4.11347e-05	0	FALSE	0
ENSMUST00000202003	Apoe	76.3539	2.20884	3.40335e-08	8.29815e-07	FALSE	FALSE	219
ENSMUST00000202000	Xpa	184.371	2.20847	5.27731e-33	1.78848e-30	TRUE	0	324
ENSMUST00000201984	Prrg3	58.93	2.20814	3.03228e-05	0.00031686	FALSE	FALSE	5138
ENSMUST00000201979	Msn	144.142	2.20353	3.0689e-19	4.03729e-17	FALSE	FALSE	1918
ENSMUST00000201972	Zmat4	25.0456	2.20031	2.70074e-05	0.00028746	FALSE	FALSE	3344
ENSMUST00000201968	Rnf43	163.903	2.19516	7.04115e-30	1.90224e-27	FALSE	TRUE	1339
ENSMUST00000201960	Stab1	164.346	2.19078	4.49979e-14	3.42259e-12	FALSE	FALSE	134
ENSMUST00000201958	Apoc1	221.041	2.18503	1.45044e-05	0.000168504	FALSE	FALSE	95
ENSMUST00000201948	Apoe	77.9933	2.18485	4.61742e-08	1.08789e-06	FALSE	FALSE	235
ENSMUST00000201937	Ppl	20.7609	2.18315	2.1437e-05	0.000236067	FALSE	FALSE	874
ENSMUST00000201917	Apoc1	220.749	2.18269	1.46967e-05	0.000170274	FALSE	FALSE	95
ENSMUST00000201912	Col11a1	32.2212	2.18222	2.81316e-07	5.51406e-06	FALSE	TRUE	1891
ENSMUST00000201910	Phf11d	19.3292	2.18195	2.1677e-05	0.000238297	FALSE	FALSE	115
ENSMUST00000201890	Acot1	28.9908	2.17986	0.000693473	0.00441262	FALSE	FALSE	992
ENSMUST00000201883	Tyrobp	35.8498	2.1696	4.39779e-05	0.000434499	FALSE	FALSE	168
ENSMUST00000201882	Naip1	72.5552	2.16765	5.94318e-10	2.08189e-08	FALSE	TRUE	1043
ENSMUST00000201880	Phf24	18.9055	2.16703	0.00013821	0.00114523	0	FALSE	0
ENSMUST00000201858	Lingo3	32.6776	2.16652	7.10709e-08	1.61017e-06	FALSE	FALSE	1524
ENSMUST00000201855	Sardh	18.2003	2.16545	0.000887997	0.005414	0	FALSE	0
ENSMUST00000201838	Stk32a	59.6484	2.16281	1.29266e-10	5.20278e-09	FALSE	FALSE	2327
ENSMUST00000201820	Csf2rb	39.6224	2.1595	2.42327e-07	4.83758e-06	FALSE	TRUE	1815
ENSMUST00000201819	Olfr317	37.0504	2.15936	6.04947e-05	0.000570427	0	FALSE	84
ENSMUST00000201817	Klk1b27	774.744	2.15844	0.00256324	0.012787	FALSE	FALSE	46
ENSMUST00000201814	Dab2	23.1972	2.15843	1.1638e-05	0.000139827	FALSE	FALSE	872
ENSMUST00000201809	Apoe	123.741	2.15465	1.00499e-10	4.14098e-09	0	FALSE	0
ENSMUST00000201805	Vmn1r181	464.98	2.15346	6.04656e-06	7.92836e-05	0	FALSE	22
ENSMUST00000201801	Klk1b21	1207.55	2.15198	0.00150199	0.00831472	FALSE	FALSE	49
ENSMUST00000201794	C1qa	157.13	2.15062	4.33027e-10	1.57468e-08	FALSE	FALSE	237
ENSMUST00000201791	Lamp5	138.136	2.1454	9.71632e-21	1.41242e-18	FALSE	FALSE	726
ENSMUST00000201787	Dab2	23.0002	2.14391	1.61294e-05	0.000184059	FALSE	FALSE	852
ENSMUST00000201784	Efemp1	33.5468	2.14343	1.37915e-05	0.000161396	FALSE	FALSE	425
ENSMUST00000201783	Lcat	34.0326	2.14216	0.000510413	0.00340676	FALSE	FALSE	21
ENSMUST00000201781	Tcaf1	40.5707	2.1282	7.626e-05	0.00069218	FALSE	FALSE	404
ENSMUST00000201780	Nrp1	125.439	2.12619	1.7527e-10	6.90487e-09	FALSE	FALSE	549
ENSMUST00000201773	Sfn	21.3675	2.12233	0.000652669	0.00418647	0	TRUE	467
ENSMUST00000201769	Rftn2	972.775	2.11967	8.16399e-41	4.62955e-38	TRUE	TRUE	1203
ENSMUST00000201754	Tars2	31.098	2.11914	1.52775e-06	2.45236e-05	0	FALSE	0
ENSMUST00000201740	Htra1	73.3396	2.11624	3.48812e-06	4.95115e-05	FALSE	FALSE	529
ENSMUST00000201739	Unc45a	58.947	2.10885	2.62384e-08	6.53382e-07	0	TRUE	0
ENSMUST00000201734	Apoe	174.109	2.10226	1.92048e-11	9.18145e-10	0	TRUE	0
ENSMUST00000201723	Xlr	16.2347	2.09497	0.000588632	0.00383759	FALSE	FALSE	284
ENSMUST00000201722	Xlr	16.2347	2.09497	0.000588632	0.00383759	FALSE	FALSE	284
ENSMUST00000201705	Mal	20.3878	2.09478	0.00045849	0.00311538	FALSE	TRUE	1754
ENSMUST00000201702	C1qc	143.588	2.09433	8.781e-11	3.66295e-09	FALSE	TRUE	239
ENSMUST00000201683	Klrb1c	37.9021	2.09375	0.000359757	0.00255072	FALSE	FALSE	1800
ENSMUST00000201679	Tll2	77.4517	2.09074	5.48164e-06	7.27591e-05	FALSE	FALSE	201
ENSMUST00000201676	Cpz	27.1449	2.08966	5.08657e-05	0.000492525	FALSE	FALSE	117
ENSMUST00000201671	Slc28a3	53.1095	2.08802	2.20689e-07	4.45062e-06	TRUE	0	571
ENSMUST00000201642	Ifitm2	104.392	2.08725	1.21387e-09	4.02361e-08	FALSE	FALSE	148
ENSMUST00000201633	Tll2	77.1443	2.08351	6.6415e-06	8.59434e-05	FALSE	FALSE	201
ENSMUST00000201631	Zfp280d	537.5	2.08329	8.51391e-32	2.62164e-29	TRUE	TRUE	2331
ENSMUST00000201625	Folr2	39.445	2.08152	1.89134e-07	3.88121e-06	FALSE	FALSE	187
ENSMUST00000201624	Tpcn2	1556.12	2.07794	3.24174e-82	8.84132e-79	FALSE	FALSE	697
ENSMUST00000201621	Il17rb	46.2535	2.07255	0.000143767	0.00118493	FALSE	FALSE	489
ENSMUST00000201615	Ctsc	42.8092	2.07163	2.21945e-06	3.38072e-05	FALSE	FALSE	2737
ENSMUST00000201612	Il17rb	46.1075	2.06682	0.000145867	0.0011981	FALSE	FALSE	456
ENSMUST00000201610	Mgp	57.1956	2.06648	1.50243e-09	4.87812e-08	FALSE	FALSE	209
ENSMUST00000201607	Selenop	98.9441	2.06519	3.331e-09	1.01749e-07	0	TRUE	0
ENSMUST00000201595	Rftn2	1213.97	2.05695	1.00272e-40	5.57572e-38	FALSE	TRUE	1651
ENSMUST00000201575	Xlr	16.7039	2.05451	0.000666964	0.0042686	FALSE	TRUE	1205
ENSMUST00000201571	Rcan2	30.0876	2.05445	0.000374774	0.00264114	FALSE	FALSE	2383
ENSMUST00000201559	Klrb1c	17.6649	2.05247	0.00102278	0.00607757	FALSE	FALSE	826
ENSMUST00000201556	Il17rb	47.196	2.0502	0.000186458	0.00147482	TRUE	FALSE	1564
ENSMUST00000201549	Apoe	253.175	2.04494	4.81941e-12	2.59913e-10	FALSE	FALSE	108
ENSMUST00000201544	Zfp280d	604.344	2.04434	1.30756e-30	3.74446e-28	FALSE	TRUE	384
ENSMUST00000201535	Selenop	993.637	2.04318	1.67368e-11	8.06886e-10	FALSE	FALSE	797
ENSMUST00000201534	Selenop	993.632	2.0414	1.53669e-11	7.45236e-10	FALSE	FALSE	798
ENSMUST00000201533	Apoe	253.337	2.04016	4.08956e-12	2.24139e-10	FALSE	FALSE	108
ENSMUST00000201528	Slc25a48	48.0235	2.03976	0.000219901	0.00168806	FALSE	FALSE	2318
ENSMUST00000201525	Unc45a	24.8413	2.03939	0.000178206	0.00141975	0	FALSE	0
ENSMUST00000201509	Plau	19.0033	2.03614	0.000351059	0.00249864	FALSE	FALSE	935
ENSMUST00000201507	Fcrls	33.3906	2.03536	5.31133e-06	7.08929e-05	FALSE	FALSE	619
ENSMUST00000201505	Apoe	255.301	2.03356	1.93528e-11	9.24449e-10	FALSE	FALSE	271
ENSMUST00000201500	Il17rb	52.1969	2.03337	0.000325736	0.00234906	TRUE	FALSE	1918
ENSMUST00000201494	Phf11d	24.6094	2.03186	6.33227e-06	8.23885e-05	FALSE	FALSE	1642
ENSMUST00000201489	Adamts15	25.9726	2.03171	0.000292521	0.00214518	FALSE	FALSE	2860
ENSMUST00000201469	Dab2	29.2321	2.02921	6.16534e-06	8.0546e-05	FALSE	FALSE	1936
ENSMUST00000201468	Serpinb6c	70.9088	2.02792	1.65619e-11	8.00086e-10	FALSE	FALSE	115
ENSMUST00000201461	Elovl7	68.1223	2.02785	1.26782e-07	2.71553e-06	FALSE	FALSE	3002
ENSMUST00000201452	Apoe	254.989	2.02636	1.09815e-11	5.48825e-10	FALSE	FALSE	108
ENSMUST00000201450	Exoc3l4	143.45	2.02545	2.12756e-09	6.75091e-08	FALSE	FALSE	330
ENSMUST00000201448	Rasa4	25.9059	2.02165	0.000588764	0.00383759	FALSE	FALSE	308
ENSMUST00000201440	Zfp280d	701.559	2.02074	3.63883e-31	1.07985e-28	FALSE	FALSE	1733
ENSMUST00000201433	Klhdc7a	59.582	2.01864	7.0233e-08	1.59245e-06	0	FALSE	5093
ENSMUST00000201428	Selenop	189.073	2.01795	7.31811e-10	2.5234e-08	0	TRUE	0
ENSMUST00000201422	Zfp280d	702.694	2.01755	6.97215e-31	2.03736e-28	FALSE	TRUE	1270
ENSMUST00000201415	Slc9a3r2	76.8991	2.01572	0.184832	0.348111	FALSE	FALSE	949
ENSMUST00000201409	Ccl2	26.8867	2.01562	4.96353e-05	0.00048216	FALSE	FALSE	275
ENSMUST00000201407	Serpinb6c	71.2321	2.01494	3.32541e-11	1.51881e-09	FALSE	FALSE	114
ENSMUST00000201396	Slfn2	15.8431	2.01473	0.000204256	0.00158775	FALSE	TRUE	345
ENSMUST00000201394	Olfr25	31.9882	2.01387	0.00422844	0.0190573	0	FALSE	29
ENSMUST00000201383	Cbr2	40.3863	2.01323	2.5357e-05	0.00027304	FALSE	FALSE	233
ENSMUST00000201376	Phf11d	21.5481	2.00617	2.93787e-05	0.000308161	FALSE	FALSE	436
ENSMUST00000201374	Unc45a	551.071	2.00307	2.48108e-12	1.40416e-10	FALSE	TRUE	328
ENSMUST00000201372	Cd69	20.8265	2.0016	0.000182401	0.00144773	FALSE	FALSE	936
ENSMUST00000201364	Tcaf1	35.6263	1.99947	0.00017166	0.00137621	FALSE	FALSE	2346
ENSMUST00000201363	Rasa4	25.5629	1.99776	0.000700211	0.00444759	FALSE	FALSE	308
ENSMUST00000201360	Selenop	117.856	1.99725	5.68595e-09	1.65898e-07	0	TRUE	0
ENSMUST00000201359	Insl3	6708.47	1.99329	0.00101029	0.00601864	FALSE	FALSE	210
ENSMUST00000201353	Zfp280d	466.818	1.99288	8.98779e-33	3.01033e-30	FALSE	TRUE	1363
ENSMUST00000201352	Rcan2	34.9925	1.99133	0.000947171	0.00569954	FALSE	FALSE	2383
ENSMUST00000201341	Zfp280d	720.988	1.99075	7.70443e-29	1.97876e-26	TRUE	TRUE	5299
ENSMUST00000201316	Slc9a3r2	79.8893	1.98957	0.136453	0.279653	FALSE	FALSE	949
ENSMUST00000201301	Csf1r	155.638	1.9892	1.45104e-10	5.79981e-09	FALSE	FALSE	1669
ENSMUST00000201292	Rftn2	625.138	1.98904	2.5057e-28	6.21262e-26	FALSE	TRUE	454
ENSMUST00000201286	Man1a	26.9231	1.98876	0.000178693	0.00142323	FALSE	FALSE	2652
ENSMUST00000201275	Zfp280d	757.941	1.98305	5.61947e-33	1.89323e-30	TRUE	FALSE	3368
ENSMUST00000201266	Fcgrt	165.96	1.98275	4.08864e-10	1.49823e-08	FALSE	FALSE	256
ENSMUST00000201261	Adamts1	57.6675	1.9698	0.00157862	0.00864873	0	TRUE	0
ENSMUST00000201260	Apoe	177.003	1.96694	6.39694e-11	2.74235e-09	0	TRUE	0
ENSMUST00000201259	Csf1r	155.142	1.96639	1.76373e-10	6.94267e-09	FALSE	TRUE	654
ENSMUST00000201231	Jak3	6255.05	1.96467	0.000663662	0.00424984	FALSE	TRUE	419
ENSMUST00000201225	Xpa	172.526	1.96224	2.82393e-21	4.21192e-19	FALSE	FALSE	45
ENSMUST00000201205	Amy1	164.184	1.9622	2.1336e-11	1.01075e-09	0	TRUE	0
ENSMUST00000201203	Tmem176a	366.171	1.96212	2.01822e-05	0.000224097	FALSE	FALSE	724
ENSMUST00000201185	Aldoa	2714	1.96209	7.27413e-44	4.78872e-41	TRUE	FALSE	374
ENSMUST00000201182	Tmem176a	364.653	1.96168	1.89605e-05	0.000212223	FALSE	FALSE	220
ENSMUST00000201174	Trbv5	92.7848	1.95957	1.31903e-14	1.08388e-12	0	TRUE	0
ENSMUST00000201168	Bak1	1119.52	1.95801	4.06365e-62	6.84534e-59	FALSE	TRUE	1121
ENSMUST00000201155	Tcaf1	73.9642	1.95793	5.49095e-05	0.000525461	FALSE	FALSE	2344
ENSMUST00000201154	Rnase4	74.8166	1.95493	7.23605e-09	2.06085e-07	FALSE	TRUE	884
ENSMUST00000201148	Ptges	69.188	1.95411	0.000288944	0.0021233	FALSE	FALSE	3106
ENSMUST00000201143	Rnase4	75.4824	1.9531	4.30665e-09	1.28268e-07	FALSE	FALSE	884
ENSMUST00000201141	Tnfrsf1b	54.2906	1.951	3.80475e-09	1.15055e-07	FALSE	FALSE	2324
ENSMUST00000201136	Cxcl1	182.986	1.94967	1.05315e-05	0.000128418	FALSE	FALSE	592
ENSMUST00000201134	Sardh	115.578	1.94831	0.000335937	0.00241078	FALSE	TRUE	1126
ENSMUST00000201120	Pde6g	45.5656	1.94651	7.56063e-09	2.14689e-07	FALSE	FALSE	473
ENSMUST00000201117	Selenop	73.2992	1.94463	1.31849e-07	2.81249e-06	0	TRUE	0
ENSMUST00000201100	Chrd	20.6228	1.93571	0.00122453	0.00704084	TRUE	FALSE	2685
ENSMUST00000201097	Amy1	306.678	1.93477	9.85581e-13	6.08934e-11	FALSE	TRUE	274
ENSMUST00000201094	Amy1	310.927	1.93447	2.8114e-12	1.57863e-10	FALSE	FALSE	31
ENSMUST00000201089	H2bfm	45.9731	1.93237	6.88955e-07	1.2262e-05	0	FALSE	338
ENSMUST00000201077	Adamts1	127.864	1.93028	0.00250252	0.0125431	FALSE	TRUE	1574
ENSMUST00000201068	Hey2	23.8217	1.92924	0.000388012	0.0027141	FALSE	FALSE	1377
ENSMUST00000201053	Tspan15	101.351	1.92407	1.14315e-07	2.47628e-06	FALSE	FALSE	2617
ENSMUST00000201047	Chrd	20.4768	1.92252	0.00128617	0.00732174	FALSE	FALSE	407
ENSMUST00000201026	Xpa	131.878	1.91175	3.73387e-18	4.46459e-16	FALSE	FALSE	310
ENSMUST00000201015	Lrrn1	30.0322	1.91154	5.26237e-05	0.000507744	FALSE	FALSE	821
ENSMUST00000201010	Bak1	856.434	1.91025	9.88832e-49	9.13457e-46	TRUE	TRUE	1313
ENSMUST00000200999	Gchfr	94.8401	1.90933	4.69806e-06	6.39441e-05	FALSE	FALSE	325
ENSMUST00000200998	Dsc3	32.462	1.90449	1.73114e-06	2.72726e-05	FALSE	FALSE	2656
ENSMUST00000200993	Cd74	38.9783	1.90312	9.24239e-07	1.57779e-05	FALSE	FALSE	484
ENSMUST00000200988	Zfp280d	316.167	1.90063	3.37564e-22	5.4461e-20	FALSE	FALSE	1120
ENSMUST00000200985	Acss3	28.8423	1.89953	0.00118855	0.00686516	FALSE	0	2647
ENSMUST00000200973	Osr1	25.3761	1.895	3.92675e-05	0.000394701	FALSE	FALSE	875
ENSMUST00000200968	Gm4181	516.166	1.89495	2.4392e-08	6.13538e-07	FALSE	FALSE	283
ENSMUST00000200961	Ptger4	26.0485	1.89106	1.08855e-05	0.00013192	FALSE	TRUE	1233
ENSMUST00000200955	Kcnk3	44.0594	1.89025	0.0010207	0.00606967	FALSE	FALSE	2434
ENSMUST00000200948	Tmem176b	318.736	1.88275	4.80504e-08	1.12835e-06	FALSE	TRUE	228
ENSMUST00000200946	Dab2	35.5144	1.88198	4.14641e-06	5.72935e-05	FALSE	FALSE	1929
ENSMUST00000200944	Dab2	35.5144	1.88198	4.14641e-06	5.72935e-05	FALSE	FALSE	1929
ENSMUST00000200943	Tpo	248.921	1.88057	4.62022e-09	1.36966e-07	FALSE	FALSE	466
ENSMUST00000200942	Ptger4	25.9025	1.88052	1.30047e-05	0.000153763	FALSE	TRUE	1233
ENSMUST00000200935	Abcc12	5586.16	1.87641	1.7121e-123	9.8058e-120	TRUE	FALSE	2944
ENSMUST00000200910	Ly6g6f	159.548	1.87575	3.8828e-13	2.57091e-11	FALSE	FALSE	202
ENSMUST00000200906	Abcg1	78.9535	1.87573	3.43202e-08	8.35381e-07	FALSE	FALSE	1492
ENSMUST00000200899	Dcn	188.415	1.87541	1.65359e-09	5.34167e-08	FALSE	FALSE	488
ENSMUST00000200889	Cd74	39.1401	1.87463	9.91675e-07	1.67692e-05	TRUE	FALSE	427
ENSMUST00000200882	Cd74	39.1401	1.87463	9.91675e-07	1.67692e-05	FALSE	FALSE	484
ENSMUST00000200871	Slc11a1	16.7909	1.87321	0.000336157	0.00241175	FALSE	FALSE	249
ENSMUST00000200854	F13a1	168.051	1.87307	2.08711e-10	8.09323e-09	FALSE	FALSE	1587
ENSMUST00000200850	F13a1	168.051	1.87307	2.08711e-10	8.09323e-09	FALSE	FALSE	1587
ENSMUST00000200849	Il3ra	3078.84	1.87304	1.78392e-28	4.50097e-26	FALSE	FALSE	64
ENSMUST00000200846	Abcc12	2852.48	1.87216	3.6052e-113	1.5884e-109	FALSE	TRUE	713
ENSMUST00000200844	Xpa	124.916	1.87066	3.61621e-18	4.33295e-16	0	TRUE	0
ENSMUST00000200840	Grb7	16.9778	1.87026	0.000372887	0.00263143	0	TRUE	0
ENSMUST00000200835	Kcnh4	15.5673	1.87012	0.00128749	0.00732781	TRUE	TRUE	554
ENSMUST00000200833	Col1a2	136.367	1.86965	6.02382e-08	1.38725e-06	FALSE	FALSE	882
ENSMUST00000200829	Cep70	527.186	1.86592	2.20061e-37	1.01643e-34	TRUE	TRUE	337
ENSMUST00000200825	Tmem176b	306.282	1.86558	8.99056e-08	1.99583e-06	FALSE	TRUE	235
ENSMUST00000200812	Il20rb	99.9966	1.86531	1.19906e-15	1.12767e-13	FALSE	TRUE	1406
ENSMUST00000200805	Gm3127	22.368	1.86161	0.00019306	0.00151802	FALSE	FALSE	319
ENSMUST00000200802	Tcerg1	3834.43	1.86048	9.2206e-65	1.70355e-61	TRUE	FALSE	417
ENSMUST00000200793	Dcn	178.32	1.86001	2.24412e-09	7.06208e-08	FALSE	TRUE	488
ENSMUST00000200785	Tmem176b	311.154	1.85932	8.23357e-08	1.83848e-06	FALSE	FALSE	223
ENSMUST00000200775	Cntnap2	684.758	1.8593	9.98799e-41	5.57572e-38	0	FALSE	0
ENSMUST00000200758	Impdh1	18.4019	1.85731	0.000271798	0.00201985	0	TRUE	0
ENSMUST00000200744	Maob	23.6903	1.85504	0.000751478	0.00471828	FALSE	FALSE	757
ENSMUST00000200737	Unc45a	422.515	1.85435	6.91172e-11	2.93884e-09	FALSE	FALSE	325
ENSMUST00000200733	Olfr1444	110.556	1.854	5.76475e-10	2.02434e-08	0	FALSE	134
ENSMUST00000200730	Klhl14	60.4775	1.85392	0.00114049	0.00663621	FALSE	FALSE	2123
ENSMUST00000200721	Klhl14	60.4775	1.85392	0.00114049	0.00663621	FALSE	0	2125
ENSMUST00000200716	Kcnh4	15.4059	1.85098	0.00137199	0.00772356	TRUE	TRUE	556
ENSMUST00000200715	Khdrbs1	4260.95	1.84668	3.47527e-87	1.04759e-83	TRUE	FALSE	1131
ENSMUST00000200709	Unc45a	418.122	1.84487	7.56132e-11	3.20079e-09	TRUE	FALSE	1250
ENSMUST00000200705	Abcc12	5937.41	1.84301	3.9397e-115	1.8804e-111	FALSE	FALSE	377
ENSMUST00000200695	Cxcl16	129.964	1.84206	2.80829e-18	3.38873e-16	FALSE	FALSE	1421
ENSMUST00000200692	Itgax	32.6607	1.84183	0.0036331	0.0168857	FALSE	FALSE	463
ENSMUST00000200680	Gcsam	141.175	1.8416	7.33852e-14	5.45144e-12	FALSE	FALSE	1098
ENSMUST00000200661	Siglec1	18.8457	1.84066	0.000451996	0.00307936	FALSE	TRUE	323
ENSMUST00000200659	Cp	28.0867	1.83702	6.52965e-05	0.000608492	FALSE	TRUE	613
ENSMUST00000200657	Nat8f5	58.5224	1.83589	0.000725835	0.00458088	FALSE	FALSE	75
ENSMUST00000200647	Abcc12	5966.22	1.8307	2.2994e-115	1.1972e-111	TRUE	FALSE	2583
ENSMUST00000200645	Cp	21.2714	1.82981	0.000775491	0.00484462	FALSE	TRUE	1073
ENSMUST00000200634	Cp	21.2714	1.82981	0.000775491	0.00484462	FALSE	TRUE	1073
ENSMUST00000200631	Extl1	21.3255	1.82889	0.000317673	0.0022964	FALSE	TRUE	1276
ENSMUST00000200607	Csf1	48.3864	1.82875	0.000174539	0.00139577	FALSE	FALSE	2111
ENSMUST00000200585	Ddr2	55.457	1.82848	1.12083e-08	3.05397e-07	FALSE	TRUE	5548
ENSMUST00000200577	Ddr2	55.457	1.82848	1.12083e-08	3.05397e-07	FALSE	FALSE	5547
ENSMUST00000200574	Abcc12	6186.95	1.82735	5.2338e-113	2.1412e-109	FALSE	TRUE	639
ENSMUST00000200570	Cxcl16	78.4248	1.82718	9.02564e-13	5.62497e-11	TRUE	0	565
ENSMUST00000200566	Syde1	48.0826	1.82642	0.000317488	0.00229554	FALSE	FALSE	999
ENSMUST00000200564	Ctss	48.2906	1.82419	9.04722e-05	0.000801492	FALSE	FALSE	218
ENSMUST00000200558	Ctss	48.2906	1.82419	9.04722e-05	0.000801492	FALSE	FALSE	215
ENSMUST00000200556	Nmnat3	278.215	1.82293	6.30538e-06	8.20574e-05	0	FALSE	0
ENSMUST00000200546	Ms4a4a	22.9991	1.82132	0.00526268	0.0227311	0	TRUE	0
ENSMUST00000200545	Mcub	46.3069	1.82045	0.0637568	0.159473	FALSE	FALSE	245
ENSMUST00000200543	Mcub	54.3543	1.8203	0.221971	0.39563	FALSE	FALSE	149
ENSMUST00000200540	Foxg1	17.8785	1.81999	0.000561834	0.00369019	0	TRUE	924
ENSMUST00000200527	Abcc12	6013.31	1.81964	1.6311e-112	6.2279e-109	TRUE	FALSE	2301
ENSMUST00000200524	Cep70	192.565	1.81912	1.20106e-22	2.01139e-20	0	TRUE	0
ENSMUST00000200522	Tal2	204.224	1.81598	2.15596e-16	2.26154e-14	FALSE	FALSE	2565
ENSMUST00000200517	Slc11a1	19.2585	1.81591	0.000214895	0.00165629	FALSE	FALSE	556
ENSMUST00000200500	Csf1	57.4498	1.81464	9.43936e-05	0.000830333	FALSE	FALSE	2111
ENSMUST00000200497	Lcp1	28.4457	1.81101	4.4834e-05	0.000441586	FALSE	TRUE	1504
ENSMUST00000200490	Lcp1	28.4457	1.81101	4.4834e-05	0.000441586	FALSE	TRUE	1478
ENSMUST00000200486	Tagap	189.577	1.80957	0.214353	0.38605	FALSE	TRUE	768
ENSMUST00000200482	Pank4	521.992	1.80438	1.38178e-23	2.48088e-21	FALSE	FALSE	163
ENSMUST00000200476	Gm44501	40.6209	1.80219	1.7119e-05	0.000193992	FALSE	TRUE	500
ENSMUST00000200474	Cxcl12	77.1784	1.80089	2.61805e-05	0.000280483	FALSE	FALSE	1487
ENSMUST00000200469	Vegfd	87.0973	1.79885	8.62321e-05	0.000769292	FALSE	TRUE	520
ENSMUST00000200468	Gm6377	18.8151	1.7977	0.00140116	0.00785995	FALSE	FALSE	1713
ENSMUST00000200466	Pank4	524.243	1.79669	2.33815e-23	4.12047e-21	FALSE	FALSE	230
ENSMUST00000200457	Emp1	28.6016	1.79565	0.00294159	0.0142535	FALSE	TRUE	2033
ENSMUST00000200452	1300017J02Rik	976.359	1.79498	1.65719e-66	3.16379e-63	FALSE	FALSE	4
ENSMUST00000200447	Cpb1	28.5185	1.791	4.72973e-05	0.000462982	FALSE	FALSE	1387
ENSMUST00000200443	Sting1	40.9136	1.78874	9.42494e-07	1.6037e-05	FALSE	FALSE	827
ENSMUST00000200441	Exoc5	186.135	1.78597	4.00107e-18	4.77411e-16	0	TRUE	0
ENSMUST00000200439	Fabp3	1734.92	1.78535	3.65897e-05	0.000371897	FALSE	FALSE	238
ENSMUST00000200436	Mrap	64.763	1.78455	1.64207e-05	0.000187048	FALSE	FALSE	377
ENSMUST00000200432	Ccl7	25.9821	1.78272	0.000390878	0.00273214	FALSE	FALSE	435
ENSMUST00000200430	Dtx3l	41.7479	1.78204	7.05376e-07	1.25077e-05	FALSE	TRUE	298
ENSMUST00000200429	Vezt	67.784	1.78065	8.64218e-10	2.95506e-08	0	TRUE	0
ENSMUST00000200410	Ugt3a2	24.1785	1.77802	0.00140442	0.00786938	FALSE	FALSE	612
ENSMUST00000200409	Adgrg7	68.107	1.77656	0.0043422	0.0194658	FALSE	TRUE	146
ENSMUST00000200407	Slco2b1	19.6732	1.77561	0.00068978	0.00439204	FALSE	FALSE	2237
ENSMUST00000200401	Cavin1	151.843	1.7735	8.45499e-06	0.00010602	FALSE	FALSE	1891
ENSMUST00000200397	Emp1	28.8936	1.77176	0.00285915	0.013939	FALSE	FALSE	2033
ENSMUST00000200393	Clic5	26.8173	1.7686	0.000729466	0.00459872	FALSE	FALSE	4787
ENSMUST00000200392	Gcsam	174.687	1.7653	5.51632e-19	6.97443e-17	FALSE	FALSE	2726
ENSMUST00000200390	Klk1b22	235.905	1.76502	0.00271363	0.013382	FALSE	FALSE	46
ENSMUST00000200389	C1s1	89.8355	1.76431	7.64527e-08	1.71985e-06	FALSE	FALSE	596
ENSMUST00000200386	C1s1	89.8355	1.76431	7.64527e-08	1.71985e-06	FALSE	TRUE	599
ENSMUST00000200380	1300017J02Rik	1108.24	1.76403	1.26954e-69	2.59684e-66	FALSE	FALSE	107
ENSMUST00000200377	Ranbp17	3660.55	1.76388	2.25348e-58	3.073e-55	TRUE	FALSE	1610
ENSMUST00000200374	Gm4297	42.4013	1.76209	9.43019e-05	0.000829654	FALSE	TRUE	327
ENSMUST00000200353	Lgals3bp	34.463	1.76114	0.000124241	0.00104705	0	TRUE	0
ENSMUST00000200345	Dph7	111.024	1.75808	6.3552e-17	7.15103e-15	TRUE	FALSE	397
ENSMUST00000200342	Myf6	159.31	1.7563	5.25936e-21	7.70395e-19	FALSE	FALSE	501
ENSMUST00000200335	Pfkfb1	23.5069	1.75603	0.000391164	0.0027328	0	TRUE	0
ENSMUST00000200332	Cxcl9	44.5409	1.75602	3.87151e-06	5.4069e-05	FALSE	FALSE	2452
ENSMUST00000200323	Vezt	120.229	1.75564	1.98348e-15	1.7975e-13	TRUE	FALSE	1971
ENSMUST00000200299	Tgfbr2	34.0556	1.75376	1.34082e-05	0.000157624	FALSE	FALSE	6085
ENSMUST00000200298	Tgfbr2	34.0556	1.75376	1.34082e-05	0.000157624	FALSE	FALSE	1449
ENSMUST00000200293	Slco2b1	18.1208	1.75334	0.00162339	0.00884496	FALSE	TRUE	1652
ENSMUST00000200284	Nrarp	111.218	1.75216	4.30356e-12	2.35643e-10	0	FALSE	1884
ENSMUST00000200271	Cyp11a1	525.697	1.75149	1.5313e-05	0.000176088	0	FALSE	0
ENSMUST00000200267	Vezt	94.4313	1.74922	7.59808e-12	3.92047e-10	TRUE	0	268
ENSMUST00000200249	Cep70	259.953	1.74595	1.4673e-26	3.3086e-24	0	FALSE	0
ENSMUST00000200247	Lmcd1	27.787	1.74376	4.05777e-05	0.000406302	FALSE	FALSE	459
ENSMUST00000200246	Clec2d	28.1963	1.74059	0.000647541	0.00416056	FALSE	FALSE	523
ENSMUST00000200243	Gapvd1	95.4257	1.7402	1.29632e-07	2.76933e-06	0	FALSE	0
ENSMUST00000200239	Klk1b24	800.794	1.7392	0.00789455	0.0315859	FALSE	FALSE	49
ENSMUST00000200236	Emp1	29.0396	1.739	0.00294643	0.014271	TRUE	FALSE	2501
ENSMUST00000200224	Apln	372.302	1.73767	0.000240936	0.00182266	FALSE	FALSE	2567
ENSMUST00000200214	Dph7	288.479	1.73071	1.63496e-32	5.38169e-30	TRUE	FALSE	1215
ENSMUST00000200209	Wnt5a	39.0498	1.72882	0.00459774	0.0203612	FALSE	TRUE	4508
ENSMUST00000200201	Cd53	24.0505	1.72495	0.00234051	0.0118892	FALSE	TRUE	883
ENSMUST00000200192	Reg4	45.7085	1.72457	1.16314e-06	1.93095e-05	FALSE	FALSE	383
ENSMUST00000200191	Armcx2	45.4703	1.72251	6.31902e-05	0.000591172	FALSE	TRUE	381
ENSMUST00000200186	Armcx2	45.4703	1.72251	6.31902e-05	0.000591172	FALSE	TRUE	381
ENSMUST00000200170	Armcx2	45.4703	1.72251	6.31902e-05	0.000591172	FALSE	TRUE	381
ENSMUST00000200169	Lynx1	105.16	1.72114	5.86146e-06	7.71214e-05	FALSE	TRUE	3379
ENSMUST00000200163	Cntnap2	2902.6	1.71876	5.09024e-79	1.32518e-75	FALSE	FALSE	5599
ENSMUST00000200162	Dph7	291.805	1.71545	1.66978e-32	5.46487e-30	FALSE	FALSE	153
ENSMUST00000200159	Tgm2	233.104	1.71483	0.000167988	0.00135148	FALSE	FALSE	1399
ENSMUST00000200157	Armcx2	41.9453	1.7139	0.000111388	0.000953468	FALSE	FALSE	383
ENSMUST00000200154	Exoc5	588.34	1.71333	3.12189e-28	7.70703e-26	FALSE	TRUE	406
ENSMUST00000200153	Iigp1	28.5997	1.71067	0.00225404	0.011539	FALSE	FALSE	1574
ENSMUST00000200132	Marchf4	114.697	1.71024	5.67768e-10	1.99744e-08	FALSE	TRUE	1530
ENSMUST00000200119	Tor4a	37.2895	1.70811	0.000354722	0.00252158	FALSE	FALSE	1643
ENSMUST00000200116	Unc93b1	42.9338	1.70692	6.22668e-07	1.12217e-05	FALSE	FALSE	714
ENSMUST00000200109	Lbp	119.078	1.70618	1.29048e-06	2.11719e-05	FALSE	FALSE	902
ENSMUST00000200100	Dennd3	27.0015	1.70211	6.43612e-05	0.000600852	TRUE	0	253
ENSMUST00000200097	Sv2b	104.079	1.70167	4.06106e-06	5.6318e-05	FALSE	TRUE	2701
ENSMUST00000200094	Sv2b	104.079	1.70167	4.06106e-06	5.6318e-05	FALSE	TRUE	2698
ENSMUST00000200086	Cyp21a1	34.1467	1.70166	3.04671e-06	4.42438e-05	FALSE	FALSE	432
ENSMUST00000200083	Lpl	55.3843	1.70096	0.000670648	0.0042893	FALSE	TRUE	2428
ENSMUST00000200082	Fmnl3	1023.06	1.70023	6.84902e-44	4.56129e-41	FALSE	FALSE	1059
ENSMUST00000200078	Ranbp17	722.355	1.69997	1.21449e-38	5.89481e-36	0	TRUE	0
ENSMUST00000200069	Agt	6584.21	1.6999	0.0053851	0.0231603	FALSE	FALSE	396
ENSMUST00000200066	Tcerg1	5551.81	1.69802	6.44437e-63	1.15342e-59	FALSE	FALSE	832
ENSMUST00000200039	Pinlyp	627.697	1.69788	1.54163e-27	3.6637e-25	FALSE	FALSE	79
ENSMUST00000200038	Dph7	36.197	1.6969	1.78218e-06	2.79728e-05	TRUE	FALSE	123
ENSMUST00000200037	Iglon5	451.059	1.69654	2.79111e-35	1.08747e-32	FALSE	FALSE	1559
ENSMUST00000200020	C1ra	147.586	1.69457	5.36688e-07	9.81112e-06	FALSE	TRUE	463
ENSMUST00000200005	Dph7	67.3602	1.6945	2.26085e-10	8.69047e-09	TRUE	FALSE	509
ENSMUST00000199990	Map3k4	1949.91	1.69439	1.61688e-41	9.64635e-39	FALSE	FALSE	479
ENSMUST00000199977	Cxcl12	74.5181	1.69044	5.26422e-06	7.0346e-05	FALSE	FALSE	2768
ENSMUST00000199969	Fmnl3	1005.48	1.68808	1.71468e-42	1.06746e-39	FALSE	FALSE	1059
ENSMUST00000199959	Ecm1	20.4867	1.68573	0.000876248	0.00536006	0	TRUE	0
ENSMUST00000199949	Lhcgr	232.898	1.68184	0.00273462	0.0134593	FALSE	FALSE	445
ENSMUST00000199947	Snhg16	110.267	1.68048	6.48015e-13	4.13761e-11	FALSE	TRUE	461
ENSMUST00000199942	Magi2	66.4134	1.6789	8.18069e-08	1.82881e-06	0	FALSE	0
ENSMUST00000199937	Gm8246	34.7174	1.67824	9.43472e-06	0.000116533	FALSE	0	961
ENSMUST00000199930	Vezt	460.716	1.67772	1.42122e-24	2.76867e-22	FALSE	FALSE	2093
ENSMUST00000199929	Gbp7	31.8859	1.6776	0.000488675	0.00328579	FALSE	FALSE	3575
ENSMUST00000199926	Gpx3	151.569	1.67745	5.96093e-06	7.83042e-05	FALSE	TRUE	719
ENSMUST00000199910	Fmnl3	1035.46	1.67739	3.96757e-40	2.08476e-37	FALSE	FALSE	1156
ENSMUST00000199896	Vezt	274.413	1.67677	4.34598e-14	3.31883e-12	FALSE	0	369
ENSMUST00000199891	Snhg16	134.478	1.67604	9.83827e-16	9.36008e-14	FALSE	FALSE	342
ENSMUST00000199888	Herc3	121.28	1.67442	2.93644e-13	1.98094e-11	FALSE	FALSE	753
ENSMUST00000199878	Plxdc2	48.3044	1.67408	7.11948e-05	0.000652627	FALSE	FALSE	4532
ENSMUST00000199876	Snhg16	142.592	1.67333	7.06707e-17	7.90545e-15	FALSE	TRUE	345
ENSMUST00000199856	Ecm1	98.5445	1.67306	4.92101e-07	9.06549e-06	FALSE	FALSE	93
ENSMUST00000199854	Ecm1	98.5445	1.67306	4.92101e-07	9.06549e-06	FALSE	FALSE	92
ENSMUST00000199835	Cyp11a1	864.567	1.67256	3.03508e-05	0.000317094	0	TRUE	0
ENSMUST00000199834	Slc39a14	15.0048	1.67212	0.00195908	0.0103015	0	TRUE	0
ENSMUST00000199811	Strc	24.446	1.67205	0.000369156	0.00260896	FALSE	FALSE	248
ENSMUST00000199808	Ranbp17	1873.57	1.67166	9.81218e-45	6.93806e-42	FALSE	FALSE	2388
ENSMUST00000199798	Dph7	87.873	1.67075	1.51245e-12	8.90276e-11	TRUE	FALSE	548
ENSMUST00000199775	Iigp1	27.2829	1.66794	0.00311137	0.0149122	FALSE	FALSE	1574
ENSMUST00000199774	Hikeshi	51.8155	1.66735	1.35813e-07	2.88844e-06	FALSE	TRUE	33
ENSMUST00000199767	Unc93b1	45.4523	1.66716	5.01734e-07	9.22809e-06	FALSE	FALSE	398
ENSMUST00000199758	Bhmt	1672.62	1.66672	0.0315026	0.0928701	FALSE	TRUE	801
ENSMUST00000199754	Vsig4	19.8479	1.66506	0.00263292	0.0130581	FALSE	FALSE	519
ENSMUST00000199750	Pou2af1	78.1355	1.6641	2.83926e-07	5.55761e-06	FALSE	FALSE	1699
ENSMUST00000199740	Olfr976	30.8149	1.66213	0.000636117	0.00409543	0	FALSE	1732
ENSMUST00000199735	Pmaip1	315.73	1.66181	1.50284e-19	2.01107e-17	FALSE	FALSE	2177
ENSMUST00000199727	Phf24	38.4603	1.66181	0.000748851	0.0047054	TRUE	FALSE	1435
ENSMUST00000199710	Pspc1	3603.25	1.66007	1.78647e-53	2.08813e-50	FALSE	FALSE	1305
ENSMUST00000199704	Cntnap2	1218.81	1.6597	6.45799e-52	6.84954e-49	FALSE	FALSE	956
ENSMUST00000199693	Nmnat3	320.062	1.65949	7.23279e-06	9.24873e-05	FALSE	FALSE	304
ENSMUST00000199684	Ranbp17	11141.9	1.65823	8.02352e-51	7.92309e-48	FALSE	FALSE	1607
ENSMUST00000199678	Celsr1	35.2688	1.65556	0.000104683	0.000905903	FALSE	FALSE	1938
ENSMUST00000199674	Cyp11a1	2459.36	1.65355	2.84808e-05	0.000299965	FALSE	TRUE	171
ENSMUST00000199672	Gm3029	125.311	1.6522	9.28422e-08	2.04925e-06	FALSE	FALSE	306
ENSMUST00000199668	Hspb8	72.6304	1.65036	0.035172	0.101213	FALSE	TRUE	840
ENSMUST00000199666	Mmaa	616.113	1.64751	2.13913e-27	5.06266e-25	FALSE	FALSE	4330
ENSMUST00000199662	Grb7	64.1089	1.64733	1.43764e-06	2.32594e-05	FALSE	FALSE	368
ENSMUST00000199659	Klk1	130.594	1.64488	0.0238325	0.0751401	FALSE	FALSE	49
ENSMUST00000199658	Cx3cl1	71.7234	1.64276	0.00206288	0.0107345	FALSE	FALSE	1871
ENSMUST00000199655	Tmem185a	604.621	1.64184	4.40852e-11	1.95441e-09	FALSE	FALSE	1295
ENSMUST00000199652	Slc38a1	50.2024	1.63964	0.000894914	0.0054469	FALSE	FALSE	5293
ENSMUST00000199615	Aspg	39.8591	1.63844	0.000703758	0.00446566	FALSE	FALSE	814
ENSMUST00000199614	Nmnat3	1005.52	1.63818	5.6043e-07	1.01996e-05	FALSE	TRUE	993
ENSMUST00000199613	1300017J02Rik	277.8	1.63729	2.19636e-28	5.46931e-26	0	FALSE	0
ENSMUST00000199607	Serpina3i	22.44	1.63368	0.0687257	0.168718	FALSE	TRUE	734
ENSMUST00000199601	Serpina3c	423.223	1.63366	7.07314e-05	0.00064921	FALSE	FALSE	850
ENSMUST00000199592	Cntnap2	1252.56	1.63289	2.5595e-51	2.61773e-48	FALSE	FALSE	5595
ENSMUST00000199591	Grhl1	1423.44	1.63169	1.01092e-74	2.31597e-71	FALSE	FALSE	1456
ENSMUST00000199582	Pld4	49.5826	1.63152	3.14557e-06	4.54489e-05	FALSE	FALSE	368
ENSMUST00000199571	Mylip	43.6335	1.6308	2.24459e-06	3.40909e-05	FALSE	FALSE	1512
ENSMUST00000199570	Slco2b1	20.2135	1.62995	0.00286404	0.013958	FALSE	TRUE	1652
ENSMUST00000199563	Tmem164	21.5187	1.6292	0.00446764	0.0199124	TRUE	FALSE	1150
ENSMUST00000199557	Kcnip4	102.694	1.62918	3.91886e-12	2.15609e-10	FALSE	FALSE	1402
ENSMUST00000199548	Mr1	24.7959	1.62916	0.00372038	0.0172131	TRUE	FALSE	2666
ENSMUST00000199531	Kcnip4	102.548	1.62639	4.36531e-12	2.38113e-10	FALSE	TRUE	1397
ENSMUST00000199529	Plxdc2	22.8501	1.62244	0.00342857	0.0160997	FALSE	FALSE	550
ENSMUST00000199519	Myc	23.4615	1.6206	0.0147216	0.0515822	FALSE	FALSE	345
ENSMUST00000199498	Slc38a1	50.1715	1.61564	0.00134085	0.007581	FALSE	TRUE	5293
ENSMUST00000199478	Ecm1	28.962	1.61528	0.000240712	0.00182121	0	TRUE	0
ENSMUST00000199464	Gm21294	36.5389	1.61493	0.000252137	0.00189513	FALSE	FALSE	192
ENSMUST00000199463	Lgals9	18.4843	1.6149	0.0020399	0.0106412	0	TRUE	0
ENSMUST00000199462	Igfbp6	235.383	1.61408	9.89184e-07	1.67419e-05	FALSE	FALSE	209
ENSMUST00000199461	Klhdc8a	52.6251	1.61321	0.0005742	0.00376235	FALSE	TRUE	2565
ENSMUST00000199420	Wls	25.865	1.61247	0.000885151	0.00539895	FALSE	FALSE	1663
ENSMUST00000199406	Tmem140	36.1222	1.6117	2.40599e-05	0.000261085	FALSE	FALSE	1838
ENSMUST00000199401	Kcnip4	103.032	1.61016	4.59786e-12	2.49137e-10	FALSE	FALSE	1407
ENSMUST00000199397	Selenbp1	67.5999	1.60934	4.08414e-05	0.000408656	TRUE	FALSE	1228
ENSMUST00000199374	Selenbp1	67.5999	1.60934	4.08414e-05	0.000408656	FALSE	FALSE	190
ENSMUST00000199369	Gapvd1	1529.31	1.60893	3.75256e-11	1.69499e-09	FALSE	FALSE	3443
ENSMUST00000199367	Thsd7a	61.3285	1.6073	2.36079e-05	0.000257008	FALSE	TRUE	280
ENSMUST00000199352	Kcnip4	102.933	1.60578	8.09544e-12	4.15093e-10	FALSE	FALSE	1407
ENSMUST00000199350	Pltp	51.4561	1.60319	0.000382145	0.00267895	FALSE	FALSE	188
ENSMUST00000199344	Selenbp1	64.7541	1.60297	5.56517e-05	0.000531144	TRUE	FALSE	1045
ENSMUST00000199338	Cmtm1	1110.52	1.60152	3.20385e-45	2.35253e-42	FALSE	FALSE	68
ENSMUST00000199334	Syt12	33.0193	1.60134	0.00564136	0.0240476	FALSE	FALSE	1779
ENSMUST00000199329	Lgals9	23.645	1.60059	0.00102125	0.00607069	FALSE	FALSE	416
ENSMUST00000199322	Lgals9	23.645	1.60059	0.00102125	0.00607069	FALSE	FALSE	421
ENSMUST00000199321	Zbtb8b	35.6972	1.60037	0.00293894	0.0142419	FALSE	FALSE	1748
ENSMUST00000199317	Ecm1	26.1979	1.60003	0.000358959	0.00254538	0	TRUE	0
ENSMUST00000199312	Crp	98.4024	1.59996	0.00170225	0.00919936	FALSE	FALSE	935
ENSMUST00000199293	Trim30a	30.6053	1.59975	0.00128577	0.00732019	FALSE	TRUE	2052
ENSMUST00000199283	Nod1	19.5771	1.59759	0.00244725	0.012325	FALSE	TRUE	988
ENSMUST00000199273	Hsd17b3	451.526	1.59752	0.000205542	0.00159645	FALSE	FALSE	295
ENSMUST00000199243	Hsd17b3	451.526	1.59752	0.000205542	0.00159645	FALSE	FALSE	155
ENSMUST00000199240	Naip5	31.6302	1.59642	0.0126267	0.0456811	FALSE	TRUE	868
ENSMUST00000199239	Serpina3g	493.932	1.59618	0.00127763	0.0072818	FALSE	FALSE	613
ENSMUST00000199238	Rhbg	62.817	1.5955	0.000813287	0.0050357	FALSE	FALSE	506
ENSMUST00000199222	Akr1cl	765.462	1.5954	1.41155e-05	0.000164758	TRUE	FALSE	357
ENSMUST00000199202	Pmp22	34.3064	1.59353	0.000416807	0.00287756	FALSE	FALSE	1131
ENSMUST00000199195	Hikeshi	56.4251	1.59348	4.10954e-08	9.81117e-07	TRUE	FALSE	712
ENSMUST00000199173	Abca17	9131.31	1.59298	1.02167e-19	1.38008e-17	FALSE	FALSE	20
ENSMUST00000199164	Akr1cl	922.426	1.5924	1.40859e-05	0.000164561	FALSE	FALSE	578
ENSMUST00000199163	Herc3	241.515	1.5912	1.00356e-11	5.06414e-10	FALSE	TRUE	1477
ENSMUST00000199161	Pmp22	34.2554	1.59112	0.000452336	0.00308062	FALSE	FALSE	1132
ENSMUST00000199144	Akr1cl	915.379	1.5911	1.53751e-05	0.000176649	FALSE	FALSE	578
ENSMUST00000199142	Pltp	51.113	1.59043	0.000408569	0.00283126	FALSE	FALSE	188
ENSMUST00000199129	Pltp	51.7639	1.5904	0.000374668	0.00264075	FALSE	TRUE	188
ENSMUST00000199124	Cdh26	338.659	1.58986	1.34205e-27	3.20268e-25	FALSE	TRUE	416
ENSMUST00000199113	Ltk	26.8842	1.58898	0.116948	0.249928	FALSE	FALSE	276
ENSMUST00000199101	Slc38a1	50.9309	1.58854	0.000889986	0.00542267	FALSE	TRUE	5293
ENSMUST00000199100	Cep70	2823.8	1.58849	1.1707e-35	4.72188e-33	FALSE	FALSE	615
ENSMUST00000199088	Cdh26	342.403	1.58824	9.74306e-28	2.34464e-25	FALSE	TRUE	418
ENSMUST00000199079	Slc25a34	86.7262	1.58789	0.000125511	0.00105558	FALSE	TRUE	1588
ENSMUST00000199070	Nmnat3	840.164	1.58699	8.65976e-07	1.49122e-05	FALSE	TRUE	950
ENSMUST00000199059	4930451G09Rik	7384.84	1.58648	4.28205e-97	1.44265e-93	FALSE	FALSE	1224
ENSMUST00000199055	Prlr	46.2026	1.5863	0.00254109	0.0127041	TRUE	FALSE	2216
ENSMUST00000199054	Traf3ip2	20.1078	1.58601	0.00191277	0.0100958	FALSE	TRUE	778
ENSMUST00000199051	Cep70	1494.21	1.58575	5.05638e-37	2.24495e-34	FALSE	FALSE	264
ENSMUST00000199050	Ctsh	49.4211	1.58383	4.30243e-05	0.000427173	FALSE	TRUE	332
ENSMUST00000199049	Ccdc84	435.017	1.58367	2.04197e-17	2.33437e-15	FALSE	TRUE	145
ENSMUST00000199048	Scd1	489.935	1.58348	1.69735e-06	2.6825e-05	FALSE	FALSE	3468
ENSMUST00000199041	C1rl	70.4813	1.58328	6.40139e-05	0.000598064	FALSE	FALSE	1523
ENSMUST00000199033	Gm10750	467.737	1.57997	3.81629e-13	2.5298e-11	0	TRUE	196
ENSMUST00000199032	Irf8	129.026	1.57966	0.000309176	0.00224518	FALSE	FALSE	1519
ENSMUST00000199004	Prlr	604.815	1.57552	0.000356048	0.00252943	FALSE	FALSE	7742
ENSMUST00000198986	Myc	27.1122	1.57442	0.0190717	0.0633041	FALSE	FALSE	442
ENSMUST00000198976	Myc	27.1122	1.57442	0.0190717	0.0633041	FALSE	FALSE	466
ENSMUST00000198968	Myc	27.1122	1.57442	0.0190717	0.0633041	FALSE	FALSE	442
ENSMUST00000198966	Cd68	38.1549	1.57282	1.49834e-05	0.000173156	FALSE	FALSE	158
ENSMUST00000198965	Thrsp	48.0414	1.57238	0.000523076	0.00347831	FALSE	TRUE	597
ENSMUST00000198960	Ctsh	49.1136	1.57182	5.72899e-05	0.000544872	TRUE	FALSE	1100
ENSMUST00000198959	Rims4	124.317	1.57177	1.72556e-05	0.000195277	FALSE	0	4152
ENSMUST00000198955	Tmem132a	114.202	1.5715	4.40466e-05	0.000434878	FALSE	FALSE	286
ENSMUST00000198948	Impdh1	55.2209	1.57012	1.41802e-06	2.30138e-05	FALSE	FALSE	761
ENSMUST00000198937	Impdh1	55.2209	1.57012	1.41802e-06	2.30138e-05	FALSE	FALSE	761
ENSMUST00000198935	Cp	25.0036	1.56992	0.00126358	0.0072233	FALSE	TRUE	619
ENSMUST00000198931	Ltk	26.5768	1.56666	0.122633	0.258776	FALSE	FALSE	282
ENSMUST00000198929	Zgrf1	216.277	1.56559	9.1613e-14	6.70977e-12	FALSE	FALSE	1141
ENSMUST00000198915	Creb3l1	267.945	1.56535	0.000176176	0.00140573	FALSE	TRUE	643
ENSMUST00000198912	Tmem236	156.384	1.56453	3.75199e-14	2.92369e-12	FALSE	FALSE	2557
ENSMUST00000198901	Myc	26.9508	1.56298	0.0200273	0.0657106	FALSE	FALSE	159
ENSMUST00000198887	Rimkla	106.824	1.56143	5.7642e-12	3.04556e-10	FALSE	FALSE	2785
ENSMUST00000198866	Grhl1	1255.97	1.56139	8.5551e-63	1.4848e-59	FALSE	0	1459
ENSMUST00000198858	Aff2	42.5013	1.56111	0.00240661	0.012157	FALSE	TRUE	206
ENSMUST00000198849	Wls	22.4167	1.56051	0.0026347	0.0130627	TRUE	FALSE	2136
ENSMUST00000198848	Zbtb8b	36.8019	1.56022	0.00454407	0.0201703	FALSE	FALSE	1748
ENSMUST00000198837	Mrgprb2	91.8829	1.56021	1.45007e-10	5.79981e-09	FALSE	FALSE	994
ENSMUST00000198834	Vcam1	1144.38	1.56013	0.000269898	0.00200807	FALSE	TRUE	928
ENSMUST00000198819	Impdh1	55.5798	1.55993	1.39079e-06	2.26103e-05	FALSE	FALSE	764
ENSMUST00000198815	Impdh1	55.5798	1.55993	1.39079e-06	2.26103e-05	FALSE	FALSE	760
ENSMUST00000198783	Impdh1	55.5798	1.55993	1.39079e-06	2.26103e-05	FALSE	FALSE	761
ENSMUST00000198782	Tmem185a	181.168	1.55906	6.14941e-10	2.14617e-08	FALSE	FALSE	89
ENSMUST00000198779	Fam13a	20.8161	1.55595	0.00390654	0.0179009	FALSE	FALSE	3495
ENSMUST00000198770	Cped1	65.3981	1.55483	0.00164651	0.00894371	FALSE	TRUE	1714
ENSMUST00000198768	Ptgds	1092.97	1.55429	0.000467608	0.00316532	FALSE	FALSE	162
ENSMUST00000198752	Ptgds	1088.06	1.55415	0.000513887	0.00342635	FALSE	FALSE	129
ENSMUST00000198748	Eif3j2	134.19	1.55413	0.217131	0.389646	0	FALSE	1537
ENSMUST00000198739	Crtac1	616.72	1.55291	4.60887e-26	1.01918e-23	FALSE	FALSE	525
ENSMUST00000198706	Itga5	37.11	1.5518	0.000536033	0.00354881	FALSE	FALSE	983
ENSMUST00000198700	Kcnip4	104.667	1.55089	4.93455e-11	2.17234e-09	FALSE	FALSE	1407
ENSMUST00000198694	Nod1	19.7389	1.55036	0.00333714	0.015766	FALSE	TRUE	988
ENSMUST00000198685	Syt3	53.3589	1.54993	3.12907e-05	0.000325904	FALSE	TRUE	230
ENSMUST00000198669	Kcnk1	76.1117	1.54913	0.00823016	0.0326776	FALSE	FALSE	934
ENSMUST00000198661	Ptgds	1094.19	1.54833	0.000524328	0.00348582	FALSE	FALSE	162
ENSMUST00000198659	Gapvd1	1026.56	1.54814	3.27929e-10	1.22517e-08	FALSE	FALSE	1052
ENSMUST00000198633	Tmem132a	115.932	1.54799	4.81948e-05	0.0004704	FALSE	FALSE	1679
ENSMUST00000198630	Emc8	244.712	1.54769	1.15406e-21	1.78642e-19	TRUE	FALSE	764
ENSMUST00000198610	Xdh	110.153	1.54744	3.13341e-05	0.000326297	FALSE	FALSE	525
ENSMUST00000198607	Gapvd1	1026.75	1.54709	3.31744e-10	1.237e-08	FALSE	FALSE	1052
ENSMUST00000198602	Tspan8	29.2548	1.54625	0.000957511	0.0057521	FALSE	FALSE	497
ENSMUST00000198599	Tspan8	29.2548	1.54625	0.000957511	0.0057521	FALSE	FALSE	224
ENSMUST00000198561	Tspan8	29.2548	1.54625	0.000957511	0.0057521	FALSE	FALSE	219
ENSMUST00000198549	Gpx3	33.5834	1.54558	0.00379968	0.0175008	0	TRUE	0
ENSMUST00000198529	Ogn	135.958	1.54532	0.000518285	0.00344965	FALSE	FALSE	1518
ENSMUST00000198526	Gucy2g	502.387	1.54193	2.54678e-26	5.67565e-24	FALSE	0	387
ENSMUST00000198513	Pcsk5	49.7079	1.54128	0.000178197	0.00141975	FALSE	FALSE	561
ENSMUST00000198511	Armcx6	31.4613	1.54061	0.00205998	0.0107248	FALSE	TRUE	714
ENSMUST00000198510	Armcx6	31.4613	1.54061	0.00205998	0.0107248	FALSE	FALSE	712
ENSMUST00000198505	Ecm1	29.7384	1.54029	0.000448608	0.00306058	0	TRUE	0
ENSMUST00000198499	Plxdc2	22.4714	1.53998	0.00501792	0.0218719	FALSE	FALSE	382
ENSMUST00000198474	C1qb	188.042	1.53801	0.000174941	0.0013986	FALSE	FALSE	160
ENSMUST00000198463	Slc12a4	129.163	1.53763	1.55901e-13	1.10099e-11	FALSE	FALSE	492
ENSMUST00000198454	Slc12a4	129.163	1.53763	1.55901e-13	1.10099e-11	FALSE	FALSE	489
ENSMUST00000198453	Snhg16	86.5411	1.53443	2.93269e-10	1.10432e-08	0	TRUE	0
ENSMUST00000198451	Malrd1	100.961	1.53324	2.76657e-10	1.04936e-08	FALSE	FALSE	213
ENSMUST00000198445	Gpx3	32.0544	1.53321	0.00518847	0.0224682	0	TRUE	0
ENSMUST00000198443	Rnf183	39.7518	1.53314	5.015e-05	0.000486499	FALSE	TRUE	445
ENSMUST00000198440	Prodh	23.533	1.53275	0.00570979	0.0242795	FALSE	TRUE	450
ENSMUST00000198435	Dennd3	245.055	1.52902	7.55157e-13	4.77382e-11	FALSE	FALSE	1288
ENSMUST00000198426	Serpina3g	145.864	1.52859	0.00272105	0.0134061	0	TRUE	0
ENSMUST00000198425	Fam90a1b	26.4004	1.528	0.0048603	0.0213102	0	FALSE	0
ENSMUST00000198422	Dennd3	245.015	1.5279	9.69008e-13	6.01289e-11	TRUE	FALSE	1678
ENSMUST00000198420	Tmem47	56.279	1.5277	0.00224593	0.0115102	FALSE	FALSE	3242
ENSMUST00000198403	Cyp2j6	31.9015	1.52743	0.000908932	0.0055158	FALSE	FALSE	1889
ENSMUST00000198400	Rimklb	3706.19	1.52716	2.15658e-74	4.75062e-71	TRUE	TRUE	455
ENSMUST00000198393	Zfp619	108.799	1.52691	0.00667123	0.0276115	FALSE	FALSE	2387
ENSMUST00000198389	P2ry13	16.0283	1.52622	0.00524636	0.0226709	FALSE	FALSE	1450
ENSMUST00000198386	Exoc5	1014.91	1.52551	2.07993e-25	4.34766e-23	FALSE	TRUE	2015
ENSMUST00000198384	Mst1	14.868	1.5247	0.00459535	0.0203553	FALSE	FALSE	60
ENSMUST00000198382	Mst1	14.868	1.5247	0.00459535	0.0203553	FALSE	TRUE	68
ENSMUST00000198363	Pcna-ps2	258.374	1.52443	0.181606	0.343765	0	FALSE	330
ENSMUST00000198362	Ankrd63	520.06	1.52329	5.29375e-10	1.88086e-08	0	FALSE	3163
ENSMUST00000198332	Dcaf8l	163.346	1.52273	1.3246e-05	0.000156133	FALSE	TRUE	430
ENSMUST00000198322	Dcaf8l	163.346	1.52273	1.3246e-05	0.000156133	FALSE	TRUE	430
ENSMUST00000198320	Ntrk2	99.635	1.52043	1.20407e-05	0.000144061	FALSE	TRUE	4967
ENSMUST00000198318	Gstt2	5541.34	1.51989	3.92148e-25	8.05014e-23	FALSE	TRUE	40
ENSMUST00000198316	Ggt5	22.998	1.51943	0.00711615	0.029077	FALSE	FALSE	2318
ENSMUST00000198311	Plxna3	27.8676	1.51848	0.00253768	0.0126904	FALSE	FALSE	1147
ENSMUST00000198308	Scly	184.211	1.51818	6.8423e-09	1.96237e-07	TRUE	FALSE	606
ENSMUST00000198289	Cxcl12	100.161	1.51795	6.0196e-05	0.000567985	FALSE	FALSE	5188
ENSMUST00000198271	Prlr	51.3043	1.51181	0.00278627	0.0136639	FALSE	FALSE	2678
ENSMUST00000198270	Hmga1b	267.8	1.5111	0.230757	0.405995	0	FALSE	1207
ENSMUST00000198258	Tppp	54.8953	1.51101	0.000519843	0.00345817	FALSE	FALSE	4338
ENSMUST00000198254	Invs	206.634	1.51059	2.38463e-16	2.48322e-14	TRUE	FALSE	1742
ENSMUST00000198249	Aebp1	63.22	1.51049	6.57138e-05	0.000611485	FALSE	FALSE	239
ENSMUST00000198238	Tmed1	1229.41	1.51021	1.1226e-32	3.73811e-30	FALSE	FALSE	618
ENSMUST00000198227	Trmt13	15.2551	1.50965	0.00399055	0.0182057	0	FALSE	389
ENSMUST00000198214	Gm3127	35.2312	1.50935	0.000291159	0.00213656	FALSE	FALSE	961
ENSMUST00000198183	Bst2	92.117	1.50884	1.55214e-05	0.00017808	FALSE	FALSE	244
ENSMUST00000198180	Tgm2	27.0552	1.50797	0.00806877	0.0321505	TRUE	FALSE	214
ENSMUST00000198164	Tspan4	44.0162	1.50711	2.4304e-05	0.000263435	FALSE	FALSE	474
ENSMUST00000198155	Vwa8	3287.25	1.50525	6.35207e-53	7.1335e-50	FALSE	FALSE	1104
ENSMUST00000198140	Stab2	613.097	1.50507	1.98667e-13	1.38088e-11	FALSE	FALSE	404
ENSMUST00000198126	Gm8237	25.4241	1.50506	0.00356923	0.0166442	FALSE	TRUE	1132
ENSMUST00000198105	Ecm2	58.2304	1.50199	1.06559e-05	0.000129604	FALSE	FALSE	1358
ENSMUST00000198102	Masp1	26.5073	1.50149	0.000512364	0.00341819	FALSE	FALSE	597
ENSMUST00000198080	Aebp1	114.259	1.50086	3.46035e-05	0.000354997	FALSE	FALSE	239
ENSMUST00000198079	Hsd3b1	507.968	1.49965	0.00239959	0.0121323	FALSE	TRUE	358
ENSMUST00000198078	Pcsk5	46.6827	1.49943	0.000558252	0.00367201	FALSE	FALSE	2555
ENSMUST00000198066	Hsd3b1	505.878	1.49873	0.00240307	0.0121445	FALSE	FALSE	356
ENSMUST00000198051	Erich3	25.7858	1.49766	0.000501438	0.00335742	0	FALSE	2963
ENSMUST00000198043	Mindy4	9540	1.49715	1.24715e-40	6.8028e-38	FALSE	FALSE	1911
ENSMUST00000198042	Cyba	40.6652	1.49546	0.00439135	0.0196418	FALSE	FALSE	102
ENSMUST00000198039	Ctsc	76.2491	1.49539	0.000174009	0.00139251	FALSE	FALSE	986
ENSMUST00000198029	Mlip	24.3756	1.49457	0.000976394	0.00585264	FALSE	FALSE	81
ENSMUST00000198027	Slc6a13	55.1457	1.49386	4.21369e-05	0.00041964	FALSE	FALSE	317
ENSMUST00000198017	Bgn	32.9926	1.49127	0.011358	0.0420241	TRUE	FALSE	325
ENSMUST00000198014	Ltbp4	38.4674	1.49114	0.00308484	0.0148093	FALSE	FALSE	256
ENSMUST00000198004	Id3	17.3603	1.49031	0.00321273	0.0153109	FALSE	TRUE	536
ENSMUST00000197995	Mmp2	20.0567	1.48356	0.00144411	0.00805279	FALSE	FALSE	755
ENSMUST00000197992	Fgf11	218.62	1.48278	9.56907e-12	4.85008e-10	FALSE	FALSE	2129
ENSMUST00000197989	Adamts7	27.0428	1.48276	0.00089574	0.00545019	FALSE	FALSE	119
ENSMUST00000197988	Mlip	24.2296	1.48237	0.00108908	0.00638968	FALSE	FALSE	302
ENSMUST00000197985	9030025P20Rik	193.489	1.48217	0.00610254	0.0256432	FALSE	FALSE	773
ENSMUST00000197984	Tspan4	15.4025	1.48108	0.00530456	0.0228706	0	FALSE	0
ENSMUST00000197980	Tspan4	15.4025	1.48108	0.00530456	0.0228706	0	FALSE	0
ENSMUST00000197946	Olfr20	43.7748	1.48012	1.46336e-05	0.000169764	FALSE	TRUE	1252
ENSMUST00000197942	Hikeshi	55.2001	1.47824	1.19735e-06	1.98085e-05	FALSE	FALSE	1424
ENSMUST00000197941	Ltbp4	38.7748	1.478	0.00290305	0.0141037	FALSE	FALSE	260
ENSMUST00000197940	Emc8	65.5267	1.47536	2.72876e-08	6.77153e-07	0	FALSE	0
ENSMUST00000197934	Lipg	985.474	1.47518	3.0357e-06	4.41174e-05	FALSE	FALSE	1995
ENSMUST00000197928	Vezt	293.465	1.47492	2.45505e-16	2.53352e-14	FALSE	FALSE	1748
ENSMUST00000197912	C2	150.291	1.47445	0.000195582	0.0015328	FALSE	FALSE	253
ENSMUST00000197903	C2	129.638	1.47419	0.000130031	0.00108785	FALSE	FALSE	254
ENSMUST00000197901	Scly	157.899	1.47414	6.03837e-10	2.10879e-08	0	TRUE	0
ENSMUST00000197892	Serpinb1a	68.0727	1.47322	0.00163288	0.00888566	FALSE	FALSE	726
ENSMUST00000197890	Erich5	41.4718	1.47109	5.89375e-05	0.000557396	FALSE	FALSE	952
ENSMUST00000197888	Slc51a	30.939	1.46721	0.00288614	0.0140414	FALSE	FALSE	220
ENSMUST00000197880	Syt3	62.9664	1.46674	8.69139e-06	0.000108546	FALSE	TRUE	496
ENSMUST00000197876	Tns2	64.3599	1.46617	0.000132289	0.00110191	FALSE	FALSE	405
ENSMUST00000197859	Tns2	64.3599	1.46617	0.000132289	0.00110191	FALSE	FALSE	395
ENSMUST00000197850	Rcn1	94.6039	1.46574	0.000200484	0.0015648	FALSE	FALSE	1628
ENSMUST00000197833	Col4a1	375.831	1.46498	2.77776e-18	3.3635e-16	FALSE	FALSE	1378
ENSMUST00000197830	Ltbp4	33.5214	1.46479	0.00351787	0.0164422	FALSE	FALSE	40
ENSMUST00000197827	Dnajc12	67.6826	1.46378	2.6877e-05	0.000286391	0	TRUE	0
ENSMUST00000197809	Swi5	2966.26	1.46361	4.48511e-37	2.00688e-34	TRUE	FALSE	393
ENSMUST00000197807	Ccn1	149.551	1.46244	1.92907e-05	0.000215287	FALSE	FALSE	690
ENSMUST00000197797	Slc1a4	63.6067	1.46235	0.000576748	0.00377473	FALSE	FALSE	2086
ENSMUST00000197793	Slc1a4	63.6067	1.46235	0.000576748	0.00377473	FALSE	FALSE	2061
ENSMUST00000197787	Swi5	3202.09	1.46229	6.32771e-39	3.15142e-36	FALSE	TRUE	251
ENSMUST00000197786	Ltbp4	39.1643	1.46161	0.00363882	0.0169027	FALSE	FALSE	254
ENSMUST00000197777	Swi5	3168.5	1.46121	2.4768e-38	1.18213e-35	FALSE	FALSE	149
ENSMUST00000197776	Adhfe1	55.2358	1.46108	2.96105e-06	4.3219e-05	FALSE	FALSE	1696
ENSMUST00000197767	Swi5	3206.14	1.46071	7.18368e-39	3.54688e-36	FALSE	FALSE	251
ENSMUST00000197750	Tcf21	33.6229	1.45881	0.00706176	0.0289124	FALSE	FALSE	456
ENSMUST00000197748	Gm20547	114.543	1.45782	0.000547044	0.00361044	FALSE	FALSE	15
ENSMUST00000197738	Tap2	21.8505	1.45712	0.00156706	0.00859528	FALSE	TRUE	228
ENSMUST00000197725	Syt3	62.659	1.45703	9.55272e-06	0.000117737	FALSE	TRUE	654
ENSMUST00000197720	Fxyd1	145.681	1.4566	0.00197591	0.0103733	FALSE	TRUE	167
ENSMUST00000197719	Adhfe1	53.1784	1.45628	3.56863e-06	5.05131e-05	TRUE	FALSE	1867
ENSMUST00000197718	Tgm6	27.7525	1.45617	0.0243118	0.0762685	FALSE	FALSE	1119
ENSMUST00000197713	Fxyd1	142.771	1.45416	0.00159312	0.0087115	FALSE	FALSE	166
ENSMUST00000197712	Spon1	112.34	1.45351	0.00105647	0.00623666	FALSE	FALSE	4194
ENSMUST00000197711	Prodh	22.575	1.45194	0.0100861	0.0382993	FALSE	FALSE	450
ENSMUST00000197706	Adamts7	27.1887	1.45189	0.0011268	0.00657193	TRUE	FALSE	3410
ENSMUST00000197694	Adamts7	27.1887	1.45189	0.0011268	0.00657193	FALSE	FALSE	231
ENSMUST00000197682	D430019H16Rik	56.9035	1.45121	0.00093821	0.0056556	FALSE	FALSE	5266
ENSMUST00000197679	F8	42.015	1.45113	0.00344223	0.0161572	FALSE	TRUE	136
ENSMUST00000197678	Fgf11	199.153	1.45072	3.87218e-11	1.74626e-09	FALSE	FALSE	1849
ENSMUST00000197677	Fxyd1	143.094	1.45029	0.00163493	0.00889177	FALSE	FALSE	120
ENSMUST00000197668	Serpinb1a	68.3646	1.4501	0.00219155	0.0112816	0	TRUE	0
ENSMUST00000197662	Fgl2	113.326	1.44904	0.00021859	0.0016798	FALSE	FALSE	2414
ENSMUST00000197653	Snx24	18.1098	1.44716	0.00600062	0.0252873	FALSE	FALSE	1239
ENSMUST00000197642	Doc2b	128.786	1.44701	4.93111e-06	6.65781e-05	FALSE	TRUE	2966
ENSMUST00000197627	Abca4	32.9234	1.44698	0.000208178	0.00161429	FALSE	FALSE	226
ENSMUST00000197624	Ovol3	27.3357	1.44697	0.00124834	0.0071526	0	TRUE	0
ENSMUST00000197617	F8	44.1792	1.44609	0.00214421	0.0110757	FALSE	TRUE	140
ENSMUST00000197605	Dtx3l	120.696	1.44587	1.59863e-07	3.33188e-06	FALSE	TRUE	2788
ENSMUST00000197604	Hhipl1	25.755	1.44415	0.0307901	0.0913005	FALSE	FALSE	2657
ENSMUST00000197588	Ier3	164.77	1.44344	0.00019084	0.00150387	FALSE	FALSE	613
ENSMUST00000197574	Pfkfb1	44.9472	1.44317	7.11673e-05	0.000652479	FALSE	FALSE	256
ENSMUST00000197567	Nat8	123.892	1.442	7.12092e-05	0.000652654	FALSE	TRUE	78
ENSMUST00000197565	Trmu	36.4633	1.44105	4.84357e-05	0.00047235	TRUE	FALSE	103
ENSMUST00000197558	Tspan4	41.8414	1.44057	0.000110691	0.000949393	FALSE	FALSE	468
ENSMUST00000197553	Vezt	526.396	1.43845	8.89996e-27	2.03895e-24	FALSE	FALSE	8671
ENSMUST00000197539	H2-Aa	23.86	1.43742	0.0148858	0.0520272	FALSE	FALSE	300
ENSMUST00000197531	Adamts7	26.4279	1.43684	0.00133767	0.00756677	FALSE	FALSE	269
ENSMUST00000197502	H2-Eb1	42.1296	1.4359	0.000334906	0.00240459	FALSE	FALSE	312
ENSMUST00000197501	Abca1	2448.93	1.43406	0.000232904	0.00177079	FALSE	FALSE	3156
ENSMUST00000197495	C2	109.809	1.43296	0.000333133	0.00239516	FALSE	TRUE	252
ENSMUST00000197489	Ltk	21.2524	1.43153	0.151649	0.302169	FALSE	FALSE	274
ENSMUST00000197488	Ltk	21.2524	1.43153	0.151649	0.302169	FALSE	TRUE	282
ENSMUST00000197484	Osr2	373.47	1.43098	0.000140573	0.00116195	FALSE	TRUE	411
ENSMUST00000197480	Swi5	5373.17	1.43074	7.8054e-42	4.75581e-39	TRUE	0	496
ENSMUST00000197466	Adamts7	27.5782	1.43004	0.0013391	0.00757191	FALSE	FALSE	229
ENSMUST00000197464	Fah	80.8975	1.42706	0.00489512	0.0214165	FALSE	FALSE	106
ENSMUST00000197459	Ccl25	59.0429	1.42656	2.30829e-07	4.63065e-06	0	TRUE	0
ENSMUST00000197452	Socs3	733.418	1.42472	0.000451178	0.00307518	FALSE	FALSE	1474
ENSMUST00000197449	Thbd	55.3297	1.42416	0.000328686	0.00236735	0	TRUE	1747
ENSMUST00000197443	Ntrk2	90.8362	1.42395	7.64132e-06	9.70827e-05	FALSE	TRUE	5617
ENSMUST00000197440	Ildr2	37.0002	1.4235	0.00230659	0.0117512	FALSE	FALSE	6028
ENSMUST00000197438	Jmjd7	42.0774	1.42219	1.26818e-05	0.000150684	TRUE	0	543
ENSMUST00000197437	Esr1	101.778	1.42204	4.80975e-05	0.000469691	FALSE	TRUE	4191
ENSMUST00000197432	Ccl25	81.7404	1.42067	1.30127e-09	4.28575e-08	FALSE	FALSE	300
ENSMUST00000197427	Gsn	93.728	1.41981	1.31106e-07	2.79768e-06	0	TRUE	0
ENSMUST00000197425	Sparcl1	106.142	1.41958	0.000616645	0.00399341	0	TRUE	0
ENSMUST00000197407	D3Ertd751e	30.3409	1.41834	0.000214685	0.00165553	0	TRUE	0
ENSMUST00000197402	Lamc3	138.359	1.41593	0.000374816	0.00264114	FALSE	0	1125
ENSMUST00000197399	Atp11c	206.941	1.41554	5.27568e-06	7.04499e-05	FALSE	FALSE	2438
ENSMUST00000197387	Insl5	42.3024	1.41538	6.47108e-05	0.000603623	FALSE	FALSE	242
ENSMUST00000197384	Maf	55.478	1.41505	4.0339e-06	5.60227e-05	0	FALSE	4316
ENSMUST00000197383	Jmjd7	49.2336	1.41493	2.99046e-06	4.35719e-05	TRUE	FALSE	781
ENSMUST00000197373	Lamc3	78.4536	1.4132	0.00125952	0.00720514	0	TRUE	0
ENSMUST00000197361	Atp11c	208.838	1.41049	6.35546e-06	8.26692e-05	FALSE	FALSE	2504
ENSMUST00000197354	Ldlrad1	28.1877	1.41031	0.00334205	0.0157853	FALSE	TRUE	146
ENSMUST00000197335	Ptbp2	690.185	1.4098	6.38842e-21	9.31019e-19	FALSE	FALSE	939
ENSMUST00000197318	Cnn3	39.923	1.40962	3.36149e-05	0.000346145	FALSE	FALSE	385
ENSMUST00000197316	Tmem164	124.754	1.40803	0.00116649	0.00676004	FALSE	FALSE	3847
ENSMUST00000197314	Tmem164	124.754	1.40803	0.00116649	0.00676004	FALSE	FALSE	3847
ENSMUST00000197296	Lrrc8e	21.6257	1.40666	0.00223275	0.0114556	FALSE	FALSE	1306
ENSMUST00000197276	Siglec1	34.7613	1.40653	7.68703e-05	0.00069663	FALSE	TRUE	632
ENSMUST00000197256	Ednra	41.4342	1.40452	1.3853e-05	0.000162054	FALSE	FALSE	1945
ENSMUST00000197248	Nek8	154.903	1.40408	7.17847e-15	6.07297e-13	0	TRUE	0
ENSMUST00000197241	Irgm1	70.5064	1.40386	0.00299239	0.0144471	FALSE	FALSE	556
ENSMUST00000197238	Selenon	39.4831	1.40243	0.000554961	0.00365469	FALSE	FALSE	1724
ENSMUST00000197237	Glrx	52.8233	1.40237	0.00496655	0.0216887	FALSE	FALSE	920
ENSMUST00000197235	Mobp	19.1029	1.39955	0.00264445	0.0130985	TRUE	FALSE	2224
ENSMUST00000197216	Bgn	68.0119	1.39839	0.0197383	0.0649672	FALSE	FALSE	1137
ENSMUST00000197205	Snhg16	170.613	1.39663	1.46232e-13	1.03783e-11	FALSE	TRUE	1477
ENSMUST00000197188	Gm21103	445.982	1.39586	1.17553e-12	7.09794e-11	FALSE	FALSE	306
ENSMUST00000197187	Tm7sf2	62.065	1.39116	4.39131e-07	8.21653e-06	0	TRUE	0
ENSMUST00000197186	Atp11c	205.618	1.39087	1.32553e-05	0.000156211	FALSE	FALSE	2507
ENSMUST00000197182	Ntn3	26.3462	1.38981	0.0105081	0.0395482	FALSE	FALSE	2750
ENSMUST00000197180	D6Ertd527e	161.999	1.38961	1.28099e-07	2.74067e-06	FALSE	FALSE	689
ENSMUST00000197173	Smpdl3b	100.964	1.38748	0.000566502	0.00371786	FALSE	FALSE	428
ENSMUST00000197161	Lbh	37.9084	1.37969	0.0100903	0.0383078	FALSE	FALSE	2498
ENSMUST00000197155	Ccdc8	120.312	1.37954	0.0114342	0.0422504	0	TRUE	871
ENSMUST00000197135	Irf8	39.2398	1.37951	0.00733711	0.0298265	FALSE	TRUE	406
ENSMUST00000197134	Snrnp48	366.558	1.37907	9.78483e-20	1.32486e-17	0	TRUE	0
ENSMUST00000197125	Scly	53.2732	1.37827	1.53389e-05	0.000176295	0	FALSE	0
ENSMUST00000197109	Cnn3	21.8845	1.3779	0.00172555	0.00929804	0	TRUE	0
ENSMUST00000197094	Magi2	108.355	1.37768	1.10136e-08	3.0167e-07	FALSE	TRUE	435
ENSMUST00000197082	Vcam1	366.555	1.37742	0.00186731	0.00990445	0	TRUE	0
ENSMUST00000197079	Fam49a	25.0545	1.37704	0.00149286	0.00827795	FALSE	FALSE	8155
ENSMUST00000197074	Fam49a	25.0545	1.37704	0.00149286	0.00827795	FALSE	FALSE	585
ENSMUST00000197070	Trib2	16.4713	1.37687	0.00766822	0.0308637	FALSE	TRUE	1881
ENSMUST00000197064	Oprd1	37.1628	1.37597	0.0125174	0.0453831	FALSE	FALSE	2801
ENSMUST00000197057	Clec4a4	22.1265	1.37535	0.013048	0.046865	FALSE	0	65
ENSMUST00000197052	Serpina3g	80.2494	1.37514	0.010231	0.0387315	0	FALSE	0
ENSMUST00000197041	Tmem164	109.051	1.37264	0.00183168	0.0097498	FALSE	FALSE	3847
ENSMUST00000197040	Ephx1	343.423	1.37199	0.00146552	0.00815311	0	TRUE	0
ENSMUST00000197021	Fah	27.3758	1.37105	0.0319133	0.093779	0	TRUE	0
ENSMUST00000197015	Pon3	25.8882	1.36978	0.0202517	0.0662562	0	TRUE	0
ENSMUST00000196990	Ass1	742.369	1.36867	0.0402887	0.112303	FALSE	FALSE	255
ENSMUST00000196988	Ccl25	119.183	1.36642	1.60001e-11	7.74631e-10	FALSE	FALSE	139
ENSMUST00000196984	Cyp27a1	77.7733	1.36632	2.86519e-05	0.000301545	FALSE	FALSE	233
ENSMUST00000196981	Mpp4	21.8365	1.36618	0.00352175	0.016455	FALSE	0	109
ENSMUST00000196975	Olfr697	32.3823	1.36575	0.00117953	0.00682596	0	FALSE	69
ENSMUST00000196968	Gsn	424.112	1.36514	1.38421e-12	8.21545e-11	0	TRUE	0
ENSMUST00000196964	Abcb7	158.393	1.36425	2.66332e-06	3.93552e-05	FALSE	FALSE	3386
ENSMUST00000196963	Cntfr	98.971	1.36421	0.00791032	0.0316335	FALSE	FALSE	654
ENSMUST00000196956	Cntfr	98.971	1.36421	0.00791032	0.0316335	FALSE	FALSE	654
ENSMUST00000196950	Invs	499.934	1.36178	1.26903e-24	2.48063e-22	FALSE	FALSE	2246
ENSMUST00000196929	Ccl25	155.622	1.35988	4.03853e-14	3.10057e-12	FALSE	FALSE	505
ENSMUST00000196921	H2-Aa	21.7671	1.35986	0.0265152	0.0814978	FALSE	FALSE	279
ENSMUST00000196917	Amy1	122.491	1.35846	8.14291e-09	2.28616e-07	0	TRUE	0
ENSMUST00000196910	Slc9a8	1027.85	1.35782	3.02322e-44	2.08617e-41	FALSE	FALSE	2748
ENSMUST00000196904	Purg	99.7573	1.35764	7.17622e-10	2.47597e-08	FALSE	FALSE	806
ENSMUST00000196894	Adgrv1	138.596	1.35731	2.26471e-09	7.11515e-08	FALSE	TRUE	315
ENSMUST00000196889	Slc9a8	1028.21	1.3572	5.06135e-44	3.451e-41	FALSE	FALSE	2750
ENSMUST00000196868	Gm21103	451.318	1.35474	1.20843e-12	7.27775e-11	FALSE	FALSE	952
ENSMUST00000196864	Copz2	31.2317	1.35458	0.00598799	0.0252441	FALSE	FALSE	293
ENSMUST00000196857	Tmem164	110.801	1.35294	0.00194969	0.0102616	FALSE	FALSE	3847
ENSMUST00000196843	Ptbp2	1585.93	1.35242	1.08543e-23	1.95493e-21	TRUE	FALSE	502
ENSMUST00000196809	Mlip	28.6117	1.35236	0.00101248	0.00602858	FALSE	FALSE	310
ENSMUST00000196801	L3mbtl1	183.535	1.3508	0.00015468	0.0012584	0	TRUE	0
ENSMUST00000196785	Disp3	43.642	1.35074	0.00143298	0.0080024	FALSE	FALSE	992
ENSMUST00000196780	Enpp3	34.909	1.35049	0.00149002	0.00826692	FALSE	FALSE	1496
ENSMUST00000196755	Gm21865	31.1573	1.35044	0.00210993	0.0109371	FALSE	FALSE	196
ENSMUST00000196748	Loxl2	39.8887	1.35031	0.00268245	0.0132467	FALSE	FALSE	2715
ENSMUST00000196740	Prss35	138.263	1.34999	1.10977e-06	1.84609e-05	TRUE	FALSE	1802
ENSMUST00000196739	Cd36	34.3751	1.34977	0.0257176	0.0796275	0	FALSE	0
ENSMUST00000196735	D3Ertd751e	39.3963	1.34945	7.4415e-05	0.000678561	FALSE	FALSE	22
ENSMUST00000196734	Bpifb5	345.679	1.34893	0.00143723	0.00802223	FALSE	FALSE	121
ENSMUST00000196733	Crispld2	29.4086	1.34753	0.0078874	0.0315639	FALSE	FALSE	2456
ENSMUST00000196727	Gsn	152.545	1.34668	6.23968e-08	1.43235e-06	0	TRUE	0
ENSMUST00000196726	Cyp17a1	6086.13	1.3464	0.00138876	0.00780415	FALSE	FALSE	160
ENSMUST00000196711	Tm7sf2	71.7127	1.34635	1.78246e-07	3.68153e-06	TRUE	FALSE	944
ENSMUST00000196709	Cav1	22.3841	1.3459	0.00321003	0.0153018	FALSE	FALSE	1998
ENSMUST00000196699	Pfkfb1	41.0691	1.34383	0.000382497	0.00268016	FALSE	FALSE	256
ENSMUST00000196698	Plpp3	233.596	1.34373	8.24144e-05	0.000740307	FALSE	FALSE	1742
ENSMUST00000196695	Adamtsl3	36.343	1.34339	0.0030746	0.0147699	FALSE	FALSE	1952
ENSMUST00000196686	Glo1	362.869	1.34297	2.81653e-06	4.12673e-05	FALSE	FALSE	232
ENSMUST00000196655	Vcam1	754.583	1.34117	0.00179257	0.00958437	FALSE	FALSE	1404
ENSMUST00000196652	Slc9a8	439.878	1.34091	5.95209e-26	1.30115e-23	FALSE	FALSE	386
ENSMUST00000196648	Dnajc12	79.8265	1.3407	4.8957e-06	6.61468e-05	FALSE	FALSE	2293
ENSMUST00000196644	Parm1	64.7056	1.34051	0.00597535	0.0251994	FALSE	TRUE	3877
ENSMUST00000196640	Tm7sf2	70.3214	1.33976	2.3957e-07	4.78755e-06	FALSE	FALSE	92
ENSMUST00000196633	Tctn1	1611.13	1.33893	3.50214e-33	1.20832e-30	TRUE	FALSE	919
ENSMUST00000196627	Tmem39a	49.319	1.33815	9.43927e-06	0.000116564	FALSE	0	69
ENSMUST00000196606	Tm7sf2	73.6907	1.33752	1.47306e-07	3.10404e-06	FALSE	TRUE	92
ENSMUST00000196591	Icam1	212.459	1.33689	0.0228163	0.0726634	FALSE	FALSE	871
ENSMUST00000196566	Ephx1	1201.68	1.33407	0.00233322	0.0118584	FALSE	FALSE	225
ENSMUST00000196565	Prss35	140.726	1.33404	1.22549e-06	2.02214e-05	FALSE	FALSE	2035
ENSMUST00000196552	Ints8	499.221	1.33389	1.06535e-24	2.10403e-22	FALSE	FALSE	84
ENSMUST00000196533	Ints8	499.221	1.33389	1.06535e-24	2.10403e-22	FALSE	FALSE	84
ENSMUST00000196530	Ephx1	1201.33	1.3335	0.00234252	0.0118952	FALSE	FALSE	225
ENSMUST00000196528	Myh6	94.9338	1.33276	0.00174	0.00935983	0	TRUE	0
ENSMUST00000196526	Ccl25	159.926	1.33219	6.48846e-14	4.8388e-12	TRUE	FALSE	835
ENSMUST00000196497	Btbd8	92.4167	1.33159	2.49372e-09	7.78763e-08	FALSE	0	652
ENSMUST00000196496	Necab2	663.279	1.33151	9.64945e-24	1.74893e-21	FALSE	FALSE	470
ENSMUST00000196488	Oxtr	227.536	1.33098	0.00580624	0.024617	FALSE	FALSE	3391
ENSMUST00000196487	D3Ertd751e	37.1747	1.33096	0.000121425	0.00102528	FALSE	FALSE	193
ENSMUST00000196483	Nup210l	10385.1	1.33028	2.77558e-34	9.87381e-32	0	TRUE	0
ENSMUST00000196479	Tmem45a	27.8597	1.32982	0.0166505	0.0569677	FALSE	FALSE	1522
ENSMUST00000196471	St7l	158.048	1.32961	2.65876e-12	1.49732e-10	0	TRUE	0
ENSMUST00000196469	Pbdc1	87.3453	1.32941	0.000528221	0.00350763	FALSE	FALSE	772
ENSMUST00000196456	Ints8	500.215	1.32927	4.08215e-24	7.61567e-22	FALSE	FALSE	297
ENSMUST00000196454	Col4a2	175.799	1.32924	3.63938e-10	1.34826e-08	FALSE	FALSE	971
ENSMUST00000196452	Gapt	30.3798	1.32905	0.00700276	0.0287139	FALSE	TRUE	1038
ENSMUST00000196449	Stat5b	47.214	1.32898	0.00362279	0.0168487	FALSE	TRUE	2365
ENSMUST00000196446	Nup210l	10415.1	1.3289	4.32881e-34	1.53042e-31	FALSE	FALSE	31
ENSMUST00000196441	Scn1a	19.9088	1.3289	0.00723488	0.029459	FALSE	TRUE	2103
ENSMUST00000196436	Scn1a	19.9088	1.3289	0.00723488	0.029459	FALSE	FALSE	2101
ENSMUST00000196429	Ugt1a6b	129.875	1.32883	0.00129531	0.00736191	FALSE	FALSE	573
ENSMUST00000196423	Tspan11	23.1813	1.32842	0.00519209	0.0224754	FALSE	FALSE	4125
ENSMUST00000196413	Hmgb1	238.564	1.32808	1.43025e-14	1.16856e-12	FALSE	FALSE	92
ENSMUST00000196406	Mpp4	24.2684	1.32773	0.00285438	0.0139193	FALSE	FALSE	318
ENSMUST00000196401	Heg1	623.534	1.32714	1.66184e-05	0.000188925	FALSE	FALSE	4766
ENSMUST00000196400	Pglyrp4	19.0647	1.32676	0.00566152	0.0241227	FALSE	FALSE	52
ENSMUST00000196398	Zcchc24	161.64	1.32631	0.00614261	0.0257725	FALSE	FALSE	3647
ENSMUST00000196388	Mpp4	25.4187	1.32581	0.00246067	0.0123831	FALSE	FALSE	318
ENSMUST00000196386	Ugt1a6b	130.167	1.32541	0.00138572	0.00778862	FALSE	TRUE	579
ENSMUST00000196384	Tmem242	4282.1	1.32383	4.70158e-14	3.56188e-12	FALSE	FALSE	499
ENSMUST00000196381	Adamtsl4	16.9735	1.32382	0.015454	0.0536042	FALSE	TRUE	632
ENSMUST00000196369	Adamtsl4	16.9735	1.32382	0.015454	0.0536042	FALSE	FALSE	629
ENSMUST00000196355	Slc28a1	103.986	1.32283	1.58011e-07	3.30025e-06	FALSE	FALSE	804
ENSMUST00000196347	Slc28a1	103.986	1.32283	1.58011e-07	3.30025e-06	FALSE	FALSE	804
ENSMUST00000196341	Gsn	720.926	1.32218	2.13422e-13	1.47094e-11	FALSE	FALSE	224
ENSMUST00000196335	Tbc1d2b	172.317	1.32208	8.41051e-07	1.45354e-05	FALSE	FALSE	3000
ENSMUST00000196329	Cnn3	48.3431	1.32192	3.5104e-05	0.000359347	FALSE	FALSE	781
ENSMUST00000196321	Fgd5	91.1041	1.3177	7.88954e-09	2.22594e-07	FALSE	FALSE	1398
ENSMUST00000196316	Rtel1	132.143	1.31715	2.27639e-12	1.29988e-10	0	TRUE	0
ENSMUST00000196315	Stat5b	47.5679	1.31613	0.00334615	0.0157995	FALSE	FALSE	2365
ENSMUST00000196309	Pspc1	4197.86	1.31476	1.53396e-39	7.91494e-37	FALSE	FALSE	2385
ENSMUST00000196304	Pomt1	1663.1	1.31448	1.91707e-35	7.57228e-33	0	TRUE	0
ENSMUST00000196297	Cav1	22.0256	1.31431	0.00445591	0.0198698	FALSE	FALSE	1870
ENSMUST00000196285	Tm7sf2	74.045	1.31408	1.83466e-07	3.77573e-06	FALSE	TRUE	176
ENSMUST00000196282	Tm7sf2	40.4418	1.31394	6.07774e-05	0.000572056	0	TRUE	0
ENSMUST00000196280	Cd14	46.6697	1.313	0.00216804	0.0111837	FALSE	FALSE	226
ENSMUST00000196273	Esr1	36.2489	1.31232	0.00247526	0.0124408	FALSE	TRUE	2338
ENSMUST00000196270	Tmem47	20.1843	1.311	0.0101686	0.0385539	FALSE	FALSE	1025
ENSMUST00000196266	Angptl4	110.499	1.31085	0.00358968	0.0167253	FALSE	FALSE	1637
ENSMUST00000196265	Oaf	47.2681	1.30955	0.0222891	0.0713815	FALSE	FALSE	1339
ENSMUST00000196264	Rcn3	33.8943	1.30909	0.0116268	0.0428211	FALSE	FALSE	343
ENSMUST00000196255	Aqp12	29.0725	1.309	0.00109587	0.00642162	FALSE	FALSE	146
ENSMUST00000196250	Tkt	54.8221	1.30823	0.00694289	0.0285303	TRUE	FALSE	273
ENSMUST00000196249	Sgca	505.176	1.30801	3.50831e-19	4.56671e-17	FALSE	FALSE	276
ENSMUST00000196241	St7l	466.995	1.30769	3.84599e-20	5.3595e-18	FALSE	TRUE	252
ENSMUST00000196239	Pfas	1353.7	1.30763	8.05875e-37	3.47035e-34	FALSE	FALSE	2266
ENSMUST00000196222	Sgca	505.514	1.30675	3.86317e-19	5.00586e-17	FALSE	FALSE	307
ENSMUST00000196215	Nbl1	36.116	1.30654	0.000180008	0.00143211	FALSE	FALSE	1061
ENSMUST00000196214	Gm3248	33.8358	1.30602	0.0108453	0.040556	FALSE	TRUE	1191
ENSMUST00000196206	Fam149b	1574.7	1.30553	2.3791e-41	1.40475e-38	FALSE	FALSE	507
ENSMUST00000196205	Atp8b5	4697.1	1.30529	5.15941e-33	1.75893e-30	FALSE	TRUE	822
ENSMUST00000196202	Crlf2	734.592	1.3047	7.68878e-29	1.97876e-26	FALSE	TRUE	137
ENSMUST00000196198	Mybl2	641.026	1.30323	8.62129e-14	6.34673e-12	FALSE	FALSE	1394
ENSMUST00000196178	Atp8b5	4702.24	1.30306	4.00756e-33	1.37443e-30	TRUE	TRUE	4470
ENSMUST00000196171	Fam149b	1660.39	1.3028	4.50833e-43	2.83747e-40	FALSE	FALSE	507
ENSMUST00000196165	Tmem39a	91.3871	1.30252	2.34857e-08	5.95451e-07	0	TRUE	0
ENSMUST00000196143	Aox4	242.795	1.30127	2.42871e-10	9.27965e-09	FALSE	FALSE	784
ENSMUST00000196141	Crlf2	729.835	1.30086	5.40098e-28	1.31632e-25	FALSE	FALSE	133
ENSMUST00000196139	Sgca	458.313	1.30037	8.10573e-18	9.53281e-16	FALSE	FALSE	11
ENSMUST00000196130	Cdc42ep1	45.9364	1.3002	0.00260132	0.0129364	FALSE	FALSE	971
ENSMUST00000196126	Vcpkmt	219.122	1.30007	4.41534e-11	1.95579e-09	FALSE	FALSE	298
ENSMUST00000196121	Klhdc1	1539.27	1.29992	1.19266e-20	1.70771e-18	FALSE	FALSE	1313
ENSMUST00000196111	Tm7sf2	29.8285	1.29894	0.000682023	0.00435113	0	TRUE	0
ENSMUST00000196109	BC034090	46.3682	1.29873	3.51694e-05	0.000359952	FALSE	FALSE	1049
ENSMUST00000196094	Pon3	78.1403	1.29857	0.00207181	0.0107736	FALSE	FALSE	712
ENSMUST00000196077	Kcnmb3	191.092	1.29777	8.41993e-05	0.000753623	FALSE	FALSE	733
ENSMUST00000196068	Gbp2	30.6423	1.29744	0.00122695	0.00705119	FALSE	FALSE	515
ENSMUST00000196067	Arhgef5	28.0114	1.2973	0.0106216	0.0399045	FALSE	FALSE	549
ENSMUST00000196062	Ndrg2	193.077	1.29666	1.09924e-05	0.000133018	FALSE	TRUE	869
ENSMUST00000196055	Cyp24a1	27.3875	1.29483	0.00297429	0.0143779	FALSE	FALSE	1644
ENSMUST00000196025	4930455H04Rik	28.4635	1.29474	0.0738537	0.178011	FALSE	FALSE	929
ENSMUST00000196022	Fam149b	1529.17	1.29448	1.13693e-40	6.26123e-38	FALSE	FALSE	505
ENSMUST00000196015	Lgals4	112.582	1.29319	1.10207e-06	1.83541e-05	TRUE	0	219
ENSMUST00000196014	Nek8	586.063	1.29299	1.69877e-32	5.52815e-30	FALSE	TRUE	643
ENSMUST00000195998	Gsn	715.885	1.29285	9.12114e-13	5.67831e-11	FALSE	FALSE	226
ENSMUST00000195995	Hexb	121.904	1.29233	0.000139133	0.00115238	FALSE	FALSE	198
ENSMUST00000195988	Rnf183	44.7431	1.29022	0.000149456	0.0012218	FALSE	TRUE	447
ENSMUST00000195985	Glb1l2	34.8719	1.28925	0.00224973	0.011521	FALSE	FALSE	326
ENSMUST00000195980	Abca4	18.9685	1.289	0.00974209	0.0372799	FALSE	FALSE	228
ENSMUST00000195970	Fbln5	168.619	1.28785	1.98977e-08	5.1242e-07	FALSE	TRUE	4177
ENSMUST00000195969	Idh2	21.4298	1.28661	0.0150146	0.0523879	TRUE	0	290
ENSMUST00000195959	Saa1	85.2176	1.28498	1.36468e-05	0.000159936	FALSE	FALSE	207
ENSMUST00000195955	Alpk3	56.4424	1.28492	0.000180198	0.00143322	FALSE	FALSE	1296
ENSMUST00000195952	Adam23	14.4139	1.28426	0.0195956	0.064605	FALSE	0	165
ENSMUST00000195946	Pon3	78.5936	1.28409	0.00242904	0.0122552	TRUE	FALSE	1782
ENSMUST00000195943	Magi2	150.446	1.28363	1.62881e-09	5.26754e-08	FALSE	TRUE	799
ENSMUST00000195929	Ndrg2	193.593	1.28344	1.13369e-05	0.000136611	FALSE	TRUE	869
ENSMUST00000195922	Scn1a	20.1013	1.28311	0.0101163	0.0383862	FALSE	TRUE	2104
ENSMUST00000195912	Snhg11	255.356	1.28229	0.000574498	0.00376387	FALSE	TRUE	5230
ENSMUST00000195906	Fgd5	85.4805	1.28088	2.80187e-08	6.94694e-07	FALSE	FALSE	1398
ENSMUST00000195900	Taok2	7314.5	1.28005	1.47989e-28	3.7504e-26	FALSE	FALSE	429
ENSMUST00000195889	Ppp1r3b	26.1559	1.27965	0.0194361	0.0641826	FALSE	FALSE	3276
ENSMUST00000195886	D3Ertd751e	38.0442	1.27888	0.000202005	0.00157303	FALSE	FALSE	38
ENSMUST00000195883	Padi1	44.4665	1.27853	0.0061732	0.0258794	FALSE	FALSE	1638
ENSMUST00000195882	Acp5	20.8762	1.27695	0.00919665	0.0356476	FALSE	FALSE	289
ENSMUST00000195866	Rbks	561.799	1.27568	1.29953e-11	6.38877e-10	FALSE	FALSE	44
ENSMUST00000195863	Slc7a7	32.4901	1.27547	0.000490672	0.00329651	0	TRUE	0
ENSMUST00000195860	Grin3a	19.324	1.27515	0.0480725	0.128677	FALSE	TRUE	3615
ENSMUST00000195855	Grin3a	19.324	1.27515	0.0480725	0.128677	FALSE	TRUE	3615
ENSMUST00000195848	Il18	41.0418	1.27479	0.00998872	0.0380255	FALSE	0	123
ENSMUST00000195824	Ldlr	246.525	1.27397	2.45779e-05	0.0002658	FALSE	TRUE	1743
ENSMUST00000195823	Eva1b	17.7166	1.27348	0.0132651	0.047511	FALSE	TRUE	211
ENSMUST00000195800	Steap1	49.6058	1.27244	0.000801946	0.00497916	FALSE	FALSE	99
ENSMUST00000195779	Srms	306.962	1.27149	5.8706e-16	5.7772e-14	FALSE	TRUE	625
ENSMUST00000195766	Dpep1	46.5025	1.27095	0.00283404	0.0138464	FALSE	TRUE	753
ENSMUST00000195764	Slc9a9	69.3312	1.27074	1.2597e-05	0.00014984	FALSE	FALSE	1380
ENSMUST00000195752	Hsd3b6	1344.39	1.27032	0.0629646	0.158053	FALSE	FALSE	356
ENSMUST00000195751	Atp8b5	471.372	1.27012	2.05421e-11	9.76372e-10	TRUE	TRUE	476
ENSMUST00000195749	Nmbr	168.986	1.26904	1.53915e-13	1.08966e-11	0	FALSE	0
ENSMUST00000195738	Hcls1	19.4828	1.26885	0.0214913	0.0693578	FALSE	FALSE	463
ENSMUST00000195725	Ifi207	33.0995	1.26803	0.0109416	0.0408226	FALSE	FALSE	49
ENSMUST00000195721	Pomt1	1544.89	1.26762	5.34283e-32	1.65408e-29	0	TRUE	0
ENSMUST00000195717	Wdr17	52.6717	1.26748	4.10309e-05	0.000410051	FALSE	FALSE	136
ENSMUST00000195708	Aldoa	1287.16	1.26739	2.02822e-19	2.70149e-17	0	FALSE	0
ENSMUST00000195705	Scly	1779.67	1.26735	1.24508e-10	5.02542e-09	FALSE	FALSE	845
ENSMUST00000195681	Pbx4	721.508	1.266	5.89198e-25	1.18823e-22	0	TRUE	0
ENSMUST00000195657	Hrh4	230.486	1.26545	5.41936e-05	0.000520239	FALSE	FALSE	301
ENSMUST00000195654	C3ar1	50.127	1.26508	4.47474e-05	0.000440961	FALSE	TRUE	2685
ENSMUST00000195650	Pcnx2	178.418	1.26429	2.54464e-05	0.000273745	FALSE	TRUE	631
ENSMUST00000195640	Fndc3c1	162.263	1.26372	6.21928e-06	8.11377e-05	FALSE	TRUE	419
ENSMUST00000195636	Tpm4	136.287	1.2637	5.81913e-06	7.66878e-05	FALSE	FALSE	1318
ENSMUST00000195620	Cyth4	40.0543	1.26242	0.00129274	0.00735259	FALSE	FALSE	1455
ENSMUST00000195617	Glb1l2	66.9644	1.26068	0.00041495	0.00286992	FALSE	FALSE	969
ENSMUST00000195615	Hsd3b6	1264.91	1.26043	0.0647998	0.161461	FALSE	FALSE	355
ENSMUST00000195612	Dazap1	1233.95	1.26041	1.92018e-34	7.09524e-32	0	TRUE	0
ENSMUST00000195590	Mocs1	27.6868	1.25997	0.00559921	0.0239017	FALSE	FALSE	645
ENSMUST00000195584	Mocs1	27.6868	1.25997	0.00559921	0.0239017	FALSE	FALSE	1410
ENSMUST00000195571	Tnfrsf21	216.382	1.25902	0.000298608	0.00218116	FALSE	TRUE	1216
ENSMUST00000195567	Pcsk1	65.6388	1.25759	0.00285267	0.0139154	FALSE	FALSE	2542
ENSMUST00000195563	Det1	129.332	1.25704	9.5572e-09	2.64562e-07	FALSE	FALSE	451
ENSMUST00000195555	Nxph3	110.434	1.25652	0.011011	0.0410317	FALSE	FALSE	983
ENSMUST00000195549	Gm7233	140.595	1.2563	6.33973e-11	2.72196e-09	FALSE	FALSE	1138
ENSMUST00000195525	Afap1l1	181.125	1.25624	3.60778e-11	1.63216e-09	TRUE	FALSE	2450
ENSMUST00000195524	Eva1b	17.5706	1.25613	0.0143229	0.0504846	FALSE	TRUE	212
ENSMUST00000195514	Ptbp2	163.346	1.25584	1.72401e-10	6.80503e-09	FALSE	FALSE	141
ENSMUST00000195513	Tm7sf2	28.282	1.25578	0.000996256	0.00595114	FALSE	FALSE	264
ENSMUST00000195483	Il18	40.6477	1.25538	0.0114529	0.0423033	FALSE	0	123
ENSMUST00000195465	Ret	53.3834	1.2548	0.000121171	0.00102344	FALSE	0	2108
ENSMUST00000195442	Sgca	334.458	1.25385	6.84704e-14	5.09295e-12	FALSE	0	187
ENSMUST00000195435	Mpp4	30.4291	1.25338	0.000942592	0.00567497	FALSE	FALSE	317
ENSMUST00000195433	Pde7b	20.0443	1.25185	0.0179027	0.0602194	FALSE	FALSE	2414
ENSMUST00000195432	Bin1	37.7647	1.25163	0.000555825	0.00365958	FALSE	FALSE	494
ENSMUST00000195429	Pdpn	42.0995	1.25017	0.0382763	0.107939	FALSE	FALSE	989
ENSMUST00000195424	Abca14	12543.3	1.25	7.01198e-50	6.80685e-47	FALSE	FALSE	174
ENSMUST00000195396	Snrnp48	426.76	1.24857	3.0734e-19	4.03729e-17	FALSE	FALSE	743
ENSMUST00000195388	Eri3	1641.3	1.24671	5.11974e-46	3.96254e-43	FALSE	FALSE	474
ENSMUST00000195383	Irgm1	32.031	1.24522	0.0117814	0.0432349	FALSE	FALSE	552
ENSMUST00000195373	Mettl25	58.1857	1.24513	7.32793e-05	0.000669271	TRUE	FALSE	356
ENSMUST00000195372	Ptgis	39.5066	1.24502	0.00976606	0.037345	FALSE	FALSE	12
ENSMUST00000195370	Dynlt1c	191.486	1.24476	0.000104172	0.000902761	FALSE	FALSE	2108
ENSMUST00000195363	Sparcl1	420.264	1.24459	0.00132852	0.00752247	FALSE	FALSE	438
ENSMUST00000195358	Trmt13	198.691	1.24335	7.82208e-13	4.9231e-11	FALSE	TRUE	319
ENSMUST00000195355	Mrc2	31.5584	1.24232	0.000925266	0.00559182	FALSE	FALSE	54
ENSMUST00000195354	Ctsz	140.694	1.2407	8.77478e-05	0.000780625	FALSE	FALSE	379
ENSMUST00000195339	Parp3	78.8799	1.2398	3.79497e-05	0.000383204	FALSE	TRUE	911
ENSMUST00000195302	Adal	148.309	1.2384	3.16089e-10	1.1848e-08	FALSE	TRUE	42
ENSMUST00000195299	1700017N19Rik	309.584	1.23826	6.13531e-08	1.41122e-06	0	TRUE	0
ENSMUST00000195291	Phf24	144.142	1.23752	0.000509827	0.00340404	FALSE	FALSE	5151
ENSMUST00000195262	Acy3	319.372	1.23712	3.51698e-09	1.06917e-07	FALSE	FALSE	139
ENSMUST00000195259	St7l	369.713	1.23698	5.41498e-16	5.35644e-14	TRUE	FALSE	2866
ENSMUST00000195258	Syt9	82.751	1.23591	7.5974e-07	1.33068e-05	FALSE	FALSE	2128
ENSMUST00000195249	Zgrf1	567.406	1.23528	2.42636e-25	5.01687e-23	TRUE	FALSE	4559
ENSMUST00000195248	Gm20825	19.8569	1.23505	0.0179036	0.0602194	FALSE	TRUE	142
ENSMUST00000195247	Kif4	314.445	1.23491	0.000463531	0.00314367	FALSE	FALSE	555
ENSMUST00000195239	Col6a1	191.4	1.2331	5.2018e-05	0.000502711	FALSE	FALSE	767
ENSMUST00000195235	Crlf2	468.578	1.23215	4.58732e-22	7.29817e-20	FALSE	0	131
ENSMUST00000195229	Afap1l1	183.281	1.23119	7.6154e-11	3.2213e-09	FALSE	FALSE	1026
ENSMUST00000195183	Wdr49	62.3067	1.23073	0.0513193	0.135369	0	TRUE	0
ENSMUST00000195177	Zgrf1	567.826	1.23071	4.97809e-25	1.01465e-22	FALSE	FALSE	1220
ENSMUST00000195164	Zgrf1	568.28	1.23056	6.59187e-25	1.32471e-22	FALSE	FALSE	1218
ENSMUST00000195157	Col3a1	300.043	1.23009	0.00322419	0.0153523	FALSE	TRUE	959
ENSMUST00000195136	St7l	491.805	1.22896	4.0472e-19	5.23249e-17	FALSE	TRUE	3456
ENSMUST00000195123	Zscan18	1702.2	1.22896	4.50657e-30	1.22909e-27	FALSE	FALSE	1109
ENSMUST00000195117	Ddit3	2141.82	1.22876	5.14892e-41	2.97878e-38	0	TRUE	0
ENSMUST00000195112	Chfr	157.569	1.2283	4.21087e-11	1.87684e-09	0	FALSE	0
ENSMUST00000195067	Nek11	344.61	1.22815	3.21304e-19	4.21107e-17	0	TRUE	0
ENSMUST00000195061	Tctn1	5414.45	1.22753	3.23467e-36	1.33574e-33	FALSE	FALSE	3844
ENSMUST00000195059	Hao2	123.408	1.22729	0.0142196	0.050192	FALSE	TRUE	788
ENSMUST00000195054	Ttc14	25.2074	1.22722	0.00286602	0.0139653	0	TRUE	0
ENSMUST00000195044	Ddit3	2483.01	1.22624	1.49717e-39	7.79533e-37	FALSE	TRUE	197
ENSMUST00000195032	Themis2	24.3877	1.22464	0.0150736	0.0525583	FALSE	FALSE	1053
ENSMUST00000195030	Dok3	108.016	1.22395	0.000541907	0.00358025	FALSE	FALSE	187
ENSMUST00000195015	Ptbp2	3737.51	1.22261	3.90712e-24	7.31295e-22	FALSE	TRUE	1586
ENSMUST00000195014	Ptbp2	3737.51	1.22261	3.90712e-24	7.31295e-22	FALSE	FALSE	1586
ENSMUST00000195008	Nefl	21.5379	1.22193	0.00755325	0.0305404	FALSE	FALSE	1648
ENSMUST00000195002	Abca7	124.924	1.2208	2.20287e-09	6.9437e-08	FALSE	FALSE	95
ENSMUST00000194979	Abca7	124.924	1.2208	2.20287e-09	6.9437e-08	FALSE	0	110
ENSMUST00000194967	Deptor	20.3275	1.22059	0.0170326	0.0579635	FALSE	FALSE	2067
ENSMUST00000194965	Slc35d2	27.272	1.22058	0.00740136	0.0300429	FALSE	FALSE	1274
ENSMUST00000194959	Eva1b	17.1815	1.21954	0.0190944	0.0633502	FALSE	TRUE	202
ENSMUST00000194933	Cep70	323.207	1.21904	2.45239e-14	1.94003e-12	FALSE	FALSE	1107
ENSMUST00000194928	Fam83a	112.492	1.21891	4.58793e-05	0.00045041	FALSE	FALSE	260
ENSMUST00000194918	Pdzd4	26.9061	1.21809	0.0197956	0.0651146	FALSE	TRUE	1023
ENSMUST00000194894	Swi5	3445.44	1.21783	4.30559e-35	1.65502e-32	FALSE	FALSE	251
ENSMUST00000194885	Efs	44.6654	1.21744	0.00335237	0.0158223	FALSE	TRUE	555
ENSMUST00000194877	Cspp1	26.8574	1.21733	0.00169417	0.00916173	0	TRUE	0
ENSMUST00000194876	Abca7	125.086	1.21451	2.19438e-09	6.92457e-08	FALSE	FALSE	114
ENSMUST00000194875	Ifi207	33.9888	1.21376	0.0137975	0.0490434	FALSE	FALSE	305
ENSMUST00000194857	H2ac21	61.2715	1.21358	7.99084e-06	0.000100967	0	FALSE	0
ENSMUST00000194855	Ube2l6	22.8925	1.21295	0.055751	0.144122	FALSE	FALSE	1020
ENSMUST00000194853	Itih2	341.79	1.21254	0.00341167	0.0160374	FALSE	FALSE	161
ENSMUST00000194810	Bin1	36.5297	1.21244	0.000898161	0.00546202	FALSE	FALSE	494
ENSMUST00000194797	Trim43a	14.6697	1.21236	0.0233775	0.0740513	FALSE	TRUE	339
ENSMUST00000194791	Hmgcs2	1223.25	1.21226	0.00335516	0.0158329	FALSE	FALSE	948
ENSMUST00000194785	Fkbp7	134.398	1.21208	3.23836e-06	4.65196e-05	TRUE	FALSE	209
ENSMUST00000194783	Fstl1	300.029	1.21196	1.15549e-09	3.84988e-08	FALSE	TRUE	2588
ENSMUST00000194782	Rtel1	813.112	1.21144	1.91562e-32	6.1986e-30	FALSE	FALSE	526
ENSMUST00000194781	B2m	623.839	1.21093	3.31032e-06	4.73633e-05	FALSE	FALSE	448
ENSMUST00000194778	Cspp1	32.4507	1.20941	0.000844169	0.00519379	0	FALSE	0
ENSMUST00000194774	Slc46a3	18.2457	1.20848	0.0637569	0.159473	0	FALSE	0
ENSMUST00000194759	AU021092	435.829	1.20834	0.00998203	0.0380051	FALSE	FALSE	164
ENSMUST00000194751	Fos	1621.48	1.20808	0.000434076	0.00297882	FALSE	FALSE	815
ENSMUST00000194746	Rtel1	825.498	1.20778	2.46829e-32	7.85382e-30	FALSE	FALSE	526
ENSMUST00000194741	Tmem160	20.5433	1.20758	0.031515	0.0928875	FALSE	TRUE	64
ENSMUST00000194740	Zfy1	133.928	1.2075	2.86653e-05	0.000301575	FALSE	FALSE	287
ENSMUST00000194727	Zfy1	133.928	1.2075	2.86653e-05	0.000301575	FALSE	FALSE	206
ENSMUST00000194701	Smagp	27.3071	1.20739	0.00880924	0.0344561	FALSE	FALSE	506
ENSMUST00000194698	Smagp	27.3071	1.20739	0.00880924	0.0344561	FALSE	FALSE	506
ENSMUST00000194690	Gm20824	38.1059	1.20691	0.00260992	0.012969	FALSE	FALSE	192
ENSMUST00000194687	Gsn	163	1.20685	1.05671e-06	1.77017e-05	0	TRUE	0
ENSMUST00000194677	Eri3	432.341	1.2057	4.40542e-21	6.46965e-19	FALSE	0	218
ENSMUST00000194676	Rtel1	827.275	1.20523	3.21586e-32	1.00648e-29	FALSE	FALSE	526
ENSMUST00000194668	Klhdc1	752.887	1.20465	1.90608e-16	2.01048e-14	TRUE	0	492
ENSMUST00000194663	Ptbp2	851.482	1.20457	7.83132e-19	9.72952e-17	TRUE	0	474
ENSMUST00000194656	St7l	327.57	1.20377	7.75497e-13	4.88623e-11	FALSE	FALSE	1162
ENSMUST00000194649	Chfr	878.682	1.20355	7.01035e-26	1.51513e-23	TRUE	TRUE	1527
ENSMUST00000194641	Fibcd1	93.7618	1.2035	0.0113832	0.0421056	FALSE	FALSE	3148
ENSMUST00000194632	Slc47a1	19.2926	1.20298	0.0188665	0.0627941	TRUE	FALSE	2415
ENSMUST00000194612	Adamts5	54.5784	1.20232	0.00332127	0.0157105	FALSE	TRUE	4440
ENSMUST00000194608	Cntf	127.844	1.20223	9.13055e-08	2.0224e-06	FALSE	TRUE	238
ENSMUST00000194604	Chfr	335.809	1.20193	1.73759e-16	1.85323e-14	TRUE	FALSE	480
ENSMUST00000194598	Star	1821.28	1.20065	0.00124938	0.00715783	FALSE	FALSE	3096
ENSMUST00000194563	Purg	54.394	1.19951	0.00024466	0.0018462	0	TRUE	0
ENSMUST00000194558	Magea8	44.469	1.19864	0.005086	0.0221225	FALSE	FALSE	374
ENSMUST00000194552	Glipr2	97.9064	1.19806	4.55966e-08	1.07691e-06	FALSE	FALSE	1495
ENSMUST00000194543	Exph5	889.025	1.19763	1.29186e-15	1.20113e-13	FALSE	FALSE	11
ENSMUST00000194542	Arl9	1005.51	1.19741	0.000105087	0.000908901	FALSE	0	18
ENSMUST00000194531	Rtel1	835.414	1.19643	1.50956e-31	4.52662e-29	FALSE	FALSE	488
ENSMUST00000194521	Myo19	965.696	1.19615	4.78151e-36	1.94224e-33	FALSE	FALSE	705
ENSMUST00000194478	Rtel1	836.076	1.19522	1.67948e-31	5.00994e-29	FALSE	FALSE	526
ENSMUST00000194462	Dazap1	3532.48	1.19357	2.73499e-38	1.29458e-35	FALSE	FALSE	182
ENSMUST00000194440	Glo1	489.495	1.19244	4.24856e-05	0.000422379	FALSE	FALSE	1272
ENSMUST00000194437	Col5a2	53.0824	1.19239	0.0117154	0.0430562	FALSE	TRUE	1763
ENSMUST00000194434	Ucp3	49.9326	1.19157	8.6803e-05	0.000773791	FALSE	TRUE	1324
ENSMUST00000194418	Cd36	106.673	1.19063	0.0231677	0.0735454	FALSE	TRUE	1660
ENSMUST00000194402	Mettl11b	19.1921	1.19026	0.0159057	0.0548534	FALSE	TRUE	761
ENSMUST00000194392	Stx18	201.399	1.19025	9.77384e-14	7.14014e-12	0	TRUE	0
ENSMUST00000194386	Acp5	19.9978	1.18996	0.0161582	0.0555791	FALSE	FALSE	293
ENSMUST00000194385	Hmgcs2	1469.85	1.18972	0.00384951	0.0176877	FALSE	FALSE	1714
ENSMUST00000194381	Tsc22d3	123.487	1.18942	2.41945e-06	3.638e-05	FALSE	FALSE	606
ENSMUST00000194376	Spon1	606.776	1.18904	4.21567e-05	0.000419764	FALSE	FALSE	3406
ENSMUST00000194361	Pbx4	1195.48	1.18843	5.54242e-25	1.12168e-22	TRUE	FALSE	551
ENSMUST00000194346	Glb1l2	99.3529	1.18779	0.00194358	0.0102341	FALSE	FALSE	1692
ENSMUST00000194327	Glb1l2	99.3529	1.18779	0.00194358	0.0102341	FALSE	FALSE	1693
ENSMUST00000194319	D6Wsu163e	131.501	1.18718	2.87762e-08	7.11935e-07	FALSE	FALSE	764
ENSMUST00000194306	NA	170.37	1.18681	0.000726004	0.00458144	FALSE	FALSE	1625
ENSMUST00000194271	Efnb1	357.23	1.1868	0.00777055	0.0311922	FALSE	TRUE	1464
ENSMUST00000194263	Gm28919	80.6074	1.18548	0.000644672	0.00414445	FALSE	FALSE	139
ENSMUST00000194258	Bud23	45.02	1.18531	0.000116484	0.000990424	0	FALSE	0
ENSMUST00000194224	Trim46	198.686	1.18284	0.0288429	0.0869082	FALSE	FALSE	1039
ENSMUST00000194213	Parp6	924.088	1.18258	8.73151e-24	1.58758e-21	TRUE	FALSE	546
ENSMUST00000194206	Mgat4d	4422.07	1.18229	3.78336e-21	5.62827e-19	FALSE	FALSE	157
ENSMUST00000194204	Pbdc1	191.306	1.18163	0.00257179	0.0128162	FALSE	FALSE	1983
ENSMUST00000194201	Parp6	988.266	1.18088	6.40544e-26	1.39492e-23	FALSE	FALSE	243
ENSMUST00000194190	2700097O09Rik	115.191	1.18009	8.84794e-09	2.46717e-07	FALSE	FALSE	166
ENSMUST00000194175	Ssx9	28.4719	1.17995	0.0276191	0.0841324	FALSE	FALSE	45
ENSMUST00000194172	Nqo1	61.0909	1.17994	0.0026179	0.0129974	FALSE	FALSE	594
ENSMUST00000194150	Esrp2	38.8167	1.17979	0.00207736	0.0107982	FALSE	FALSE	1175
ENSMUST00000194134	Pbx4	1386.69	1.17931	1.42855e-26	3.23395e-24	TRUE	FALSE	651
ENSMUST00000194111	Pm20d1	32.3221	1.1791	0.00996708	0.0379633	FALSE	FALSE	5351
ENSMUST00000194069	Heg1	363.778	1.17853	0.000111254	0.000952607	FALSE	FALSE	2633
ENSMUST00000194066	Lgals3bp	187.477	1.17795	8.36208e-05	0.000749499	FALSE	TRUE	267
ENSMUST00000194057	Aldh1l1	321.125	1.17784	0.00264792	0.0131135	FALSE	FALSE	227
ENSMUST00000194047	Egfr	91.9514	1.17698	0.000729267	0.00459798	FALSE	FALSE	6303
ENSMUST00000194045	Gfy	632.662	1.17694	1.9004e-07	3.89561e-06	FALSE	FALSE	89
ENSMUST00000194039	Rtel1	722.809	1.17668	1.26747e-28	3.22637e-26	FALSE	0	526
ENSMUST00000194038	Eml3	239.967	1.17613	1.1157e-12	6.79792e-11	FALSE	FALSE	249
ENSMUST00000194027	Vstm4	194.015	1.17599	0.000415181	0.00287083	FALSE	FALSE	1625
ENSMUST00000194016	Atp8b5	603.894	1.17542	5.04615e-11	2.21297e-09	FALSE	TRUE	1623
ENSMUST00000194012	Idh2	35.8273	1.17467	0.00310277	0.014881	TRUE	FALSE	849
ENSMUST00000193989	Trim46	205.653	1.1744	0.0286828	0.0865759	FALSE	FALSE	722
ENSMUST00000193987	Zgrf1	566.09	1.17418	1.48865e-22	2.47851e-20	TRUE	FALSE	4720
ENSMUST00000193982	Parp6	993.383	1.17404	1.6814e-25	3.55353e-23	FALSE	FALSE	259
ENSMUST00000193979	Lamb1	130.855	1.17347	1.03012e-05	0.000125798	FALSE	FALSE	151
ENSMUST00000193977	Kdelr3	36.1632	1.17262	0.00226069	0.0115637	FALSE	FALSE	627
ENSMUST00000193973	Lamb1	130.24	1.17201	1.08534e-05	0.000131615	0	TRUE	0
ENSMUST00000193959	Fads6	258.766	1.17176	0.00123766	0.00710281	FALSE	FALSE	3884
ENSMUST00000193947	Esyt1	42.2905	1.17163	0.00800061	0.0319166	FALSE	FALSE	655
ENSMUST00000193941	Gm8297	35.2659	1.17128	0.004328	0.0194128	FALSE	FALSE	319
ENSMUST00000193934	Coq8a	40.1387	1.17125	0.00151064	0.00835058	FALSE	FALSE	150
ENSMUST00000193924	Trim46	208.036	1.17096	0.0269578	0.082579	FALSE	TRUE	722
ENSMUST00000193907	Tmtc1	165.246	1.17073	2.69337e-11	1.24907e-09	TRUE	FALSE	455
ENSMUST00000193895	Tmem39a	188.862	1.1706	4.01255e-12	2.2034e-10	FALSE	TRUE	1017
ENSMUST00000193892	Ugt1a6a	52.1686	1.16919	0.0119666	0.0437801	0	TRUE	0
ENSMUST00000193876	Siah1b	21.9883	1.16911	0.0186181	0.0621335	0	TRUE	0
ENSMUST00000193872	Idh2	35.1966	1.16884	0.00412604	0.0186988	FALSE	FALSE	270
ENSMUST00000193869	Cd36	103.847	1.16823	0.0294735	0.0883712	FALSE	TRUE	981
ENSMUST00000193858	Lrp4	50.3513	1.16805	0.00218905	0.0112728	FALSE	FALSE	2018
ENSMUST00000193839	Cd36	103.357	1.16794	0.0289969	0.0872849	FALSE	TRUE	983
ENSMUST00000193836	Cd36	103.811	1.16752	0.0292125	0.0877584	FALSE	TRUE	864
ENSMUST00000193832	Nectin3	153.669	1.16738	1.17247e-10	4.75168e-09	FALSE	0	238
ENSMUST00000193823	Dazap1	3922.53	1.16721	6.55449e-37	2.84396e-34	FALSE	FALSE	697
ENSMUST00000193822	Dazap1	3922.11	1.16673	6.437e-37	2.81429e-34	FALSE	FALSE	697
ENSMUST00000193810	Angptl4	98.9011	1.16647	0.0119198	0.0436534	TRUE	FALSE	1243
ENSMUST00000193808	Cpt1c	7401.63	1.166	9.62877e-17	1.06054e-14	FALSE	TRUE	126
ENSMUST00000193792	Nova1	171.139	1.16567	0.000267895	0.00199602	FALSE	FALSE	5452
ENSMUST00000193791	Ganc	255.311	1.16499	4.68873e-14	3.55685e-12	FALSE	FALSE	1775
ENSMUST00000193784	Tmem39a	193.193	1.16484	3.09044e-12	1.72516e-10	FALSE	TRUE	1017
ENSMUST00000193777	Slc46a3	98.9367	1.16465	0.0441608	0.120591	FALSE	TRUE	692
ENSMUST00000193774	Tyw5	28.3429	1.1646	0.00250009	0.0125363	TRUE	FALSE	289
ENSMUST00000193747	Trim46	152.951	1.16377	0.0346841	0.100115	TRUE	FALSE	1005
ENSMUST00000193734	Acot11	23.7496	1.16298	0.0340331	0.0986692	FALSE	FALSE	3774
ENSMUST00000193727	Plscr4	28.7745	1.16286	0.0190191	0.0631795	FALSE	FALSE	1649
ENSMUST00000193713	Parp3	52.4787	1.16233	0.000131782	0.0010988	FALSE	FALSE	606
ENSMUST00000193703	Nek11	657.061	1.16201	5.57239e-24	1.02953e-21	TRUE	0	1478
ENSMUST00000193697	Gdpd3	21.0371	1.16194	0.0166048	0.0568386	FALSE	FALSE	18
ENSMUST00000193695	Macc1	87.843	1.16168	0.000164487	0.00132557	FALSE	0	1262
ENSMUST00000193683	Aldoc	70.7075	1.16162	0.00147557	0.00820165	FALSE	FALSE	406
ENSMUST00000193682	Ugt1a7c	210.832	1.16139	0.0115347	0.0425531	FALSE	FALSE	1578
ENSMUST00000193681	Gm10775	59.8444	1.16104	0.000718965	0.0045451	FALSE	TRUE	556
ENSMUST00000193678	Phf24	140.369	1.16072	0.00112837	0.00657641	FALSE	FALSE	5151
ENSMUST00000193675	Csmd3	70.9288	1.16058	0.000140494	0.00116164	FALSE	FALSE	1814
ENSMUST00000193673	Mindy1	1135.29	1.16045	7.63322e-35	2.89527e-32	FALSE	FALSE	435
ENSMUST00000193669	Gpt2	196.194	1.1603	0.0069404	0.0285236	TRUE	TRUE	2647
ENSMUST00000193643	Adgrd1	45.2852	1.15957	0.0018306	0.00974768	FALSE	TRUE	1121
ENSMUST00000193638	Mindy1	1136.2	1.15939	1.25509e-34	4.6983e-32	FALSE	FALSE	435
ENSMUST00000193636	Ascl3	27.3869	1.15925	0.0393055	0.110179	FALSE	FALSE	121
ENSMUST00000193625	Pkdcc	265.37	1.15829	0.00394772	0.0180477	FALSE	TRUE	793
ENSMUST00000193615	Cd36	104.946	1.15781	0.0283556	0.0858297	FALSE	TRUE	1334
ENSMUST00000193575	Col25a1	225.153	1.15763	0.18545	0.348931	FALSE	FALSE	4185
ENSMUST00000193569	Phf24	136.526	1.15724	0.00134656	0.00760657	FALSE	FALSE	5151
ENSMUST00000193560	Ces1d	464.148	1.15589	0.0111797	0.0415084	FALSE	FALSE	187
ENSMUST00000193552	Slc7a7	158.062	1.15586	1.18318e-08	3.21012e-07	FALSE	FALSE	344
ENSMUST00000193547	Cyb5a	236.291	1.15442	9.80584e-06	0.000120416	FALSE	FALSE	278
ENSMUST00000193517	Lyrm7	690.081	1.15437	1.55076e-06	2.47819e-05	TRUE	TRUE	839
ENSMUST00000193504	Alkbh2	22.4216	1.15396	0.0116987	0.043019	FALSE	FALSE	13
ENSMUST00000193490	Pdzd4	24.3415	1.15383	0.0280555	0.0851671	FALSE	TRUE	1023
ENSMUST00000193487	Ugt1a10	35.786	1.153	0.0146617	0.0514134	0	TRUE	0
ENSMUST00000193480	Hint2	25.5901	1.15127	0.0211976	0.0686109	FALSE	FALSE	91
ENSMUST00000193465	Cryba2	35.2793	1.15108	0.00740569	0.0300562	FALSE	FALSE	55
ENSMUST00000193460	Capn1	36.4818	1.1507	0.00120736	0.006961	FALSE	FALSE	815
ENSMUST00000193441	Capn1	36.4818	1.1507	0.00120736	0.006961	FALSE	FALSE	815
ENSMUST00000193440	Iars	93.7733	1.15062	2.59909e-06	3.85648e-05	0	TRUE	0
ENSMUST00000193439	Gm3099	21.8608	1.14998	0.0350458	0.100915	FALSE	FALSE	1365
ENSMUST00000193433	Sall4	30.6559	1.14989	0.00678435	0.0279988	FALSE	0	1697
ENSMUST00000193432	Csmd3	71.544	1.14919	0.000130449	0.00109039	FALSE	TRUE	1729
ENSMUST00000193421	Csmd3	71.544	1.14919	0.000130449	0.00109039	FALSE	FALSE	1813
ENSMUST00000193418	Mrc2	104.113	1.14857	4.93812e-05	0.000480343	FALSE	FALSE	1214
ENSMUST00000193414	Itga9	80.0012	1.14738	0.000479454	0.00323214	FALSE	FALSE	3671
ENSMUST00000193410	Mindy1	965.343	1.14644	1.03376e-31	3.14935e-29	FALSE	0	432
ENSMUST00000193404	Pomt1	9254.52	1.14616	1.63497e-32	5.38169e-30	FALSE	FALSE	561
ENSMUST00000193398	Cyb5a	265.197	1.14556	9.63217e-06	0.000118537	FALSE	FALSE	817
ENSMUST00000193394	Ugt1a9	101.278	1.14543	0.00626282	0.0261781	FALSE	FALSE	573
ENSMUST00000193389	Zzef1	927.243	1.14523	2.01459e-28	5.06068e-26	FALSE	FALSE	2403
ENSMUST00000193384	Crip3	81.066	1.14521	7.42137e-05	0.000676941	FALSE	FALSE	331
ENSMUST00000193382	Igf1	44.909	1.14444	0.0215888	0.0695941	FALSE	FALSE	6308
ENSMUST00000193374	Ampd1	19.2751	1.14404	0.0511184	0.134945	FALSE	FALSE	808
ENSMUST00000193367	Cdhr5	59.671	1.14396	0.046264	0.124999	FALSE	FALSE	64
ENSMUST00000193348	Bclaf1	244.711	1.14319	2.95628e-11	1.36108e-09	TRUE	0	515
ENSMUST00000193338	Zzef1	929.559	1.14197	4.51651e-28	1.10546e-25	FALSE	FALSE	2403
ENSMUST00000193319	Cyp2b19	46.9954	1.14168	0.0701475	0.17132	FALSE	FALSE	1216
ENSMUST00000193303	Crip3	83.4771	1.14153	9.74641e-05	0.000853245	FALSE	FALSE	392
ENSMUST00000193289	Plxnd1	395.786	1.14069	1.47951e-05	0.000171256	FALSE	FALSE	929
ENSMUST00000193287	Ugt1a10	101.017	1.13978	0.00568347	0.0242019	FALSE	FALSE	580
ENSMUST00000193286	Pde5a	40.6848	1.13969	0.0047665	0.0209643	FALSE	FALSE	4042
ENSMUST00000193279	Nek11	671.547	1.13915	2.41745e-23	4.24714e-21	TRUE	TRUE	1402
ENSMUST00000193269	Ugt1a8	101.913	1.13911	0.00685255	0.0282334	FALSE	FALSE	580
ENSMUST00000193266	Rce1	1382.74	1.13898	1.46692e-14	1.19511e-12	FALSE	0	412
ENSMUST00000193258	Ugt1a10	40.7258	1.13895	0.0138234	0.0491202	0	TRUE	0
ENSMUST00000193254	1110008P14Rik	187.55	1.13862	0.000709786	0.00449544	FALSE	FALSE	260
ENSMUST00000193252	Lck	32.6245	1.1386	0.00934626	0.0360737	FALSE	FALSE	449
ENSMUST00000193210	Ndufaf5	306.419	1.13846	5.30248e-13	3.43157e-11	FALSE	FALSE	71
ENSMUST00000193197	Slc7a7	161.129	1.1379	1.23058e-08	3.31671e-07	FALSE	TRUE	342
ENSMUST00000193190	Gpcpd1	1115.81	1.13771	9.15383e-16	8.72341e-14	FALSE	TRUE	1299
ENSMUST00000193170	Hyal4	323.996	1.13715	4.01671e-11	1.8001e-09	FALSE	FALSE	1568
ENSMUST00000193168	Mos	43.6183	1.13714	0.0177383	0.0597763	0	TRUE	126
ENSMUST00000193144	Ugt1a2	101.36	1.1371	0.00590587	0.0249486	FALSE	FALSE	573
ENSMUST00000193143	4933427D14Rik	191.589	1.13625	4.31401e-12	2.35989e-10	FALSE	TRUE	279
ENSMUST00000193119	Stx18	339.737	1.13553	1.05755e-18	1.31104e-16	0	TRUE	0
ENSMUST00000193094	Pbx4	1703.02	1.13515	7.448e-25	1.49153e-22	TRUE	FALSE	792
ENSMUST00000193083	Ugt1a5	101.294	1.13503	0.00681769	0.028106	FALSE	FALSE	573
ENSMUST00000193074	Kcns1	44.9585	1.13363	0.00758479	0.0306204	FALSE	FALSE	929
ENSMUST00000193069	Col20a1	1342.54	1.13362	5.28561e-12	2.82132e-10	FALSE	0	226
ENSMUST00000193059	Tmem39a	166.317	1.13345	1.06912e-10	4.37378e-09	FALSE	FALSE	45
ENSMUST00000193053	Aqp1	39.4124	1.13337	0.00412907	0.018708	FALSE	FALSE	1758
ENSMUST00000193030	Rtn4rl1	102.89	1.13315	3.13495e-05	0.000326398	FALSE	TRUE	1688
ENSMUST00000193028	Tmem216	120.346	1.133	1.01477e-07	2.21831e-06	TRUE	FALSE	483
ENSMUST00000193023	Cyp4v3	28.3535	1.13246	0.0252816	0.0785919	FALSE	FALSE	1992
ENSMUST00000193018	Man1b1	724.49	1.13202	1.7852e-24	3.45425e-22	0	TRUE	0
ENSMUST00000193010	Gm28042	93.5923	1.13155	1.32047e-06	2.16081e-05	FALSE	FALSE	159
ENSMUST00000193002	Rps4x	207.145	1.13149	0.000672923	0.00430145	FALSE	FALSE	89
ENSMUST00000192995	Aldh1l1	331.442	1.13131	0.00355656	0.0165919	FALSE	FALSE	1261
ENSMUST00000192985	Pde5a	40.9768	1.13036	0.0054722	0.023468	FALSE	TRUE	4040
ENSMUST00000192962	4930578G10Rik	243.291	1.12999	4.7739e-06	6.47765e-05	0	TRUE	0
ENSMUST00000192961	Chfr	1273.58	1.12993	4.515e-28	1.10546e-25	TRUE	TRUE	2625
ENSMUST00000192960	Arhgef17	220.876	1.12899	7.92444e-06	0.000100279	FALSE	TRUE	3648
ENSMUST00000192949	Lck	32.4785	1.12898	0.00999981	0.0380576	FALSE	FALSE	454
ENSMUST00000192937	Lck	32.4785	1.12898	0.00999981	0.0380576	FALSE	TRUE	449
ENSMUST00000192932	Gys1	27.8104	1.12898	0.0117371	0.0431197	FALSE	FALSE	1252
ENSMUST00000192931	Adgrv1	915.186	1.12843	1.44225e-09	4.70942e-08	FALSE	FALSE	315
ENSMUST00000192927	Wdr37	19.3865	1.12769	0.0139011	0.049317	0	FALSE	0
ENSMUST00000192913	Fosl2	196.458	1.12747	0.0082103	0.0326078	FALSE	TRUE	4653
ENSMUST00000192909	Chfr	1295.84	1.12736	2.89163e-29	7.52796e-27	FALSE	TRUE	755
ENSMUST00000192886	Stx18	273.487	1.12669	6.08639e-16	5.97928e-14	0	FALSE	0
ENSMUST00000192873	Wdr17	373.955	1.12658	3.21742e-12	1.78561e-10	FALSE	FALSE	544
ENSMUST00000192870	Cmbl	94.7214	1.12581	0.0131426	0.0471607	FALSE	FALSE	256
ENSMUST00000192866	Ugt1a7c	55.6654	1.12513	0.0152379	0.0530056	0	TRUE	0
ENSMUST00000192852	Olfr1445	63.4133	1.12452	0.0118307	0.0433823	0	FALSE	28
ENSMUST00000192851	Galnt14	105.987	1.12369	3.14093e-07	6.08983e-06	FALSE	FALSE	197
ENSMUST00000192850	Wdr17	371.972	1.12362	2.84435e-12	1.59556e-10	FALSE	FALSE	169
ENSMUST00000192847	1110008P14Rik	208.419	1.12199	0.000728826	0.0045957	FALSE	FALSE	2367
ENSMUST00000192837	Wdr17	374.57	1.12184	4.52268e-12	2.45761e-10	FALSE	FALSE	558
ENSMUST00000192829	Gpt2	840.12	1.12175	0.00898955	0.035025	FALSE	TRUE	1934
ENSMUST00000192819	Greb1l	91.486	1.12118	0.000614674	0.00398245	FALSE	FALSE	2451
ENSMUST00000192807	Tardbp	350.695	1.12083	4.15224e-13	2.73981e-11	0	TRUE	0
ENSMUST00000192801	Lgals4	170.498	1.12029	6.01095e-06	7.88708e-05	FALSE	TRUE	75
ENSMUST00000192727	Chfr	1401.96	1.11937	2.43951e-30	6.78254e-28	FALSE	TRUE	1067
ENSMUST00000192725	Chfr	1401.96	1.11937	2.43951e-30	6.78254e-28	FALSE	TRUE	1068
ENSMUST00000192723	Gm5797	113.679	1.11791	2.40937e-05	0.000261403	FALSE	FALSE	319
ENSMUST00000192715	Unc13c	27.9079	1.1171	0.0397607	0.111145	FALSE	TRUE	1448
ENSMUST00000192704	Wdr17	370.735	1.11709	3.90319e-12	2.14953e-10	FALSE	FALSE	736
ENSMUST00000192702	Chfr	1414.46	1.11689	1.53213e-30	4.36572e-28	TRUE	FALSE	2983
ENSMUST00000192699	Alkbh2	22.614	1.11686	0.0122543	0.0446104	FALSE	TRUE	22
ENSMUST00000192698	Nectin3	136.986	1.11661	6.28598e-09	1.81579e-07	FALSE	FALSE	191
ENSMUST00000192688	Zfp236	60.8445	1.11649	7.45612e-05	0.000679616	0	FALSE	0
ENSMUST00000192671	Dzip3	445.379	1.11648	5.4118e-13	3.49049e-11	FALSE	FALSE	113
ENSMUST00000192666	Rsl1	132.591	1.11613	3.61702e-07	6.899e-06	FALSE	FALSE	1097
ENSMUST00000192657	Orc4	26.9672	1.11597	0.00952374	0.0366377	0	FALSE	0
ENSMUST00000192650	Iars	95.9293	1.11587	5.32426e-06	7.10323e-05	TRUE	0	213
ENSMUST00000192639	Ugt1a6a	181.325	1.11492	0.00981128	0.0374771	FALSE	TRUE	573
ENSMUST00000192631	Slc46a3	92.2034	1.11482	0.0516873	0.13607	FALSE	TRUE	696
ENSMUST00000192615	Wfdc3	877.598	1.11462	1.30489e-11	6.40964e-10	FALSE	FALSE	292
ENSMUST00000192609	Parp3	50.7841	1.11437	0.000656	0.00420501	FALSE	TRUE	244
ENSMUST00000192607	Cyb5a	215.869	1.11419	9.68383e-06	0.000119122	FALSE	FALSE	135
ENSMUST00000192603	Glipr2	87.4852	1.11396	1.71048e-06	2.70103e-05	FALSE	FALSE	1495
ENSMUST00000192594	D3Ertd751e	28.2948	1.11325	0.00455575	0.0202143	FALSE	0	433
ENSMUST00000192584	Ugt1a6a	181.128	1.11264	0.00992537	0.0378271	FALSE	FALSE	573
ENSMUST00000192561	Ugt1a7c	184.707	1.11257	0.00902595	0.0351549	FALSE	TRUE	1578
ENSMUST00000192544	Jmjd7	98.7922	1.11218	8.94081e-06	0.000111103	FALSE	FALSE	392
ENSMUST00000192535	Septin5	5893.9	1.11131	1.33988e-20	1.91373e-18	FALSE	FALSE	929
ENSMUST00000192531	Cacna1b	22.2073	1.11108	0.00963666	0.0369555	FALSE	0	195
ENSMUST00000192527	Ctsb	1922.18	1.11086	0.000295804	0.00216482	FALSE	FALSE	3594
ENSMUST00000192512	Agtr1b	88.637	1.10939	2.23445e-05	0.00024493	FALSE	FALSE	888
ENSMUST00000192511	Itpripl2	39.0427	1.10928	0.00937967	0.0361758	0	FALSE	4616
ENSMUST00000192509	4930438A08Rik	99.4642	1.10925	0.017678	0.0596174	FALSE	TRUE	221
ENSMUST00000192503	Tas1r3	231.899	1.10924	2.16326e-07	4.37495e-06	FALSE	FALSE	918
ENSMUST00000192495	Fam83a	383.95	1.10899	8.25263e-07	1.43101e-05	FALSE	TRUE	922
ENSMUST00000192491	Adgrd1	57.9624	1.10843	0.00135715	0.00765354	FALSE	TRUE	2040
ENSMUST00000192470	Prss12	21.4416	1.10806	0.0246867	0.0772245	FALSE	FALSE	70
ENSMUST00000192462	Rnaset2a	46.5565	1.10797	0.0299713	0.0895076	FALSE	TRUE	76
ENSMUST00000192447	Det1	637.168	1.10797	1.11999e-13	8.05855e-12	FALSE	TRUE	449
ENSMUST00000192438	Ugt1a7c	79.9318	1.10793	0.010753	0.0403002	TRUE	FALSE	437
ENSMUST00000192436	Ret	70.3324	1.10757	4.9809e-05	0.000483765	FALSE	TRUE	690
ENSMUST00000192419	Gm20807	19.2836	1.10728	0.0357208	0.102419	FALSE	TRUE	119
ENSMUST00000192384	Zdhhc4	315.146	1.10726	3.59922e-12	1.98978e-10	0	FALSE	0
ENSMUST00000192383	Tmbim1	23.1976	1.10629	0.0362477	0.103528	FALSE	FALSE	1125
ENSMUST00000192345	Tmem67	1503.84	1.10623	2.23683e-16	2.34209e-14	FALSE	FALSE	457
ENSMUST00000192344	Nek11	972.567	1.10605	3.65597e-23	6.34521e-21	FALSE	TRUE	818
ENSMUST00000192343	Abcc2	69.9481	1.10545	0.00232378	0.0118189	FALSE	TRUE	3183
ENSMUST00000192341	Slc38a6	32.7507	1.10532	0.00570794	0.0242774	FALSE	FALSE	1181
ENSMUST00000192328	Vsir	20.9568	1.10521	0.0193811	0.0640562	FALSE	FALSE	3745
ENSMUST00000192314	Vsir	20.9568	1.10521	0.0193811	0.0640562	FALSE	FALSE	3745
ENSMUST00000192307	Stx18	594.931	1.10429	1.41006e-23	2.51587e-21	FALSE	FALSE	445
ENSMUST00000192295	Scd3	80.9882	1.1034	0.00590929	0.0249593	FALSE	FALSE	2157
ENSMUST00000192288	Psme1	29.5827	1.103	0.0175018	0.059149	0	TRUE	0
ENSMUST00000192248	Agtr1b	71.9067	1.10262	8.23555e-05	0.000739895	TRUE	FALSE	427
ENSMUST00000192241	Adal	241.872	1.10244	3.00979e-11	1.38238e-09	FALSE	FALSE	1131
ENSMUST00000192237	2510009E07Rik	38.4225	1.10243	0.00299615	0.014458	FALSE	FALSE	4157
ENSMUST00000192226	Adal	239.701	1.10239	5.82682e-11	2.52249e-09	FALSE	FALSE	1133
ENSMUST00000192222	Oga	9258.36	1.10236	2.72644e-17	3.08605e-15	FALSE	FALSE	1883
ENSMUST00000192195	Wfdc3	858.362	1.10219	6.02582e-11	2.59936e-09	FALSE	FALSE	292
ENSMUST00000192193	Adnp	5037	1.10113	9.88691e-37	4.22584e-34	FALSE	TRUE	1061
ENSMUST00000192185	Slc38a6	40.0683	1.1006	0.00118203	0.0068363	0	FALSE	0
ENSMUST00000192172	Adal	239.617	1.10051	4.53027e-11	2.00159e-09	FALSE	FALSE	1112
ENSMUST00000192168	Rhoh	28.853	1.10026	0.00488066	0.0213695	FALSE	TRUE	3736
ENSMUST00000192158	Stx18	595.239	1.10008	1.40434e-23	2.51351e-21	FALSE	FALSE	465
ENSMUST00000192155	Irs1	94.2414	1.09977	0.0658521	0.163457	FALSE	TRUE	4525
ENSMUST00000192151	Camk1d	55.0944	1.09963	0.00102065	0.00606967	FALSE	FALSE	96
ENSMUST00000192150	Adnp	5014.89	1.09953	1.43281e-36	6.03403e-34	FALSE	FALSE	1061
ENSMUST00000192146	A2ml1	32.7482	1.09835	0.00797013	0.0318238	FALSE	FALSE	228
ENSMUST00000192145	Palb2	98.2095	1.0975	1.79938e-06	2.81656e-05	TRUE	FALSE	2943
ENSMUST00000192130	Psme1	24.4221	1.09709	0.0244499	0.0766291	0	TRUE	0
ENSMUST00000192128	Htra3	95.4237	1.09674	0.00598581	0.0252379	FALSE	TRUE	934
ENSMUST00000192103	Rgs12	111.192	1.0963	2.30371e-06	3.48912e-05	0	FALSE	0
ENSMUST00000192095	Syt9	63.2234	1.09622	9.80345e-05	0.000857144	TRUE	FALSE	2493
ENSMUST00000192093	Cd5l	236.999	1.09593	0.542514	0.707016	FALSE	FALSE	856
ENSMUST00000192076	Palb2	98.7094	1.09583	1.48941e-06	2.40091e-05	FALSE	FALSE	61
ENSMUST00000192058	Chfr	79.6963	1.09567	3.65547e-06	5.158e-05	FALSE	TRUE	346
ENSMUST00000192047	Adal	228.692	1.09527	1.51711e-10	6.03408e-09	FALSE	TRUE	1131
ENSMUST00000192029	Adam23	24.8161	1.0948	0.0120182	0.043924	FALSE	FALSE	3620
ENSMUST00000192028	Tmem216	116.143	1.09467	4.44264e-07	8.2936e-06	TRUE	TRUE	323
ENSMUST00000192024	Prune2	29.9349	1.09439	0.0106603	0.0400233	FALSE	FALSE	3118
ENSMUST00000192001	Col25a1	82.4919	1.09429	0.0713384	0.173467	TRUE	FALSE	1403
ENSMUST00000191997	Nfrkb	93.4357	1.09381	6.4924e-07	1.16457e-05	TRUE	FALSE	195
ENSMUST00000191973	Dusp1	442.91	1.09323	4.37949e-05	0.00043325	FALSE	FALSE	690
ENSMUST00000191970	Adh1	73.9778	1.09224	0.0232568	0.0737505	TRUE	FALSE	912
ENSMUST00000191952	Nsdhl	288.433	1.09108	4.41346e-05	0.000435523	FALSE	TRUE	900
ENSMUST00000191947	Rassf1	1597.65	1.09104	5.46539e-10	1.93584e-08	FALSE	FALSE	718
ENSMUST00000191946	Gm3642	25.9919	1.09102	0.0604152	0.153141	FALSE	FALSE	953
ENSMUST00000191916	Rgs12	1223.1	1.0907	5.70463e-12	3.01687e-10	FALSE	FALSE	1144
ENSMUST00000191906	Mpnd	26.0116	1.09015	0.0249731	0.0778952	FALSE	FALSE	188
ENSMUST00000191900	Gm8374	199.602	1.08998	0.000584128	0.00381301	FALSE	FALSE	90
ENSMUST00000191899	Acp5	21.6792	1.08973	0.0255752	0.0792809	FALSE	FALSE	293
ENSMUST00000191896	Hbegf	174.639	1.08966	0.00019296	0.00151745	FALSE	FALSE	1454
ENSMUST00000191878	Slc39a14	114.912	1.08961	3.02823e-07	5.8901e-06	FALSE	FALSE	383
ENSMUST00000191872	C1qtnf6	42.4417	1.0893	0.0490258	0.130706	FALSE	TRUE	1505
ENSMUST00000191871	Cdhr5	51.5387	1.08927	0.0498119	0.132356	FALSE	FALSE	67
ENSMUST00000191854	Cep95	2860.8	1.08902	5.49235e-37	2.41976e-34	FALSE	FALSE	128
ENSMUST00000191849	Rgs12	1002.35	1.08894	3.52357e-11	1.59912e-09	FALSE	FALSE	255
ENSMUST00000191823	Aldoc	76.118	1.08718	0.00145692	0.00811396	FALSE	FALSE	1427
ENSMUST00000191818	Srsf7	7149.28	1.08647	8.02222e-22	1.24516e-19	FALSE	FALSE	1459
ENSMUST00000191805	Rarg	21.6975	1.08609	0.0209855	0.0681015	0	FALSE	0
ENSMUST00000191783	Scn2b	58.1696	1.08514	0.00170777	0.00922483	FALSE	TRUE	3766
ENSMUST00000191774	Odr4	107.881	1.085	2.3394e-07	4.68978e-06	TRUE	FALSE	627
ENSMUST00000191761	Cpxm1	442.581	1.08486	8.81259e-05	0.000783381	FALSE	FALSE	129
ENSMUST00000191758	Ankfn1	116.758	1.08442	0.00317445	0.0151604	FALSE	FALSE	1385
ENSMUST00000191752	Kcne4	31.8002	1.08436	0.0587502	0.150029	FALSE	TRUE	1879
ENSMUST00000191747	Dennd11	41.2016	1.08387	0.00162193	0.00884117	FALSE	FALSE	765
ENSMUST00000191745	S1pr1	36.6893	1.08298	0.0126865	0.045837	FALSE	TRUE	1362
ENSMUST00000191689	Pcolce	221.295	1.08294	6.3144e-07	1.13638e-05	FALSE	0	58
ENSMUST00000191678	Rgs12	524.002	1.0827	5.2534e-11	2.29528e-09	FALSE	TRUE	1171
ENSMUST00000191677	Ap1s2	40.2566	1.08268	0.00932544	0.0360201	FALSE	FALSE	1179
ENSMUST00000191675	Colec12	150.323	1.08093	9.65116e-05	0.000846623	FALSE	FALSE	988
ENSMUST00000191670	4930578G10Rik	227.298	1.07923	2.63805e-05	0.000281992	FALSE	FALSE	252
ENSMUST00000191668	4930595M18Rik	572.584	1.07917	0.00255425	0.012751	FALSE	FALSE	35
ENSMUST00000191651	Cdk12	1214.5	1.07848	1.19846e-25	2.56121e-23	FALSE	FALSE	1006
ENSMUST00000191647	Mpnd	25.8502	1.07716	0.0281481	0.0853849	FALSE	FALSE	51
ENSMUST00000191642	Fbxw17	49.6032	1.07705	0.000442168	0.00302457	TRUE	FALSE	527
ENSMUST00000191605	Cep95	2972.27	1.07692	1.53999e-35	6.12511e-33	FALSE	FALSE	135
ENSMUST00000191604	Nfyc	17.9464	1.07656	0.0216034	0.0696371	0	FALSE	0
ENSMUST00000191601	Rgs12	593.568	1.07546	7.07836e-12	3.67548e-10	FALSE	TRUE	991
ENSMUST00000191598	Ihh	41.9234	1.07543	0.00356412	0.0166231	FALSE	TRUE	774
ENSMUST00000191578	Rgs12	593.355	1.07486	7.8224e-12	4.02534e-10	FALSE	TRUE	1140
ENSMUST00000191565	Eri3	601.912	1.07457	3.14472e-23	5.49118e-21	0	FALSE	0
ENSMUST00000191550	Khk	18.8405	1.07423	0.0297652	0.0890686	0	TRUE	0
ENSMUST00000191544	Gm3460	122.179	1.07357	8.93959e-05	0.00079307	FALSE	FALSE	1098
ENSMUST00000191537	Tmem67	1463.87	1.0727	1.75119e-16	1.86427e-14	FALSE	FALSE	167
ENSMUST00000191533	Rgs9bp	27.7631	1.07234	0.0154206	0.0535045	0	TRUE	5514
ENSMUST00000191516	Trhde	289.291	1.07125	2.52438e-08	6.31911e-07	FALSE	FALSE	2572
ENSMUST00000191513	Gbp5	22.2207	1.07124	0.0193937	0.0640741	TRUE	FALSE	1406
ENSMUST00000191509	Naa16	44.3129	1.07113	0.000659163	0.00422292	TRUE	FALSE	452
ENSMUST00000191501	Bud23	250.217	1.07028	1.44367e-12	8.54183e-11	FALSE	TRUE	411
ENSMUST00000191498	Sdc1	86.9457	1.0702	0.000532877	0.00353175	FALSE	FALSE	1908
ENSMUST00000191497	Irf1	134.083	1.07015	0.0284389	0.0860333	FALSE	FALSE	877
ENSMUST00000191485	Mvp	156.706	1.06976	0.000107544	0.000926519	FALSE	FALSE	123
ENSMUST00000191484	Slc25a29	55.8051	1.06895	0.0210547	0.0682571	FALSE	FALSE	857
ENSMUST00000191473	Irf1	137.234	1.06837	0.0301504	0.0899253	FALSE	FALSE	877
ENSMUST00000191471	Atf3	141.195	1.06722	0.0266373	0.0818028	FALSE	TRUE	1186
ENSMUST00000191463	Slc7a7	156.409	1.0667	6.18331e-08	1.42055e-06	FALSE	FALSE	341
ENSMUST00000191462	Bud23	249.31	1.06668	1.48429e-12	8.75503e-11	FALSE	FALSE	411
ENSMUST00000191459	Ptgis	49.3951	1.06623	0.0143961	0.0506993	FALSE	FALSE	417
ENSMUST00000191450	Muc1	1709	1.06578	1.57118e-06	2.50522e-05	FALSE	FALSE	283
ENSMUST00000191445	C77080	31.3359	1.06538	0.00663273	0.02747	FALSE	FALSE	1877
ENSMUST00000191443	C2cd2l	1021.08	1.06499	0.000101674	0.000884325	FALSE	FALSE	1819
ENSMUST00000191441	Tyw5	63.4239	1.06419	4.57943e-05	0.00044973	FALSE	TRUE	259
ENSMUST00000191440	Hao1	69.6891	1.06404	0.000667507	0.00427112	FALSE	FALSE	896
ENSMUST00000191438	Abcb4	64.591	1.06393	0.000328509	0.00236637	0	TRUE	0
ENSMUST00000191436	Yars	1253.06	1.06389	3.47546e-19	4.53425e-17	FALSE	TRUE	1066
ENSMUST00000191435	Gtf2h1	930.509	1.06375	5.03178e-19	6.43282e-17	0	TRUE	0
ENSMUST00000191434	Mpnd	25.1839	1.0637	0.0309932	0.0917413	FALSE	FALSE	44
ENSMUST00000191428	Myo19	188.906	1.06363	1.1069e-10	4.51222e-09	FALSE	FALSE	773
ENSMUST00000191418	Mroh4	28893.6	1.06302	9.97929e-37	4.23373e-34	FALSE	FALSE	82
ENSMUST00000191407	Rgs12	372.877	1.06276	3.79832e-10	1.3999e-08	FALSE	TRUE	246
ENSMUST00000191401	Mroh4	31850.4	1.06276	4.69894e-36	1.92234e-33	FALSE	FALSE	82
ENSMUST00000191388	Bud23	252.842	1.06247	1.56746e-12	9.17941e-11	FALSE	TRUE	413
ENSMUST00000191385	Capn5	27.3902	1.06214	0.0198309	0.0652082	FALSE	FALSE	2314
ENSMUST00000191368	Ttc14	74.299	1.06186	1.65343e-05	0.000188118	0	TRUE	0
ENSMUST00000191353	Plin1	26.5483	1.06153	0.0355135	0.10194	FALSE	FALSE	257
ENSMUST00000191347	Plin1	26.5483	1.06153	0.0355135	0.10194	FALSE	FALSE	257
ENSMUST00000191336	Odr4	107.766	1.06131	3.92362e-07	7.42881e-06	FALSE	FALSE	300
ENSMUST00000191335	Rgs12	372.57	1.06098	4.36393e-10	1.5829e-08	FALSE	0	246
ENSMUST00000191329	Slc39a14	109.912	1.06076	8.04311e-07	1.39764e-05	FALSE	FALSE	369
ENSMUST00000191320	2610301B20Rik	3247.73	1.06057	1.26581e-16	1.37265e-14	FALSE	FALSE	1373
ENSMUST00000191307	Col1a1	107.609	1.06028	0.000950306	0.00571562	FALSE	FALSE	1423
ENSMUST00000191303	2610301B20Rik	3248.11	1.06004	1.25941e-16	1.36872e-14	FALSE	FALSE	1369
ENSMUST00000191301	Dennd11	517.141	1.05988	2.92441e-16	2.99094e-14	FALSE	FALSE	5364
ENSMUST00000191292	Hoxd9	43.1428	1.05987	0.0136265	0.0485622	FALSE	TRUE	787
ENSMUST00000191275	Slc1a5	112.942	1.05927	0.00479016	0.0210538	FALSE	FALSE	535
ENSMUST00000191273	Plekhb1	20.1876	1.05914	0.035781	0.102531	FALSE	FALSE	2041
ENSMUST00000191271	Mccc1	38.3345	1.05904	0.00181377	0.00967601	TRUE	FALSE	418
ENSMUST00000191268	Ap1s2	44.9499	1.05886	0.0103158	0.038996	FALSE	FALSE	1486
ENSMUST00000191254	Slc3a1	108.335	1.05881	4.7847e-05	0.000467484	FALSE	FALSE	164
ENSMUST00000191252	Setdb2	546.651	1.05852	1.12884e-17	1.30349e-15	FALSE	TRUE	290
ENSMUST00000191251	Thsd7a	92.8281	1.05819	0.00164077	0.00891855	FALSE	TRUE	5757
ENSMUST00000191238	Cd47	197.457	1.05757	0.00160237	0.00875191	FALSE	FALSE	4133
ENSMUST00000191237	Pglyrp4	36.1151	1.05733	0.00437603	0.0195853	FALSE	FALSE	1055
ENSMUST00000191234	Man1b1	10847.7	1.05719	9.07994e-32	2.78099e-29	FALSE	TRUE	1647
ENSMUST00000191218	Tktl1	44.7773	1.05646	0.00340151	0.0159981	FALSE	0	115
ENSMUST00000191213	Setdb2	546.989	1.0558	1.35638e-17	1.55682e-15	FALSE	TRUE	288
ENSMUST00000191212	Map7d2	25.4022	1.05572	0.05378	0.140219	0	TRUE	0
ENSMUST00000191206	Sh2d6	529.528	1.05546	1.13748e-09	3.79651e-08	FALSE	FALSE	269
ENSMUST00000191203	Sh2d6	528.459	1.05497	1.21162e-09	4.02052e-08	FALSE	0	271
ENSMUST00000191200	Cox20	536.056	1.05491	1.10926e-11	5.53413e-10	FALSE	FALSE	77
ENSMUST00000191189	Pml	38.9632	1.05488	0.00493351	0.0215679	FALSE	FALSE	2471
ENSMUST00000191167	Pml	38.9632	1.05488	0.00493351	0.0215679	FALSE	FALSE	1727
ENSMUST00000191145	Sh2d6	529.366	1.05481	1.11084e-09	3.71407e-08	FALSE	FALSE	269
ENSMUST00000191142	Sec24d	53.803	1.0548	0.0101714	0.0385619	FALSE	FALSE	680
ENSMUST00000191138	Creb3l2	222.785	1.05458	0.000219678	0.00168657	FALSE	TRUE	5170
ENSMUST00000191127	C77080	31.6279	1.0541	0.00744544	0.0301902	FALSE	FALSE	1877
ENSMUST00000191126	Col25a1	35.2519	1.05292	0.115405	0.247588	FALSE	FALSE	30
ENSMUST00000191124	Gbp5	22.5286	1.05274	0.0216948	0.0698767	TRUE	FALSE	1515
ENSMUST00000191108	C77080	31.1389	1.05244	0.00721362	0.0293892	FALSE	FALSE	1877
ENSMUST00000191104	Rhoq	40.4279	1.05242	0.00161367	0.00880121	FALSE	TRUE	3009
ENSMUST00000191089	Csgalnact1	20.6148	1.05191	0.0712946	0.173382	FALSE	TRUE	1643
ENSMUST00000191081	Nectin3	7214.3	1.05093	1.45985e-35	5.84696e-33	FALSE	FALSE	7390
ENSMUST00000191078	4430402I18Rik	20.3625	1.05083	0.209409	0.379859	TRUE	TRUE	2199
ENSMUST00000191070	Fam149b	723.857	1.04951	5.46111e-24	1.01223e-21	FALSE	FALSE	103
ENSMUST00000191064	Cmbl	29.3996	1.04881	0.021109	0.0683889	0	TRUE	0
ENSMUST00000191047	Atf3	136.836	1.04546	0.0313571	0.0925599	FALSE	FALSE	1186
ENSMUST00000191046	Pigb	65.7066	1.04521	5.04766e-05	0.000489088	FALSE	FALSE	390
ENSMUST00000191037	Coq8a	21.1411	1.04509	0.0345997	0.099912	0	FALSE	0
ENSMUST00000191035	Pml	38.7661	1.04449	0.00556942	0.0237923	FALSE	FALSE	1727
ENSMUST00000191033	Olfm1	22.4249	1.04435	0.141882	0.287691	FALSE	TRUE	734
ENSMUST00000191032	Itih2	95.8276	1.04382	0.0464755	0.125458	0	TRUE	0
ENSMUST00000191014	Orc4	20.9105	1.04365	0.0269512	0.0825677	0	FALSE	0
ENSMUST00000191012	Frg2f1	101.174	1.04365	2.14275e-06	3.27963e-05	FALSE	TRUE	309
ENSMUST00000191011	Tm6sf2	64.7314	1.04314	0.00239938	0.0121322	FALSE	FALSE	238
ENSMUST00000191010	Tm6sf2	64.7314	1.04314	0.00239938	0.0121322	FALSE	FALSE	224
ENSMUST00000191004	Mettl25	302.152	1.04305	2.72713e-06	4.01732e-05	FALSE	FALSE	171
ENSMUST00000190997	Il13ra1	89.9817	1.04269	0.000556015	0.00366037	FALSE	FALSE	2353
ENSMUST00000190993	Cacng7	38.3178	1.04239	0.0616535	0.155482	FALSE	TRUE	1273
ENSMUST00000190975	Olfm1	24.1994	1.04216	0.14391	0.290591	FALSE	TRUE	1008
ENSMUST00000190959	Stx18	652.31	1.04165	6.89064e-22	1.07829e-19	FALSE	TRUE	1407
ENSMUST00000190957	Zdhhc4	559.935	1.0416	4.6555e-13	3.0473e-11	0	TRUE	0
ENSMUST00000190940	Rassf1	1186.02	1.04064	8.92315e-09	2.48451e-07	TRUE	FALSE	1379
ENSMUST00000190929	Npc1l1	89.9981	1.03961	0.00404463	0.0183997	FALSE	FALSE	445
ENSMUST00000190902	H2-D1	288.242	1.0393	7.15516e-06	9.1761e-05	FALSE	FALSE	629
ENSMUST00000190882	Slc5a4a	57.7103	1.03904	0.000446622	0.00304885	FALSE	FALSE	4
ENSMUST00000190876	Adam23	24.6705	1.03884	0.0167275	0.0571637	FALSE	0	3620
ENSMUST00000190872	Zfp276	51.4765	1.03881	0.000546322	0.0036065	0	FALSE	0
ENSMUST00000190840	Adgrv1	31.9537	1.03837	0.0128264	0.0462317	FALSE	TRUE	302
ENSMUST00000190837	St3gal1	147.207	1.03809	0.000358136	0.00254112	FALSE	FALSE	3782
ENSMUST00000190831	Vwa2	71.3095	1.03749	0.00201608	0.0105509	FALSE	FALSE	1333
ENSMUST00000190825	Rassf1	1187.33	1.03749	9.28737e-09	2.57591e-07	FALSE	FALSE	718
ENSMUST00000190824	Nuak1	44.3779	1.03738	0.0016454	0.00893848	FALSE	FALSE	3341
ENSMUST00000190811	Alg8	1946.03	1.03717	5.51795e-22	8.73025e-20	FALSE	FALSE	426
ENSMUST00000190810	Kpna7	129.963	1.03709	9.3549e-08	2.06153e-06	FALSE	FALSE	532
ENSMUST00000190807	Cfap46	257.141	1.03614	6.1544e-12	3.22931e-10	0	TRUE	0
ENSMUST00000190798	Sdc1	82.6837	1.03602	0.000656605	0.00420794	TRUE	FALSE	1152
ENSMUST00000190790	Fam13c	592.141	1.03597	1.01733e-09	3.41811e-08	FALSE	FALSE	1373
ENSMUST00000190785	Fam13c	592.141	1.03597	1.01733e-09	3.41811e-08	FALSE	TRUE	1366
ENSMUST00000190780	Fam13c	592.141	1.03597	1.01733e-09	3.41811e-08	FALSE	FALSE	1368
ENSMUST00000190762	Rassf1	1187.84	1.03558	9.69687e-09	2.68169e-07	FALSE	FALSE	722
ENSMUST00000190761	Gm20716	5540.01	1.03507	1.9557e-34	7.18019e-32	TRUE	FALSE	4494
ENSMUST00000190760	Sh2d3c	44.351	1.03454	0.00374308	0.0172832	FALSE	FALSE	423
ENSMUST00000190751	Slc6a11	155.881	1.03437	3.02914e-07	5.8901e-06	FALSE	FALSE	2212
ENSMUST00000190748	Fbxw17	57.5687	1.03372	0.000305723	0.00222405	FALSE	0	455
ENSMUST00000190747	Gm28042	195.106	1.03272	4.73129e-09	1.40114e-07	TRUE	FALSE	4340
ENSMUST00000190741	Slc37a2	174.436	1.03268	2.44172e-08	6.13904e-07	FALSE	FALSE	1367
ENSMUST00000190736	Reep3	187.691	1.03211	0.000569322	0.00373467	FALSE	FALSE	4541
ENSMUST00000190734	Chrna4	46.823	1.03144	0.00150385	0.00832109	FALSE	TRUE	2443
ENSMUST00000190733	Camta1	386.533	1.03104	0.00625658	0.0261581	TRUE	FALSE	1900
ENSMUST00000190731	Acad10	282.112	1.03086	5.69015e-12	3.012e-10	FALSE	TRUE	181
ENSMUST00000190730	Fam171b	23.4616	1.03004	0.0649107	0.161683	FALSE	FALSE	3035
ENSMUST00000190729	Coq8a	30.2367	1.02987	0.0227243	0.0724431	TRUE	0	345
ENSMUST00000190726	Fam90a1b	69.1436	1.02863	0.00445909	0.0198793	FALSE	FALSE	91
ENSMUST00000190723	Olfm1	23.6	1.02859	0.154114	0.305804	FALSE	TRUE	1008
ENSMUST00000190717	Per2	513.882	1.0283	2.11313e-10	8.17754e-09	FALSE	FALSE	1889
ENSMUST00000190715	Cdc20b	105.802	1.02768	3.09336e-05	0.000322419	FALSE	0	60
ENSMUST00000190708	Slc37a2	239.95	1.0269	3.12822e-09	9.62221e-08	FALSE	TRUE	4056
ENSMUST00000190704	Tmem52	144.23	1.02628	3.54119e-05	0.000361981	FALSE	FALSE	328
ENSMUST00000190696	Palb2	104.948	1.02548	2.80333e-06	4.1137e-05	FALSE	FALSE	256
ENSMUST00000190695	Gm42517	18.9943	1.02472	0.0385737	0.108601	0	TRUE	486
ENSMUST00000190686	Zcchc7	69.289	1.02452	0.000153123	0.00124739	0	TRUE	0
ENSMUST00000190679	Ino80	914.07	1.02378	1.49088e-18	1.82845e-16	FALSE	FALSE	224
ENSMUST00000190675	Cfap47	931.512	1.02345	0.000626666	0.00404687	FALSE	0	13
ENSMUST00000190665	Ssxb6	160.959	1.02321	0.00676118	0.0279112	0	TRUE	0
ENSMUST00000190661	Mgat4c	19.3126	1.02231	0.097826	0.219782	FALSE	TRUE	2103
ENSMUST00000190653	Ndor1	35.6102	1.02207	0.0156601	0.0541844	TRUE	FALSE	135
ENSMUST00000190648	Clcn6	234.207	1.02182	2.36928e-09	7.4152e-08	TRUE	FALSE	584
ENSMUST00000190647	Iars	1174.08	1.02148	6.16272e-12	3.22931e-10	FALSE	FALSE	526
ENSMUST00000190641	Iars	1174.08	1.02148	6.16272e-12	3.22931e-10	FALSE	FALSE	526
ENSMUST00000190639	Galnt14	244.315	1.02144	2.73597e-11	1.26677e-09	FALSE	FALSE	945
ENSMUST00000190626	Hmgb1	114.379	1.02139	4.35822e-06	5.99022e-05	0	FALSE	0
ENSMUST00000190618	Vegfb	122.58	1.02138	1.99903e-06	3.08772e-05	FALSE	TRUE	417
ENSMUST00000190604	Tmem52	146.89	1.02079	2.82121e-05	0.000297847	FALSE	FALSE	328
ENSMUST00000190594	Siah1b	64.5231	1.02039	0.00502274	0.0218879	FALSE	TRUE	529
ENSMUST00000190588	Coq8a	137.402	1.02016	0.000235922	0.00178906	FALSE	FALSE	1931
ENSMUST00000190574	Coq8a	137.402	1.02016	0.000235922	0.00178906	FALSE	FALSE	1931
ENSMUST00000190572	Naprt	33.5183	1.02003	0.00804343	0.0320696	FALSE	TRUE	34
ENSMUST00000190571	Klhdc4	20.2818	1.01954	0.024673	0.077186	TRUE	FALSE	248
ENSMUST00000190566	Acad10	284.411	1.01913	6.98312e-12	3.62932e-10	FALSE	TRUE	183
ENSMUST00000190565	E2f6	344.304	1.01908	0.0219637	0.0705681	FALSE	FALSE	1368
ENSMUST00000190564	Fignl2	22.6426	1.01907	0.198015	0.365441	0	0	2271
ENSMUST00000190552	Phf11c	610.771	1.01869	1.53309e-14	1.24512e-12	FALSE	TRUE	312
ENSMUST00000190522	Mettl25	307.747	1.01807	3.68942e-06	5.19439e-05	TRUE	FALSE	1787
ENSMUST00000190519	Slc45a3	98.9555	1.01802	0.0394421	0.110497	FALSE	TRUE	1236
ENSMUST00000190514	Setdb2	117.787	1.01789	5.15463e-06	6.9172e-05	FALSE	TRUE	749
ENSMUST00000190509	Cstb	212.82	1.01781	0.000225385	0.001723	FALSE	FALSE	183
ENSMUST00000190503	Emc8	102.356	1.01755	1.57041e-06	2.5047e-05	FALSE	FALSE	404
ENSMUST00000190501	Bco2	142.105	1.01752	0.00285378	0.0139175	FALSE	FALSE	319
ENSMUST00000190497	Sv2a	52.4607	1.01742	0.00281913	0.0137955	FALSE	FALSE	1605
ENSMUST00000190496	Odf4	2759.88	1.01572	3.2594e-23	5.67413e-21	FALSE	FALSE	5
ENSMUST00000190495	Ovgp1	958.685	1.01554	5.18389e-11	2.26816e-09	FALSE	FALSE	345
ENSMUST00000190492	Gnmt	26.4007	1.01547	0.10193	0.226337	FALSE	FALSE	136
ENSMUST00000190484	Tmem52	145.573	1.0153	3.18992e-05	0.000331337	FALSE	FALSE	327
ENSMUST00000190476	Nlrp4f	381.081	1.01507	1.4699e-07	3.10082e-06	FALSE	FALSE	588
ENSMUST00000190458	Zfp786	252.891	1.01472	1.41848e-11	6.90247e-10	FALSE	TRUE	403
ENSMUST00000190457	Mettl18	119.169	1.01459	1.22669e-06	2.02296e-05	FALSE	TRUE	43
ENSMUST00000190449	Adh1	79.7901	1.01456	0.0310062	0.0917695	FALSE	FALSE	139
ENSMUST00000190447	Khdrbs1	4245.23	1.01422	4.45329e-22	7.10467e-20	FALSE	FALSE	2270
ENSMUST00000190436	Fbxw17	54.1279	1.0137	0.00049489	0.00331901	FALSE	0	449
ENSMUST00000190430	Atp13a1	2673.77	1.01298	1.06125e-12	6.51468e-11	FALSE	FALSE	220
ENSMUST00000190428	Vegfb	122.111	1.01298	2.99156e-06	4.35754e-05	FALSE	TRUE	373
ENSMUST00000190427	Slc45a3	98.2694	1.01278	0.0405627	0.112858	FALSE	TRUE	1241
ENSMUST00000190404	Galnt12	47.5872	1.01264	0.00636104	0.026527	FALSE	FALSE	493
ENSMUST00000190393	H2ac20	67.5861	1.01179	0.00271319	0.0133811	0	FALSE	94
ENSMUST00000190391	Gm21149	211.932	1.0114	0.0046387	0.0205054	FALSE	FALSE	384
ENSMUST00000190387	Pbx4	2347.85	1.01117	1.60754e-21	2.44219e-19	FALSE	FALSE	205
ENSMUST00000190386	Mccc1	49.1791	1.01051	0.00331524	0.015691	TRUE	0	196
ENSMUST00000190378	Fermt3	37.4607	1.00921	0.0257488	0.0796982	FALSE	FALSE	383
ENSMUST00000190369	Mettl18	119.753	1.00894	1.42251e-06	2.30736e-05	FALSE	TRUE	43
ENSMUST00000190358	Il21	82.2057	1.00874	0.00697504	0.0286249	FALSE	FALSE	2578
ENSMUST00000190348	Slc38a6	43.8081	1.00867	0.00210113	0.0108984	FALSE	FALSE	58
ENSMUST00000190345	Aen	32.5611	1.00857	0.00766363	0.0308495	0	TRUE	0
ENSMUST00000190341	Espnl	100.454	1.00796	0.000548303	0.00361708	FALSE	FALSE	2369
ENSMUST00000190322	BC025920	39.472	1.0078	0.00208274	0.0108217	0	TRUE	378
ENSMUST00000190321	Cdc20b	110.286	1.00768	1.83829e-05	0.000206484	FALSE	0	60
ENSMUST00000190307	Cyp2c65	32.9901	1.00724	0.0182117	0.0610297	FALSE	FALSE	440
ENSMUST00000190298	Cdc20b	109.797	1.0069	2.12959e-05	0.000234828	FALSE	0	60
ENSMUST00000190279	Slc27a2	17.879	1.00683	0.0558717	0.144391	FALSE	FALSE	307
ENSMUST00000190278	Dnajc1	103.456	1.00635	1.69817e-06	2.68306e-05	TRUE	FALSE	1416
ENSMUST00000190276	Adamts2	43.8757	1.00614	0.00596703	0.0251747	FALSE	FALSE	3544
ENSMUST00000190265	Ccdc92b	121.599	1.00597	8.76602e-07	1.5077e-05	FALSE	FALSE	2945
ENSMUST00000190240	Ccdc171	411.324	1.00419	1.15847e-12	7.0212e-11	FALSE	FALSE	731
ENSMUST00000190233	Dydc1	1110.98	1.00405	5.0321e-13	3.26767e-11	FALSE	FALSE	173
ENSMUST00000190231	Gtf2h1	6106.79	1.00393	8.01387e-23	1.36603e-20	FALSE	TRUE	891
ENSMUST00000190226	Orc4	85.4891	1.00367	0.000352199	0.00250551	0	TRUE	0
ENSMUST00000190207	Tgif2lx2	36.2697	1.0033	0.00602315	0.0253639	0	FALSE	219
ENSMUST00000190196	Trmu	113.446	1.00277	1.93225e-06	2.99993e-05	FALSE	FALSE	215
ENSMUST00000190193	Zgrf1	325.794	1.00229	2.71558e-13	1.84279e-11	TRUE	0	1005
ENSMUST00000190178	Cdan1	1526.93	1.00141	1.83725e-12	1.06613e-10	FALSE	FALSE	2280
ENSMUST00000190167	Hmgb1	132.129	1.00128	1.24781e-06	2.0565e-05	0	FALSE	0
ENSMUST00000190165	Itgb8	23.4714	1.00112	0.106321	0.233648	FALSE	TRUE	5095
ENSMUST00000190158	Rhoh	26.1399	1.00086	0.0150714	0.052554	FALSE	TRUE	479
ENSMUST00000190157	Btbd8	248.456	1.00064	3.98032e-11	1.78728e-09	0	TRUE	0
ENSMUST00000190156	Zdhhc4	540.535	1.00025	2.28268e-12	1.30217e-10	0	TRUE	0
ENSMUST00000190131	Magi2	278.655	0.999974	1.79779e-07	3.70649e-06	FALSE	TRUE	2666
ENSMUST00000190121	Gtf2h1	3010.56	0.999901	3.14898e-24	5.93271e-22	TRUE	0	1295
ENSMUST00000190116	Gfap	35.5279	0.999887	0.0069705	0.0286103	FALSE	FALSE	1341
ENSMUST00000190114	Gpr132	21.8604	0.999732	0.27899	0.462821	FALSE	FALSE	1183
ENSMUST00000190103	Fes	24.071	0.999179	0.0536675	0.140002	FALSE	FALSE	174
ENSMUST00000190100	Psme1	31.5259	0.998323	0.0250504	0.0780555	FALSE	FALSE	147
ENSMUST00000190096	Kctd18	81.2895	0.998266	3.48356e-05	0.00035711	0	FALSE	0
ENSMUST00000190091	Sult1a1	28.9647	0.998056	0.0337629	0.0980645	FALSE	FALSE	278
ENSMUST00000190078	Sult1a1	28.9647	0.998056	0.0337629	0.0980645	FALSE	FALSE	538
ENSMUST00000190070	NA	28.9647	0.998056	0.0337629	0.0980645	FALSE	FALSE	539
ENSMUST00000190068	Cdan1	1536.73	0.996956	2.89192e-12	1.62066e-10	FALSE	FALSE	2648
ENSMUST00000190067	Gm28042	140.796	0.996379	1.91114e-07	3.90923e-06	FALSE	FALSE	1418
ENSMUST00000190066	Gtf2h1	3920.2	0.996041	2.98598e-24	5.64419e-22	FALSE	FALSE	366
ENSMUST00000190061	Pigb	121.159	0.995959	2.69252e-07	5.28836e-06	FALSE	FALSE	1484
ENSMUST00000190058	Samd9l	160.841	0.99563	0.0261233	0.08056	FALSE	TRUE	263
ENSMUST00000190052	Dydc1	1131.64	0.995453	8.87295e-13	5.54187e-11	TRUE	FALSE	316
ENSMUST00000190050	Galnt6	29.0623	0.99524	0.0184457	0.0616588	FALSE	FALSE	489
ENSMUST00000190048	Dydc1	1131.35	0.994894	8.7655e-13	5.48073e-11	TRUE	FALSE	309
ENSMUST00000190041	Pitx3	19.0366	0.994866	0.0410103	0.113761	FALSE	FALSE	333
ENSMUST00000190037	Tsc22d3	53.1519	0.993914	0.00470247	0.0207368	FALSE	FALSE	517
ENSMUST00000190036	Thap8	26.8329	0.99368	0.0173139	0.0586734	FALSE	TRUE	495
ENSMUST00000190029	Thap8	26.8329	0.99368	0.0173139	0.0586734	FALSE	TRUE	229
ENSMUST00000190026	Dnajc1	117.719	0.993552	1.06021e-06	1.77395e-05	FALSE	FALSE	3100
ENSMUST00000190022	Eif2d	252.24	0.99266	5.33771e-10	1.89178e-08	FALSE	TRUE	305
ENSMUST00000190014	Hmgb1	304.987	0.992619	2.6056e-07	5.13888e-06	FALSE	FALSE	2035
ENSMUST00000190013	Spg11	2320.48	0.991876	2.21374e-08	5.64012e-07	FALSE	FALSE	360
ENSMUST00000190008	Hmgb1	209.579	0.991343	5.12291e-08	1.19466e-06	FALSE	TRUE	509
ENSMUST00000189998	D3Ertd751e	43.4597	0.991324	0.00147913	0.00821523	FALSE	TRUE	312
ENSMUST00000189988	Coq8a	32.4408	0.990959	0.0122506	0.0445996	TRUE	FALSE	190
ENSMUST00000189980	Mccc1	142.82	0.990861	5.05529e-06	6.80463e-05	FALSE	FALSE	180
ENSMUST00000189969	Gm8362	85.1162	0.990531	0.00837792	0.0331476	FALSE	FALSE	983
ENSMUST00000189961	Samt2	92.9649	0.990077	8.37188e-05	0.000750025	FALSE	FALSE	78
ENSMUST00000189959	Tex13c2	212.428	0.989947	0.000186176	0.00147309	0	TRUE	0
ENSMUST00000189946	Ikbke	48.2614	0.989822	0.00135332	0.00763571	FALSE	FALSE	703
ENSMUST00000189936	Arhgdib	24.8743	0.989557	0.0515505	0.135791	FALSE	FALSE	472
ENSMUST00000189932	Arhgdib	24.8743	0.989557	0.0515505	0.135791	FALSE	FALSE	472
ENSMUST00000189911	Tmem38a	46.3391	0.989477	0.00173825	0.00935507	FALSE	FALSE	1196
ENSMUST00000189907	Lrrn3	24.6303	0.988957	0.133022	0.274646	FALSE	TRUE	525
ENSMUST00000189896	Fbxw17	127.116	0.988881	1.48198e-06	2.3923e-05	FALSE	FALSE	363
ENSMUST00000189888	Zdhhc4	366.088	0.988052	1.71856e-10	6.7882e-09	0	TRUE	0
ENSMUST00000189885	Siah1b	63.5449	0.987639	0.006021	0.0253601	FALSE	TRUE	529
ENSMUST00000189871	Gm364	795.201	0.987385	1.39377e-09	4.55633e-08	FALSE	FALSE	115
ENSMUST00000189865	Antxr1	55.3785	0.987383	0.00255084	0.0127407	FALSE	FALSE	3242
ENSMUST00000189851	Msh5	205.241	0.987085	1.93468e-10	7.55331e-09	TRUE	FALSE	1050
ENSMUST00000189841	Cep95	410.832	0.98677	6.03969e-14	4.51589e-12	FALSE	0	346
ENSMUST00000189837	Pcsk7	2991.18	0.986427	8.25055e-20	1.12779e-17	FALSE	TRUE	884
ENSMUST00000189836	Ankrd54	1765.5	0.985761	2.25408e-13	1.54057e-11	0	FALSE	0
ENSMUST00000189830	Nes	35.9557	0.985446	0.022469	0.0718209	FALSE	FALSE	421
ENSMUST00000189821	Coq8a	82.1707	0.985156	0.0014718	0.00818327	FALSE	0	18
ENSMUST00000189817	Capn8	30.5443	0.985143	0.0304754	0.0906162	FALSE	FALSE	245
ENSMUST00000189809	Khk	23.4179	0.985077	0.0346857	0.100115	0	TRUE	0
ENSMUST00000189805	Zfp992	2269	0.984776	7.34239e-16	7.13093e-14	FALSE	FALSE	2747
ENSMUST00000189799	Capn8	29.9578	0.983851	0.0318378	0.0936173	TRUE	FALSE	237
ENSMUST00000189788	Podxl	38.2597	0.983777	0.0649199	0.161683	FALSE	FALSE	3534
ENSMUST00000189786	Nmbr	279.997	0.982783	4.58296e-12	2.48565e-10	FALSE	FALSE	311
ENSMUST00000189775	Ptcd3	3852.6	0.982705	6.31324e-22	9.90642e-20	FALSE	FALSE	513
ENSMUST00000189772	Khk	23.4183	0.982557	0.0413454	0.114507	FALSE	FALSE	142
ENSMUST00000189770	Nfyc	31.351	0.982514	0.00633473	0.0264289	0	TRUE	0
ENSMUST00000189761	Galnt6	49.3096	0.982502	0.00436933	0.0195629	FALSE	FALSE	1540
ENSMUST00000189758	Galnt6	49.3096	0.982502	0.00436933	0.0195629	FALSE	FALSE	1538
ENSMUST00000189756	Irs4	130.545	0.982102	0.00333766	0.0157672	FALSE	FALSE	2578
ENSMUST00000189749	Tro	37.3645	0.981849	0.00974967	0.0373014	FALSE	FALSE	229
ENSMUST00000189738	Tro	37.3645	0.981849	0.00974967	0.0373014	FALSE	FALSE	229
ENSMUST00000189736	Msh5	205.287	0.981694	2.17191e-10	8.39364e-09	TRUE	FALSE	611
ENSMUST00000189735	Ankrd36	11064.1	0.981426	4.95036e-09	1.46148e-07	0	TRUE	0
ENSMUST00000189728	Atad5	140.093	0.981123	3.34559e-06	4.77724e-05	FALSE	TRUE	1423
ENSMUST00000189724	Atad5	140.093	0.981123	3.34559e-06	4.77724e-05	FALSE	TRUE	1420
ENSMUST00000189711	Vmn1r90	17.1766	0.981043	0.125886	0.263842	0	TRUE	543
ENSMUST00000189710	Mroh2a	17545	0.980962	9.56735e-07	1.62503e-05	FALSE	TRUE	2263
ENSMUST00000189704	Bud23	186.763	0.980689	1.01469e-08	2.79536e-07	FALSE	0	413
ENSMUST00000189702	Cebpa	92.2948	0.980239	0.013616	0.0485423	0	FALSE	1430
ENSMUST00000189698	Mroh2a	17558.3	0.980028	9.64385e-07	1.63705e-05	FALSE	TRUE	2263
ENSMUST00000189694	Ccl25	35.8515	0.979947	0.006431	0.0267642	0	TRUE	0
ENSMUST00000189670	Ankrd54	1656.74	0.979727	6.54806e-13	4.17632e-11	FALSE	FALSE	175
ENSMUST00000189665	Sall4	71.6115	0.979231	0.00183727	0.0097732	FALSE	FALSE	1697
ENSMUST00000189664	Hmgb1	183.574	0.979163	2.08401e-07	4.22961e-06	0	FALSE	0
ENSMUST00000189661	Bmp5	16.3526	0.978281	0.100283	0.223696	FALSE	TRUE	1728
ENSMUST00000189655	Msh5	207.266	0.977092	2.1884e-10	8.44031e-09	FALSE	FALSE	136
ENSMUST00000189648	Sall4	42.3467	0.976275	0.00802597	0.0320111	FALSE	FALSE	1697
ENSMUST00000189644	Eif2d	221.474	0.976188	2.56437e-09	7.97781e-08	FALSE	TRUE	1765
ENSMUST00000189636	Rorc	28.0447	0.976158	0.0310806	0.0919193	FALSE	FALSE	923
ENSMUST00000189629	Lax1	37.5564	0.976063	0.0263469	0.0810849	FALSE	FALSE	687
ENSMUST00000189616	Galnt12	46.306	0.975963	0.00886346	0.034635	FALSE	TRUE	466
ENSMUST00000189606	Ctu2	63.3596	0.97587	0.00014339	0.001182	0	TRUE	0
ENSMUST00000189605	Pla2g4b	71.175	0.975372	0.000202031	0.00157303	FALSE	FALSE	349
ENSMUST00000189593	Clhc1	2126.55	0.975206	2.34891e-22	3.85477e-20	FALSE	TRUE	136
ENSMUST00000189588	Hhipl2	78.3546	0.974679	0.00982691	0.0375222	FALSE	FALSE	321
ENSMUST00000189575	Gpx8	62.4666	0.974635	0.0100434	0.0381853	FALSE	FALSE	377
ENSMUST00000189570	Chek1	78.0807	0.973034	0.000309728	0.00224834	FALSE	FALSE	178
ENSMUST00000189562	Rprml	89.289	0.972938	0.000435332	0.00298673	0	FALSE	445
ENSMUST00000189547	Cnmd	83.148	0.971998	0.000277158	0.00205249	FALSE	FALSE	272
ENSMUST00000189542	Cnmd	83.148	0.971998	0.000277158	0.00205249	FALSE	FALSE	269
ENSMUST00000189540	Fkbp7	205.455	0.971973	2.34444e-05	0.000255568	FALSE	FALSE	147
ENSMUST00000189535	Septin8	35.0825	0.971177	0.0212636	0.0687702	FALSE	FALSE	2882
ENSMUST00000189534	Endou	27.2666	0.971144	0.0192264	0.0636847	FALSE	FALSE	1030
ENSMUST00000189529	Msh5	205.283	0.970781	3.27321e-10	1.22369e-08	FALSE	FALSE	136
ENSMUST00000189511	Susd4	30.2716	0.970586	0.0123086	0.0447767	FALSE	TRUE	1364
ENSMUST00000189503	Hexim2	269.984	0.970366	2.85497e-11	1.31761e-09	0	TRUE	0
ENSMUST00000189496	Chek1	111.354	0.970271	3.27065e-05	0.000338434	FALSE	FALSE	1853
ENSMUST00000189488	Srrt	2733.72	0.970211	7.39258e-19	9.22446e-17	TRUE	TRUE	1343
ENSMUST00000189482	Kif26a	124.466	0.969739	0.00262304	0.0130195	FALSE	FALSE	1115
ENSMUST00000189470	Pigb	77.5865	0.969472	0.000129405	0.00108419	FALSE	FALSE	456
ENSMUST00000189456	C1qtnf9	63.2727	0.969262	0.0117421	0.0431293	FALSE	FALSE	845
ENSMUST00000189452	Rbp1	151.928	0.969109	0.000496493	0.00332859	FALSE	TRUE	226
ENSMUST00000189448	Ctu2	196.547	0.968976	7.05233e-09	2.01153e-07	0	TRUE	0
ENSMUST00000189432	Eif2d	258.58	0.967973	1.2829e-09	4.23497e-08	TRUE	TRUE	1557
ENSMUST00000189413	Mars1	937.122	0.967305	2.77882e-05	0.000294022	FALSE	FALSE	72
ENSMUST00000189407	Bcl7b	457.007	0.966916	3.3362e-10	1.24319e-08	0	TRUE	0
ENSMUST00000189403	Usp9y	500.83	0.9667	8.76303e-05	0.000779702	FALSE	TRUE	5
ENSMUST00000189400	Mars1	936.346	0.966506	2.93233e-05	0.000307707	FALSE	FALSE	73
ENSMUST00000189388	Ahsa2	128.953	0.966339	1.05813e-06	1.77151e-05	0	TRUE	0
ENSMUST00000189378	Epop	23.9193	0.96614	0.0255893	0.0793162	0	FALSE	783
ENSMUST00000189361	Ckb	25.2581	0.966064	0.0429225	0.117963	FALSE	FALSE	202
ENSMUST00000189347	Nes	36.1176	0.965987	0.0258082	0.0798453	FALSE	FALSE	421
ENSMUST00000189341	Ehd4	145.573	0.96589	2.79277e-06	4.10031e-05	FALSE	FALSE	1973
ENSMUST00000189327	Srrt	2680.19	0.965685	5.3388e-19	6.76492e-17	FALSE	FALSE	116
ENSMUST00000189317	Srrt	2680.79	0.965433	5.75579e-19	7.26116e-17	FALSE	FALSE	127
ENSMUST00000189316	Srrt	2680.35	0.965427	5.25884e-19	6.67837e-17	FALSE	FALSE	120
ENSMUST00000189294	Tacc3	597.664	0.965125	8.31154e-18	9.75482e-16	0	TRUE	0
ENSMUST00000189282	Kpna7	135.861	0.965051	1.57844e-06	2.51471e-05	FALSE	FALSE	740
ENSMUST00000189268	Ercc6l	172.221	0.964763	0.0160359	0.055218	FALSE	FALSE	1463
ENSMUST00000189265	Lce6a	18.4182	0.964626	0.15448	0.306393	FALSE	TRUE	172
ENSMUST00000189262	Ccn2	82.988	0.964434	0.00473005	0.0208359	FALSE	FALSE	1067
ENSMUST00000189257	Ugt1a1	122.013	0.962895	0.00618034	0.0259017	FALSE	FALSE	573
ENSMUST00000189248	Cacna1b	32.6115	0.962683	0.00739877	0.0300367	FALSE	FALSE	2676
ENSMUST00000189246	Ttll5	810.976	0.962275	3.30705e-16	3.35236e-14	FALSE	TRUE	1130
ENSMUST00000189244	Csmd2	222.89	0.962134	0.000567227	0.0037222	TRUE	FALSE	2693
ENSMUST00000189220	Golph3l	361.348	0.962012	2.83676e-11	1.31026e-09	FALSE	FALSE	1771
ENSMUST00000189190	Sh2d3c	38.1826	0.961655	0.00701778	0.0287631	FALSE	FALSE	941
ENSMUST00000189186	Srsf3	1675.78	0.961485	2.39344e-13	1.63193e-11	TRUE	FALSE	1428
ENSMUST00000189185	Eif2d	252.897	0.961309	2.07056e-09	6.59195e-08	FALSE	TRUE	107
ENSMUST00000189167	Tgif2lx1	34.9795	0.961051	0.02553	0.0791664	0	FALSE	219
ENSMUST00000189163	Golph3l	351.534	0.960823	5.38335e-11	2.3429e-09	FALSE	FALSE	1776
ENSMUST00000189158	Kif1c	124.091	0.960604	0.00046502	0.00315069	FALSE	FALSE	1545
ENSMUST00000189137	Cdc16	91.3459	0.960384	2.77081e-05	0.000293405	0	TRUE	0
ENSMUST00000189136	Ets1	37.2788	0.959873	0.0112345	0.0416686	FALSE	FALSE	3395
ENSMUST00000189131	Dzip3	660.548	0.959315	8.54945e-11	3.56896e-09	FALSE	FALSE	1760
ENSMUST00000189124	Tshz2	66.2577	0.958993	0.0170464	0.0579829	FALSE	FALSE	494
ENSMUST00000189072	Chsy1	123.747	0.958769	0.000544437	0.00359489	FALSE	TRUE	1377
ENSMUST00000189066	Cebpd	173.541	0.9586	0.00498361	0.0217521	0	FALSE	2900
ENSMUST00000189048	Tsku	31.2308	0.958249	0.099117	0.221881	FALSE	FALSE	1272
ENSMUST00000189039	Orc4	42.2633	0.958236	0.00731233	0.0297469	FALSE	FALSE	601
ENSMUST00000189032	Gadd45a	26.3826	0.958209	0.0585827	0.149695	FALSE	FALSE	563
ENSMUST00000189027	Kit	288.865	0.958078	0.00439346	0.0196464	FALSE	FALSE	2177
ENSMUST00000189025	Kit	288.865	0.958078	0.00439346	0.0196464	FALSE	FALSE	2177
ENSMUST00000189017	Ccnl1	349.186	0.957752	9.25405e-10	3.13977e-08	FALSE	FALSE	449
ENSMUST00000189010	Cadm4	42.635	0.956992	0.0151565	0.0527865	FALSE	FALSE	918
ENSMUST00000188997	Zfp384	115.389	0.956666	3.00138e-06	4.37074e-05	0	FALSE	0
ENSMUST00000188995	Alkbh1	130.666	0.956661	3.32248e-07	6.40929e-06	TRUE	FALSE	732
ENSMUST00000188988	Abcb4	121.744	0.956472	9.9284e-05	0.00086696	FALSE	FALSE	51
ENSMUST00000188961	Btbd35f24	54.1436	0.955918	0.0471781	0.12693	0	TRUE	359
ENSMUST00000188957	Fhl2	19.0908	0.955811	0.0971621	0.218684	FALSE	FALSE	440
ENSMUST00000188939	Car15	134.092	0.9555	9.04582e-05	0.000801492	FALSE	TRUE	51
ENSMUST00000188931	Itih5	110.192	0.955451	0.00200838	0.0105192	FALSE	FALSE	4946
ENSMUST00000188930	Cspp1	124.404	0.955402	2.22681e-06	3.38927e-05	FALSE	FALSE	227
ENSMUST00000188912	Lrp1b	21.0156	0.955127	0.057507	0.147506	FALSE	FALSE	1686
ENSMUST00000188906	Sgk2	66.5846	0.954901	0.0100211	0.0381158	FALSE	TRUE	1052
ENSMUST00000188900	Pacsin1	785.679	0.954786	4.98725e-05	0.000484299	FALSE	TRUE	2571
ENSMUST00000188899	Gm3629	18.0157	0.954113	0.173366	0.332632	FALSE	FALSE	1133
ENSMUST00000188898	Bud23	78.0413	0.953851	5.22385e-05	0.000504538	0	FALSE	0
ENSMUST00000188894	Zfp87	75.6103	0.953739	0.00126864	0.00724563	TRUE	FALSE	655
ENSMUST00000188887	Met	32.443	0.953366	0.029794	0.0891173	FALSE	FALSE	2157
ENSMUST00000188885	Slc1a7	49.6798	0.953323	0.0223303	0.0714695	FALSE	TRUE	1083
ENSMUST00000188879	Plch2	24.8495	0.952959	0.0198819	0.0653496	FALSE	TRUE	2015
ENSMUST00000188876	Hmgb1	173.169	0.95233	6.91269e-07	1.22994e-05	FALSE	FALSE	281
ENSMUST00000188873	Ccnl1	346.779	0.951672	1.36301e-09	4.46851e-08	TRUE	0	1540
ENSMUST00000188866	Ttll5	211.488	0.951465	1.17913e-09	3.9241e-08	0	TRUE	0
ENSMUST00000188848	Jhy	681.575	0.95132	3.94021e-06	5.48946e-05	0	TRUE	0
ENSMUST00000188818	Eif2d	255.542	0.951279	3.30371e-09	1.01023e-07	TRUE	TRUE	1784
ENSMUST00000188815	Slc7a11	131.701	0.950653	0.00380273	0.0175135	FALSE	TRUE	7364
ENSMUST00000188807	Cacna1b	32.4145	0.950041	0.00849621	0.0335271	FALSE	FALSE	2683
ENSMUST00000188789	Zcchc12	27.9834	0.94961	0.0318936	0.093738	FALSE	FALSE	518
ENSMUST00000188784	Kif1c	126.31	0.949169	0.000599088	0.00389557	FALSE	TRUE	1508
ENSMUST00000188782	Rnf114	1958.94	0.948979	2.55656e-21	3.82599e-19	FALSE	TRUE	1442
ENSMUST00000188780	Fgf21	69.7187	0.948939	0.000979176	0.00586441	FALSE	FALSE	134
ENSMUST00000188772	Rilpl2	893.472	0.948906	6.31751e-13	4.03827e-11	FALSE	TRUE	516
ENSMUST00000188767	Aox1	238.971	0.947705	0.0012229	0.00703286	FALSE	FALSE	335
ENSMUST00000188762	Chrna9	25.2358	0.947576	0.0179688	0.0603816	0	TRUE	0
ENSMUST00000188750	Irf1	31.7437	0.947415	0.133067	0.274709	0	TRUE	0
ENSMUST00000188738	Gm8297	65.2445	0.947143	0.0039164	0.0179303	FALSE	FALSE	951
ENSMUST00000188736	Ercc8	271.51	0.946958	5.9799e-09	1.7359e-07	TRUE	0	768
ENSMUST00000188735	Ttll5	382.567	0.946621	1.95983e-12	1.13267e-10	0	TRUE	0
ENSMUST00000188728	Ttll5	339.815	0.945898	2.59227e-12	1.46276e-10	TRUE	TRUE	215
ENSMUST00000188712	Dop1b	1969.48	0.945019	4.12346e-14	3.16154e-12	FALSE	FALSE	238
ENSMUST00000188710	Gm8362	78.2925	0.945017	0.0078375	0.0313994	FALSE	FALSE	319
ENSMUST00000188702	Septin8	36.5105	0.944376	0.0237242	0.0748638	FALSE	FALSE	3060
ENSMUST00000188699	Zcchc7	222.34	0.944231	7.23577e-08	1.63434e-06	TRUE	FALSE	1692
ENSMUST00000188685	Tsku	32.0073	0.944111	0.101898	0.226284	FALSE	FALSE	1272
ENSMUST00000188681	1700066B19Rik	134.565	0.943877	3.66968e-05	0.000372721	FALSE	FALSE	2021
ENSMUST00000188675	Khk	24.3924	0.943713	0.050546	0.133841	FALSE	FALSE	201
ENSMUST00000188674	Kcnb1	322.066	0.943594	5.30051e-07	9.70219e-06	FALSE	TRUE	941
ENSMUST00000188670	Morc3	358.447	0.94337	4.77095e-09	1.41142e-07	TRUE	FALSE	972
ENSMUST00000188656	Rnf114	1919.52	0.943182	1.09724e-20	1.58696e-18	TRUE	FALSE	1798
ENSMUST00000188652	Deptor	118.45	0.943045	0.00470325	0.0207386	FALSE	TRUE	7136
ENSMUST00000188650	Polg	151.258	0.942423	1.41749e-06	2.30138e-05	0	TRUE	0
ENSMUST00000188641	Pitpnm3	274.55	0.942336	9.90075e-12	5.00933e-10	FALSE	FALSE	3527
ENSMUST00000188630	Chrna9	49.2864	0.942252	0.00221257	0.0113684	FALSE	TRUE	79
ENSMUST00000188619	Ap1s2	34.375	0.942214	0.0295335	0.0885147	FALSE	0	1274
ENSMUST00000188618	Slc7a8	1233.93	0.941988	0.0228258	0.0726858	FALSE	FALSE	1878
ENSMUST00000188594	Mvd	270.622	0.941805	5.68772e-08	1.31833e-06	FALSE	FALSE	494
ENSMUST00000188593	Nudt22	27.2579	0.94178	0.0389832	0.109442	FALSE	FALSE	26
ENSMUST00000188580	Nudt22	27.2579	0.94178	0.0389832	0.109442	FALSE	FALSE	26
ENSMUST00000188575	Cspp1	124.581	0.941648	2.77692e-06	4.08123e-05	FALSE	FALSE	243
ENSMUST00000188569	Pitpnm3	274.842	0.941197	1.05156e-11	5.28308e-10	FALSE	FALSE	3527
ENSMUST00000188562	Slx4ip	16.7383	0.940963	0.0508079	0.134335	0	FALSE	0
ENSMUST00000188555	Btg2	969.995	0.94091	0.149101	0.298514	FALSE	FALSE	2199
ENSMUST00000188539	Cdk12	1367.41	0.940593	2.5585e-21	3.82599e-19	FALSE	FALSE	655
ENSMUST00000188533	Eif2d	276.432	0.940574	3.28829e-10	1.22741e-08	TRUE	TRUE	1512
ENSMUST00000188531	Rnf114	1973.34	0.94053	1.92917e-21	2.92305e-19	FALSE	TRUE	1435
ENSMUST00000188528	Acat2	185.012	0.940262	1.04201e-05	0.000127195	FALSE	FALSE	419
ENSMUST00000188524	4930519G04Rik	1114.61	0.940175	1.10156e-12	6.72607e-11	FALSE	TRUE	1015
ENSMUST00000188520	Irf1	43.7538	0.939293	0.0855046	0.198968	FALSE	FALSE	944
ENSMUST00000188509	Fndc10	31.7606	0.938885	0.0452019	0.122795	0	FALSE	1309
ENSMUST00000188507	Ino80	2889.06	0.938857	3.98269e-12	2.1891e-10	FALSE	TRUE	1322
ENSMUST00000188497	Cth	18.8306	0.938612	0.133843	0.27587	FALSE	FALSE	571
ENSMUST00000188489	Irf1	19.9438	0.937733	0.167297	0.324417	0	TRUE	0
ENSMUST00000188484	Tial1	798.177	0.937713	1.66642e-12	9.71921e-11	TRUE	FALSE	1350
ENSMUST00000188475	Tmem219	473.936	0.937651	1.06997e-13	7.74736e-12	0	TRUE	0
ENSMUST00000188468	Zbtb16	243.832	0.937596	0.00286713	0.0139687	FALSE	FALSE	2845
ENSMUST00000188464	Tmem209	139.829	0.936626	4.14498e-07	7.80406e-06	0	FALSE	0
ENSMUST00000188460	Zcchc12	28.2913	0.936606	0.0342687	0.0991967	FALSE	FALSE	510
ENSMUST00000188459	Zcchc12	28.2913	0.936606	0.0342687	0.0991967	FALSE	FALSE	517
ENSMUST00000188453	Zcchc12	28.2913	0.936606	0.0342687	0.0991967	FALSE	FALSE	517
ENSMUST00000188440	Bcl7b	240.096	0.936515	9.19768e-07	1.57156e-05	FALSE	FALSE	269
ENSMUST00000188414	Tmem209	506.838	0.935843	3.23809e-15	2.87533e-13	FALSE	FALSE	334
ENSMUST00000188402	Smarcd3	22.4798	0.935636	0.0284833	0.0861234	FALSE	FALSE	129
ENSMUST00000188398	Ccnl1	356.29	0.93554	1.31197e-09	4.31354e-08	TRUE	FALSE	1786
ENSMUST00000188396	Tyw5	52.7351	0.935319	0.00135213	0.00762974	TRUE	FALSE	819
ENSMUST00000188389	Zfp984	150.713	0.934449	0.0666602	0.164877	FALSE	FALSE	550
ENSMUST00000188382	Uty	19.6598	0.934026	0.0498517	0.132443	0	TRUE	0
ENSMUST00000188381	Acan	43.3063	0.933085	0.00557776	0.023819	FALSE	FALSE	823
ENSMUST00000188377	Odf4	4896.83	0.932736	3.04201e-22	4.92169e-20	FALSE	FALSE	123
ENSMUST00000188371	Clcn6	28.2819	0.932671	0.0167323	0.0571759	TRUE	FALSE	328
ENSMUST00000188370	Ccnl1	356.366	0.932468	1.22602e-09	4.05655e-08	TRUE	FALSE	1658
ENSMUST00000188368	Msmo1	132.621	0.932431	0.00685497	0.0282414	FALSE	FALSE	847
ENSMUST00000188366	Odf4	4894.17	0.932406	2.84904e-22	4.64889e-20	TRUE	TRUE	480
ENSMUST00000188359	Magi2	271.369	0.931736	1.00869e-07	2.20671e-06	FALSE	FALSE	777
ENSMUST00000188350	Rarg	93.4251	0.931358	0.000614819	0.00398249	FALSE	TRUE	1086
ENSMUST00000188348	S1pr2	41.3076	0.93118	0.0153937	0.0534242	FALSE	FALSE	5111
ENSMUST00000188347	Micu3	371.77	0.931057	3.26565e-05	0.0003381	FALSE	TRUE	54
ENSMUST00000188346	Tmem219	400.433	0.930715	3.37369e-13	2.24941e-11	0	TRUE	0
ENSMUST00000188345	Zfp9	44.9614	0.930387	0.0847032	0.197601	FALSE	FALSE	2385
ENSMUST00000188338	Taok2	4643.59	0.930302	2.47982e-16	2.55448e-14	FALSE	FALSE	719
ENSMUST00000188332	Dqx1	107.202	0.9301	0.00253326	0.0126727	FALSE	TRUE	726
ENSMUST00000188326	Ercc8	98.1755	0.929889	2.40099e-05	0.00026074	TRUE	FALSE	265
ENSMUST00000188313	Golph3l	267.595	0.929811	8.8135e-10	3.00467e-08	FALSE	FALSE	1345
ENSMUST00000188310	Pcolce	373.673	0.929735	2.0208e-06	3.11881e-05	FALSE	FALSE	55
ENSMUST00000188302	Fbxw17	146.943	0.92927	3.55901e-06	5.04053e-05	TRUE	FALSE	2172
ENSMUST00000188298	Arl6ip5	286.336	0.928978	5.68862e-05	0.000541483	FALSE	FALSE	743
ENSMUST00000188290	Tmem63a	31.3636	0.928705	0.0261145	0.0805517	FALSE	FALSE	767
ENSMUST00000188282	Tmem63a	31.3636	0.928705	0.0261145	0.0805517	FALSE	FALSE	776
ENSMUST00000188275	Ccn2	71.2145	0.928702	0.0135833	0.0484474	FALSE	0	1608
ENSMUST00000188267	Clcn6	297.1	0.928369	6.29533e-08	1.44339e-06	FALSE	FALSE	647
ENSMUST00000188251	Gstm1	2372.26	0.928226	0.120407	0.255208	FALSE	0	298
ENSMUST00000188247	Htra3	24.5876	0.927916	0.10936	0.238327	FALSE	TRUE	683
ENSMUST00000188241	Gorab	237.72	0.927821	3.98286e-09	1.19682e-07	FALSE	FALSE	1345
ENSMUST00000188211	A530064D06Rik	273.687	0.927757	0.504431	0.677805	FALSE	FALSE	963
ENSMUST00000188204	Ikbke	52.7808	0.927632	0.00208142	0.0108158	FALSE	TRUE	708
ENSMUST00000188194	Ercc8	120.273	0.926543	8.3749e-06	0.00010519	FALSE	FALSE	485
ENSMUST00000188180	Pcdh10	27.6206	0.926461	0.0222328	0.0712276	FALSE	TRUE	4285
ENSMUST00000188169	4930426L09Rik	277.158	0.926333	2.40504e-08	6.0708e-07	0	FALSE	889
ENSMUST00000188165	Srp72	1994.8	0.926324	7.03552e-15	5.96083e-13	FALSE	FALSE	447
ENSMUST00000188151	Sv2c	364.652	0.926153	0.00163134	0.00887815	FALSE	FALSE	6686
ENSMUST00000188145	Gm8104	265.502	0.925832	1.43279e-05	0.000166775	FALSE	FALSE	1138
ENSMUST00000188142	Kif1c	131.585	0.925411	0.000505203	0.00337749	FALSE	TRUE	3085
ENSMUST00000188134	Kif1c	131.585	0.925411	0.000505203	0.00337749	FALSE	TRUE	3085
ENSMUST00000188124	Aldh18a1	139.762	0.924838	2.63782e-05	0.000281992	FALSE	FALSE	891
ENSMUST00000188116	Aldh18a1	139.762	0.924838	2.63782e-05	0.000281992	FALSE	FALSE	891
ENSMUST00000188111	Eri2	126.739	0.923692	1.5185e-06	2.44094e-05	FALSE	FALSE	389
ENSMUST00000188109	Wdr44	27.6842	0.92341	0.0550475	0.142703	FALSE	FALSE	1007
ENSMUST00000188108	Magi2	271.747	0.923207	1.23592e-07	2.65614e-06	FALSE	FALSE	287
ENSMUST00000188097	Elac2	178.525	0.923089	6.67554e-07	1.1907e-05	0	TRUE	0
ENSMUST00000188090	Atf4	3476.47	0.922216	1.81864e-08	4.72384e-07	FALSE	TRUE	80
ENSMUST00000188081	Nmbr	270.418	0.921819	2.20206e-10	8.48728e-09	FALSE	TRUE	51
ENSMUST00000188057	Alkbh1	369.383	0.920706	3.53801e-10	1.31326e-08	FALSE	FALSE	2672
ENSMUST00000188051	Npepps	220.638	0.920641	2.101e-09	6.68143e-08	TRUE	FALSE	422
ENSMUST00000188048	Pdgfd	114.653	0.919869	0.000971659	0.00582792	FALSE	TRUE	1825
ENSMUST00000188046	Nmbr	579.52	0.919759	1.35964e-16	1.46928e-14	FALSE	FALSE	294
ENSMUST00000188045	Gsta3	156.067	0.919679	0.0854864	0.198942	0	TRUE	0
ENSMUST00000188042	Kctd18	201.117	0.919444	1.17023e-08	3.17949e-07	TRUE	TRUE	1134
ENSMUST00000188030	Oca2	23.487	0.918956	0.033152	0.0966184	FALSE	FALSE	489
ENSMUST00000188027	Vapb	3193.82	0.917691	6.09629e-15	5.21133e-13	FALSE	FALSE	6115
ENSMUST00000188008	Fam133b	434.699	0.91739	9.75012e-09	2.69382e-07	FALSE	FALSE	667
ENSMUST00000188001	Zbtb8a	600.884	0.917131	7.92891e-06	0.000100314	FALSE	TRUE	544
ENSMUST00000187991	Tmem219	591.704	0.916949	7.23724e-15	6.10194e-13	FALSE	FALSE	128
ENSMUST00000187983	Apol7c	140.063	0.916489	0.00826962	0.0328047	FALSE	TRUE	768
ENSMUST00000187978	Gorab	238.821	0.916342	5.62e-09	1.64392e-07	TRUE	FALSE	2104
ENSMUST00000187960	Ahsa2	175.695	0.916194	1.42496e-07	3.016e-06	0	TRUE	0
ENSMUST00000187953	Adgre1	98.5028	0.916028	0.00188244	0.00997181	FALSE	FALSE	409
ENSMUST00000187951	Edem2	1393.71	0.915782	9.78551e-13	6.05243e-11	FALSE	TRUE	418
ENSMUST00000187939	Fam133b	433.887	0.915638	1.00006e-08	2.75639e-07	TRUE	FALSE	1034
ENSMUST00000187938	Adgre1	97.9469	0.914065	0.00224343	0.0115021	FALSE	FALSE	316
ENSMUST00000187910	Htr5b	573.599	0.913738	2.67154e-06	3.94558e-05	FALSE	FALSE	546
ENSMUST00000187901	Ttll5	971.546	0.913498	1.64836e-15	1.50812e-13	FALSE	TRUE	955
ENSMUST00000187900	Gucy1a1	44.6225	0.913493	0.0145389	0.0511109	FALSE	FALSE	2258
ENSMUST00000187899	Sgk2	66.7928	0.913287	0.0138884	0.049284	FALSE	TRUE	1053
ENSMUST00000187874	AU022751	24.5165	0.912007	0.0329889	0.0962509	0	FALSE	334
ENSMUST00000187868	Hhipl2	78.288	0.91186	0.0175717	0.0593355	FALSE	TRUE	328
ENSMUST00000187857	Itga9	19.0994	0.911857	0.0709313	0.172633	FALSE	FALSE	391
ENSMUST00000187836	Alkbh1	218.586	0.911782	4.79821e-09	1.41876e-07	TRUE	FALSE	1276
ENSMUST00000187832	Wdr44	27.5382	0.911557	0.0568053	0.146158	FALSE	FALSE	1042
ENSMUST00000187824	Myh7b	73.8691	0.911374	0.00439815	0.0196628	FALSE	FALSE	216
ENSMUST00000187818	Pramef12	152.676	0.910654	0.000472833	0.00319578	FALSE	FALSE	930
ENSMUST00000187814	Eef2k	180.577	0.910315	4.6915e-06	6.38851e-05	FALSE	0	62
ENSMUST00000187811	Tmem79	61.7913	0.910082	0.00371605	0.0171945	0	TRUE	0
ENSMUST00000187810	Bcl6b	300.641	0.909919	4.69773e-08	1.10451e-06	FALSE	FALSE	1899
ENSMUST00000187793	Zfp36	1587.48	0.90988	0.0127118	0.0458964	FALSE	TRUE	774
ENSMUST00000187792	Erich1	767.297	0.909459	1.02157e-12	6.29133e-11	FALSE	FALSE	519
ENSMUST00000187758	Hsdl1	1675.94	0.909327	1.29392e-11	6.36668e-10	FALSE	FALSE	2050
ENSMUST00000187756	Btbd8	338.982	0.908299	5.42321e-12	2.8867e-10	FALSE	FALSE	1069
ENSMUST00000187752	Zcchc7	35.9853	0.908281	0.0123382	0.0448615	0	FALSE	0
ENSMUST00000187733	Mroh2a	1809.19	0.907771	2.34347e-05	0.000255511	FALSE	0	143
ENSMUST00000187721	Gp1bb	791.105	0.907628	4.61573e-12	2.49757e-10	FALSE	TRUE	403
ENSMUST00000187717	Bcl3	29.3648	0.907494	0.0571583	0.146822	FALSE	FALSE	410
ENSMUST00000187713	Anks3	1753.77	0.907413	6.62027e-26	1.43625e-23	FALSE	TRUE	395
ENSMUST00000187711	Gsta3	203.28	0.907143	0.0786388	0.186468	FALSE	TRUE	59
ENSMUST00000187709	Rmi1	2857.86	0.907	9.05003e-20	1.23119e-17	FALSE	TRUE	1359
ENSMUST00000187701	Kif1c	34.271	0.906993	0.0142961	0.0504091	FALSE	TRUE	369
ENSMUST00000187699	Ago3	34.9788	0.90687	0.00992215	0.0378198	FALSE	0	196
ENSMUST00000187691	Endou	21.6132	0.906737	0.0395876	0.110769	FALSE	FALSE	1030
ENSMUST00000187690	Gstm1	2285.4	0.906297	0.130345	0.270401	FALSE	FALSE	62
ENSMUST00000187683	Praf2	21.0079	0.906145	0.142384	0.288428	FALSE	TRUE	657
ENSMUST00000187679	Srrt	1567.01	0.905606	1.90273e-15	1.73255e-13	FALSE	0	106
ENSMUST00000187678	Rarg	104.801	0.905497	0.000118524	0.00100449	FALSE	FALSE	1084
ENSMUST00000187659	Cmbl	44.404	0.905407	0.0582767	0.149085	0	TRUE	0
ENSMUST00000187656	Tmem209	626.16	0.905	4.33439e-16	4.3476e-14	TRUE	FALSE	190
ENSMUST00000187651	Tsku	30.4854	0.904686	0.122949	0.259306	FALSE	FALSE	1390
ENSMUST00000187647	Myh9	360.851	0.904243	8.92466e-06	0.000110938	FALSE	FALSE	1312
ENSMUST00000187646	Esrp1	34.1091	0.903944	0.0219687	0.0705804	FALSE	FALSE	1534
ENSMUST00000187638	Mettl7a1	132.376	0.90376	0.00151617	0.00837709	FALSE	FALSE	1118
ENSMUST00000187631	Tmem209	177.285	0.903666	1.4988e-07	3.15249e-06	0	TRUE	0
ENSMUST00000187628	Ano8	35.3508	0.903027	0.00924508	0.0357893	FALSE	FALSE	366
ENSMUST00000187627	Kcnj1	25.7055	0.902955	0.0527859	0.138333	FALSE	FALSE	1737
ENSMUST00000187606	Chkb	332.028	0.902792	1.31163e-09	4.31354e-08	FALSE	FALSE	223
ENSMUST00000187603	Ankrd36	2852.72	0.902128	2.91572e-06	4.25862e-05	FALSE	0	199
ENSMUST00000187584	Gstm1	2888.71	0.901783	0.128135	0.267163	FALSE	FALSE	434
ENSMUST00000187557	Bcl3	23.2499	0.90146	0.0786505	0.18648	FALSE	0	410
ENSMUST00000187550	Trip10	223.021	0.901247	0.000437264	0.0029989	FALSE	FALSE	517
ENSMUST00000187549	Fsd2	69.4111	0.901144	0.000812653	0.00503341	FALSE	TRUE	1688
ENSMUST00000187546	Gucy1a1	44.2685	0.900983	0.0167943	0.0573398	FALSE	TRUE	2268
ENSMUST00000187543	Oca2	23.8255	0.900943	0.0377625	0.106811	TRUE	FALSE	2870
ENSMUST00000187541	Emp3	681.606	0.90043	1.13511e-05	0.000136724	FALSE	FALSE	43
ENSMUST00000187537	H4c9	24.7455	0.899808	0.0268994	0.0824486	0	FALSE	376
ENSMUST00000187531	Ankrd54	8717.3	0.899779	3.90434e-15	3.41922e-13	FALSE	FALSE	916
ENSMUST00000187524	Zdhhc4	1194.04	0.899507	4.99316e-13	3.24975e-11	FALSE	TRUE	53
ENSMUST00000187521	Zdhhc4	1194.35	0.899222	4.61405e-13	3.02363e-11	TRUE	TRUE	537
ENSMUST00000187519	Alkbh1	228.282	0.899123	9.42502e-09	2.61029e-07	TRUE	FALSE	1810
ENSMUST00000187516	Zfp384	469.101	0.899036	1.626e-13	1.14267e-11	FALSE	FALSE	912
ENSMUST00000187513	Zfp384	451.624	0.898916	2.00345e-13	1.39085e-11	FALSE	FALSE	912
ENSMUST00000187507	Tkt	520.228	0.898603	0.0148844	0.0520255	FALSE	FALSE	1208
ENSMUST00000187505	Nfrkb	1164.61	0.898164	2.30442e-15	2.07196e-13	TRUE	FALSE	4638
ENSMUST00000187504	Sema4d	30.6859	0.897978	0.0231248	0.0734336	FALSE	TRUE	1363
ENSMUST00000187486	Sema4d	30.6859	0.897978	0.0231248	0.0734336	FALSE	TRUE	1363
ENSMUST00000187467	Chkb	239.971	0.897976	2.54329e-08	6.35925e-07	TRUE	0	313
ENSMUST00000187460	Gm47283	100.658	0.897154	0.234021	0.409812	0	TRUE	0
ENSMUST00000187432	Gm47283	100.658	0.897154	0.234021	0.409812	TRUE	FALSE	375
ENSMUST00000187429	Gm47283	100.658	0.897154	0.234021	0.409812	TRUE	FALSE	180
ENSMUST00000187424	Gm47283	100.658	0.897154	0.234021	0.409812	FALSE	TRUE	17
ENSMUST00000187407	Zfp248	89.2263	0.897109	0.000110946	0.000950534	FALSE	TRUE	209
ENSMUST00000187392	Irf1	17.6781	0.89633	0.220165	0.393464	TRUE	FALSE	182
ENSMUST00000187391	Cspp1	134.292	0.89632	3.13506e-06	4.532e-05	FALSE	FALSE	1101
ENSMUST00000187389	Plch2	23.6788	0.895341	0.0335382	0.0975356	FALSE	0	547
ENSMUST00000187369	Asic3	29.7771	0.894817	0.0292872	0.0879329	FALSE	FALSE	210
ENSMUST00000187339	Eci1	109.911	0.894542	0.0243408	0.0763303	FALSE	FALSE	201
ENSMUST00000187313	Zfp384	472.408	0.894431	1.69028e-13	1.18349e-11	FALSE	FALSE	1145
ENSMUST00000187306	Msrb1	53.9778	0.89438	0.025274	0.0785727	FALSE	FALSE	834
ENSMUST00000187304	Zfp384	461.874	0.894245	2.19421e-13	1.50324e-11	FALSE	FALSE	912
ENSMUST00000187285	Prex2	21.3709	0.894212	0.172693	0.331778	FALSE	FALSE	5928
ENSMUST00000187284	Aldh1a7	367.697	0.894182	0.00408105	0.018533	FALSE	FALSE	510
ENSMUST00000187282	Mindy1	246.612	0.894139	1.27817e-07	2.73565e-06	0	FALSE	0
ENSMUST00000187273	Pole	59.1694	0.894028	0.00207455	0.0107859	FALSE	FALSE	118
ENSMUST00000187245	Tmem219	369.274	0.893858	6.34137e-11	2.72196e-09	FALSE	FALSE	128
ENSMUST00000187237	Pigb	178.389	0.893801	1.36937e-07	2.90803e-06	TRUE	TRUE	4422
ENSMUST00000187226	Tsku	32.1691	0.893677	0.12169	0.257268	FALSE	FALSE	1390
ENSMUST00000187194	Utp25	18.2173	0.893569	0.0572523	0.147004	TRUE	FALSE	212
ENSMUST00000187193	Fbxw26	37.7394	0.893257	0.0196963	0.0648597	FALSE	FALSE	389
ENSMUST00000187190	Zfp384	474.906	0.893255	2.16254e-13	1.4851e-11	FALSE	FALSE	912
ENSMUST00000187170	Tatdn2	173.099	0.892859	5.19301e-07	9.52368e-06	FALSE	0	308
ENSMUST00000187168	0610010K14Rik	23.8437	0.892855	0.0271829	0.0831121	FALSE	FALSE	42
ENSMUST00000187160	Zdhhc4	1146.24	0.892776	5.55953e-13	3.57771e-11	FALSE	FALSE	45
ENSMUST00000187156	Zfp384	461.27	0.892547	2.15326e-13	1.48051e-11	FALSE	FALSE	1140
ENSMUST00000187155	Fech	2156.65	0.892417	1.84256e-20	2.61215e-18	FALSE	FALSE	1533
[truncated: 30,731 more rows]

## Sheet: Table S4B
Supplementary Table S4B. NIF analysis of DE transcripts in Smg6c-KO vs. CTRL round spermatids.
Transcript_id	Symbol	baseMean	log2FoldChange	pvalue	padj	dEJ	uORF	3'UTR length
ENSMUST00000084460	Cd163l1	81.7399	6.99327	0.000251877	0.000557096	FALSE	TRUE	186
ENSMUST00000009329	Ccl8	90.3728	5.9209	8.05478e-09	3.05168e-08	FALSE	FALSE	165
ENSMUST00000021907	Fbp2	12.0574	5.73219	1.55241e-05	4.08529e-05	FALSE	FALSE	209
ENSMUST00000168574	Pid1	32.9442	5.69906	1.16158e-09	4.75533e-09	FALSE	FALSE	1735
ENSMUST00000114840	Thy1	73.8386	5.61971	3.96795e-05	9.90433e-05	FALSE	FALSE	1128
ENSMUST00000146512	Fcrls	30.5647	5.15573	1.2349e-09	5.04513e-09	0	TRUE	0
ENSMUST00000023752	Aqp2	37.5437	5.13068	6.46983e-08	2.24284e-07	FALSE	FALSE	503
ENSMUST00000013851	Tnfaip8l2	27.4494	5.00948	2.24506e-08	8.14539e-08	FALSE	FALSE	475
ENSMUST00000021506	Serpina3n	191.129	4.95559	0.000269342	0.000593065	FALSE	FALSE	723
ENSMUST00000049931	Spn	39.1386	4.92766	8.92559e-08	3.05184e-07	FALSE	FALSE	2444
ENSMUST00000065112	Adamts15	38.3034	4.90283	6.26061e-10	2.61778e-09	FALSE	FALSE	2860
ENSMUST00000033505	Was	24.3021	4.82836	1.89582e-07	6.26661e-07	FALSE	FALSE	481
ENSMUST00000067853	Tmem119	18.3835	4.82467	3.08529e-06	8.88915e-06	FALSE	FALSE	1167
ENSMUST00000049872	Gpr183	36.0966	4.80774	1.25034e-09	5.10481e-09	FALSE	TRUE	1703
ENSMUST00000033556	Pgr15l	68.6504	4.7339	8.3686e-21	7.20206e-20	FALSE	FALSE	3729
ENSMUST00000029623	Tlr2	124.947	4.71755	7.64142e-33	1.08042e-31	FALSE	TRUE	148
ENSMUST00000192241	Lcn2	207.101	4.70242	1.20987e-05	3.23038e-05	0	TRUE	0
ENSMUST00000165951	Mgl2	27.6609	4.69303	1.09997e-07	3.72606e-07	FALSE	FALSE	435
ENSMUST00000041550	Mgl2	27.6577	4.69301	1.29303e-07	4.35043e-07	FALSE	FALSE	437
ENSMUST00000050785	Lcn2	253.754	4.68218	1.34402e-05	3.5684e-05	FALSE	FALSE	232
ENSMUST00000099309	Bhmt	237.183	4.67387	4.71836e-05	0.000116527	FALSE	TRUE	801
ENSMUST00000188116	Cyp11a1	54.8034	4.65739	1.42897e-08	5.28424e-08	0	FALSE	0
ENSMUST00000188539	Cyp11a1	87.6845	4.65733	3.79401e-06	1.07977e-05	0	TRUE	0
ENSMUST00000080322	Oas1a	15.6969	4.60764	4.67343e-06	1.31561e-05	FALSE	FALSE	736
ENSMUST00000108268	Lgals9	25.9439	4.57124	2.32058e-07	7.60656e-07	FALSE	FALSE	421
ENSMUST00000108584	Mgl2	25.1719	4.55198	3.70213e-07	1.18761e-06	FALSE	0	182
ENSMUST00000176559	Pid1	15.043	4.53442	6.43834e-06	1.78345e-05	FALSE	FALSE	800
ENSMUST00000112866	Cxcl12	50.0047	4.52754	4.2698e-11	1.95825e-10	FALSE	FALSE	1487
ENSMUST00000144403	Lamp5	24.0302	4.46497	8.79322e-09	3.32129e-08	0	TRUE	0
ENSMUST00000171688	Ang	14.423	4.46114	9.92747e-06	2.68031e-05	FALSE	FALSE	166
ENSMUST00000047194	Igsf6	27.8709	4.43193	1.0828e-08	4.05578e-08	FALSE	FALSE	1394
ENSMUST00000101426	Tmem176a	78.487	4.40581	1.7484e-12	8.94416e-12	FALSE	FALSE	724
ENSMUST00000168406	Tmem176a	78.0925	4.39819	1.97127e-12	1.00364e-11	FALSE	FALSE	220
ENSMUST00000034261	Insl3	827.399	4.37617	3.97907e-06	1.12915e-05	FALSE	FALSE	210
ENSMUST00000111442	Ccr5	39.7463	4.33707	5.04282e-10	2.12516e-09	FALSE	FALSE	7058
ENSMUST00000092836	Wfdc17	82.6372	4.31483	8.41809e-20	6.87934e-19	FALSE	FALSE	201
ENSMUST00000108269	Lgals9	26.1576	4.30642	3.5923e-07	1.15423e-06	FALSE	FALSE	416
ENSMUST00000167610	Cd74	671.143	4.29996	8.32268e-12	4.05337e-11	TRUE	FALSE	427
ENSMUST00000097563	Cd74	671.143	4.29996	8.32268e-12	4.05337e-11	FALSE	FALSE	484
ENSMUST00000176222	Il10ra	42.6473	4.2957	3.77824e-13	2.02945e-12	FALSE	FALSE	1003
ENSMUST00000050487	Cd74	661.067	4.28624	1.0641e-11	5.13093e-11	FALSE	FALSE	484
ENSMUST00000081649	Ifitm2	101.917	4.28456	5.20298e-18	3.85265e-17	FALSE	FALSE	148
ENSMUST00000031327	Cxcl1	33.2559	4.25885	6.87929e-09	2.62183e-08	FALSE	FALSE	592
ENSMUST00000081491	Oas2	20.8437	4.25861	3.25535e-07	1.05069e-06	FALSE	FALSE	1625
ENSMUST00000107016	Hsd3b1	83.6904	4.22427	0.000579427	0.00121372	FALSE	TRUE	358
ENSMUST00000053909	Oas2	20.3307	4.22075	4.07211e-07	1.29978e-06	FALSE	FALSE	1560
ENSMUST00000029465	Hsd3b1	83.3104	4.21735	0.000580663	0.00121612	FALSE	FALSE	356
ENSMUST00000035065	Ptgs2	16.1964	4.20511	2.89088e-06	8.36143e-06	FALSE	FALSE	2445
ENSMUST00000091309	Cp	28.0673	4.20095	4.47951e-08	1.57909e-07	FALSE	TRUE	613
ENSMUST00000003714	Cp	36.0452	4.20038	6.58792e-09	2.51611e-08	FALSE	TRUE	619
ENSMUST00000026565	Ifitm3	87.3953	4.18006	2.08245e-16	1.39859e-15	FALSE	FALSE	139
ENSMUST00000063278	Agt	860.279	4.17411	1.70871e-05	4.47484e-05	FALSE	FALSE	396
ENSMUST00000170847	Hsd3b6	161.322	4.16587	6.5502e-06	1.81219e-05	FALSE	FALSE	355
ENSMUST00000052413	Lcp2	23.5712	4.16515	4.36809e-07	1.39036e-06	FALSE	TRUE	1608
ENSMUST00000075221	Osm	31.3258	4.15575	4.9363e-11	2.25167e-10	FALSE	TRUE	1017
ENSMUST00000108329	Cp	27.0483	4.14441	7.9398e-08	2.72866e-07	FALSE	TRUE	1073
ENSMUST00000108328	Cp	26.9184	4.13709	8.95579e-08	3.0616e-07	FALSE	TRUE	1073
ENSMUST00000113237	Trem2	19.1407	4.13501	4.77358e-07	1.51197e-06	FALSE	FALSE	238
ENSMUST00000024791	Trem2	19.1407	4.13501	4.77358e-07	1.51197e-06	FALSE	FALSE	249
ENSMUST00000046332	C1qc	551.084	4.13471	4.66598e-57	1.32448e-55	FALSE	TRUE	239
ENSMUST00000048790	Prrg3	26.6829	4.13045	4.41542e-08	1.55758e-07	FALSE	FALSE	5138
ENSMUST00000161347	Gcsam	68.8723	4.12448	2.75041e-20	2.31694e-19	FALSE	FALSE	1098
ENSMUST00000056946	Neurl3	41.402	4.11472	7.77076e-11	3.48865e-10	FALSE	FALSE	1763
ENSMUST00000116304	Ctss	215.447	4.10689	8.46248e-38	1.42533e-36	FALSE	FALSE	218
ENSMUST00000015667	Ctss	215.447	4.10689	8.46248e-38	1.42533e-36	FALSE	FALSE	215
ENSMUST00000062721	Lipi	106.259	4.10675	3.71526e-19	2.93338e-18	FALSE	FALSE	540
ENSMUST00000021050	Adap2	34.0403	4.10669	3.11629e-10	1.33497e-09	FALSE	TRUE	528
ENSMUST00000040065	Tlr13	67.175	4.09679	4.54366e-20	3.7706e-19	FALSE	TRUE	859
ENSMUST00000100572	Sla	18.7371	4.0966	3.0262e-06	8.73152e-06	FALSE	FALSE	1678
ENSMUST00000006367	Htra1	37.5937	4.09569	2.90024e-09	1.14421e-08	FALSE	FALSE	529
ENSMUST00000038038	Slfn2	71.774	4.09562	6.07517e-15	3.70477e-14	FALSE	TRUE	345
ENSMUST00000029463	Hsd3b6	172.619	4.09168	8.77509e-06	2.38558e-05	FALSE	FALSE	356
ENSMUST00000090986	Fcrls	141.63	4.0795	3.42115e-30	4.43246e-29	FALSE	FALSE	619
ENSMUST00000106364	Coro1a	33.2848	4.07297	6.67426e-09	2.54734e-08	FALSE	FALSE	108
ENSMUST00000043315	Serpina3g	70.8979	4.06952	1.10811e-08	4.14555e-08	FALSE	FALSE	613
ENSMUST00000032949	Coro1a	32.8984	4.0551	8.30528e-09	3.14402e-08	FALSE	FALSE	108
ENSMUST00000068593	C1ra	134.68	4.05286	1.74494e-17	1.25167e-16	FALSE	TRUE	463
ENSMUST00000160024	Stab1	21.7902	4.05037	7.177e-08	2.47843e-07	FALSE	0	134
ENSMUST00000130372	Cd209g	17.9471	4.02935	1.71233e-06	5.09051e-06	FALSE	TRUE	305
ENSMUST00000034512	Oaf	21.6339	4.02349	6.71319e-06	1.85461e-05	FALSE	FALSE	1339
ENSMUST00000029748	Fcgr1	35.6639	4.01989	1.11053e-11	5.34645e-11	FALSE	FALSE	1367
ENSMUST00000085455	Klk1b21	89.1597	4.01321	1.23221e-05	3.28626e-05	FALSE	FALSE	49
ENSMUST00000015540	Cd83	105.719	3.9983	5.84109e-30	7.47911e-29	FALSE	FALSE	1447
ENSMUST00000027559	Tnfrsf11a	24.3569	3.97762	1.47492e-07	4.93173e-07	FALSE	FALSE	3115
ENSMUST00000057503	Lamp5	164.869	3.96038	5.3847e-42	1.03019e-40	FALSE	FALSE	726
ENSMUST00000019266	Ccl9	17.0174	3.95592	2.50687e-06	7.31181e-06	FALSE	FALSE	2465
ENSMUST00000131108	Ctsc	178.245	3.95287	6.84151e-29	8.41974e-28	FALSE	FALSE	2737
ENSMUST00000124470	Prlr	99.2786	3.94957	1.22171e-05	3.26028e-05	FALSE	FALSE	7742
ENSMUST00000174751	H2-Aa	392.66	3.9406	1.52813e-10	6.7055e-10	FALSE	FALSE	279
ENSMUST00000045097	Gbp7	33.6577	3.93113	2.45858e-08	8.88078e-08	FALSE	FALSE	3575
ENSMUST00000077528	Klk1b22	19.993	3.9127	5.06284e-06	1.41921e-05	FALSE	FALSE	46
ENSMUST00000021011	Ccl7	99.7159	3.90449	1.32738e-23	1.30284e-22	FALSE	FALSE	435
ENSMUST00000040655	H2-Aa	425.061	3.89715	3.37649e-10	1.44178e-09	FALSE	FALSE	300
ENSMUST00000069142	Akr1cl	133.43	3.87786	1.8047e-06	5.34799e-06	FALSE	FALSE	578
ENSMUST00000159566	Akr1cl	107.497	3.87631	3.84732e-11	1.77146e-10	TRUE	FALSE	357
ENSMUST00000141188	Cd300c2	22.7401	3.87162	5.19068e-08	1.8176e-07	TRUE	TRUE	698
ENSMUST00000162800	Akr1cl	132.139	3.86288	2.04541e-06	6.02037e-06	FALSE	FALSE	578
ENSMUST00000021860	Ly86	70.0101	3.85724	1.06801e-17	7.76394e-17	FALSE	FALSE	414
ENSMUST00000016231	Fli1	25.7308	3.85407	1.79595e-08	6.58581e-08	FALSE	TRUE	1572
ENSMUST00000106240	Itgam	19.2273	3.85254	5.45105e-07	1.71712e-06	FALSE	FALSE	154
ENSMUST00000200928	Alox5ap	12.8131	3.84866	2.5254e-05	6.46928e-05	FALSE	FALSE	16
ENSMUST00000170799	Evi2a	28.4587	3.8422	3.50014e-09	1.37079e-08	FALSE	TRUE	543
ENSMUST00000102678	H2-T23	22.2886	3.83991	1.76276e-06	5.23038e-06	FALSE	TRUE	212
ENSMUST00000092163	Lyz2	1680.12	3.83704	2.29413e-16	1.53853e-15	FALSE	FALSE	790
ENSMUST00000092464	Cd300c2	22.2043	3.8349	7.68718e-08	2.64658e-07	FALSE	TRUE	167
ENSMUST00000046285	C1qa	627.808	3.82767	5.18128e-16	3.40392e-15	FALSE	FALSE	237
ENSMUST00000169652	Tifab	31.6303	3.82566	1.17353e-08	4.37885e-08	FALSE	TRUE	2481
ENSMUST00000111068	Ephx1	129.181	3.82518	8.63164e-06	2.3491e-05	FALSE	FALSE	225
ENSMUST00000036928	Ephx1	129.181	3.82518	8.63164e-06	2.3491e-05	FALSE	FALSE	225
ENSMUST00000079957	Fcer1g	47.2867	3.82281	7.01075e-13	3.70509e-12	FALSE	FALSE	293
ENSMUST00000041331	Scd1	94.8695	3.82235	3.88232e-05	9.70625e-05	FALSE	FALSE	3468
ENSMUST00000120355	Itgam	18.8473	3.82164	6.28344e-07	1.96402e-06	FALSE	FALSE	133
ENSMUST00000106242	Itgam	25.0616	3.81383	1.36987e-08	5.07512e-08	FALSE	FALSE	1113
ENSMUST00000064821	Itgam	25.0616	3.81383	1.36987e-08	5.07512e-08	FALSE	FALSE	1114
ENSMUST00000022124	Cd180	40.4714	3.81307	5.62333e-13	2.98657e-12	FALSE	FALSE	522
ENSMUST00000070532	Fabp3	227.428	3.80749	1.74541e-05	4.56539e-05	FALSE	FALSE	238
ENSMUST00000112164	Tlr7	18.6169	3.80327	1.60504e-06	4.78636e-06	FALSE	FALSE	122
ENSMUST00000032800	Tyrobp	145.13	3.80063	9.96182e-23	9.35441e-22	FALSE	FALSE	168
ENSMUST00000173372	Myo1f	27.9666	3.79313	5.59939e-08	1.95287e-07	TRUE	FALSE	1333
ENSMUST00000087605	Myo1f	27.9666	3.79313	5.59939e-08	1.95287e-07	FALSE	FALSE	387
ENSMUST00000049930	Tcf21	48.805	3.7837	1.38526e-07	4.64532e-07	FALSE	FALSE	456
ENSMUST00000112541	Cd163	79.4643	3.77775	2.13724e-21	1.89399e-20	FALSE	FALSE	923
ENSMUST00000160013	Gng2	45.9003	3.77651	2.79028e-10	1.20011e-09	FALSE	TRUE	3248
ENSMUST00000032234	Cd163	79.052	3.76968	4.05325e-21	3.54072e-20	FALSE	FALSE	954
ENSMUST00000097648	Ramp1	82.1618	3.76869	1.11863e-22	1.04707e-21	FALSE	FALSE	1835
ENSMUST00000074557	H2-Eb1	747.486	3.76431	5.11405e-10	2.15273e-09	FALSE	FALSE	312
ENSMUST00000055071	Ifi27l2a	39.3364	3.76212	7.27181e-11	3.27334e-10	FALSE	FALSE	143
ENSMUST00000061101	Tgfbr2	137.879	3.75896	1.6453e-23	1.60753e-22	FALSE	FALSE	6085
ENSMUST00000035014	Tgfbr2	137.879	3.75896	1.6453e-23	1.60753e-22	FALSE	FALSE	1449
ENSMUST00000034594	Il10ra	53.8545	3.75172	8.09145e-15	4.88307e-14	FALSE	FALSE	1693
ENSMUST00000151714	Clec4n	26.913	3.75076	6.2724e-09	2.40004e-08	TRUE	FALSE	1059
ENSMUST00000026012	Cyp17a1	606.528	3.74671	0.00018957	0.000427138	FALSE	FALSE	160
ENSMUST00000187606	Ly6e	29.9476	3.74553	2.73159e-07	8.88483e-07	FALSE	TRUE	63
ENSMUST00000099126	Mafb	310.735	3.74477	2.9606e-09	1.16695e-08	0	FALSE	2002
ENSMUST00000176808	Il10ra	53.572	3.74366	1.17039e-14	6.98077e-14	TRUE	FALSE	3039
ENSMUST00000015484	Cybb	158.28	3.74225	1.74311e-32	2.438e-31	FALSE	FALSE	2965
ENSMUST00000103236	Evi2a	26.5998	3.73834	1.69389e-08	6.22671e-08	FALSE	TRUE	551
ENSMUST00000193973	Fcer1g	47.6269	3.73639	5.48053e-13	2.91323e-12	FALSE	FALSE	342
ENSMUST00000112554	Clec4n	26.5298	3.72848	7.74399e-09	2.93832e-08	FALSE	FALSE	436
ENSMUST00000024118	Clec4n	26.5298	3.72848	7.74399e-09	2.93832e-08	FALSE	FALSE	434
ENSMUST00000112161	Tlr7	20.6603	3.72371	5.06913e-07	1.60061e-06	FALSE	TRUE	407
ENSMUST00000060719	Tlr7	20.6603	3.72371	5.06913e-07	1.60061e-06	FALSE	FALSE	405
ENSMUST00000185861	Ly6e	26.5216	3.723	4.8857e-07	1.54549e-06	FALSE	TRUE	14
ENSMUST00000117130	Clec4n	26.3999	3.72086	8.06775e-09	3.05638e-08	FALSE	FALSE	434
ENSMUST00000014743	Csf1	38.2921	3.71972	7.87393e-08	2.70669e-07	FALSE	FALSE	2111
ENSMUST00000191436	Ly6e	79.453	3.71632	6.8455e-12	3.35534e-11	FALSE	FALSE	618
ENSMUST00000187284	Ly6e	29.3079	3.71202	3.57405e-07	1.1487e-06	FALSE	TRUE	43
ENSMUST00000034874	Cyp11a1	253.599	3.71092	5.88217e-05	0.000143289	FALSE	TRUE	171
ENSMUST00000036618	Stab1	527.724	3.70803	2.44383e-52	6.22118e-51	FALSE	FALSE	134
ENSMUST00000118593	Csf1	32.1781	3.70693	4.00813e-07	1.28053e-06	FALSE	FALSE	2111
ENSMUST00000016168	Lbp	64.0644	3.69569	3.57104e-12	1.78616e-11	FALSE	FALSE	902
ENSMUST00000057021	Osr1	40.4864	3.68826	1.27249e-06	3.83632e-06	FALSE	FALSE	875
ENSMUST00000033979	Star	298.62	3.68697	4.28215e-05	0.000106386	FALSE	FALSE	3096
ENSMUST00000022169	Hexb	257.206	3.68199	4.56085e-31	6.09316e-30	FALSE	FALSE	198
ENSMUST00000111891	Arhgdib	43.0896	3.67863	4.45972e-10	1.88699e-09	FALSE	FALSE	126
ENSMUST00000105459	Vsir	22.869	3.67793	8.188e-08	2.81067e-07	FALSE	TRUE	354
ENSMUST00000124499	Lcp1	82.3933	3.67669	3.37478e-14	1.94887e-13	FALSE	FALSE	458
ENSMUST00000151698	Laptm5	255.707	3.67558	3.22928e-25	3.42984e-24	FALSE	FALSE	1591
ENSMUST00000068952	Wls	17.1325	3.67386	3.8745e-06	1.10105e-05	FALSE	FALSE	1663
ENSMUST00000114259	Ptgds	141.914	3.67324	0.000360573	0.000779296	FALSE	FALSE	129
ENSMUST00000102825	Ifit3	34.586	3.6686	8.4636e-07	2.60861e-06	FALSE	FALSE	464
ENSMUST00000078778	Lilrb4a	62.5312	3.66665	7.13036e-20	5.85705e-19	FALSE	FALSE	352
ENSMUST00000111892	Arhgdib	51.3929	3.66576	4.90525e-11	2.23787e-10	FALSE	FALSE	472
ENSMUST00000032344	Arhgdib	51.3929	3.66576	4.90525e-11	2.23787e-10	FALSE	FALSE	472
ENSMUST00000177425	C3	33.7912	3.66417	5.10416e-07	1.61094e-06	FALSE	0	6
ENSMUST00000038753	Sh3pxd2b	51.1321	3.65816	1.56575e-12	8.0519e-12	FALSE	FALSE	4612
ENSMUST00000020759	Efemp1	62.4344	3.65744	5.88425e-09	2.25897e-08	FALSE	FALSE	425
ENSMUST00000174191	Apoe	148.725	3.6537	3.81455e-22	3.49198e-21	FALSE	FALSE	219
ENSMUST00000114251	Ptgds	142.505	3.65034	0.000388519	0.000835452	FALSE	FALSE	162
ENSMUST00000105460	Vsir	70.2764	3.64794	1.54194e-16	1.04426e-15	FALSE	FALSE	3745
ENSMUST00000020301	Vsir	70.2764	3.64794	1.54194e-16	1.04426e-15	FALSE	FALSE	3745
ENSMUST00000050707	Vsig4	42.0846	3.64424	1.44432e-08	5.33959e-08	FALSE	FALSE	519
ENSMUST00000188866	Ly6e	81.183	3.63972	8.22142e-12	4.0072e-11	FALSE	TRUE	1190
ENSMUST00000169343	Ly6e	81.183	3.63972	8.22142e-12	4.0072e-11	FALSE	TRUE	1192
ENSMUST00000051698	Ly6e	81.183	3.63972	8.22142e-12	4.0072e-11	FALSE	TRUE	1192
ENSMUST00000035799	Fgl2	386.751	3.6377	3.89975e-09	1.52153e-08	FALSE	FALSE	2414
ENSMUST00000033000	Il21r	25.1968	3.63398	3.4429e-06	9.84972e-06	FALSE	FALSE	579
ENSMUST00000094681	Wipf1	30.6703	3.63296	9.51365e-08	3.24514e-07	FALSE	TRUE	2800
ENSMUST00000032342	Mgp	169.788	3.63148	9.30541e-21	7.99209e-20	FALSE	FALSE	209
ENSMUST00000023339	Gcsam	77.7403	3.63126	6.40659e-20	5.2734e-19	FALSE	FALSE	2726
ENSMUST00000188042	Ly6e	36.1307	3.62954	8.64456e-08	2.96046e-07	FALSE	TRUE	113
ENSMUST00000100721	NA	118.95	3.6282	6.68296e-21	5.77815e-20	FALSE	FALSE	1625
ENSMUST00000101148	Nlrp3	35.768	3.62571	6.88293e-09	2.62285e-08	FALSE	FALSE	693
ENSMUST00000079476	Nlrp3	35.768	3.62571	6.88293e-09	2.62285e-08	FALSE	FALSE	692
ENSMUST00000032259	Cd69	27.5696	3.62392	1.31796e-06	3.96613e-06	FALSE	FALSE	936
ENSMUST00000015234	Ptgds	142.848	3.62039	0.000468555	0.000995957	FALSE	FALSE	162
ENSMUST00000190810	Ly6e	22.0259	3.62008	3.30961e-06	9.48836e-06	0	TRUE	0
ENSMUST00000164163	Sla	19.1286	3.61968	8.36129e-06	2.28009e-05	FALSE	TRUE	1723
ENSMUST00000081035	Mpeg1	399.061	3.61779	1.05283e-31	1.43861e-30	FALSE	FALSE	1942
ENSMUST00000191127	Ly6e	21.8846	3.61009	4.04738e-06	1.14725e-05	0	FALSE	0
ENSMUST00000145303	Lcp1	138.609	3.60918	1.71486e-18	1.30517e-17	FALSE	TRUE	1504
ENSMUST00000131802	Lcp1	138.609	3.60918	1.71486e-18	1.30517e-17	FALSE	TRUE	1478
ENSMUST00000031320	Pf4	35.5981	3.6067	4.54927e-11	2.08228e-10	FALSE	FALSE	123
ENSMUST00000003843	Man1a	43.7434	3.59997	1.43322e-09	5.82293e-09	FALSE	FALSE	2652
ENSMUST00000105287	Dcn	919.034	3.59936	7.87211e-10	3.26152e-09	FALSE	FALSE	488
ENSMUST00000163448	Dcn	874.64	3.59777	5.50389e-10	2.31369e-09	FALSE	TRUE	488
ENSMUST00000112551	Sat1	27.1867	3.59607	1.77643e-08	6.5194e-08	FALSE	FALSE	182
ENSMUST00000171690	A830018L16Rik	21.7816	3.59474	7.75824e-08	2.66956e-07	FALSE	TRUE	4827
ENSMUST00000082430	Gpx3	177.383	3.59361	2.21766e-06	6.50298e-06	FALSE	TRUE	719
ENSMUST00000032944	Gdpd3	53.4961	3.59132	1.95879e-12	9.97647e-12	FALSE	FALSE	18
ENSMUST00000026318	Sat1	27.0455	3.58792	2.30215e-08	8.34058e-08	FALSE	FALSE	365
ENSMUST00000001327	Itgb7	53.7331	3.58387	2.8276e-06	8.19244e-06	FALSE	FALSE	165
ENSMUST00000174710	Apoe	150.263	3.58352	7.16456e-22	6.47365e-21	FALSE	FALSE	235
ENSMUST00000000193	Ccl2	80.8265	3.58275	2.59094e-21	2.28624e-20	FALSE	FALSE	275
ENSMUST00000020321	Plek	144.956	3.58172	6.03582e-37	9.83909e-36	FALSE	TRUE	2686
ENSMUST00000047737	Irf8	42.7181	3.57203	3.8764e-08	1.37597e-07	FALSE	FALSE	1519
ENSMUST00000043069	Cyth4	140.804	3.56978	1.29952e-20	1.11066e-19	FALSE	FALSE	1455
ENSMUST00000011623	Dennd1c	36.8286	3.56915	1.94733e-07	6.42883e-07	FALSE	FALSE	55
ENSMUST00000026211	Cyp2c23	711.366	3.56572	7.89648e-75	3.44737e-73	FALSE	FALSE	419
ENSMUST00000003512	Fcgrt	230.009	3.56338	4.36764e-26	4.81027e-25	FALSE	FALSE	256
ENSMUST00000108702	Pmp22	63.889	3.56155	2.0704e-16	1.39066e-15	FALSE	FALSE	1131
ENSMUST00000018361	Pmp22	63.7591	3.55836	2.30992e-16	1.54893e-15	FALSE	FALSE	1132
ENSMUST00000026911	Ccr1	34.2621	3.55601	4.45762e-09	1.72986e-08	FALSE	TRUE	1300
ENSMUST00000045756	S100a10	55.6713	3.55353	5.70967e-10	2.39586e-09	FALSE	FALSE	239
ENSMUST00000094141	Folr2	92.4751	3.54653	2.22869e-23	2.16161e-22	FALSE	FALSE	187
ENSMUST00000054002	Socs3	448.307	3.53787	3.44473e-11	1.59346e-10	FALSE	FALSE	1474
ENSMUST00000102881	Plek	148.662	3.53756	3.80333e-36	6.03918e-35	FALSE	FALSE	2944
ENSMUST00000176438	Zeb2	57.4308	3.53546	2.65704e-12	1.34139e-11	FALSE	FALSE	4941
ENSMUST00000073043	Cxcl12	26.15	3.53408	3.1144e-06	8.96513e-06	FALSE	FALSE	5188
ENSMUST00000170612	S100a10	44.3187	3.53223	3.79254e-08	1.34774e-07	FALSE	FALSE	46
ENSMUST00000020702	Igfbp3	54.0902	3.53215	5.64557e-09	2.17137e-08	FALSE	FALSE	1435
ENSMUST00000120633	Fmnl3	1184.89	3.53156	2.0652e-172	5.7568e-170	FALSE	FALSE	1059
ENSMUST00000102680	Wipf1	28.7348	3.53111	2.02187e-07	6.66661e-07	FALSE	FALSE	2371
ENSMUST00000013949	Birc3	31.3361	3.52981	4.03319e-09	1.57238e-08	FALSE	FALSE	564
ENSMUST00000081224	Fmnl3	1164.9	3.5297	3.7324e-166	9.3311e-164	FALSE	FALSE	1059
ENSMUST00000017604	Cyba	106.305	3.52471	3.07853e-19	2.43963e-18	FALSE	FALSE	102
ENSMUST00000088233	Fmnl3	1191.28	3.5227	2.6593e-173	7.4876e-171	FALSE	FALSE	1156
ENSMUST00000038845	Cd53	113.233	3.51566	2.95515e-22	2.71934e-21	FALSE	TRUE	883
ENSMUST00000027941	Atf3	244.803	3.51532	5.79695e-43	1.14198e-41	FALSE	TRUE	1186
ENSMUST00000001008	Ccl3	121.558	3.51494	1.4144e-19	1.13998e-18	FALSE	FALSE	409
ENSMUST00000008016	Id3	48.7484	3.51217	2.08638e-09	8.34942e-09	FALSE	TRUE	536
ENSMUST00000080880	Dab2	112.666	3.5075	2.16208e-26	2.41121e-25	FALSE	FALSE	1929
ENSMUST00000003635	Ier3	163.778	3.50658	8.55049e-29	1.04928e-27	FALSE	FALSE	613
ENSMUST00000110664	Dab2	112.537	3.50568	2.16302e-26	2.41177e-25	FALSE	FALSE	1929
ENSMUST00000022428	Rnase4	135.736	3.50314	4.64526e-24	4.66955e-23	FALSE	FALSE	884
ENSMUST00000060013	Gm6377	51.2151	3.50276	3.47285e-15	2.15867e-14	FALSE	FALSE	1713
ENSMUST00000030317	Pdpn	38.2641	3.50194	1.31756e-09	5.36747e-09	FALSE	FALSE	989
ENSMUST00000060655	Nod1	25.3072	3.49823	3.58428e-08	1.27715e-07	FALSE	TRUE	988
ENSMUST00000168172	Nod1	25.1805	3.4903	3.73591e-08	1.32872e-07	FALSE	TRUE	988
ENSMUST00000001792	Il16	104.091	3.48988	2.41188e-16	1.61438e-15	FALSE	FALSE	1064
ENSMUST00000169895	Rnase4	134.307	3.48652	5.99904e-24	5.99689e-23	FALSE	TRUE	884
ENSMUST00000019074	Ccl4	35.5384	3.4819	7.85061e-09	2.97675e-08	FALSE	FALSE	302
ENSMUST00000195117	Atf3	239.034	3.47787	3.00047e-42	5.79508e-41	FALSE	FALSE	1186
ENSMUST00000199947	Sparcl1	108.501	3.47756	1.61811e-10	7.08692e-10	0	TRUE	0
ENSMUST00000168818	C5ar1	15.1173	3.4772	9.71275e-06	2.62555e-05	FALSE	FALSE	1293
ENSMUST00000034351	Rrad	14.875	3.46988	2.98354e-05	7.57262e-05	FALSE	FALSE	381
ENSMUST00000041708	Gpr34	30.2495	3.46873	6.02166e-08	2.09529e-07	FALSE	TRUE	495
ENSMUST00000021674	Fos	1452.4	3.46232	9.07101e-10	3.73934e-09	FALSE	FALSE	815
ENSMUST00000052172	Cxcr4	59.8204	3.46086	5.28063e-17	3.6781e-16	FALSE	FALSE	644
ENSMUST00000031668	Col1a2	404.5	3.45905	1.28418e-10	5.66713e-10	FALSE	FALSE	882
ENSMUST00000128110	Pltp	17.4382	3.45778	6.51522e-06	1.80296e-05	0	FALSE	0
ENSMUST00000040622	P2ry13	46.4703	3.45146	2.5691e-10	1.10694e-09	FALSE	FALSE	1450
ENSMUST00000050770	C5ar1	14.8576	3.44983	1.37195e-05	3.63909e-05	FALSE	FALSE	1295
ENSMUST00000021282	Pfas	830.115	3.44755	1.7279e-161	4.0474e-159	FALSE	FALSE	2266
ENSMUST00000164050	Hcls1	24.6207	3.44605	3.72737e-07	1.19543e-06	TRUE	0	510
ENSMUST00000125094	Gpx3	41.6709	3.44062	1.30796e-07	4.39853e-07	0	TRUE	0
ENSMUST00000163924	Pspc1	2098.66	3.43837	5.3658e-248	3.9886e-245	FALSE	FALSE	1305
ENSMUST00000030336	Tnfrsf1b	110.232	3.43808	1.07251e-18	8.27917e-18	FALSE	FALSE	2324
ENSMUST00000034148	Il15	43.786	3.42595	2.26315e-11	1.06348e-10	FALSE	TRUE	277
ENSMUST00000135014	A830018L16Rik	21.9953	3.4237	1.02794e-07	3.49266e-07	FALSE	TRUE	5287
ENSMUST00000108700	Pmp22	21.8322	3.41792	4.36603e-07	1.38978e-06	FALSE	FALSE	151
ENSMUST00000031249	Sparcl1	444.635	3.41767	5.17598e-08	1.81268e-07	FALSE	FALSE	438
ENSMUST00000078019	Dab2	89.1626	3.41183	5.73023e-22	5.20548e-21	FALSE	FALSE	1936
ENSMUST00000043183	Ces2g	38.8148	3.41148	1.70954e-07	5.67945e-07	FALSE	FALSE	1106
ENSMUST00000145610	Il16	84.3163	3.40995	2.71857e-13	1.47303e-12	FALSE	FALSE	1041
ENSMUST00000072217	Ggt5	31.1843	3.40917	2.34331e-07	7.67655e-07	FALSE	FALSE	2318
ENSMUST00000024866	Xdh	118.346	3.40914	1.1273e-14	6.73312e-14	FALSE	FALSE	525
ENSMUST00000202625	Pf4	28.9845	3.40636	5.22204e-09	2.01445e-08	FALSE	FALSE	108
ENSMUST00000045075	Cd300ld	33.6735	3.40525	1.31033e-10	5.77799e-10	FALSE	FALSE	1867
ENSMUST00000002180	Spi1	36.0863	3.4012	1.12334e-09	4.60252e-09	FALSE	TRUE	362
ENSMUST00000096492	Gpr34	28.9573	3.40006	8.56939e-08	2.93599e-07	FALSE	TRUE	497
ENSMUST00000029034	Pmp2	271.685	3.38887	1.01269e-66	3.74387e-65	FALSE	FALSE	899
ENSMUST00000039026	Apln	61.6213	3.38609	8.11909e-07	2.507e-06	FALSE	FALSE	2567
ENSMUST00000071985	Slco4c1	18.9875	3.3845	8.75145e-06	2.3802e-05	FALSE	FALSE	2677
ENSMUST00000025636	Ms4a8a	28.6743	3.38376	1.27225e-08	4.7301e-08	FALSE	FALSE	202
ENSMUST00000161040	Dab2	16.5499	3.38261	5.26028e-06	1.47182e-05	FALSE	FALSE	224
ENSMUST00000128791	Ctsc	47.4826	3.38214	3.61903e-12	1.80919e-11	0	TRUE	0
ENSMUST00000192880	Cfh	28.3522	3.38086	1.33081e-08	4.93991e-08	FALSE	FALSE	1618
ENSMUST00000110663	Dab2	70.8231	3.37895	1.23687e-18	9.49666e-18	FALSE	FALSE	852
ENSMUST00000090746	Hmgcs2	269.904	3.37467	1.71505e-06	5.09804e-06	FALSE	FALSE	1714
ENSMUST00000068415	Zeb2	28.1927	3.37379	3.1439e-07	1.01637e-06	FALSE	TRUE	1450
ENSMUST00000103010	Lyn	30.6109	3.36958	9.52328e-09	3.58514e-08	FALSE	FALSE	1668
ENSMUST00000041377	Lyn	30.6109	3.36958	9.52328e-09	3.58514e-08	FALSE	FALSE	1669
ENSMUST00000161812	Dab2	70.2841	3.36691	2.41617e-18	1.82054e-17	FALSE	FALSE	872
ENSMUST00000117399	Msn	312.423	3.36405	1.63802e-33	2.36764e-32	FALSE	FALSE	1918
ENSMUST00000039909	Fxyd1	32.8439	3.36135	2.7009e-06	7.84533e-06	FALSE	TRUE	167
ENSMUST00000199609	P2ry12	16.1612	3.35974	1.24042e-05	3.30687e-05	FALSE	TRUE	848
ENSMUST00000149324	Gpx3	39.6267	3.35648	2.42328e-07	7.92687e-07	0	TRUE	0
ENSMUST00000188995	Ms4a4a	65.7334	3.3535	8.45029e-13	4.43392e-12	0	TRUE	0
ENSMUST00000166121	Phf11b	23.3948	3.35269	3.36849e-07	1.08538e-06	FALSE	FALSE	317
ENSMUST00000028229	Zeb2	27.795	3.35137	4.54187e-07	1.44279e-06	FALSE	FALSE	1450
ENSMUST00000153560	Il16	20.9231	3.34446	1.96573e-06	5.79716e-06	TRUE	FALSE	1757
ENSMUST00000077946	Dock10	16.0596	3.34438	2.51422e-05	6.44302e-05	FALSE	0	634
ENSMUST00000053640	Adrb2	55.7417	3.34341	9.18355e-12	4.45862e-11	0	FALSE	679
ENSMUST00000120541	Hmgcs2	224.826	3.34282	3.15375e-06	9.06952e-06	FALSE	FALSE	948
ENSMUST00000108110	Fxyd1	32.4607	3.34277	3.0299e-06	8.74086e-06	FALSE	FALSE	166
ENSMUST00000071697	Fxyd1	32.4607	3.34277	3.0299e-06	8.74086e-06	FALSE	FALSE	120
ENSMUST00000051241	Zfp36	1533.25	3.34238	8.10246e-14	4.54302e-13	FALSE	TRUE	774
ENSMUST00000053175	Vstm4	142.679	3.33864	5.62026e-21	4.87596e-20	FALSE	FALSE	1625
ENSMUST00000026427	Esyt1	126.271	3.33832	1.04327e-12	5.43727e-12	FALSE	FALSE	655
ENSMUST00000144725	Myo1g	20.7278	3.33693	6.79998e-06	1.87691e-05	TRUE	FALSE	2670
ENSMUST00000003459	Myo1g	20.7278	3.33693	6.79998e-06	1.87691e-05	FALSE	FALSE	128
ENSMUST00000095712	Slc5a7	13.6845	3.33601	4.52529e-05	0.000112052	FALSE	TRUE	2924
ENSMUST00000040772	Fermt3	80.6905	3.33567	3.60592e-16	2.38838e-15	FALSE	FALSE	383
ENSMUST00000050360	P2ry12	15.9015	3.33416	1.50873e-05	3.97898e-05	FALSE	FALSE	850
ENSMUST00000115268	Csf1r	612.805	3.33408	5.43672e-44	1.10741e-42	FALSE	FALSE	1669
ENSMUST00000089042	Ifnar2	18.3297	3.33141	1.53463e-05	4.04214e-05	FALSE	FALSE	1622
ENSMUST00000023693	Ifnar2	18.3297	3.33141	1.53463e-05	4.04214e-05	FALSE	FALSE	1175
ENSMUST00000105470	Man1a	23.0544	3.32992	1.92199e-06	5.67598e-06	FALSE	FALSE	427
ENSMUST00000025523	Csf1r	610.505	3.32812	3.52355e-44	7.23795e-43	FALSE	TRUE	654
ENSMUST00000026148	Cbr2	110.068	3.32692	2.27369e-24	2.31564e-23	FALSE	FALSE	233
ENSMUST00000141483	Col1a2	31.8748	3.32478	1.54557e-07	5.15775e-07	0	TRUE	0
ENSMUST00000059193	F2r	52.6741	3.32318	3.25021e-06	9.3272e-06	FALSE	FALSE	1930
ENSMUST00000109104	Maf	138.258	3.31764	5.62448e-17	3.9093e-16	0	FALSE	4316
ENSMUST00000152463	Sat1	31.7786	3.31513	8.40476e-09	3.18016e-08	TRUE	FALSE	775
ENSMUST00000064922	Junb	1104.61	3.31505	5.05071e-13	2.69143e-12	0	FALSE	485
ENSMUST00000064679	Rab7b	34.1837	3.31405	2.51741e-10	1.08576e-09	FALSE	FALSE	3742
ENSMUST00000023611	Adamts5	289.346	3.31097	8.76358e-07	2.69606e-06	FALSE	TRUE	4440
ENSMUST00000085314	Nin	22.393	3.30637	4.85078e-07	1.53488e-06	FALSE	FALSE	3312
ENSMUST00000025581	Ms4a4d	45.1865	3.3059	1.86395e-08	6.82171e-08	FALSE	FALSE	450
ENSMUST00000196583	P2ry12	15.5037	3.2943	2.14988e-05	5.5615e-05	FALSE	FALSE	937
ENSMUST00000170388	P2ry12	15.5037	3.2943	2.14988e-05	5.5615e-05	FALSE	FALSE	849
ENSMUST00000162443	C1s1	98.7006	3.29092	1.398e-10	6.15192e-10	FALSE	FALSE	596
ENSMUST00000160505	C1s1	98.7006	3.29092	1.398e-10	6.15192e-10	FALSE	TRUE	599
ENSMUST00000025419	Ppic	13.4905	3.2898	4.86444e-05	0.000119891	FALSE	FALSE	596
ENSMUST00000102642	Ube2l6	26.8007	3.28799	7.71726e-07	2.38861e-06	FALSE	FALSE	1020
ENSMUST00000178465	Fmo6	22.3828	3.28348	4.09151e-07	1.30583e-06	0	TRUE	0
ENSMUST00000075433	Cxcl2	33.3197	3.28061	1.08958e-08	4.07924e-08	FALSE	FALSE	734
ENSMUST00000169489	Bgn	75.7551	3.27874	4.32552e-11	1.98263e-10	TRUE	FALSE	325
ENSMUST00000024708	Tnfrsf21	199.723	3.27768	5.91937e-28	7.04086e-27	FALSE	TRUE	1216
ENSMUST00000120135	Syk	48.846	3.27662	5.69632e-14	3.22734e-13	FALSE	TRUE	2997
ENSMUST00000073713	Klk1b24	69.1497	3.27582	8.40744e-07	2.59216e-06	FALSE	FALSE	49
ENSMUST00000025263	Tnf	59.7044	3.27508	1.2365e-16	8.42213e-16	FALSE	FALSE	764
ENSMUST00000055087	Syk	48.7047	3.27204	6.79962e-14	3.82753e-13	FALSE	FALSE	2987
ENSMUST00000189488	Ccdc162	53.0705	3.27052	6.73952e-14	3.79523e-13	FALSE	FALSE	443
ENSMUST00000129727	Lrp1	40.1003	3.26979	1.08655e-07	3.68217e-07	TRUE	0	637
ENSMUST00000154270	Emp1	61.898	3.26857	3.65908e-15	2.27291e-14	TRUE	FALSE	2501
ENSMUST00000000769	Serpinf1	43.8805	3.26795	2.02788e-08	7.39884e-08	FALSE	TRUE	365
ENSMUST00000165774	Gbp2	30.7544	3.26759	1.31196e-07	4.41092e-07	FALSE	FALSE	515
ENSMUST00000033683	Rps4x	192.055	3.26698	9.46233e-17	6.49741e-16	FALSE	FALSE	89
ENSMUST00000108701	Pmp22	19.8346	3.2664	1.43691e-06	4.3057e-06	FALSE	FALSE	69
ENSMUST00000020323	Avpr1a	34.9344	3.26515	1.68251e-06	5.00588e-06	FALSE	FALSE	1092
ENSMUST00000098458	Il20rb	101.416	3.26463	1.06621e-26	1.20711e-25	FALSE	TRUE	1406
ENSMUST00000095328	Cyp4v3	21.8575	3.25829	2.71421e-06	7.88235e-06	FALSE	FALSE	1992
ENSMUST00000138661	Serpinf1	21.8146	3.25459	1.63596e-05	4.29321e-05	0	TRUE	0
ENSMUST00000127206	Rgs2	147.316	3.25365	5.60797e-17	3.8988e-16	FALSE	FALSE	2342
ENSMUST00000066912	Iigp1	21.7793	3.25225	1.38302e-06	4.15272e-06	FALSE	FALSE	1574
ENSMUST00000167924	Tnf	58.7968	3.25064	2.02805e-16	1.3627e-15	FALSE	FALSE	638
ENSMUST00000032330	Emp1	60.9758	3.24462	7.89155e-15	4.7676e-14	FALSE	FALSE	2033
ENSMUST00000000696	Cd52	43.5661	3.24421	7.73311e-07	2.39339e-06	FALSE	FALSE	191
ENSMUST00000156255	Pltp	21.7545	3.23714	1.92411e-06	5.68194e-06	0	TRUE	0
ENSMUST00000033664	Il2rg	23.5122	3.23406	1.94813e-05	5.06639e-05	FALSE	TRUE	474
ENSMUST00000196309	Vcam1	62.6135	3.23378	2.4954e-06	7.28103e-06	0	TRUE	0
ENSMUST00000027754	Ncf2	30.1326	3.23337	2.33549e-08	8.45369e-08	FALSE	FALSE	876
ENSMUST00000102840	Ass1	101.524	3.23218	0.000488846	0.00103612	FALSE	FALSE	255
ENSMUST00000000080	Klf6	709.262	3.22976	7.26576e-38	1.22673e-36	FALSE	FALSE	3111
ENSMUST00000033741	Bgn	178.231	3.22706	3.59893e-16	2.38432e-15	FALSE	FALSE	1137
ENSMUST00000168902	Serpinf1	40.5413	3.22548	8.44921e-08	2.8957e-07	TRUE	FALSE	801
ENSMUST00000114233	Htra3	32.2499	3.22162	1.13273e-06	3.43429e-06	FALSE	TRUE	683
ENSMUST00000018918	Cd68	88.9815	3.20684	3.19316e-20	2.67657e-19	FALSE	FALSE	158
ENSMUST00000006235	Ctsb	1574.29	3.20452	2.18126e-67	8.19996e-66	FALSE	FALSE	3594
ENSMUST00000032260	Clec2d	31.7991	3.20304	1.69738e-05	4.44707e-05	FALSE	FALSE	523
ENSMUST00000021822	Ogn	178.85	3.20188	2.62844e-06	7.6452e-06	FALSE	FALSE	1518
ENSMUST00000111977	Cfh	50.4994	3.19717	8.85054e-13	4.63738e-12	FALSE	FALSE	468
ENSMUST00000195576	Fmo6	23.241	3.19538	2.38791e-07	7.81761e-07	TRUE	FALSE	1431
ENSMUST00000042081	C3ar1	158.027	3.1951	4.60436e-35	7.03462e-34	FALSE	TRUE	2685
ENSMUST00000123238	Cfh	50.3695	3.19305	1.0382e-12	5.41283e-12	TRUE	FALSE	867
ENSMUST00000111976	Cfh	50.3695	3.19305	1.0382e-12	5.41283e-12	FALSE	FALSE	471
ENSMUST00000066859	Cfh	50.3695	3.19305	1.0382e-12	5.41283e-12	FALSE	FALSE	467
ENSMUST00000024988	C3	544.285	3.19239	2.438e-06	7.12099e-06	FALSE	FALSE	43
ENSMUST00000111907	Emp1	61.0716	3.19014	3.24987e-14	1.87966e-13	FALSE	TRUE	2033
ENSMUST00000060174	P2ry6	121.093	3.18368	4.38711e-23	4.18588e-22	FALSE	TRUE	534
ENSMUST00000144086	Ncf1	25.0332	3.17787	4.15918e-08	1.47194e-07	FALSE	FALSE	1690
ENSMUST00000111275	Ncf1	25.0332	3.17787	4.15918e-08	1.47194e-07	FALSE	FALSE	1490
ENSMUST00000016094	Ncf1	25.0332	3.17787	4.15918e-08	1.47194e-07	FALSE	FALSE	1490
ENSMUST00000100747	Hvcn1	20.5185	3.1684	2.94247e-06	8.50182e-06	FALSE	TRUE	1625
ENSMUST00000072602	Hvcn1	20.5185	3.1684	2.94247e-06	8.50182e-06	FALSE	TRUE	1625
ENSMUST00000186568	Ncf2	31.0119	3.16734	1.34649e-08	4.99293e-08	FALSE	TRUE	877
ENSMUST00000022507	Pspc1	2226.35	3.16646	6.5083e-224	3.9015e-221	FALSE	FALSE	2385
ENSMUST00000117394	Taok2	4217.54	3.16002	3.3009e-184	1.1019e-181	FALSE	FALSE	429
ENSMUST00000200681	Cxcl2	41.3453	3.15923	1.22318e-09	4.99981e-09	FALSE	FALSE	1494
ENSMUST00000191747	Mbnl1	26.7916	3.1576	4.95379e-06	1.38997e-05	FALSE	TRUE	3020
ENSMUST00000188475	Ramp1	16.6098	3.15682	1.31636e-05	3.49779e-05	FALSE	FALSE	346
ENSMUST00000126391	Cxcl16	119.263	3.15386	1.60247e-28	1.94255e-27	TRUE	0	565
ENSMUST00000110227	Siglec1	55.0745	3.13984	2.81567e-12	1.41852e-11	FALSE	TRUE	323
ENSMUST00000108176	Nfkbid	28.3328	3.13842	1.35155e-08	5.01092e-08	FALSE	FALSE	559
ENSMUST00000046177	Nfkbid	28.203	3.13101	1.42326e-08	5.26383e-08	FALSE	FALSE	559
ENSMUST00000132932	Gpt2	38.3556	3.12887	4.12874e-06	1.16942e-05	TRUE	TRUE	2647
ENSMUST00000091967	Bin1	50.3673	3.12677	2.10234e-12	1.06842e-11	FALSE	FALSE	494
ENSMUST00000126359	Trf	32.1376	3.12507	4.7987e-08	1.68574e-07	0	TRUE	0
ENSMUST00000106333	Sez6l2	319.616	3.1247	9.01458e-61	2.83774e-59	FALSE	FALSE	514
ENSMUST00000182538	Rnasel	38.4932	3.1239	3.86486e-10	1.64277e-09	FALSE	TRUE	1931
ENSMUST00000139867	Gsn	98.9717	3.11959	5.10159e-15	3.13507e-14	0	TRUE	0
ENSMUST00000034187	Mmp2	30.0444	3.11794	7.39837e-07	2.29361e-06	FALSE	FALSE	755
ENSMUST00000034146	Ucp1	22.1027	3.11755	6.28574e-07	1.96462e-06	FALSE	FALSE	481
ENSMUST00000131829	Nrk	35.8266	3.11681	5.5104e-07	1.73484e-06	TRUE	FALSE	3156
ENSMUST00000106335	Sez6l2	319.594	3.11377	2.50384e-59	7.59048e-58	FALSE	FALSE	524
ENSMUST00000065433	Ikzf1	31.8645	3.11234	4.59299e-07	1.45845e-06	FALSE	TRUE	2531
ENSMUST00000106332	Sez6l2	306.821	3.11153	2.7967e-60	8.69096e-59	FALSE	FALSE	188
ENSMUST00000112645	Trf	87.6759	3.10854	1.40795e-14	8.34682e-14	FALSE	FALSE	188
ENSMUST00000021641	Tshz3	19.7304	3.10548	5.01213e-06	1.40535e-05	FALSE	FALSE	1720
ENSMUST00000099087	Mbnl1	33.8173	3.0989	1.82959e-06	5.41658e-06	FALSE	TRUE	3389
ENSMUST00000192607	Mbnl1	27.6238	3.09142	6.08646e-06	1.69186e-05	FALSE	FALSE	3044
ENSMUST00000046290	Lpcat2	54.8797	3.09054	7.25904e-11	3.26786e-10	FALSE	FALSE	1060
ENSMUST00000022787	Slc7a8	287.539	3.08924	5.9626e-16	3.89838e-15	FALSE	FALSE	1878
ENSMUST00000017288	Rnd3	35.3649	3.0889	2.23509e-08	8.11132e-08	FALSE	FALSE	1856
ENSMUST00000023610	Adamts1	70.5621	3.08868	2.67736e-12	1.35067e-11	FALSE	TRUE	1574
ENSMUST00000034230	Cx3cl1	23.5687	3.08241	2.90742e-06	8.40621e-06	FALSE	FALSE	1871
ENSMUST00000026886	Itih5	125.67	3.08043	1.08786e-11	5.24095e-11	FALSE	FALSE	4946
ENSMUST00000194069	Mbnl1	33.4195	3.07979	2.52874e-06	7.37289e-06	FALSE	TRUE	3395
ENSMUST00000138325	Lamc3	142.915	3.07967	2.62489e-05	6.71274e-05	0	TRUE	0
ENSMUST00000027606	Rgs2	44.9744	3.07552	5.69468e-09	2.18935e-08	TRUE	FALSE	530
ENSMUST00000103122	Tgm2	103.258	3.07534	4.91069e-12	2.43049e-11	FALSE	FALSE	1399
ENSMUST00000043400	Asprv1	94.8016	3.0751	3.85467e-17	2.7055e-16	0	FALSE	517
ENSMUST00000110815	Cd34	111.83	3.07476	9.20647e-12	4.46897e-11	FALSE	FALSE	1485
ENSMUST00000076700	Ikzf1	33.1162	3.07474	3.55663e-07	1.1433e-06	FALSE	FALSE	3345
ENSMUST00000035158	Trf	93.5652	3.07401	1.05381e-14	6.31106e-14	FALSE	FALSE	249
ENSMUST00000193517	Mbnl1	33.163	3.06736	2.80654e-06	8.13606e-06	FALSE	FALSE	3387
ENSMUST00000027137	Slc40a1	116.593	3.06731	2.15314e-24	2.19407e-23	FALSE	FALSE	1338
ENSMUST00000070690	Ptafr	48.5206	3.06568	2.15954e-10	9.36049e-10	FALSE	FALSE	2357
ENSMUST00000098121	Gm13305	19.3358	3.06498	2.70287e-06	7.85063e-06	FALSE	FALSE	354
ENSMUST00000061829	Cd14	128.864	3.06441	6.46854e-15	3.93906e-14	FALSE	FALSE	226
ENSMUST00000099623	Ano3	27.1549	3.06256	2.01826e-07	6.6551e-07	FALSE	TRUE	2939
ENSMUST00000016638	Cd34	110.919	3.06155	1.23662e-11	5.92842e-11	FALSE	FALSE	1158
ENSMUST00000153527	Rgs2	27.0455	3.05696	3.06576e-07	9.92256e-07	FALSE	FALSE	185
ENSMUST00000142893	Cxcr4	36.8428	3.05631	3.58144e-10	1.52638e-09	0	TRUE	0
ENSMUST00000165296	Trf	26.9152	3.05388	3.98791e-07	1.27458e-06	0	TRUE	0
ENSMUST00000026917	Nrp1	216.367	3.05189	6.06138e-27	6.9133e-26	FALSE	FALSE	549
ENSMUST00000022368	Plau	84.5139	3.04763	4.08493e-18	3.03849e-17	FALSE	FALSE	935
ENSMUST00000129997	Grn	63.1963	3.04417	2.68793e-15	1.68411e-14	0	TRUE	0
ENSMUST00000086399	Icam1	131.879	3.04394	1.57237e-22	1.46294e-21	FALSE	FALSE	871
ENSMUST00000196449	Vcam1	123.563	3.04154	0.000759162	0.00155829	FALSE	FALSE	1404
ENSMUST00000194201	Mbnl1	26.734	3.03859	7.48587e-06	2.05393e-05	FALSE	FALSE	2810
ENSMUST00000107094	Jun	1230.41	3.03467	5.56199e-33	7.90418e-32	0	FALSE	1233
ENSMUST00000019064	Cxcl16	190.9	3.03448	5.71669e-39	1.0019e-37	FALSE	FALSE	1421
ENSMUST00000164377	Trf	30.5064	3.03252	7.52202e-08	2.59214e-07	TRUE	FALSE	358
ENSMUST00000095360	Igf1	239.264	3.02266	1.24194e-17	8.98961e-17	FALSE	FALSE	6308
ENSMUST00000168162	Pdgfra	128.069	3.01877	1.13227e-11	5.44643e-11	FALSE	TRUE	3101
ENSMUST00000000476	Pdgfra	127.689	3.01396	1.09952e-11	5.29484e-11	FALSE	TRUE	3115
ENSMUST00000032473	Iigp1	22.4241	3.01314	3.94851e-06	1.12099e-05	FALSE	FALSE	1574
ENSMUST00000049149	Lrp1	755.811	3.01256	2.51199e-09	9.97601e-09	FALSE	FALSE	789
ENSMUST00000160134	Dab2	22.4176	3.01098	1.37077e-06	4.11661e-06	FALSE	FALSE	411
ENSMUST00000038275	Mylip	71.0125	3.00673	4.03284e-16	2.66545e-15	FALSE	FALSE	1512
ENSMUST00000153314	Gstm1	535.704	3.00126	0.000208552	0.000466938	FALSE	0	298
ENSMUST00000143780	Ctsa	14.9023	2.99866	4.64361e-05	0.000114844	0	TRUE	0
ENSMUST00000076922	Trim30a	50.0675	2.99814	2.16998e-08	7.88738e-08	FALSE	TRUE	2052
ENSMUST00000051504	Ecm2	88.4684	2.9945	8.82179e-10	3.64011e-09	FALSE	FALSE	1358
ENSMUST00000004140	Gstm1	654.033	2.99344	0.000213666	0.000477584	FALSE	FALSE	434
ENSMUST00000025239	Bin1	52.0285	2.99342	4.41508e-12	2.19377e-11	FALSE	FALSE	494
ENSMUST00000127820	Egr2	35.3122	2.99094	1.85468e-09	7.4618e-09	FALSE	TRUE	1200
ENSMUST00000020692	Btg2	621.323	2.99033	1.8625e-29	2.34072e-28	FALSE	FALSE	2199
ENSMUST00000126593	Gstm1	518.328	2.98812	0.000180411	0.000407978	FALSE	FALSE	62
ENSMUST00000009425	Rarres2	48.0967	2.98506	2.74692e-07	8.93313e-07	FALSE	FALSE	121
ENSMUST00000111641	Serping1	268.058	2.9817	2.51123e-15	1.57659e-14	FALSE	FALSE	522
ENSMUST00000202899	Gsn	171.813	2.98084	1.35228e-18	1.03557e-17	0	TRUE	0
ENSMUST00000082424	Selenop	880.136	2.98053	1.13972e-35	1.77931e-34	FALSE	FALSE	798
ENSMUST00000159216	Selenop	879.987	2.98053	1.56755e-35	2.43225e-34	FALSE	FALSE	797
ENSMUST00000064664	Rab7b	14.7973	2.97753	4.89779e-05	0.00012067	FALSE	FALSE	1054
ENSMUST00000064139	Plpp3	311.807	2.97751	8.36667e-06	2.28123e-05	FALSE	FALSE	1742
ENSMUST00000032194	Bhlhe40	119.676	2.97282	2.00968e-11	9.48523e-11	FALSE	FALSE	1593
ENSMUST00000108175	Nfkbid	29.1482	2.9689	1.85437e-08	6.78889e-08	FALSE	FALSE	558
ENSMUST00000031171	Stap1	23.8222	2.96842	1.31588e-05	3.49668e-05	FALSE	FALSE	103
ENSMUST00000015712	Lpl	93.0321	2.96648	9.66702e-21	8.29644e-20	FALSE	TRUE	2428
ENSMUST00000129342	Khdrbs1	2314.36	2.96463	3.9972e-157	8.7048e-155	TRUE	FALSE	1131
ENSMUST00000010211	Rassf1	911.07	2.96436	3.1468e-114	3.1106e-112	FALSE	FALSE	718
ENSMUST00000093207	Hba-a2	68.454	2.96366	1.54852e-08	5.71116e-08	FALSE	FALSE	90
ENSMUST00000034136	Gpt2	179.09	2.95874	1.55902e-05	4.10172e-05	FALSE	TRUE	1934
ENSMUST00000040089	Rnf43	167.83	2.95614	1.95837e-33	2.82482e-32	FALSE	FALSE	1340
ENSMUST00000142324	Gsn	170.989	2.95523	3.17347e-18	2.37287e-17	0	TRUE	0
ENSMUST00000028239	Gsn	827.164	2.95303	1.01464e-29	1.29058e-28	FALSE	FALSE	226
ENSMUST00000113052	Nrk	46.51	2.95256	4.66193e-07	1.47907e-06	FALSE	FALSE	3354
ENSMUST00000196406	Lhfpl3	118.579	2.94966	0.000218983	0.000488859	FALSE	FALSE	2225
ENSMUST00000156198	Rassf1	636.515	2.94965	1.15359e-94	7.68368e-93	TRUE	FALSE	1379
ENSMUST00000201185	Gsn	822.628	2.94833	2.25822e-30	2.95115e-29	FALSE	FALSE	224
ENSMUST00000022207	Elovl7	34.3758	2.94683	1.58776e-09	6.4241e-09	FALSE	FALSE	3002
ENSMUST00000047419	Tspo	52.679	2.94595	3.23792e-08	1.15825e-07	FALSE	FALSE	245
ENSMUST00000165679	Rnf43	170.325	2.94554	6.44999e-34	9.4653e-33	FALSE	TRUE	1339
ENSMUST00000190522	Ccdc162	59.5552	2.94539	7.40337e-15	4.48141e-14	FALSE	0	22
ENSMUST00000060792	Cavin1	126.409	2.94419	2.80634e-09	1.10889e-08	FALSE	FALSE	1891
ENSMUST00000165855	Ramp1	16.3997	2.9441	3.43167e-05	8.64195e-05	FALSE	FALSE	273
ENSMUST00000023994	Serping1	308.225	2.94128	9.59358e-16	6.20107e-15	FALSE	FALSE	187
ENSMUST00000031982	Hpgds	57.4665	2.94096	3.43199e-15	2.13352e-14	FALSE	TRUE	2631
ENSMUST00000092800	Rnf43	169.683	2.93937	8.23604e-34	1.20419e-32	FALSE	TRUE	1340
ENSMUST00000112059	Shisa5	26.7943	2.93906	2.36423e-05	6.08214e-05	FALSE	FALSE	1069
ENSMUST00000026737	Shisa5	26.7943	2.93906	2.36423e-05	6.08214e-05	FALSE	FALSE	1016
ENSMUST00000001304	Ckb	68.0294	2.9362	9.43748e-10	3.88496e-09	FALSE	FALSE	202
ENSMUST00000146017	Sez6l2	34.3138	2.93612	2.43499e-09	9.68957e-09	0	FALSE	0
ENSMUST00000047883	Tspan15	60.7559	2.93424	6.4144e-14	3.61873e-13	FALSE	FALSE	2617
ENSMUST00000071268	Taok2	2363.39	2.93388	2.7169e-167	6.8849e-165	FALSE	FALSE	719
ENSMUST00000200806	Alox5ap	18.0121	2.93171	2.16674e-05	5.60303e-05	0	TRUE	0
ENSMUST00000122225	Rassf1	638.388	2.9312	1.70973e-93	1.10963e-91	FALSE	FALSE	718
ENSMUST00000023934	Hbb-bs	599.595	2.92893	4.14729e-07	1.32295e-06	FALSE	FALSE	131
ENSMUST00000093786	Rassf1	638.855	2.92772	2.8244e-92	1.78324e-90	FALSE	FALSE	722
ENSMUST00000202990	Gsn	477.831	2.92593	1.29983e-25	1.40356e-24	0	TRUE	0
ENSMUST00000001156	Cfp	74.3922	2.92277	2.70047e-16	1.80172e-15	FALSE	FALSE	140
ENSMUST00000115383	Cped1	41.1137	2.92132	2.82846e-06	8.19448e-06	FALSE	TRUE	1714
ENSMUST00000102476	B2m	692.934	2.92119	1.98432e-11	9.36794e-11	FALSE	FALSE	448
ENSMUST00000135310	Pml	26.7503	2.92033	4.91443e-08	1.72455e-07	FALSE	FALSE	2471
ENSMUST00000085673	Pml	26.7503	2.92033	4.91443e-08	1.72455e-07	FALSE	FALSE	1727
ENSMUST00000028794	Siglec1	97.8569	2.91629	3.81008e-16	2.52001e-15	FALSE	TRUE	632
ENSMUST00000051995	Jak3	875.905	2.9137	0.000833313	0.00169905	FALSE	TRUE	419
ENSMUST00000114136	Pml	26.6237	2.91252	5.39322e-08	1.88324e-07	FALSE	FALSE	1727
ENSMUST00000153218	Hbb-bs	256.287	2.90639	1.94806e-06	5.74901e-06	0	FALSE	0
ENSMUST00000042850	Svep1	52.5505	2.90397	2.01507e-08	7.35453e-08	FALSE	FALSE	705
ENSMUST00000108357	Blvrb	15.7288	2.8993	8.91621e-05	0.00021146	FALSE	TRUE	107
ENSMUST00000163511	Irf5	19.4151	2.89797	7.82531e-06	2.14146e-05	FALSE	FALSE	534
ENSMUST00000098015	Gm49368	21.046	2.89721	2.07649e-06	6.10797e-06	FALSE	FALSE	1044
ENSMUST00000031017	Fosl2	239.246	2.89612	2.31111e-34	3.44687e-33	FALSE	TRUE	4653
ENSMUST00000048289	Egr2	38.5693	2.89582	6.93587e-10	2.89124e-09	FALSE	FALSE	1200
ENSMUST00000109317	Pltp	119.18	2.89448	1.07659e-16	7.36352e-16	FALSE	FALSE	188
ENSMUST00000105438	Egr2	38.4427	2.89043	7.17182e-10	2.98358e-09	FALSE	FALSE	1200
ENSMUST00000049460	Grn	220.453	2.88862	1.20789e-29	1.52975e-28	FALSE	TRUE	337
ENSMUST00000109316	Pltp	120.457	2.88755	1.00681e-16	6.89809e-16	FALSE	TRUE	188
ENSMUST00000060427	Ier2	318.826	2.88698	3.49812e-22	3.2081e-21	0	FALSE	755
ENSMUST00000184744	Kctd12	274.326	2.88502	5.72355e-24	5.72457e-23	0	FALSE	4876
ENSMUST00000059954	Pltp	120.19	2.8839	1.23854e-16	8.43396e-16	FALSE	FALSE	188
ENSMUST00000183301	Ptprc	59.1198	2.88201	1.405e-08	5.20041e-08	FALSE	FALSE	1093
ENSMUST00000090071	Pla2g4e	75.2765	2.88037	0.00454518	0.00816504	FALSE	FALSE	1421
ENSMUST00000092640	St3gal1	84.495	2.87818	1.86868e-16	1.25896e-15	FALSE	FALSE	3782
ENSMUST00000093142	Rasgef1c	13.8612	2.87814	7.68344e-05	0.000183992	FALSE	FALSE	696
ENSMUST00000093141	Rasgef1c	13.8612	2.87814	7.68344e-05	0.000183992	FALSE	FALSE	703
ENSMUST00000004392	Irf5	19.1326	2.87399	1.09382e-05	2.93712e-05	FALSE	FALSE	534
ENSMUST00000199478	Anxa5	55.1574	2.86687	1.89717e-09	7.62287e-09	0	TRUE	0
ENSMUST00000164773	Phlda1	20.6457	2.86544	5.31291e-06	1.4858e-05	FALSE	FALSE	612
ENSMUST00000172808	Apoe	248.383	2.86535	1.55746e-18	1.18845e-17	0	FALSE	0
ENSMUST00000099972	Itga4	77.7771	2.86437	2.14958e-07	7.06766e-07	FALSE	FALSE	6508
ENSMUST00000182283	Ptprc	58.4687	2.86385	1.83683e-08	6.7282e-08	FALSE	FALSE	1099
ENSMUST00000029266	Anxa5	110.275	2.86171	4.41096e-12	2.19192e-11	FALSE	TRUE	421
ENSMUST00000109594	Slc1a4	48.0846	2.85947	3.12122e-10	1.33678e-09	FALSE	FALSE	2086
ENSMUST00000004634	Slc1a4	48.0846	2.85947	3.12122e-10	1.33678e-09	FALSE	FALSE	2061
ENSMUST00000182755	Ptprc	58.2122	2.85664	1.99346e-08	7.27851e-08	FALSE	FALSE	1086
ENSMUST00000143433	Invs	114.408	2.85591	1.51186e-25	1.62746e-24	TRUE	FALSE	1742
ENSMUST00000030010	Abca1	825.779	2.85216	3.72367e-30	4.81546e-29	FALSE	FALSE	3156
ENSMUST00000028045	Mrc1	898.552	2.85129	1.24961e-43	2.50866e-42	FALSE	FALSE	882
ENSMUST00000144049	Snhg16	67.8439	2.8504	2.64685e-16	1.76785e-15	FALSE	TRUE	461
ENSMUST00000121782	Rnf43	105.918	2.8483	5.70516e-23	5.41476e-22	FALSE	FALSE	341
ENSMUST00000064165	Cx3cr1	141.112	2.84729	7.00608e-09	2.6685e-08	FALSE	FALSE	2587
ENSMUST00000127730	Ifi207	112.662	2.84672	6.30217e-20	5.18898e-19	FALSE	FALSE	49
ENSMUST00000091789	Mbp	25.505	2.84085	0.000120445	0.00028032	FALSE	FALSE	3935
ENSMUST00000099266	Gm10750	177.677	2.83584	1.0562e-34	1.59532e-33	0	TRUE	196
ENSMUST00000125819	Grn	126.01	2.83549	4.51143e-20	3.74441e-19	FALSE	0	101
ENSMUST00000197992	Lhfpl3	129.571	2.8332	0.000708235	0.00146162	FALSE	FALSE	2294
ENSMUST00000049519	Irgm1	35.5872	2.83315	1.52269e-06	4.55003e-06	FALSE	FALSE	556
ENSMUST00000142834	Snhg16	85.737	2.83279	4.58787e-20	3.80559e-19	FALSE	FALSE	342
ENSMUST00000177637	Cx3cr1	122.384	2.83095	4.89319e-09	1.89256e-08	TRUE	FALSE	2003
ENSMUST00000028187	Lamc3	266.605	2.82489	2.31673e-05	5.96875e-05	FALSE	0	1125
ENSMUST00000023531	Hcls1	57.3666	2.82474	4.27907e-10	1.81372e-09	FALSE	FALSE	463
ENSMUST00000024698	Tnfrsf12a	13.2243	2.8185	0.00023387	0.000519888	FALSE	FALSE	544
ENSMUST00000068877	Timd4	23.4952	2.81695	9.34022e-07	2.86455e-06	FALSE	FALSE	1129
ENSMUST00000033263	Umod	18.2634	2.81607	1.7685e-05	4.62231e-05	FALSE	TRUE	504
ENSMUST00000040523	Adamts2	90.1711	2.81415	1.22684e-10	5.41795e-10	FALSE	FALSE	3544
ENSMUST00000084895	Arap1	23.3789	2.81394	9.72469e-06	2.62849e-05	FALSE	FALSE	423
ENSMUST00000160930	Selenop	162.634	2.81359	4.08623e-20	3.40164e-19	0	TRUE	0
ENSMUST00000023673	Runx1	31.4222	2.813	4.52047e-08	1.59282e-07	FALSE	TRUE	4189
ENSMUST00000001547	Col1a1	288.277	2.8124	1.83257e-15	1.16217e-14	FALSE	FALSE	1423
ENSMUST00000165711	Unc93b1	95.9184	2.81086	2.15947e-17	1.53933e-16	FALSE	FALSE	714
ENSMUST00000048613	A830018L16Rik	43.1385	2.80813	2.0827e-11	9.81906e-11	FALSE	TRUE	935
ENSMUST00000054384	Trim56	43.2155	2.80664	1.09822e-06	3.33674e-06	FALSE	FALSE	6812
ENSMUST00000059675	Olfr1444	51.0897	2.80476	6.78223e-12	3.32608e-11	0	FALSE	134
ENSMUST00000099270	Thbd	124.399	2.80131	1.08942e-11	5.24756e-11	0	TRUE	1747
ENSMUST00000044734	Rims4	81.3296	2.7948	1.47663e-07	4.93715e-07	FALSE	0	4152
ENSMUST00000102894	Lilr4b	79.4445	2.79252	5.35489e-15	3.28385e-14	FALSE	FALSE	836
ENSMUST00000045154	Themis2	43.003	2.79165	3.96539e-07	1.26753e-06	FALSE	FALSE	1053
ENSMUST00000159345	Naaa	18.1258	2.79107	5.47213e-05	0.000134009	FALSE	FALSE	513
ENSMUST00000179089	A830018L16Rik	39.3799	2.78935	1.35727e-10	5.97834e-10	FALSE	FALSE	431
ENSMUST00000125897	Adamts1	32.6753	2.78843	5.88043e-08	2.04755e-07	0	TRUE	0
ENSMUST00000137824	A830018L16Rik	42.6109	2.78783	3.58644e-11	1.65503e-10	FALSE	FALSE	431
ENSMUST00000071130	Alox5ap	31.1697	2.78599	4.68302e-08	1.64739e-07	FALSE	TRUE	419
ENSMUST00000027356	Cyp27a1	106.606	2.78532	2.53965e-13	1.38024e-12	FALSE	FALSE	233
ENSMUST00000027343	Ogfrl1	30.9098	2.78412	9.28457e-08	3.1703e-07	FALSE	FALSE	3325
ENSMUST00000139934	Snhg16	91.2542	2.7827	2.27287e-20	1.92222e-19	FALSE	TRUE	345
ENSMUST00000165033	Egr1	888.253	2.78196	1.53797e-10	6.74812e-10	FALSE	FALSE	1188
ENSMUST00000163898	Igfbp7	124.891	2.78134	5.57263e-10	2.341e-09	FALSE	FALSE	232
ENSMUST00000046746	Igfbp7	124.891	2.78134	5.57263e-10	2.341e-09	FALSE	FALSE	240
ENSMUST00000053306	Oxtr	42.4395	2.78036	1.18393e-06	3.58271e-06	FALSE	FALSE	3391
ENSMUST00000105374	Cnn2	27.6554	2.77594	1.28215e-05	3.41176e-05	FALSE	FALSE	70
ENSMUST00000110808	Ino80	723.614	2.77522	3.88388e-98	2.80112e-96	FALSE	FALSE	224
ENSMUST00000060366	Zfp36l2	454.861	2.77439	1.79337e-18	1.36306e-17	FALSE	FALSE	1822
ENSMUST00000022952	Osr2	120.143	2.77414	1.28797e-11	6.16928e-11	FALSE	TRUE	411
ENSMUST00000159158	Selenop	84.4122	2.77383	4.79671e-14	2.73209e-13	0	TRUE	0
ENSMUST00000032779	Ctsc	219.437	2.77175	1.44375e-27	1.68918e-26	FALSE	FALSE	986
ENSMUST00000162708	Unc93b1	104.826	2.77073	3.03527e-17	2.14415e-16	FALSE	FALSE	398
ENSMUST00000094434	Ftl1	454.43	2.76984	4.55609e-33	6.49124e-32	FALSE	FALSE	163
ENSMUST00000174699	H2-Q6	53.4487	2.76902	1.15249e-07	3.89533e-07	FALSE	FALSE	1077
ENSMUST00000022036	Slc28a3	119.95	2.76851	1.88144e-15	1.1922e-14	FALSE	FALSE	2385
ENSMUST00000103092	Ctsa	72.4816	2.76415	3.94312e-14	2.26208e-13	FALSE	FALSE	1798
ENSMUST00000017904	NA	72.4816	2.76415	3.94312e-14	2.26208e-13	FALSE	FALSE	1798
ENSMUST00000141512	A830018L16Rik	43.7628	2.76385	3.57759e-11	1.65122e-10	TRUE	TRUE	675
ENSMUST00000042610	Ifi207	116.628	2.76187	3.12297e-20	2.6201e-19	FALSE	FALSE	305
ENSMUST00000112896	Tmem164	30.6165	2.76176	1.26349e-05	3.36491e-05	FALSE	FALSE	3847
ENSMUST00000087333	Tmem164	30.6165	2.76176	1.26349e-05	3.36491e-05	FALSE	FALSE	3847
ENSMUST00000015277	Lrrk1	28.8983	2.76079	1.69815e-06	5.04971e-06	FALSE	TRUE	1171
ENSMUST00000178344	Itpripl2	52.7776	2.75924	1.0398e-08	3.90152e-08	0	FALSE	4616
ENSMUST00000170573	A530084C06Rik	87.7474	2.75922	2.96859e-14	1.72126e-13	0	FALSE	2574
ENSMUST00000103093	Ctsa	70.573	2.75788	8.02713e-14	4.50214e-13	FALSE	FALSE	785
ENSMUST00000132123	Ago3	19.4122	2.75653	7.90082e-06	2.16062e-05	FALSE	0	196
ENSMUST00000025646	Slc15a3	22.5663	2.75555	5.39374e-06	1.50712e-05	FALSE	TRUE	131
ENSMUST00000064795	Egr1	893.311	2.75514	1.7612e-10	7.68586e-10	FALSE	TRUE	1216
ENSMUST00000028328	Entpd2	41.6892	2.75417	2.39722e-07	7.84531e-07	FALSE	FALSE	348
ENSMUST00000184635	Hnrnpll	4213.94	2.75238	5.6589e-169	1.4811e-166	FALSE	FALSE	998
ENSMUST00000061331	Hnrnpll	4224.71	2.75033	1.257e-168	3.2746e-166	FALSE	FALSE	998
ENSMUST00000184297	Hnrnpll	4198.88	2.74954	2.792e-169	7.3422e-167	TRUE	FALSE	1511
ENSMUST00000019974	Rab32	28.7844	2.74715	4.34259e-08	1.53344e-07	FALSE	FALSE	1300
ENSMUST00000020668	Havcr2	19.2955	2.74276	3.76615e-05	9.4361e-05	FALSE	FALSE	1809
ENSMUST00000111214	Ifi204	58.8272	2.73577	6.49648e-09	2.48255e-08	FALSE	FALSE	307
ENSMUST00000108358	Blvrb	17.4627	2.73526	0.000118356	0.000275875	FALSE	FALSE	121
ENSMUST00000037399	Blvrb	17.4627	2.73526	0.000118356	0.000275875	FALSE	FALSE	267
ENSMUST00000033598	Sh3bgrl	139.562	2.73447	7.39579e-16	4.80722e-15	FALSE	FALSE	2309
ENSMUST00000109229	Havcr2	19.1688	2.73184	3.92084e-05	9.79508e-05	FALSE	FALSE	1800
ENSMUST00000003640	Fosb	1923.73	2.73088	7.98406e-11	3.58123e-10	FALSE	FALSE	2145
ENSMUST00000145041	Ces1h	195.134	2.72841	1.10412e-28	1.34722e-27	FALSE	0	181
ENSMUST00000020118	Dusp6	183.991	2.72667	2.15578e-15	1.36032e-14	FALSE	FALSE	1189
ENSMUST00000173642	Tcerg1	2539	2.72332	2.2319e-157	4.8797e-155	TRUE	FALSE	417
ENSMUST00000070642	Cebpb	28.0427	2.72288	2.42132e-06	7.0745e-06	0	FALSE	506
ENSMUST00000052204	Nipa1	29.8336	2.71754	1.03463e-07	3.5141e-07	FALSE	FALSE	1825
ENSMUST00000081869	Tor4a	29.8065	2.71662	8.24029e-06	2.24863e-05	FALSE	FALSE	1643
ENSMUST00000036917	Hand1	21.922	2.71441	1.63973e-05	4.30248e-05	FALSE	FALSE	892
ENSMUST00000028020	Myoc	171.291	2.71298	4.25708e-22	3.88687e-21	FALSE	FALSE	492
ENSMUST00000198435	Stap1	37.4134	2.70638	2.98381e-07	9.66912e-07	FALSE	FALSE	2364
ENSMUST00000025295	Spry4	24.9868	2.70485	6.07969e-06	1.69015e-05	FALSE	TRUE	3538
ENSMUST00000168401	Lpl	35.6699	2.70103	5.93728e-09	2.27822e-08	TRUE	FALSE	277
ENSMUST00000120563	Ptger4	17.0139	2.70018	0.000164887	0.000375067	FALSE	TRUE	1233
ENSMUST00000047379	Ptger4	17.0139	2.70018	0.000164887	0.000375067	FALSE	TRUE	1233
ENSMUST00000060435	Selenon	61.8566	2.69911	2.92478e-11	1.36324e-10	FALSE	FALSE	1724
ENSMUST00000015278	Aldh1a3	64.0636	2.69878	2.439e-07	7.97551e-07	FALSE	FALSE	1799
ENSMUST00000020927	Hs1bp3	33.6039	2.69573	2.13697e-06	6.27925e-06	FALSE	FALSE	1737
ENSMUST00000137768	Pde6h	134.011	2.69446	1.03254e-24	1.06838e-23	FALSE	FALSE	5596
ENSMUST00000025582	Ms4a6d	37.3001	2.6911	6.13037e-09	2.34876e-08	FALSE	FALSE	482
ENSMUST00000087638	Aldh1a1	1110.56	2.68949	0.000155822	0.000355751	FALSE	FALSE	496
ENSMUST00000016400	Ctsz	171.035	2.68703	1.32693e-21	1.18609e-20	FALSE	FALSE	379
ENSMUST00000033184	Tpp1	124.095	2.68345	4.675e-13	2.4967e-12	FALSE	FALSE	1821
ENSMUST00000034029	Ednra	42.1936	2.68297	1.4076e-05	3.72813e-05	FALSE	FALSE	1945
ENSMUST00000011400	Adam19	114.351	2.6826	1.38799e-13	7.66979e-13	FALSE	TRUE	3498
ENSMUST00000172785	H2-D1	546.442	2.68249	7.91245e-25	8.22216e-24	FALSE	FALSE	629
ENSMUST00000034822	Acsbg1	773.474	2.6807	7.67431e-05	0.000183805	FALSE	TRUE	514
ENSMUST00000114313	Cflar	78.8455	2.67809	1.77636e-12	9.08301e-12	FALSE	TRUE	4962
ENSMUST00000042844	Nbl1	49.1382	2.67782	3.43624e-06	9.83269e-06	FALSE	FALSE	1061
ENSMUST00000148773	Ddx51	303.036	2.67735	2.8012e-44	5.76688e-43	TRUE	0	377
ENSMUST00000010506	Rdm1	103.931	2.67209	2.22078e-08	8.06411e-08	FALSE	FALSE	251
ENSMUST00000100739	Otulinl	78.5403	2.67134	1.01994e-09	4.19056e-09	FALSE	FALSE	1827
ENSMUST00000054096	Man1c1	47.8328	2.67009	3.59757e-08	1.28165e-07	FALSE	FALSE	2016
ENSMUST00000172983	Apoe	342.724	2.66998	3.8929e-19	3.06929e-18	0	TRUE	0
ENSMUST00000023807	Igfbp6	263.159	2.66964	0.000125696	0.000291496	FALSE	FALSE	209
ENSMUST00000107010	Arap1	24.4604	2.66449	1.37528e-05	3.64721e-05	FALSE	FALSE	573
ENSMUST00000174144	Apoe	345.753	2.66353	2.25487e-19	1.79893e-18	0	TRUE	0
ENSMUST00000118583	Ltbp4	116.12	2.66266	8.31237e-09	3.14606e-08	FALSE	FALSE	40
ENSMUST00000073116	Nfkb2	34.9527	2.66203	2.63192e-07	8.57066e-07	FALSE	FALSE	196
ENSMUST00000031478	Ddx51	1204.65	2.65899	1.15068e-88	6.82453e-87	FALSE	FALSE	2889
ENSMUST00000194918	Olah	116.609	2.65761	2.00581e-25	2.15046e-24	FALSE	FALSE	423
ENSMUST00000001147	Col6a1	200.457	2.65704	6.1641e-12	3.02961e-11	FALSE	FALSE	767
ENSMUST00000101198	Tmem164	28.702	2.65445	1.98969e-05	5.16823e-05	FALSE	FALSE	3847
ENSMUST00000156644	Itgb2	46.6836	2.65301	2.60699e-08	9.39773e-08	TRUE	FALSE	2151
ENSMUST00000160392	Hand1	21.1119	2.65173	2.90946e-05	7.39368e-05	FALSE	FALSE	894
ENSMUST00000084896	Arap1	24.2039	2.64685	1.57624e-05	4.14488e-05	FALSE	0	567
ENSMUST00000152945	Aldh2	67.9565	2.64163	1.227e-06	3.707e-06	0	TRUE	0
ENSMUST00000109992	Tcn2	26.837	2.63261	5.96127e-07	1.86918e-06	FALSE	FALSE	456
ENSMUST00000109988	Tcn2	26.837	2.63261	5.96127e-07	1.86918e-06	FALSE	FALSE	456
ENSMUST00000193675	Vim	250.032	2.63153	5.92028e-15	3.61428e-14	FALSE	FALSE	342
ENSMUST00000164727	F13a1	446.811	2.63056	1.94466e-54	5.20974e-53	FALSE	FALSE	1587
ENSMUST00000109425	Jph2	89.7996	2.63014	8.19028e-18	5.99459e-17	FALSE	TRUE	1697
ENSMUST00000017961	Jph2	89.7996	2.63014	8.19028e-18	5.99459e-17	FALSE	TRUE	1697
ENSMUST00000057176	Lrit2	23.9268	2.6299	1.14847e-06	3.47994e-06	FALSE	FALSE	1113
ENSMUST00000021738	Gpr137b	47.8013	2.6294	2.9532e-10	1.26773e-09	FALSE	TRUE	1692
ENSMUST00000037491	F13a1	446.41	2.62905	3.08735e-54	8.21574e-53	FALSE	FALSE	1587
ENSMUST00000113093	Cxcl9	59.4789	2.62673	7.68281e-12	3.75486e-11	FALSE	FALSE	2452
ENSMUST00000121175	Ltbp4	134.164	2.62519	2.87029e-09	1.13328e-08	FALSE	FALSE	256
ENSMUST00000025375	Tcerg1	3649.54	2.62464	9.0294e-168	2.3305e-165	FALSE	FALSE	832
ENSMUST00000042026	Pkd2l1	351.283	2.62434	9.55984e-29	1.16954e-27	FALSE	FALSE	870
ENSMUST00000113102	Naaa	20.8623	2.624	3.76681e-05	9.43733e-05	FALSE	FALSE	1287
ENSMUST00000028062	Vim	251.783	2.62285	4.00225e-15	2.47854e-14	FALSE	FALSE	312
ENSMUST00000159697	Acat2	126.485	2.61938	6.30226e-24	6.29661e-23	FALSE	FALSE	419
ENSMUST00000140757	Selenbp1	43.151	2.61889	3.09908e-06	8.92519e-06	TRUE	FALSE	1228
ENSMUST00000090839	Selenbp1	43.151	2.61889	3.09908e-06	8.92519e-06	FALSE	FALSE	190
ENSMUST00000160787	Selenop	101.996	2.61733	9.61733e-15	5.77641e-14	0	TRUE	0
ENSMUST00000163083	Cyb5a	114.966	2.61382	4.48057e-20	3.71935e-19	FALSE	FALSE	278
ENSMUST00000134328	Idh2	23.5532	2.61079	1.70604e-05	4.46869e-05	TRUE	FALSE	849
ENSMUST00000020985	Grhl1	809.457	2.60672	1.26259e-75	5.61769e-74	FALSE	0	1459
ENSMUST00000156133	Il10rb	35.309	2.60668	1.35678e-07	4.5539e-07	TRUE	FALSE	2478
ENSMUST00000190114	Nmbr	107.317	2.60536	1.95813e-23	1.90517e-22	FALSE	TRUE	51
ENSMUST00000038628	Man1c1	46.0094	2.60492	8.40195e-08	2.88039e-07	FALSE	FALSE	2016
ENSMUST00000101509	Ids	115.491	2.60451	1.98448e-18	1.50339e-17	FALSE	FALSE	3132
ENSMUST00000043317	Dnajc12	17.511	2.60343	4.32432e-05	0.000107366	FALSE	FALSE	2293
ENSMUST00000121733	Papln	378.625	2.60223	2.29157e-49	5.41564e-48	FALSE	FALSE	375
ENSMUST00000107384	Idh2	23.4266	2.60172	1.75899e-05	4.59918e-05	FALSE	FALSE	270
ENSMUST00000095157	Phf11d	27.9108	2.5999	5.0821e-07	1.60443e-06	FALSE	FALSE	1642
ENSMUST00000129753	Aldh2	147.232	2.59917	3.77592e-08	1.3421e-07	FALSE	FALSE	284
ENSMUST00000059078	Fam43a	36.745	2.59689	2.00605e-07	6.61641e-07	0	TRUE	923
ENSMUST00000021646	Papln	372.913	2.59639	3.29287e-48	7.51135e-47	FALSE	FALSE	348
ENSMUST00000169627	Tns2	51.1169	2.59476	5.00991e-08	1.75706e-07	FALSE	FALSE	405
ENSMUST00000046144	Tns2	51.1169	2.59476	5.00991e-08	1.75706e-07	FALSE	FALSE	395
ENSMUST00000106290	Lgals3bp	23.4766	2.59435	0.000112402	0.000262744	0	TRUE	0
ENSMUST00000181810	Tnfsf12	23.3809	2.59367	1.13083e-05	3.03313e-05	FALSE	FALSE	590
ENSMUST00000025078	Map3k8	14.6222	2.59287	0.000141382	0.000325181	FALSE	FALSE	979
ENSMUST00000047923	Sec24d	24.6909	2.59128	5.5056e-06	1.53722e-05	FALSE	FALSE	680
ENSMUST00000099501	Arhgap45	37.7108	2.59024	1.26464e-06	3.8141e-06	FALSE	TRUE	424
ENSMUST00000187711	Tent5a	33.6071	2.58864	1.79896e-07	5.96301e-07	FALSE	FALSE	4018
ENSMUST00000034802	Tent5a	33.6071	2.58864	1.79896e-07	5.96301e-07	FALSE	FALSE	4018
ENSMUST00000153541	Itgb2	52.0564	2.58471	9.14383e-09	3.44811e-08	TRUE	FALSE	1093
ENSMUST00000134202	Selenbp1	40.8867	2.5847	5.87077e-06	1.63484e-05	TRUE	FALSE	1045
ENSMUST00000085553	Grhl1	928.064	2.58448	5.3155e-79	2.53281e-77	FALSE	FALSE	1456
ENSMUST00000030931	Pank4	314.622	2.58323	1.94308e-34	2.90498e-33	FALSE	FALSE	163
ENSMUST00000085050	Serpina3c	68.4165	2.58091	1.86672e-05	4.86624e-05	FALSE	FALSE	850
ENSMUST00000101429	Tmem176b	102.822	2.57884	1.85106e-08	6.77812e-08	FALSE	FALSE	223
ENSMUST00000117892	Slc48a1	134.769	2.57878	2.98607e-09	1.17674e-08	FALSE	FALSE	1969
ENSMUST00000108369	Ltbp4	134.947	2.57863	4.14416e-09	1.6135e-08	FALSE	FALSE	254
ENSMUST00000042105	Ppp1r15a	131.563	2.57686	1.08532e-14	6.49141e-14	FALSE	TRUE	76
ENSMUST00000023691	Il10rb	34.6547	2.57522	2.13434e-07	7.02084e-07	FALSE	FALSE	711
ENSMUST00000123666	Tial1	496.76	2.57499	2.43421e-68	9.35913e-67	TRUE	FALSE	1350
ENSMUST00000070953	Pank4	315.709	2.57423	2.46198e-35	3.79682e-34	FALSE	FALSE	230
ENSMUST00000074606	Cd302	51.5674	2.57048	1.14502e-09	4.68892e-09	FALSE	TRUE	299
ENSMUST00000028356	Cd302	51.5674	2.57048	1.14502e-09	4.68892e-09	FALSE	TRUE	299
ENSMUST00000167273	Ppp1r15a	133.91	2.57047	1.10245e-14	6.58963e-14	FALSE	TRUE	71
ENSMUST00000112641	Steap3	18.6039	2.57037	0.000173857	0.000394198	FALSE	TRUE	3261
ENSMUST00000036606	Stard8	151.887	2.56794	6.83822e-16	4.45623e-15	FALSE	TRUE	1528
ENSMUST00000063444	Rasgef1c	14.4158	2.56784	0.000163261	0.000371669	FALSE	TRUE	1475
ENSMUST00000152438	Abcc12	2128.08	2.567	5.8665e-111	5.397e-109	FALSE	TRUE	713
ENSMUST00000097649	Lrrfip1	28.5867	2.56606	1.48404e-06	4.44071e-06	FALSE	FALSE	1251
ENSMUST00000049920	Ino80	2253.46	2.56429	1.0175e-106	8.7273e-105	FALSE	TRUE	1322
ENSMUST00000111881	Nfkb2	35.8943	2.56421	4.51488e-07	1.43462e-06	FALSE	FALSE	196
ENSMUST00000161452	Ephx4	18.6737	2.56319	2.58809e-05	6.62289e-05	0	TRUE	0
ENSMUST00000129898	Abcc12	4219.03	2.56319	4.256e-118	4.3777e-116	TRUE	FALSE	2944
ENSMUST00000127097	Zfp703	34.2423	2.56254	4.68609e-06	1.31871e-05	FALSE	FALSE	174
ENSMUST00000105373	Arhgap45	37.0775	2.56165	1.28462e-06	3.8706e-06	FALSE	FALSE	421
ENSMUST00000076505	Pyroxd2	34.9243	2.56066	0.000192714	0.000433673	FALSE	FALSE	1061
ENSMUST00000042228	Ifi203	16.9676	2.56009	0.000290295	0.000636486	FALSE	FALSE	2129
ENSMUST00000114354	Irak1	22.7239	2.55945	8.97102e-06	2.43505e-05	FALSE	TRUE	1526
ENSMUST00000114352	Irak1	22.7239	2.55945	8.97102e-06	2.43505e-05	FALSE	TRUE	1522
ENSMUST00000112888	Tmem164	28.5	2.55944	4.0236e-05	0.000100343	FALSE	FALSE	3847
ENSMUST00000117507	Ecm1	70.4338	2.55878	4.06696e-08	1.44076e-07	FALSE	FALSE	93
ENSMUST00000029753	Ecm1	70.4338	2.55878	4.06696e-08	1.44076e-07	FALSE	FALSE	92
ENSMUST00000080932	Fes	59.9371	2.55866	9.3778e-11	4.1815e-10	FALSE	FALSE	174
ENSMUST00000142505	Amy1	41.4047	2.55792	6.54528e-10	2.73271e-09	0	TRUE	0
ENSMUST00000028663	Creb3l1	71.0491	2.5544	3.10665e-07	1.00465e-06	FALSE	TRUE	643
ENSMUST00000134818	Snhg16	49.5681	2.55424	1.00564e-10	4.47443e-10	0	TRUE	0
ENSMUST00000109993	Tcn2	27.0513	2.55355	9.55648e-07	2.92572e-06	FALSE	FALSE	456
ENSMUST00000109991	Tcn2	27.0513	2.55355	9.55648e-07	2.92572e-06	FALSE	FALSE	456
ENSMUST00000109990	Tcn2	27.0513	2.55355	9.55648e-07	2.92572e-06	FALSE	FALSE	456
ENSMUST00000109989	Tcn2	27.0513	2.55355	9.55648e-07	2.92572e-06	FALSE	FALSE	456
ENSMUST00000020710	Tcn2	27.0513	2.55355	9.55648e-07	2.92572e-06	FALSE	FALSE	456
ENSMUST00000043311	Arhgap45	35.4134	2.55204	2.58569e-06	7.5287e-06	FALSE	FALSE	420
ENSMUST00000050160	AU021092	66.529	2.54915	5.66906e-05	0.000138485	FALSE	FALSE	164
ENSMUST00000080115	Abcc12	4454.57	2.54873	2.772e-113	2.6691e-111	FALSE	FALSE	377
ENSMUST00000024829	Abcg1	139.043	2.54847	3.45423e-26	3.81939e-25	FALSE	FALSE	1492
ENSMUST00000117061	Septin8	36.9385	2.54818	1.57871e-08	5.82021e-08	FALSE	FALSE	3060
ENSMUST00000156895	Ifi203	16.8378	2.54724	0.000336514	0.000730696	FALSE	FALSE	2129
ENSMUST00000131806	Abcc12	4470.65	2.54576	4.8988e-113	4.6765e-111	TRUE	FALSE	2301
ENSMUST00000051672	Bst2	66.6945	2.54544	5.74274e-09	2.20707e-08	FALSE	FALSE	244
ENSMUST00000156610	Abcc12	4458.19	2.5452	4.9835e-113	4.7412e-111	TRUE	FALSE	2583
ENSMUST00000036426	Prss35	86.2439	2.5443	3.21839e-08	1.15156e-07	FALSE	FALSE	2035
ENSMUST00000027241	Il1r1	48.3332	2.54426	3.44519e-06	9.85549e-06	FALSE	TRUE	3864
ENSMUST00000033427	Sash3	194.925	2.54269	2.38335e-27	2.76586e-26	FALSE	TRUE	1309
ENSMUST00000108987	Septin8	35.3758	2.54257	5.00095e-08	1.75414e-07	FALSE	FALSE	2882
ENSMUST00000166247	Tmem176b	102.157	2.54217	2.76496e-08	9.94557e-08	FALSE	TRUE	235
ENSMUST00000189575	Lama2	155.55	2.54156	3.46053e-13	1.8631e-12	FALSE	0	194
ENSMUST00000153287	Ucp2	43.9823	2.54112	2.12945e-07	7.00601e-07	0	TRUE	0
ENSMUST00000038618	Ltbp4	134.854	2.54073	6.83918e-09	2.60725e-08	FALSE	FALSE	260
ENSMUST00000033898	Col4a1	391.043	2.54068	9.30021e-07	2.85259e-06	FALSE	FALSE	1378
ENSMUST00000019067	Med11	84.8796	2.53949	2.45042e-17	1.7396e-16	FALSE	FALSE	488
ENSMUST00000117360	Litaf	28.3227	2.53878	3.62139e-07	1.16284e-06	FALSE	FALSE	119
ENSMUST00000023601	St6gal1	33.8946	2.53785	3.42964e-06	9.81705e-06	FALSE	TRUE	2478
ENSMUST00000131423	Abcc12	4642.04	2.53753	2.1402e-111	1.982e-109	FALSE	TRUE	639
ENSMUST00000154256	Zfp703	33.7292	2.53705	6.10226e-06	1.69575e-05	FALSE	0	1367
ENSMUST00000162491	Trmu	14.0608	2.53433	0.000274538	0.000603747	TRUE	FALSE	103
ENSMUST00000179574	Prss35	85.7081	2.53378	4.21115e-08	1.48919e-07	TRUE	FALSE	1802
ENSMUST00000006912	Pip4k2a	76.2952	2.53233	1.5779e-11	7.50964e-11	FALSE	FALSE	2128
ENSMUST00000190751	Nmbr	115.557	2.5307	1.64289e-23	1.60601e-22	FALSE	FALSE	311
ENSMUST00000117634	Tspan4	29.4042	2.53001	7.34335e-07	2.27832e-06	FALSE	FALSE	468
ENSMUST00000173042	Fam13c	118.988	2.5294	3.29391e-15	2.04996e-14	FALSE	FALSE	1373
ENSMUST00000105436	Fam13c	118.988	2.5294	3.29391e-15	2.04996e-14	FALSE	TRUE	1366
ENSMUST00000062883	Fam13c	118.988	2.5294	3.29391e-15	2.04996e-14	FALSE	FALSE	1368
ENSMUST00000165536	Klf3	58.9596	2.52896	1.36458e-09	5.55212e-09	FALSE	FALSE	3743
ENSMUST00000115087	Olah	95.1089	2.52304	5.39502e-20	4.45654e-19	FALSE	FALSE	393
ENSMUST00000065086	Gas1	40.3359	2.52221	5.35807e-06	1.49775e-05	0	TRUE	1382
ENSMUST00000114795	Il1r1	47.6676	2.52077	5.26821e-06	1.47389e-05	FALSE	FALSE	2808
ENSMUST00000020015	Nmbr	244.181	2.51876	3.80013e-45	8.06768e-44	FALSE	FALSE	294
ENSMUST00000160425	Phf11d	25.1687	2.51794	3.15039e-06	9.06162e-06	FALSE	FALSE	436
ENSMUST00000026474	Gli1	26.3834	2.51779	6.58451e-05	0.000159339	FALSE	FALSE	165
ENSMUST00000027955	Olah	97.4957	2.51623	3.10165e-20	2.60339e-19	FALSE	FALSE	428
ENSMUST00000191238	Nmbr	87.699	2.51238	3.72132e-18	2.77172e-17	0	FALSE	0
ENSMUST00000029574	Vcam1	249.359	2.51117	0.000347751	0.000753601	FALSE	TRUE	928
ENSMUST00000164733	Tmem176b	107.177	2.51021	4.21421e-08	1.49009e-07	FALSE	TRUE	228
ENSMUST00000025601	Lpxn	3454.29	2.50989	3.23528e-91	1.993e-89	FALSE	FALSE	453
ENSMUST00000002979	Lamb1	147.284	2.50669	2.51575e-11	1.17741e-10	FALSE	FALSE	151
ENSMUST00000169088	Lamb1	146.889	2.50214	2.85138e-11	1.32969e-10	0	TRUE	0
ENSMUST00000186382	Nmbr	163.361	2.50171	2.50891e-31	3.38018e-30	TRUE	FALSE	510
ENSMUST00000015456	Gadd45b	119.477	2.50003	2.81872e-20	2.37162e-19	FALSE	FALSE	558
ENSMUST00000129829	Ifi203	29.9893	2.49916	0.000122314	0.000284268	FALSE	FALSE	316
ENSMUST00000178114	Lipa	44.0497	2.49728	4.52302e-08	1.59342e-07	FALSE	FALSE	1662
ENSMUST00000049572	Lipa	44.0497	2.49728	4.52302e-08	1.59342e-07	FALSE	FALSE	1662
ENSMUST00000004784	Cnn2	55.9574	2.49591	3.06265e-06	8.82727e-06	FALSE	FALSE	1448
ENSMUST00000123708	Ifi203	16.3166	2.49406	0.000445909	0.000949958	FALSE	FALSE	2129
ENSMUST00000081216	Ifi203	16.3166	2.49406	0.000445909	0.000949958	FALSE	FALSE	2129
ENSMUST00000030051	Txn1	122.894	2.49335	3.44305e-13	1.85387e-12	FALSE	FALSE	532
ENSMUST00000110020	Lgmn	372.844	2.49315	4.6932e-37	7.67515e-36	FALSE	FALSE	486
ENSMUST00000021800	Mcur1	64.7142	2.4904	3.04521e-10	1.30582e-09	FALSE	FALSE	3281
ENSMUST00000075843	Adgre5	48.0853	2.48909	9.00528e-10	3.7128e-09	FALSE	FALSE	511
ENSMUST00000021607	Lgmn	375.676	2.48806	3.50103e-37	5.74573e-36	FALSE	FALSE	472
ENSMUST00000144177	Adhfe1	17.9925	2.48727	9.59601e-05	0.000226407	FALSE	FALSE	1696
ENSMUST00000067384	Rhob	667.586	2.48641	1.61471e-33	2.33454e-32	0	FALSE	1381
ENSMUST00000033541	Fundc2	46.3473	2.48433	2.5929e-08	9.3496e-08	FALSE	FALSE	2072
ENSMUST00000034343	Cmtm3	103.371	2.48214	2.03244e-09	8.14232e-09	FALSE	TRUE	906
ENSMUST00000170794	Pkdcc	57.4573	2.48032	1.61511e-06	4.81561e-06	FALSE	TRUE	793
ENSMUST00000093360	Tnpo2	2641.34	2.47745	7.0844e-148	1.3298e-145	FALSE	FALSE	2050
ENSMUST00000129324	Ucp2	36.8709	2.47711	2.01945e-06	5.94803e-06	0	FALSE	0
ENSMUST00000112170	Tlr8	20.3093	2.47575	7.31714e-05	0.000175832	FALSE	FALSE	58
ENSMUST00000146299	Gm20547	46.327	2.47519	7.5133e-06	2.06115e-05	FALSE	FALSE	15
ENSMUST00000161031	Phf11d	23.2168	2.47515	4.91928e-06	1.38078e-05	FALSE	FALSE	115
ENSMUST00000166592	Tnpo2	2618.19	2.47403	9.1642e-148	1.7144e-145	FALSE	TRUE	2053
ENSMUST00000197135	Cnn3	23.1497	2.47286	2.08382e-05	5.39912e-05	FALSE	FALSE	385
ENSMUST00000178797	St6gal1	32.6102	2.47235	5.11731e-06	1.43369e-05	FALSE	TRUE	2480
ENSMUST00000030029	Invs	257.303	2.47149	2.74865e-37	4.52962e-36	FALSE	FALSE	2246
ENSMUST00000025034	Bak1	660.498	2.47133	1.34636e-66	4.95442e-65	TRUE	TRUE	1313
ENSMUST00000160180	Cyb5a	131.38	2.46972	3.94905e-20	3.29235e-19	FALSE	FALSE	817
ENSMUST00000034415	Taf1d	651.858	2.46848	1.80524e-87	1.03329e-85	FALSE	FALSE	83
ENSMUST00000106378	Snhg16	102.475	2.46626	1.33047e-18	1.01943e-17	FALSE	TRUE	1477
ENSMUST00000116429	Slc12a4	117.111	2.46589	3.51884e-20	2.93895e-19	FALSE	FALSE	492
ENSMUST00000034370	Slc12a4	117.111	2.46589	3.51884e-20	2.93895e-19	FALSE	FALSE	489
ENSMUST00000021773	Gpld1	67.6729	2.46519	8.17234e-14	4.58174e-13	FALSE	TRUE	2379
ENSMUST00000178224	D430019H16Rik	20.2346	2.46483	0.000183979	0.000415407	FALSE	FALSE	5266
ENSMUST00000133444	Tial1	455.822	2.46365	7.24132e-60	2.22549e-58	TRUE	0	632
ENSMUST00000096066	Cpa2	74.2877	2.4618	3.33463e-13	1.79845e-12	FALSE	FALSE	51
ENSMUST00000161553	Parp4	84.7917	2.45972	1.7459e-12	8.93299e-12	FALSE	FALSE	364
ENSMUST00000059619	Cdc42ep1	34.663	2.45949	5.58415e-07	1.75716e-06	FALSE	FALSE	971
ENSMUST00000039522	Apobr	25.4939	2.45763	3.6293e-05	9.11001e-05	FALSE	FALSE	786
ENSMUST00000025549	Cyb5a	104.942	2.45749	3.07691e-17	2.17329e-16	FALSE	FALSE	135
ENSMUST00000053361	Gprc5c	16.1609	2.45695	0.000146309	0.000335613	FALSE	FALSE	2264
ENSMUST00000003066	Apoe	517.38	2.45552	1.76962e-17	1.26889e-16	FALSE	FALSE	108
ENSMUST00000173739	Apoe	517.246	2.45544	1.64785e-17	1.18447e-16	FALSE	FALSE	108
ENSMUST00000098799	Ehd2	48.4326	2.45479	1.08189e-07	3.66747e-07	FALSE	FALSE	3283
ENSMUST00000164079	Taf1d	654.242	2.45375	9.77272e-87	5.4867e-85	FALSE	FALSE	86
ENSMUST00000049023	Tlr8	20.0414	2.45322	8.77538e-05	0.000208279	FALSE	FALSE	22
ENSMUST00000176228	Ccn2	117.65	2.45114	4.26801e-12	2.12277e-11	FALSE	0	1608
ENSMUST00000174355	Apoe	518.578	2.45074	1.265e-17	9.15539e-17	FALSE	FALSE	108
ENSMUST00000027044	Adhfe1	17.5915	2.44868	0.000141307	0.000325035	TRUE	FALSE	1867
ENSMUST00000115524	Mid1ip1	46.9589	2.44843	8.83766e-08	3.02344e-07	FALSE	TRUE	912
ENSMUST00000008179	Mid1ip1	46.9589	2.44843	8.83766e-08	3.02344e-07	FALSE	TRUE	912
ENSMUST00000000299	Itgb2	58.6323	2.44786	2.04457e-08	7.45487e-08	FALSE	FALSE	446
ENSMUST00000174064	Apoe	519.395	2.44471	1.49605e-17	1.07772e-16	FALSE	FALSE	271
ENSMUST00000020171	Ccn2	137.196	2.44363	1.44194e-12	7.43027e-12	FALSE	FALSE	1067
ENSMUST00000093209	Hba-a1	224.306	2.4429	4.10209e-12	2.0428e-11	FALSE	FALSE	74
ENSMUST00000099498	Ccdc80	20.0384	2.44261	8.83096e-05	0.000209536	FALSE	TRUE	155
ENSMUST00000061050	Ccdc80	20.0352	2.44231	0.000101432	0.00023847	FALSE	TRUE	414
ENSMUST00000000188	Ccnd2	108.028	2.44046	1.11818e-08	4.18099e-08	FALSE	FALSE	5173
ENSMUST00000141365	Vim	46.6339	2.43603	9.43814e-07	2.89235e-06	0	FALSE	0
ENSMUST00000126534	Ucp2	207.091	2.43142	5.48369e-14	3.10939e-13	FALSE	TRUE	2670
ENSMUST00000002011	Esam	23.5502	2.42637	7.10395e-05	0.000171091	FALSE	FALSE	537
ENSMUST00000114763	Fstl1	140.306	2.4259	9.47958e-19	7.34111e-18	FALSE	TRUE	2588
ENSMUST00000096433	Deptor	56.6564	2.42492	2.14654e-08	7.80778e-08	FALSE	TRUE	7136
ENSMUST00000033582	Cox7b	25.1334	2.42483	8.08533e-05	0.000193019	FALSE	FALSE	627
ENSMUST00000034973	Smad3	74.4927	2.4239	2.03423e-08	7.42008e-08	FALSE	FALSE	3495
ENSMUST00000016771	Myh9	421.163	2.42296	4.00838e-20	3.33982e-19	FALSE	FALSE	1312
ENSMUST00000020974	Id2	109.339	2.42213	2.57016e-11	1.20227e-10	FALSE	FALSE	783
ENSMUST00000193987	Gpx1	59.5673	2.42201	2.41533e-07	7.90181e-07	FALSE	FALSE	114
ENSMUST00000191997	Gpx1	59.5673	2.42201	2.41533e-07	7.90181e-07	FALSE	TRUE	114
ENSMUST00000078691	Bak1	910.76	2.4217	9.25062e-74	3.96404e-72	FALSE	TRUE	1121
ENSMUST00000022142	Naip1	15.7897	2.42079	0.000243319	0.000539494	FALSE	TRUE	1043
ENSMUST00000042944	Arap3	37.9616	2.41475	1.31868e-07	4.43085e-07	FALSE	TRUE	548
ENSMUST00000162428	Zfp346	48.6108	2.41425	3.24019e-10	1.3856e-09	TRUE	FALSE	441
ENSMUST00000069180	Zcchc24	85.3983	2.41394	5.4876e-07	1.72805e-06	FALSE	FALSE	3647
ENSMUST00000022709	Spry2	26.1309	2.41035	1.15609e-05	3.09687e-05	FALSE	FALSE	854
ENSMUST00000044675	Jmjd7	33.6808	2.40937	2.31475e-06	6.77272e-06	FALSE	FALSE	392
ENSMUST00000002678	Tgfb1	91.6777	2.40769	3.70207e-11	1.70599e-10	FALSE	FALSE	135
ENSMUST00000145007	Cd209f	22.2882	2.40747	3.22299e-05	8.14329e-05	FALSE	FALSE	321
ENSMUST00000138439	Cd209f	22.2882	2.40747	3.22299e-05	8.14329e-05	FALSE	FALSE	314
ENSMUST00000113956	Runx1	32.6088	2.40644	3.69979e-07	1.18706e-06	FALSE	TRUE	1999
ENSMUST00000105545	Phactr2	164.19	2.4054	4.54711e-12	2.25635e-11	FALSE	FALSE	6541
ENSMUST00000130697	Irf9	24.7733	2.40336	2.98835e-06	8.62723e-06	FALSE	FALSE	999
ENSMUST00000199369	Aldh2	101.867	2.40112	1.30401e-06	3.92668e-06	FALSE	0	112
ENSMUST00000066530	Gstm2	374.798	2.40078	0.00107618	0.00215344	FALSE	FALSE	102
ENSMUST00000029515	S100a11	52.9372	2.40037	0.000282348	0.000619989	FALSE	FALSE	140
ENSMUST00000108878	Bhlhe23	22.2108	2.39904	0.000347553	0.00075323	0	FALSE	1691
ENSMUST00000033739	Car5b	69.2913	2.39865	6.74941e-10	2.81583e-09	FALSE	FALSE	2369
ENSMUST00000162476	Zfp346	62.5291	2.39835	9.04226e-13	4.73472e-12	TRUE	FALSE	702
ENSMUST00000101560	Zfp449	19.6396	2.39677	6.54185e-05	0.000158349	FALSE	FALSE	2049
ENSMUST00000082429	Gpx1	59.9228	2.39377	2.83374e-07	9.20047e-07	FALSE	TRUE	207
ENSMUST00000106651	Rab3b	27.2288	2.39376	1.36551e-06	4.10123e-06	FALSE	FALSE	372
ENSMUST00000003502	Rab3b	27.2288	2.39376	1.36551e-06	4.10123e-06	FALSE	FALSE	375
ENSMUST00000101254	Ccdc142	87.0968	2.39256	2.00066e-15	1.26545e-14	FALSE	FALSE	17
ENSMUST00000041767	Tbc1d2b	119.832	2.39197	1.25207e-12	6.48909e-12	FALSE	FALSE	3000
ENSMUST00000161551	Zfp346	32.3485	2.38859	1.45919e-07	4.88236e-07	TRUE	FALSE	226
ENSMUST00000106226	Tial1	474.846	2.38737	1.01037e-61	3.26162e-60	FALSE	FALSE	2756
ENSMUST00000031411	Aldh2	183.143	2.38708	1.41325e-07	4.73434e-07	FALSE	FALSE	1964
ENSMUST00000160660	Zfp346	34.8677	2.3863	1.17982e-07	3.98417e-07	TRUE	FALSE	248
ENSMUST00000110662	Adal	67.0418	2.38274	4.66459e-14	2.659e-13	FALSE	TRUE	42
ENSMUST00000069066	Fam49a	24.3246	2.38218	2.25055e-05	5.80736e-05	FALSE	FALSE	8155
ENSMUST00000069005	Fam49a	24.3246	2.38218	2.25055e-05	5.80736e-05	FALSE	FALSE	585
ENSMUST00000069799	Irs1	43.9236	2.38196	2.88647e-08	1.03673e-07	FALSE	TRUE	4525
ENSMUST00000038945	Phlda3	20.6907	2.3799	0.000197043	0.000442772	TRUE	FALSE	727
ENSMUST00000161246	Ephx4	16.6995	2.37255	0.000152113	0.000347838	0	FALSE	0
ENSMUST00000159278	Zfp346	60.122	2.36891	2.3475e-12	1.18943e-11	FALSE	FALSE	311
ENSMUST00000159147	Zfp346	63.9126	2.36613	1.41697e-12	7.30632e-12	FALSE	FALSE	346
ENSMUST00000014505	Mertk	62.3005	2.3653	1.33962e-08	4.97031e-08	FALSE	FALSE	1227
ENSMUST00000069548	Arhgap9	27.8134	2.3604	6.78001e-05	0.000163765	FALSE	FALSE	273
ENSMUST00000101616	Smarca1	22.8987	2.35974	7.92795e-05	0.000189526	FALSE	FALSE	679
ENSMUST00000077569	Smarca1	22.8987	2.35974	7.92795e-05	0.000189526	FALSE	FALSE	760
ENSMUST00000024107	Wfdc1	70.2914	2.35912	4.5471e-06	1.28167e-05	FALSE	FALSE	559
ENSMUST00000040914	H1f2	47.1809	2.35841	1.96971e-05	5.11918e-05	0	FALSE	880
ENSMUST00000050211	Tk2	759.645	2.358	8.73944e-60	2.68e-58	FALSE	FALSE	1568
ENSMUST00000055458	Cdc42ep2	29.235	2.35499	3.00928e-06	8.68587e-06	FALSE	FALSE	475
ENSMUST00000012348	Gstm2	459.3	2.35478	0.00110384	0.002205	FALSE	FALSE	347
ENSMUST00000032491	Tnfrsf1a	86.1707	2.35198	3.73415e-09	1.45906e-08	FALSE	FALSE	490
ENSMUST00000046587	Scamp5	95.9409	2.35195	1.54852e-14	9.1548e-14	FALSE	FALSE	2343
ENSMUST00000019043	Irf1	47.765	2.35011	8.91247e-09	3.36496e-08	FALSE	FALSE	877
ENSMUST00000151013	Med11	42.9988	2.34929	3.14241e-09	1.23564e-08	FALSE	FALSE	1
ENSMUST00000159968	Ephx4	20.2131	2.34882	4.36207e-05	0.000108241	0	TRUE	0
ENSMUST00000037687	Tmem35a	92.2177	2.34831	0.00756608	0.0130567	FALSE	FALSE	1129
ENSMUST00000168003	Cyp26b1	173.04	2.34651	3.03286e-08	1.08707e-07	FALSE	FALSE	2323
ENSMUST00000066155	Adal	83.17	2.34487	3.59967e-16	2.38452e-15	FALSE	FALSE	1112
ENSMUST00000077705	Cyp26b1	172.787	2.34399	3.04016e-08	1.08954e-07	FALSE	FALSE	2323
ENSMUST00000101029	Inf2	69.4733	2.34396	1.83669e-12	9.38116e-12	FALSE	FALSE	64
ENSMUST00000109802	Adgre5	44.1678	2.34344	1.06447e-08	3.98954e-08	FALSE	FALSE	509
ENSMUST00000034000	Asah1	102.968	2.34284	3.63569e-13	1.95439e-12	FALSE	FALSE	1399
ENSMUST00000108920	Irf1	48.7634	2.33982	4.70148e-09	1.82095e-08	FALSE	FALSE	877
ENSMUST00000160311	Selenop	66.5626	2.3398	7.91238e-10	3.27674e-09	0	TRUE	0
ENSMUST00000047286	Mat1a	91.5688	2.33899	3.27781e-14	1.89483e-13	FALSE	FALSE	1807
ENSMUST00000058639	Vcpkmt	87.0172	2.33878	4.98624e-15	3.06655e-14	FALSE	FALSE	298
ENSMUST00000063982	Fzd5	35.2042	2.33815	3.14497e-07	1.01659e-06	FALSE	TRUE	4285
ENSMUST00000161315	Zfp346	27.6231	2.3372	2.90546e-06	8.40141e-06	0	FALSE	0
ENSMUST00000102923	Aebp1	94.6771	2.33531	1.99362e-07	6.5762e-07	FALSE	FALSE	239
ENSMUST00000140797	Tmtc1	85.3805	2.3346	2.17776e-16	1.46136e-15	TRUE	FALSE	455
ENSMUST00000131280	Ninj1	18.6697	2.3326	0.000151412	0.00034635	TRUE	FALSE	346
ENSMUST00000065766	Adamts6	168.413	2.33187	1.95052e-10	8.48219e-10	FALSE	TRUE	1059
ENSMUST00000119031	Adal	85.0292	2.33181	1.99597e-16	1.34196e-15	FALSE	FALSE	1131
ENSMUST00000115728	Sting1	60.0909	2.33101	7.11822e-08	2.4595e-07	FALSE	FALSE	827
ENSMUST00000133044	Ucp2	47.6598	2.32982	5.93989e-07	1.863e-06	0	TRUE	0
ENSMUST00000028702	Adal	83.6337	2.32924	4.65015e-16	3.06184e-15	FALSE	FALSE	1133
ENSMUST00000044616	Ints8	424.958	2.32228	2.28527e-45	4.88699e-44	FALSE	FALSE	297
ENSMUST00000107086	Slco2b1	55.7925	2.32225	4.59188e-08	1.61676e-07	FALSE	TRUE	1652
ENSMUST00000124383	Dph7	118.499	2.32198	8.50564e-22	7.66677e-21	TRUE	FALSE	397
ENSMUST00000108319	Ints8	424.408	2.32003	1.8112e-45	3.88513e-44	FALSE	FALSE	84
ENSMUST00000108318	Ints8	424.278	2.3195	2.03544e-45	4.35609e-44	FALSE	FALSE	84
ENSMUST00000034377	Pla2g15	114.455	2.31876	6.05199e-15	3.69104e-14	FALSE	FALSE	1379
ENSMUST00000087629	Htra3	128.786	2.3181	3.06304e-07	9.91432e-07	FALSE	TRUE	934
ENSMUST00000032409	Camk1	17.3695	2.31706	0.000192056	0.00043228	FALSE	FALSE	190
ENSMUST00000031377	Scarb2	136.449	2.31558	1.04823e-10	4.65316e-10	FALSE	FALSE	2932
ENSMUST00000005185	Cstb	79.7214	2.31516	5.46383e-12	2.69589e-11	FALSE	FALSE	183
ENSMUST00000179801	Gm7694	244.233	2.31085	0.000678175	0.001404	FALSE	TRUE	2947
ENSMUST00000007005	Acat2	165.191	2.30974	9.06718e-23	8.533e-22	FALSE	FALSE	972
ENSMUST00000164097	Ihh	13.6376	2.30917	0.000653089	0.00135609	FALSE	TRUE	774
ENSMUST00000026890	Clec3b	119.496	2.30832	1.05432e-08	3.95388e-08	FALSE	FALSE	285
ENSMUST00000121226	Abca17	7475.91	2.3081	2.24084e-38	3.84154e-37	FALSE	FALSE	20
ENSMUST00000150180	Mgll	128.506	2.30759	1.5943e-23	1.55933e-22	FALSE	TRUE	358
ENSMUST00000106540	Amy1	76.5188	2.30735	1.7212e-13	9.45296e-13	FALSE	FALSE	31
ENSMUST00000034534	Ets1	73.8547	2.3029	9.74139e-07	2.97922e-06	FALSE	FALSE	3395
ENSMUST00000033905	Ankrd10	894.327	2.30066	2.13032e-94	1.41387e-92	FALSE	FALSE	900
ENSMUST00000067980	Amy1	74.8813	2.29843	3.98832e-13	2.13941e-12	FALSE	TRUE	274
ENSMUST00000063888	Pld4	185.596	2.29811	3.34736e-16	2.22029e-15	FALSE	FALSE	368
ENSMUST00000029773	Cnn3	28.3374	2.29749	1.26975e-05	3.3799e-05	FALSE	FALSE	781
ENSMUST00000031334	Eif2b1	526.345	2.29654	5.60733e-56	1.55759e-54	FALSE	FALSE	977
ENSMUST00000107884	Msmp	69.1237	2.29533	4.23644e-10	1.79606e-09	FALSE	TRUE	97
ENSMUST00000037141	Setd7	90.0731	2.2947	1.36757e-11	6.5371e-11	FALSE	FALSE	5988
ENSMUST00000178945	Clec10a	23.1867	2.2931	2.86144e-05	7.28086e-05	FALSE	TRUE	116
ENSMUST00000110665	Adal	78.2549	2.29125	3.93872e-15	2.44009e-14	FALSE	TRUE	1131
ENSMUST00000077517	Tmem236	300.133	2.29002	1.77738e-30	2.33151e-29	FALSE	FALSE	2557
ENSMUST00000102925	Uap1l1	32.9788	2.28722	1.80045e-07	5.96761e-07	FALSE	FALSE	1758
ENSMUST00000109159	Tshz2	41.442	2.28674	8.11139e-05	0.000193608	FALSE	FALSE	494
ENSMUST00000052907	Adamts19	89.5188	2.28616	5.3532e-09	2.06319e-08	FALSE	FALSE	990
ENSMUST00000074949	Tmem140	23.0939	2.28575	1.47189e-05	3.88697e-05	FALSE	FALSE	1838
ENSMUST00000142488	Scly	120.813	2.28519	6.50822e-15	3.96193e-14	0	TRUE	0
ENSMUST00000037205	Mcee	24.2928	2.28506	3.72508e-05	9.33741e-05	FALSE	FALSE	138
ENSMUST00000096355	Csf2rb	83.894	2.28392	4.30156e-13	2.30278e-12	FALSE	TRUE	1815
ENSMUST00000185896	Tmem242	57.1373	2.28206	1.01719e-10	4.52291e-10	FALSE	FALSE	321
ENSMUST00000154045	Scly	147.917	2.28168	1.22115e-14	7.2734e-14	TRUE	FALSE	606
ENSMUST00000016309	Tmbim1	16.9565	2.28115	0.000245557	0.000544001	FALSE	FALSE	1125
ENSMUST00000111188	Bcl7b	783.562	2.27856	1.98065e-52	5.0536e-51	FALSE	FALSE	901
ENSMUST00000150737	Cntnap2	630.788	2.27808	4.61709e-58	1.35546e-56	0	FALSE	0
ENSMUST00000135690	Rpl10	61.716	2.27773	5.86644e-09	2.25244e-08	0	TRUE	0
ENSMUST00000113852	Ssh3	22.9857	2.27707	1.2947e-05	3.44334e-05	FALSE	FALSE	681
ENSMUST00000037992	Ssh3	22.9857	2.27707	1.2947e-05	3.44334e-05	FALSE	FALSE	686
ENSMUST00000046955	Wdr92	641.563	2.2764	1.75866e-57	5.05648e-56	FALSE	FALSE	882
ENSMUST00000099932	Ccdc162	18.2517	2.27459	0.000105494	0.000247523	FALSE	FALSE	443
ENSMUST00000021921	Ptch1	28.858	2.2745	0.000106665	0.00025013	FALSE	TRUE	3205
ENSMUST00000031692	Bcl7b	800.83	2.2739	1.49294e-50	3.63775e-49	FALSE	FALSE	925
ENSMUST00000027368	Slc11a1	16.8881	2.273	0.000203212	0.000455751	FALSE	FALSE	556
ENSMUST00000145843	Scly	40.6903	2.27121	3.90924e-07	1.25059e-06	0	FALSE	0
ENSMUST00000049022	Ninj1	32.5753	2.27051	1.82684e-06	5.40874e-06	FALSE	FALSE	650
ENSMUST00000089058	Map3k4	1330.57	2.26901	5.98845e-93	3.83302e-91	FALSE	FALSE	479
ENSMUST00000151547	Lgals4	47.3749	2.26774	1.1634e-08	4.34219e-08	TRUE	0	219
ENSMUST00000023019	Trmu	40.9505	2.26736	4.1184e-08	1.45815e-07	FALSE	FALSE	215
ENSMUST00000168864	Islr	28.9539	2.26279	7.82811e-05	0.000187287	FALSE	FALSE	662
ENSMUST00000141309	Bud23	27.6406	2.2602	1.84933e-06	5.47211e-06	0	FALSE	0
ENSMUST00000022986	Fbxo32	33.1525	2.25951	0.000101561	0.000238763	FALSE	FALSE	5587
ENSMUST00000172334	Smagp	29.8108	2.25912	5.01072e-06	1.40503e-05	FALSE	FALSE	506
ENSMUST00000194663	Ptch1	28.5983	2.25877	0.000120929	0.000281365	TRUE	TRUE	5545
ENSMUST00000161170	Zfp9	21.7421	2.25824	9.11582e-05	0.000215795	FALSE	FALSE	2385
ENSMUST00000038757	Csdc2	27.6376	2.25771	0.000139037	0.000320237	FALSE	FALSE	1673
ENSMUST00000087883	Col3a1	340.825	2.25744	1.9132e-11	9.04594e-11	FALSE	TRUE	959
ENSMUST00000197501	Tars2	26.5912	2.25655	1.83198e-05	4.78039e-05	0	FALSE	0
ENSMUST00000021937	Zfp346	968.554	2.25565	9.59856e-50	2.29271e-48	FALSE	FALSE	2431
ENSMUST00000011607	Cpb1	14.3723	2.25348	0.000539339	0.00113512	FALSE	FALSE	1387
ENSMUST00000128968	Atrx	23.8569	2.25268	1.85123e-05	4.82678e-05	0	TRUE	0
ENSMUST00000036049	Hsdl1	1175	2.25267	2.55984e-96	1.77944e-94	FALSE	FALSE	2050
ENSMUST00000023143	Litaf	133.913	2.25261	7.04263e-21	6.08346e-20	FALSE	FALSE	1668
ENSMUST00000097474	Rcsd1	37.0582	2.25222	2.59073e-06	7.54221e-06	FALSE	FALSE	3662
ENSMUST00000066532	Lipg	267.466	2.2513	7.66395e-11	3.44375e-10	FALSE	FALSE	1995
ENSMUST00000066068	Smagp	29.6696	2.25097	6.12544e-06	1.70168e-05	FALSE	FALSE	506
ENSMUST00000192155	Ptch1	28.4571	2.25025	0.000149156	0.000341638	FALSE	TRUE	2778
ENSMUST00000046792	Olfml2b	92.1708	2.25006	7.17641e-09	2.73151e-08	FALSE	TRUE	464
ENSMUST00000028135	Fam129b	59.6756	2.24783	4.31164e-11	1.9766e-10	FALSE	FALSE	1228
ENSMUST00000048967	Cpe	523.247	2.24685	6.68898e-14	3.76944e-13	FALSE	FALSE	581
ENSMUST00000178110	Dnmt1	840.634	2.24652	6.96814e-66	2.52092e-64	FALSE	TRUE	312
ENSMUST00000027532	Scly	1361.74	2.24637	8.43528e-21	7.25832e-20	FALSE	FALSE	845
ENSMUST00000082088	Mamld1	31.039	2.24626	0.000233632	0.000519445	FALSE	FALSE	2227
ENSMUST00000033135	Tial1	363.416	2.24531	9.79713e-45	2.0518e-43	FALSE	FALSE	253
ENSMUST00000074085	Rpl10	62.9063	2.24445	7.92269e-09	3.00265e-08	FALSE	FALSE	68
ENSMUST00000194690	Ddr2	42.9609	2.24429	2.3459e-05	6.03886e-05	FALSE	TRUE	5548
ENSMUST00000170800	Ddr2	42.9609	2.24429	2.3459e-05	6.03886e-05	FALSE	FALSE	5547
ENSMUST00000025631	Ostf1	64.2098	2.24265	1.74736e-09	7.0458e-09	FALSE	FALSE	1942
ENSMUST00000059857	Rinl	56.985	2.24245	1.7179e-07	5.70656e-07	FALSE	FALSE	1109
ENSMUST00000067620	Chdh	3136.31	2.24174	1.83248e-70	7.40832e-69	FALSE	FALSE	3637
ENSMUST00000048630	Crtac1	237.976	2.24074	3.15441e-29	3.93068e-28	FALSE	FALSE	525
ENSMUST00000029900	Atp6v0d2	14.1605	2.23914	0.000838988	0.00170975	FALSE	FALSE	1378
ENSMUST00000151702	Rpl10	62.653	2.23738	7.62578e-09	2.89485e-08	0	TRUE	0
ENSMUST00000008826	Rpl10	62.653	2.23738	7.62578e-09	2.89485e-08	FALSE	FALSE	68
ENSMUST00000077853	Prpf4b	1984.53	2.23716	1.4972e-117	1.5315e-115	FALSE	TRUE	4468
ENSMUST00000031560	Mmab	39.3106	2.23659	3.8481e-07	1.23245e-06	FALSE	FALSE	2237
ENSMUST00000006856	Pola1	68.6568	2.23612	1.66156e-12	8.52021e-12	FALSE	FALSE	904
ENSMUST00000071858	Hpcal1	54.5502	2.23279	4.69034e-06	1.31984e-05	FALSE	FALSE	729
ENSMUST00000103182	Rassf2	111.753	2.23267	1.58641e-08	5.84795e-08	FALSE	FALSE	3532
ENSMUST00000120733	Ninj1	33.0715	2.23222	1.62854e-06	4.85307e-06	FALSE	FALSE	650
ENSMUST00000026008	Trim8	53.0272	2.23213	1.65655e-08	6.09427e-08	FALSE	TRUE	778
ENSMUST00000186017	Nek7	35.3943	2.2308	4.05837e-06	1.15019e-05	FALSE	FALSE	4125
ENSMUST00000000335	Comt	23.5357	2.22966	3.61282e-05	9.0711e-05	FALSE	TRUE	293
ENSMUST00000031795	Fkbp9	271.745	2.22946	5.08131e-14	2.88887e-13	FALSE	FALSE	1148
ENSMUST00000115231	Rpl39	56.3836	2.22891	9.89481e-07	3.02299e-06	FALSE	TRUE	181
ENSMUST00000076228	Rcc1l	236.555	2.2289	1.24458e-31	1.69688e-30	FALSE	FALSE	875
ENSMUST00000107088	Slco2b1	61.0568	2.22774	1.32746e-08	4.92878e-08	FALSE	TRUE	1652
ENSMUST00000166939	Adgre5	43.6703	2.2255	5.27076e-08	1.84287e-07	FALSE	FALSE	622
ENSMUST00000002964	Adgre5	43.6703	2.2255	5.27076e-08	1.84287e-07	FALSE	FALSE	622
ENSMUST00000065014	Lamb2	463.431	2.22477	1.73529e-15	1.1016e-14	FALSE	FALSE	110
ENSMUST00000148208	Prkab1	16.5141	2.22317	0.000291483	0.00063889	TRUE	FALSE	166
ENSMUST00000033662	Pdha1	67.2249	2.22286	7.96444e-07	2.46211e-06	FALSE	FALSE	1574
ENSMUST00000109829	Aebp1	53.742	2.22192	1.41978e-05	3.75845e-05	FALSE	FALSE	239
ENSMUST00000136245	Man1b1	478.828	2.2216	1.00255e-56	2.83141e-55	0	TRUE	0
ENSMUST00000128059	Akr1a1	287.076	2.21944	3.57622e-30	4.62907e-29	0	TRUE	0
ENSMUST00000126909	Dph7	316.948	2.21895	8.49314e-47	1.87373e-45	TRUE	FALSE	1215
ENSMUST00000170828	Rpl36a	36.1977	2.21886	2.77234e-07	9.01055e-07	TRUE	FALSE	221
ENSMUST00000113211	Rpl36a	36.1977	2.21886	2.77234e-07	9.01055e-07	FALSE	FALSE	99
ENSMUST00000192462	Cryz	46.9079	2.21814	3.45407e-09	1.3537e-08	FALSE	TRUE	922
ENSMUST00000184537	Cryz	46.9079	2.21814	3.45407e-09	1.3537e-08	TRUE	TRUE	1347
ENSMUST00000029850	Cryz	46.9079	2.21814	3.45407e-09	1.3537e-08	FALSE	TRUE	924
ENSMUST00000029469	Reg4	25.6796	2.21779	8.30148e-06	2.26456e-05	FALSE	FALSE	383
ENSMUST00000021512	Dhrs7	55.2672	2.21739	5.99626e-05	0.000145928	FALSE	TRUE	220
ENSMUST00000021005	Tpo	153.677	2.21643	7.36817e-08	2.54145e-07	FALSE	FALSE	466
ENSMUST00000025230	C2	58.7448	2.21371	2.06016e-05	5.34031e-05	FALSE	FALSE	253
ENSMUST00000060303	Tshz1	29.2627	2.21347	6.63443e-05	0.000160457	FALSE	TRUE	1400
ENSMUST00000132329	Nfrkb	676.504	2.2129	2.77188e-65	9.82405e-64	TRUE	FALSE	4638
ENSMUST00000058237	Ugt1a7c	66.6139	2.2127	4.37067e-07	1.39102e-06	FALSE	FALSE	1578
ENSMUST00000004327	G6pdx	106.475	2.21226	2.14378e-10	9.29575e-10	FALSE	TRUE	724
ENSMUST00000051014	Exph5	897.386	2.21202	5.94805e-79	2.82939e-77	FALSE	FALSE	11
ENSMUST00000030455	Akr1a1	475.765	2.2113	5.03711e-43	9.94401e-42	FALSE	FALSE	94
ENSMUST00000133098	Prkab1	19.9107	2.21129	7.46577e-05	0.000179157	TRUE	FALSE	381
ENSMUST00000181796	Vmn1r181	418.704	2.20914	0.00610303	0.0107089	0	FALSE	22
ENSMUST00000106228	Tial1	143.533	2.20789	4.71066e-23	4.48998e-22	FALSE	TRUE	1130
ENSMUST00000141126	Tial1	334.653	2.20728	8.63143e-42	1.63841e-40	FALSE	TRUE	222
ENSMUST00000093795	Cep70	1411.5	2.2064	2.9486e-105	2.4683e-103	FALSE	FALSE	615
ENSMUST00000026452	Pde6g	22.2315	2.2059	4.88759e-05	0.000120434	FALSE	FALSE	473
ENSMUST00000086167	Nfrkb	667.737	2.20519	5.01262e-66	1.82411e-64	FALSE	FALSE	1153
ENSMUST00000152593	Nfrkb	667.607	2.20485	5.85249e-66	2.12281e-64	TRUE	FALSE	4335
ENSMUST00000028755	Ehd4	263.996	2.20397	1.4243e-25	1.53617e-24	FALSE	FALSE	1973
ENSMUST00000093819	Pigb	38.2864	2.20226	8.58754e-08	2.94202e-07	TRUE	TRUE	2147
ENSMUST00000165023	Tial1	356.706	2.20133	5.72253e-44	1.16392e-42	FALSE	FALSE	738
ENSMUST00000029800	Tspan5	347.086	2.20125	5.31685e-38	9.01504e-37	FALSE	FALSE	5461
ENSMUST00000048718	Mmaa	286.36	2.20124	1.2142e-37	2.03218e-36	FALSE	FALSE	4330
ENSMUST00000161949	Pag1	52.4981	2.20043	2.54409e-06	7.4161e-06	FALSE	TRUE	6288
ENSMUST00000142890	Tspan5	346.535	2.19847	5.00679e-38	8.49707e-37	TRUE	FALSE	2143
ENSMUST00000028351	Dph7	321.153	2.19765	2.42097e-46	5.28668e-45	FALSE	FALSE	153
ENSMUST00000088973	Smarca1	26.6883	2.19647	8.56676e-05	0.000203753	FALSE	FALSE	1501
ENSMUST00000042985	Cebpa	132.034	2.19541	3.65118e-12	1.82445e-11	0	FALSE	1430
ENSMUST00000188282	Tmem242	57.9438	2.19478	3.12564e-10	1.33846e-09	FALSE	FALSE	423
ENSMUST00000131540	Nfrkb	54.4669	2.19408	1.03185e-10	4.58554e-10	TRUE	FALSE	195
ENSMUST00000081619	Sh3pxd2a	72.8787	2.19311	7.47349e-11	3.36223e-10	FALSE	FALSE	6813
ENSMUST00000005532	Nid1	227.048	2.19305	1.512e-09	6.12957e-09	FALSE	FALSE	2202
ENSMUST00000109627	Cbx6	55.243	2.1929	1.98206e-07	6.53962e-07	FALSE	TRUE	4084
ENSMUST00000177754	Dnmt1	733.666	2.18779	1.83908e-56	5.15739e-55	FALSE	TRUE	312
ENSMUST00000116436	Ahr	37.7836	2.18734	7.54153e-07	2.33593e-06	FALSE	FALSE	2715
ENSMUST00000107942	Atp8b5	3207.7	2.18512	7.08722e-68	2.69517e-66	FALSE	TRUE	822
ENSMUST00000085948	Axl	144.734	2.18451	2.27266e-08	8.24179e-08	FALSE	FALSE	1032
ENSMUST00000005548	Hmox1	177.309	2.18213	1.51236e-22	1.40805e-21	FALSE	FALSE	570
ENSMUST00000202606	Bcl7b	258.023	2.18155	2.01189e-29	2.52619e-28	0	TRUE	0
ENSMUST00000031542	Oasl2	29.9049	2.18095	6.28744e-05	0.000152601	FALSE	TRUE	867
ENSMUST00000021209	Doc2b	35.6034	2.18011	5.48047e-06	1.53059e-05	FALSE	TRUE	2966
ENSMUST00000107937	Atp8b5	3209.88	2.18008	1.14927e-68	4.44941e-67	TRUE	TRUE	4470
ENSMUST00000004202	Dnmt1	735.017	2.17992	1.13745e-55	3.1377e-54	FALSE	FALSE	312
ENSMUST00000028814	Rassf2	123.555	2.17952	1.95156e-08	7.13018e-08	FALSE	FALSE	6969
ENSMUST00000111800	Sh3pxd2a	72.3138	2.17942	2.23387e-10	9.67293e-10	FALSE	FALSE	6813
ENSMUST00000183746	Pigb	67.5059	2.1794	7.62293e-12	3.72657e-11	TRUE	TRUE	4422
ENSMUST00000198318	Eif2b1	116.038	2.17756	1.21392e-18	9.32693e-18	TRUE	FALSE	355
ENSMUST00000027642	Nek7	34.3245	2.17701	1.07504e-05	2.88989e-05	FALSE	FALSE	2982
ENSMUST00000041477	Islr	29.8942	2.17633	0.000100229	0.000235869	FALSE	FALSE	668
ENSMUST00000138037	Irf9	22.8803	2.17455	2.52779e-05	6.47512e-05	FALSE	FALSE	999
ENSMUST00000074519	Txnip	519.495	2.17314	3.17622e-22	2.91816e-21	FALSE	FALSE	1354
ENSMUST00000049093	Txnip	519.495	2.17314	3.17622e-22	2.91816e-21	FALSE	FALSE	1328
ENSMUST00000092584	Marcks	187.414	2.1681	2.08381e-11	9.82264e-11	FALSE	FALSE	2733
ENSMUST00000113796	Tmbim1	22.7829	2.16808	5.69296e-05	0.00013902	FALSE	TRUE	1119
ENSMUST00000135784	Susd3	28.5774	2.16756	5.37913e-05	0.000131853	0	TRUE	0
ENSMUST00000026585	Tspan4	31.824	2.16729	3.12918e-06	9.00535e-06	FALSE	FALSE	474
ENSMUST00000137906	Arid5a	28.4555	2.1669	6.69267e-06	1.84949e-05	FALSE	FALSE	3826
ENSMUST00000169782	Ankrd10	349.748	2.16683	2.02632e-45	4.33823e-44	FALSE	FALSE	4068
ENSMUST00000154501	Helb	14.8265	2.16593	0.000816611	0.00166719	TRUE	FALSE	1376
ENSMUST00000105546	Phactr2	46.5777	2.16472	2.53248e-07	8.26325e-07	FALSE	FALSE	863
ENSMUST00000110417	Asah1	38.5105	2.16409	3.29879e-06	9.45978e-06	TRUE	FALSE	581
ENSMUST00000103105	Aoc3	47.7231	2.16363	9.61858e-07	2.9436e-06	FALSE	FALSE	1764
ENSMUST00000108461	Ercc2	419.156	2.16353	1.56401e-18	1.19312e-17	FALSE	FALSE	1248
ENSMUST00000140975	Cenpo	162.068	2.16337	4.01191e-22	3.66663e-21	FALSE	TRUE	2827
ENSMUST00000108460	Ercc2	495.257	2.16188	3.49078e-18	2.60489e-17	FALSE	FALSE	1250
ENSMUST00000028881	Il1b	117.217	2.16103	6.0566e-14	3.42449e-13	FALSE	FALSE	459
ENSMUST00000105238	Stat2	115.118	2.16026	1.41331e-12	7.2888e-12	FALSE	FALSE	1476
ENSMUST00000085708	Stat2	115.118	2.16026	1.41331e-12	7.2888e-12	FALSE	FALSE	1476
ENSMUST00000034543	Rpusd4	222.536	2.16003	3.53597e-28	4.23481e-27	FALSE	FALSE	662
ENSMUST00000142613	Vamp8	37.446	2.15947	4.48157e-06	1.26416e-05	FALSE	TRUE	282
ENSMUST00000062831	Ercc2	495.453	2.15874	4.4158e-18	3.27935e-17	FALSE	FALSE	1250
ENSMUST00000163691	Maff	29.3266	2.15799	2.08225e-05	5.39531e-05	FALSE	FALSE	1217
ENSMUST00000183468	Zfp280d	166.321	2.15724	8.46626e-21	7.28386e-20	FALSE	FALSE	1120
ENSMUST00000111187	Bcl7b	106.69	2.15721	2.38675e-16	1.59814e-15	FALSE	FALSE	269
ENSMUST00000032065	Pcyox1	120.702	2.15693	5.11226e-12	2.52555e-11	FALSE	FALSE	2707
ENSMUST00000129628	Asb6	22.6337	2.15518	3.4522e-05	8.69091e-05	TRUE	FALSE	588
ENSMUST00000184389	Pigb	27.1184	2.15496	8.19405e-06	2.23667e-05	FALSE	FALSE	390
ENSMUST00000105543	Phactr2	45.1837	2.15322	4.38372e-07	1.39477e-06	FALSE	TRUE	863
ENSMUST00000004774	Aqp1	28.552	2.15263	3.40218e-05	8.5735e-05	FALSE	FALSE	1758
ENSMUST00000098566	Pigb	30.3488	2.15163	3.43379e-06	9.82618e-06	FALSE	FALSE	456
ENSMUST00000106650	Rab3b	33.5871	2.14968	2.84475e-06	8.23802e-06	FALSE	FALSE	2511
ENSMUST00000096350	Maff	28.0279	2.14957	4.94901e-05	0.000121862	FALSE	FALSE	1217
ENSMUST00000035371	Sv2a	96.7778	2.1465	1.63967e-16	1.10882e-15	FALSE	FALSE	1605
ENSMUST00000025831	Dock8	186.674	2.14537	4.11171e-14	2.35661e-13	FALSE	FALSE	1385
ENSMUST00000194876	Cryz	18.0727	2.14427	0.000291899	0.000639753	0	FALSE	0
ENSMUST00000077453	Dapk1	28.252	2.14354	5.01705e-05	0.000123428	FALSE	TRUE	934
ENSMUST00000111205	Bud23	155.364	2.14318	2.36998e-24	2.41151e-23	FALSE	FALSE	411
ENSMUST00000048687	Tceal9	67.1873	2.14238	1.9474e-06	5.74735e-06	FALSE	FALSE	459
ENSMUST00000016498	Srms	312.875	2.14223	2.3288e-42	4.50644e-41	FALSE	TRUE	625
ENSMUST00000201754	Morc3	154.628	2.13923	1.67614e-24	1.71773e-23	TRUE	FALSE	972
ENSMUST00000020695	Tns3	227.539	2.13915	3.32314e-14	1.92044e-13	FALSE	FALSE	2842
ENSMUST00000071677	Bud23	154.941	2.13839	2.88502e-24	2.92436e-23	FALSE	TRUE	411
ENSMUST00000135074	Ganc	110.661	2.13679	5.81482e-18	4.29372e-17	FALSE	FALSE	1775
ENSMUST00000039557	Arhgap18	35.9447	2.13527	0.000246403	0.000545658	FALSE	FALSE	1552
ENSMUST00000025567	Fads2	395.537	2.13346	0.000396095	0.000850727	FALSE	FALSE	99
ENSMUST00000159826	Kctd18	27.9031	2.13156	6.91942e-06	1.90724e-05	0	FALSE	0
ENSMUST00000093508	Sp110	14.4272	2.13027	0.00128448	0.00253935	FALSE	FALSE	393
ENSMUST00000085984	Bud23	156.429	2.13001	2.51555e-24	2.55636e-23	FALSE	TRUE	413
ENSMUST00000113115	Tceal9	66.6742	2.1288	2.25639e-06	6.61167e-06	FALSE	FALSE	459
ENSMUST00000032629	Cyfip1	46.6863	2.12766	1.67127e-07	5.55694e-07	FALSE	FALSE	2440
ENSMUST00000021816	Susd3	61.1524	2.12641	7.48815e-07	2.32015e-06	FALSE	TRUE	307
ENSMUST00000084117	H6pd	82.1022	2.12523	1.82987e-07	6.05972e-07	FALSE	FALSE	2083
ENSMUST00000021413	Nfkbia	214.755	2.12484	3.75359e-16	2.48383e-15	FALSE	FALSE	512
ENSMUST00000010049	Kdsr	112.08	2.124	8.15976e-18	5.97461e-17	FALSE	FALSE	4443
ENSMUST00000002677	Axl	164.663	2.12388	1.07965e-07	3.66032e-07	FALSE	FALSE	1389
ENSMUST00000187407	Nek7	35.5651	2.12362	5.1763e-06	1.44912e-05	FALSE	TRUE	3163
ENSMUST00000127756	Adcy3	133.504	2.12308	2.47775e-20	2.09136e-19	FALSE	TRUE	737
ENSMUST00000107896	Trim25	78.4013	2.12212	4.08177e-11	1.87538e-10	FALSE	FALSE	3572
ENSMUST00000000284	Trim25	78.4013	2.12212	4.08177e-11	1.87538e-10	FALSE	FALSE	3572
ENSMUST00000066257	Khdrbs1	2072.34	2.12149	7.85962e-83	4.02364e-81	FALSE	FALSE	2270
ENSMUST00000152065	Adcy3	133.377	2.12138	2.72039e-20	2.29235e-19	FALSE	TRUE	738
ENSMUST00000165878	Psap	590.366	2.12127	3.23149e-25	3.43153e-24	FALSE	FALSE	868
ENSMUST00000062723	Acpp	54.2144	2.12	5.55343e-09	2.13697e-08	FALSE	FALSE	3160
ENSMUST00000030830	H6pd	81.8602	2.11998	1.70692e-07	5.67109e-07	FALSE	FALSE	2083
ENSMUST00000020984	Adcy3	133.247	2.11965	3.29249e-20	2.75693e-19	FALSE	TRUE	737
ENSMUST00000020023	Reep3	97.6445	2.11946	2.26982e-09	9.05686e-09	FALSE	FALSE	4541
ENSMUST00000112691	Gnl3l	25.1712	2.11916	0.000323793	0.000704831	FALSE	FALSE	2963
ENSMUST00000026297	Gnl3l	25.1712	2.11916	0.000323793	0.000704831	FALSE	FALSE	2963
ENSMUST00000105465	Psap	590.703	2.11912	3.62071e-25	3.83026e-24	FALSE	FALSE	865
ENSMUST00000004316	Psap	590.703	2.11912	3.62071e-25	3.83026e-24	FALSE	FALSE	868
ENSMUST00000066427	Sp100	25.7525	2.11887	0.000753822	0.00154832	FALSE	FALSE	880
ENSMUST00000124505	Adcy3	134.235	2.11854	2.62562e-20	2.21416e-19	FALSE	TRUE	738
ENSMUST00000028177	Olfm1	22.1655	2.11678	0.000205974	0.000461611	FALSE	TRUE	1008
ENSMUST00000005256	Ndrg1	92.6187	2.11617	3.2252e-12	1.61928e-11	FALSE	FALSE	1546
ENSMUST00000093517	Casp3	27.3063	2.11582	6.29577e-05	0.000152777	FALSE	FALSE	569
ENSMUST00000004326	Plxna3	23.1995	2.11445	0.000197185	0.000443036	FALSE	FALSE	1147
ENSMUST00000020981	Cenpo	135.133	2.1127	5.94086e-20	4.89728e-19	FALSE	TRUE	1012
ENSMUST00000112993	Mid2	19.8244	2.1108	0.000220934	0.00049292	FALSE	FALSE	3834
ENSMUST00000112990	Mid2	19.8244	2.1108	0.000220934	0.00049292	FALSE	TRUE	3834
ENSMUST00000179238	Psap	593.316	2.11017	3.21864e-25	3.42049e-24	FALSE	FALSE	868
ENSMUST00000177779	Psap	593.189	2.10981	7.29574e-25	7.59689e-24	FALSE	FALSE	868
ENSMUST00000033775	Mpp1	29.778	2.10959	2.79454e-05	7.11883e-05	FALSE	FALSE	934
ENSMUST00000098576	Zfp280d	387.71	2.10953	7.03055e-35	1.0677e-33	FALSE	TRUE	1270
ENSMUST00000183410	Zfp280d	387.456	2.10836	5.7003e-35	8.67336e-34	FALSE	FALSE	1733
ENSMUST00000111999	Prkab1	53.8247	2.1073	7.57088e-10	3.14302e-09	FALSE	FALSE	1059
ENSMUST00000031486	Prkab1	53.8247	2.1073	7.57088e-10	3.14302e-09	FALSE	FALSE	1063
ENSMUST00000042390	Man1b1	6448.77	2.10531	3.25768e-75	1.43343e-73	FALSE	TRUE	1647
ENSMUST00000184053	Zfp280d	397.611	2.10462	5.096e-36	8.0505e-35	TRUE	TRUE	5299
ENSMUST00000008280	Fhl2	43.611	2.10401	2.42098e-05	6.22066e-05	FALSE	FALSE	440
ENSMUST00000005825	Pan2	3491.9	2.10347	3.7205e-118	3.834e-116	FALSE	TRUE	588
ENSMUST00000033486	Plp2	17.5032	2.10343	0.000440771	0.000939908	FALSE	FALSE	546
ENSMUST00000096232	Cebpd	87.3213	2.10327	1.79776e-08	6.59161e-08	0	FALSE	2900
ENSMUST00000113920	Olfm1	20.8732	2.10315	0.000270042	0.000594489	FALSE	TRUE	734
ENSMUST00000103266	Trbv5	55.0348	2.10265	3.29609e-09	1.29388e-08	0	TRUE	0
ENSMUST00000040357	Rcsd1	37.262	2.09897	8.28808e-06	2.26123e-05	FALSE	FALSE	1231
ENSMUST00000187516	Slc11a1	15.2857	2.09821	0.000861455	0.00175099	FALSE	FALSE	249
ENSMUST00000027975	Phyh	43.0239	2.09695	0.000158148	0.000360736	FALSE	FALSE	370
ENSMUST00000154169	Rell1	20.9077	2.09299	0.00021601	0.000482591	FALSE	FALSE	2258
ENSMUST00000037182	Hook3	631.179	2.09068	3.93616e-52	9.97912e-51	FALSE	FALSE	10469
ENSMUST00000015435	Gdi1	37.9876	2.09006	3.31062e-07	1.0676e-06	FALSE	TRUE	923
ENSMUST00000025399	Pmaip1	89.5138	2.08954	8.3845e-14	4.69691e-13	FALSE	FALSE	2177
ENSMUST00000085255	Cyfip1	44.638	2.08941	4.71241e-07	1.49381e-06	FALSE	FALSE	336
ENSMUST00000115609	Comt	23.9516	2.08939	9.92122e-05	0.000233576	FALSE	TRUE	491
ENSMUST00000094666	Tmem200b	151.427	2.08751	5.77307e-17	4.00908e-16	0	0	515
ENSMUST00000058196	Susd3	64.1314	2.08722	1.74183e-06	5.17214e-06	FALSE	FALSE	446
ENSMUST00000135361	Eif2b1	89.4382	2.0866	1.25883e-14	7.49142e-14	0	FALSE	0
ENSMUST00000044083	Dapk1	27.3589	2.08645	7.11614e-05	0.000171357	FALSE	TRUE	852
ENSMUST00000128920	Eif2b1	65.427	2.08624	2.83453e-11	1.32216e-10	0	TRUE	0
ENSMUST00000184035	Pigb	47.9092	2.08606	1.17597e-08	4.38679e-08	FALSE	FALSE	1484
ENSMUST00000169037	Adcy7	62.9851	2.08596	4.71139e-08	1.65685e-07	FALSE	TRUE	1221
ENSMUST00000184036	Zfp280d	334.81	2.08548	5.19708e-33	7.39126e-32	FALSE	TRUE	384
ENSMUST00000143057	Asah1	18.4123	2.08437	0.000909489	0.0018411	0	TRUE	0
ENSMUST00000163845	Cyfip1	44.4968	2.08379	5.93669e-07	1.86211e-06	FALSE	FALSE	309
ENSMUST00000040828	H2-Ab1	486.089	2.08317	0.00013639	0.000314647	FALSE	FALSE	310
ENSMUST00000132358	Xpa	84.8416	2.08245	5.5496e-14	3.14517e-13	TRUE	0	324
ENSMUST00000087327	Rell1	20.7664	2.08097	0.000245331	0.000543545	TRUE	FALSE	2829
ENSMUST00000088244	Actr3b	26.0465	2.08007	1.81342e-05	4.73372e-05	FALSE	FALSE	396
ENSMUST00000044681	Arl6ip5	125.428	2.07699	3.1108e-12	1.56353e-11	FALSE	FALSE	743
ENSMUST00000142539	Crebrf	736.581	2.07548	5.22569e-63	1.7466e-61	FALSE	TRUE	632
ENSMUST00000039559	Thbs1	42.1039	2.07498	2.37745e-07	7.78473e-07	FALSE	FALSE	2104
ENSMUST00000114641	Cntnap2	2590.75	2.07481	4.56245e-78	2.14105e-76	FALSE	FALSE	5599
ENSMUST00000028854	Mal	22.4424	2.07466	0.000232893	0.000518002	FALSE	TRUE	1754
ENSMUST00000184399	Zfp280d	300.367	2.07461	8.73879e-32	1.19643e-30	TRUE	TRUE	2331
ENSMUST00000171456	Adcy7	62.5728	2.07429	7.88904e-08	2.71172e-07	FALSE	TRUE	2143
ENSMUST00000115032	Arid5a	27.0043	2.0741	1.83211e-05	4.78049e-05	FALSE	FALSE	2788
ENSMUST00000100244	Olfm1	21.6233	2.0728	0.000336326	0.000730318	FALSE	TRUE	1008
ENSMUST00000152417	C2	52.0138	2.07224	6.17279e-05	0.000149955	FALSE	FALSE	254
ENSMUST00000065289	Clec12a	19.1788	2.07209	0.000867516	0.00176241	FALSE	TRUE	1241
ENSMUST00000028175	Cytip	57.3943	2.07163	2.28114e-05	5.88223e-05	FALSE	TRUE	4590
ENSMUST00000144236	Mcfd2	416.034	2.07073	1.0635e-48	2.45712e-47	FALSE	FALSE	1266
ENSMUST00000135339	Dph7	96.1743	2.06952	9.89692e-16	6.39343e-15	TRUE	FALSE	548
ENSMUST00000024963	Mcfd2	383.126	2.06908	8.90514e-47	1.96307e-45	FALSE	FALSE	1268
ENSMUST00000105413	Col6a2	38.9611	2.0685	4.56089e-05	0.000112883	FALSE	FALSE	1763
ENSMUST00000153375	Dph7	38.8203	2.06762	1.53427e-07	5.12188e-07	TRUE	FALSE	123
ENSMUST00000168545	Adcy7	62.3194	2.06703	7.8456e-08	2.69746e-07	FALSE	TRUE	2144
ENSMUST00000098521	Adcy7	62.3194	2.06703	7.8456e-08	2.69746e-07	FALSE	TRUE	2143
ENSMUST00000034629	Hinfp	520.294	2.06697	1.09583e-58	3.26348e-57	0	TRUE	0
ENSMUST00000183801	Zfp280d	429.083	2.06689	1.38979e-39	2.48097e-38	TRUE	FALSE	3368
ENSMUST00000079698	Phactr2	33.3861	2.06607	1.43858e-05	3.80459e-05	0	TRUE	0
ENSMUST00000010807	Fads1	365.334	2.06426	1.01292e-11	4.89643e-11	FALSE	FALSE	1948
ENSMUST00000000543	Grasp	27.022	2.06382	0.00042065	0.000899756	FALSE	FALSE	739
ENSMUST00000037853	Poglut3	51.5399	2.06353	2.01096e-06	5.9246e-06	FALSE	FALSE	2055
ENSMUST00000080839	Xlr3c	31.9569	2.06289	8.0049e-05	0.000191205	FALSE	FALSE	832
ENSMUST00000075666	Upf1	4815.77	2.05967	9.57636e-76	4.2779e-74	FALSE	FALSE	958
ENSMUST00000001812	Smo	85.391	2.05939	1.96945e-08	7.19364e-08	FALSE	TRUE	1080
ENSMUST00000016463	Slc25a5	179.247	2.05912	7.95201e-10	3.29193e-09	FALSE	FALSE	263
ENSMUST00000098826	Dlc1	28.943	2.05858	2.69325e-05	6.87527e-05	FALSE	TRUE	2532
ENSMUST00000033418	Il13ra1	86.7672	2.05745	1.58341e-10	6.93931e-10	FALSE	FALSE	2353
ENSMUST00000143521	G6pdx	38.5682	2.05738	4.12323e-05	0.000102676	0	TRUE	0
ENSMUST00000136191	Ccl25	34.3027	2.05654	1.82532e-06	5.40479e-06	0	TRUE	0
ENSMUST00000151681	Crebrf	190.288	2.05536	1.27207e-25	1.37438e-24	0	FALSE	0
ENSMUST00000142436	Gapvd1	101.683	2.05516	1.81115e-12	9.25665e-12	0	FALSE	0
ENSMUST00000073149	Slc9a5	3596.18	2.05457	3.13433e-61	9.9908e-60	FALSE	TRUE	268
ENSMUST00000089174	Ccdc134	2358.92	2.0545	4.18049e-75	1.83658e-73	FALSE	FALSE	1209
ENSMUST00000129691	Bud23	113.536	2.05396	8.22931e-18	6.01921e-17	FALSE	0	413
ENSMUST00000053286	Ccdc84	294.721	2.05359	2.75983e-19	2.19393e-18	FALSE	TRUE	145
ENSMUST00000034792	Ankk1	128.804	2.05182	1.08445e-15	6.98372e-15	FALSE	FALSE	446
ENSMUST00000026011	Sfxn2	30.9183	2.04985	0.000120661	0.000280799	FALSE	FALSE	2127
ENSMUST00000168195	Runx1	19.2138	2.04938	0.00032005	0.000697392	FALSE	TRUE	257
ENSMUST00000198526	Srrt	1317.26	2.04905	4.84989e-65	1.70265e-63	TRUE	TRUE	1343
ENSMUST00000191014	Cep70	290.788	2.04832	7.62874e-34	1.11599e-32	TRUE	TRUE	337
ENSMUST00000088823	Mapk11	283.553	2.04739	7.10757e-26	7.7589e-25	FALSE	FALSE	1252
ENSMUST00000031897	Gstk1	27.2778	2.04703	0.000697381	0.00144087	FALSE	FALSE	162
ENSMUST00000068301	Cept1	29.8443	2.04627	5.61522e-06	1.56595e-05	FALSE	FALSE	1365
ENSMUST00000185673	Tardbp	154.032	2.0449	9.71038e-20	7.90759e-19	0	TRUE	0
ENSMUST00000164375	Zyx	191.272	2.04412	4.05009e-12	2.0178e-11	FALSE	FALSE	1400
ENSMUST00000059983	Vamp8	35.1424	2.0434	6.36829e-05	0.000154409	FALSE	TRUE	287
ENSMUST00000114086	Klf7	91.9314	2.04198	2.18267e-12	1.10783e-11	FALSE	TRUE	6266
ENSMUST00000144221	Crebrf	481.95	2.04158	4.932e-51	1.21395e-49	0	TRUE	0
ENSMUST00000033695	Abcb7	190.051	2.04056	1.42588e-20	1.21698e-19	FALSE	FALSE	3386
ENSMUST00000117337	Abca3	60.3245	2.04006	1.89873e-10	8.26661e-10	FALSE	FALSE	801
ENSMUST00000159164	Gfi1	51.1067	2.03962	3.33293e-08	1.19108e-07	FALSE	FALSE	1083
ENSMUST00000065478	Gfi1	51.1067	2.03962	3.33293e-08	1.19108e-07	FALSE	FALSE	1074
ENSMUST00000031205	Gfi1	51.1067	2.03962	3.33293e-08	1.19108e-07	FALSE	FALSE	1083
ENSMUST00000102973	Aco1	91.1723	2.03933	1.02779e-07	3.49266e-07	FALSE	TRUE	671
ENSMUST00000115029	Arid5a	26.4798	2.039	2.7785e-05	7.08186e-05	FALSE	TRUE	2785
ENSMUST00000027071	Lactb2	33.9881	2.03854	2.51479e-05	6.44418e-05	FALSE	FALSE	3531
ENSMUST00000191335	Cep70	796.607	2.03823	8.44734e-67	3.1375e-65	FALSE	FALSE	264
ENSMUST00000199243	Srrt	1290.92	2.03768	3.67599e-63	1.23456e-61	FALSE	FALSE	120
ENSMUST00000197466	Srrt	1290.92	2.03768	3.67599e-63	1.23456e-61	FALSE	FALSE	116
ENSMUST00000040873	Srrt	1290.92	2.03768	3.67599e-63	1.23456e-61	FALSE	FALSE	127
ENSMUST00000102649	Trit1	51.8998	2.03717	6.28424e-09	2.40425e-08	FALSE	FALSE	657
ENSMUST00000148443	Cyp20a1	16.6939	2.03684	0.0017304	0.00334663	TRUE	FALSE	1858
ENSMUST00000043050	Chst12	34.5281	2.03676	5.67265e-05	0.000138548	FALSE	TRUE	845
ENSMUST00000033923	Dlc1	29.6703	2.03675	2.72079e-05	6.94112e-05	FALSE	TRUE	2532
ENSMUST00000185893	Fhl2	39.9659	2.03666	5.12614e-05	0.000125934	FALSE	TRUE	224
ENSMUST00000089688	Mmp14	171.382	2.0365	1.66886e-09	6.74246e-09	FALSE	FALSE	593
ENSMUST00000034244	Tmem38a	40.0371	2.03602	3.88318e-06	1.1034e-05	FALSE	FALSE	1196
ENSMUST00000088787	Zfp948	24.2163	2.03533	0.00010028	0.00023597	FALSE	TRUE	146
ENSMUST00000038422	Irf2bpl	119.508	2.03476	3.56602e-11	1.64629e-10	0	TRUE	869
ENSMUST00000074733	Septin11	43.4076	2.03442	6.25246e-05	0.000151798	FALSE	TRUE	3604
ENSMUST00000053986	Lingo3	44.6798	2.03369	3.04239e-05	7.71143e-05	FALSE	FALSE	1524
ENSMUST00000090147	Btd	34.7497	2.0336	0.00014899	0.00034127	FALSE	FALSE	666
ENSMUST00000179937	Tnfaip8	16.8801	2.0325	0.000957562	0.00193127	FALSE	FALSE	1877
ENSMUST00000165430	Comt	34.8115	2.03183	6.63158e-06	1.8337e-05	FALSE	TRUE	951
ENSMUST00000039153	Cept1	29.5877	2.03071	6.76889e-06	1.86935e-05	FALSE	FALSE	642
ENSMUST00000058022	Tpcn2	1942.99	2.02997	1.97955e-87	1.13074e-85	FALSE	FALSE	697
ENSMUST00000004959	Grap	55.4226	2.02729	1.99093e-07	6.56771e-07	FALSE	FALSE	926
ENSMUST00000098192	Hbb-bt	123.423	2.02715	2.31916e-12	1.17518e-11	FALSE	FALSE	132
ENSMUST00000101553	Ints6l	17.8617	2.02408	0.000496562	0.00105132	FALSE	FALSE	1405
ENSMUST00000182946	Polq	210.855	2.0232	1.95787e-28	2.36668e-27	TRUE	TRUE	7980
ENSMUST00000148159	Tnfaip8	22.1191	2.02256	0.000148307	0.000339805	FALSE	FALSE	1017
ENSMUST00000054034	Polq	210.714	2.02201	2.23155e-28	2.69109e-27	FALSE	TRUE	803
ENSMUST00000002976	Il17ra	150.372	2.02158	3.54639e-17	2.49478e-16	FALSE	FALSE	5075
ENSMUST00000049454	Six5	23.2892	2.02001	0.00141651	0.0027789	FALSE	FALSE	804
ENSMUST00000183112	Polq	179.976	2.01817	1.78384e-25	1.91506e-24	TRUE	TRUE	6738
ENSMUST00000071452	Polq	179.976	2.01817	1.78384e-25	1.91506e-24	FALSE	TRUE	378
ENSMUST00000199878	Papss1	32.4036	2.0172	4.36837e-06	1.23404e-05	FALSE	TRUE	568
ENSMUST00000197402	Papss1	32.4036	2.0172	4.36837e-06	1.23404e-05	TRUE	TRUE	2362
ENSMUST00000114092	Mpp1	22.0338	2.0159	0.000316444	0.000690162	FALSE	FALSE	19
ENSMUST00000108505	4933427D14Rik	185.493	2.01577	7.32347e-25	7.62149e-24	FALSE	TRUE	279
ENSMUST00000041401	Herc3	242.88	2.01422	2.90826e-20	2.44585e-19	FALSE	TRUE	1477
ENSMUST00000069360	Gpc3	25.8904	2.01378	9.64196e-05	0.000227414	FALSE	FALSE	359
ENSMUST00000121231	Cept1	30.2965	2.01237	6.26245e-06	1.73689e-05	FALSE	FALSE	642
ENSMUST00000196109	Srrt	739.636	2.01204	5.87994e-48	1.332e-46	FALSE	0	106
ENSMUST00000189524	Lax1	17.7372	2.01125	0.000730554	0.00150378	FALSE	FALSE	99
ENSMUST00000021164	Pimreg	16.4685	2.01089	0.00289521	0.00539645	FALSE	FALSE	704
ENSMUST00000033875	Plpbp	1128.57	2.00986	8.73704e-44	1.7629e-42	FALSE	FALSE	2718
ENSMUST00000044384	Aldh1b1	67.8148	2.0094	0.000609902	0.00127267	FALSE	FALSE	581
ENSMUST00000060010	Slc16a13	26.2702	2.0094	9.50305e-05	0.00022429	FALSE	FALSE	927
ENSMUST00000186402	Gorab	162.712	2.00876	1.64457e-23	1.60737e-22	TRUE	FALSE	2104
ENSMUST00000020234	Timp3	93.4087	2.00775	6.1359e-06	1.70433e-05	FALSE	TRUE	3604
ENSMUST00000127460	Ccl25	66.7631	2.00761	2.63904e-10	1.13646e-09	FALSE	FALSE	139
ENSMUST00000132583	Crispld2	44.9722	2.0074	1.93066e-05	5.0254e-05	FALSE	FALSE	2456
ENSMUST00000033463	Slc9a9	126.389	2.00692	1.78402e-11	8.45307e-11	FALSE	FALSE	1380
ENSMUST00000050536	Gpr1	17.911	2.00586	0.00159871	0.00310995	FALSE	FALSE	322
ENSMUST00000119993	Tspan5	242.76	2.0055	5.97046e-30	7.64125e-29	FALSE	TRUE	1230
ENSMUST00000041656	Tubgcp6	136.419	2.00535	1.93047e-18	1.46367e-17	FALSE	FALSE	2
ENSMUST00000061111	Marveld1	26.9618	2.00481	0.00046928	0.00099746	TRUE	FALSE	2295
ENSMUST00000168092	Rasgef1b	68.6888	2.00431	9.97622e-11	4.44087e-10	FALSE	FALSE	1348
ENSMUST00000031276	Rasgef1b	68.6888	2.00431	9.97622e-11	4.44087e-10	FALSE	FALSE	1348
ENSMUST00000069333	Cflar	15.6025	2.00394	0.00153147	0.00298822	FALSE	TRUE	1243
ENSMUST00000113573	Atrx	152.955	2.0039	6.51057e-18	4.79985e-17	FALSE	FALSE	2560
ENSMUST00000112458	Kat6b	16.6594	2.00345	0.000685115	0.00141737	FALSE	FALSE	333
ENSMUST00000132658	Pafah2	89.5788	2.00213	3.9627e-13	2.12633e-12	0	TRUE	0
ENSMUST00000045138	Gorab	162.043	2.00135	2.75308e-23	2.65727e-22	FALSE	FALSE	1345
ENSMUST00000034287	Klhl36	55.0815	2.00104	1.3771e-05	3.65135e-05	FALSE	TRUE	146
ENSMUST00000060531	Lrrc8d	39.2398	1.99997	6.98098e-06	1.92306e-05	FALSE	TRUE	910
ENSMUST00000075418	Stard5	37.3687	1.99994	9.98752e-07	3.04915e-06	FALSE	FALSE	1759
ENSMUST00000178276	Fgfr1	23.8522	1.99981	7.01963e-05	0.000169198	FALSE	TRUE	1793
ENSMUST00000118737	Tmem159	45.8047	1.99957	4.39507e-07	1.39807e-06	FALSE	TRUE	737
ENSMUST00000097561	Csrp1	96.8373	1.99865	3.51101e-07	1.12911e-06	FALSE	TRUE	1112
ENSMUST00000022480	Ogdhl	109.965	1.99863	2.55053e-07	8.31823e-07	FALSE	FALSE	191
ENSMUST00000032985	Slco2b1	60.7725	1.99704	9.83533e-07	3.0063e-06	FALSE	FALSE	2237
ENSMUST00000089449	Mgll	660.236	1.99704	1.16263e-26	1.31261e-25	FALSE	TRUE	2584
ENSMUST00000163271	Mgll	663.23	1.99696	3.3155e-27	3.82294e-26	FALSE	TRUE	2584
ENSMUST00000152067	Slc39a14	47.5686	1.99587	3.09685e-08	1.10943e-07	FALSE	FALSE	383
ENSMUST00000151120	Ctsd	484.011	1.99521	2.60917e-18	1.96066e-17	FALSE	FALSE	660
ENSMUST00000029666	Papss1	32.0027	1.99484	6.35915e-06	1.76265e-05	FALSE	FALSE	569
ENSMUST00000102758	Vdac1	82.1947	1.99405	8.2579e-06	2.25311e-05	FALSE	FALSE	874
ENSMUST00000000804	Ddx3x	539.388	1.99389	2.06845e-19	1.65327e-18	FALSE	FALSE	2560
ENSMUST00000034879	Hmg20a	518.235	1.99337	2.26888e-23	2.19907e-22	FALSE	FALSE	2410
ENSMUST00000107187	Mindy1	536.681	1.99328	1.07146e-52	2.75399e-51	FALSE	FALSE	435
ENSMUST00000039537	Mindy1	536.551	1.99284	1.36603e-52	3.49983e-51	FALSE	FALSE	435
ENSMUST00000027367	Ctdsp1	69.424	1.99275	1.56434e-06	4.66854e-06	FALSE	TRUE	1701
ENSMUST00000033210	Tmem159	46.6808	1.99256	3.9533e-07	1.26403e-06	FALSE	TRUE	731
ENSMUST00000061280	Pcmtd1	28.8841	1.9919	6.35405e-05	0.000154097	FALSE	FALSE	3746
ENSMUST00000066401	Ctsd	483.088	1.99177	3.05259e-18	2.28493e-17	FALSE	FALSE	654
ENSMUST00000047786	Marchf4	187.011	1.99168	3.97043e-13	2.13022e-12	FALSE	TRUE	1530
ENSMUST00000184517	Zfp280d	269.094	1.9912	3.88613e-31	5.20547e-30	FALSE	TRUE	1363
ENSMUST00000026703	Bach1	83.245	1.99103	1.79086e-11	8.48476e-11	FALSE	FALSE	3475
ENSMUST00000064883	Plekha2	30.0566	1.99093	0.000338569	0.000734931	FALSE	FALSE	3532
ENSMUST00000031103	Ugdh	23.6806	1.99077	0.000129284	0.000299269	FALSE	FALSE	735
ENSMUST00000037165	Lyl1	43.0076	1.99026	2.40773e-06	7.03628e-06	FALSE	FALSE	408
ENSMUST00000135163	Eif2b1	15.5413	1.98981	0.00150774	0.002945	TRUE	FALSE	195
ENSMUST00000152474	Btbd8	152.589	1.98905	2.32235e-21	2.05509e-20	0	TRUE	0
ENSMUST00000027677	Csrp1	96.3128	1.98884	4.19252e-07	1.33692e-06	FALSE	FALSE	1112
ENSMUST00000041726	Asb6	86.0975	1.98856	5.42338e-11	2.46517e-10	FALSE	TRUE	743
ENSMUST00000019908	Mtrf1l	22.5119	1.98484	0.000238141	0.000528812	FALSE	FALSE	1319
ENSMUST00000048781	Pck2	45.8248	1.98395	4.36018e-05	0.000108199	FALSE	FALSE	1258
ENSMUST00000135466	Rarg	18.5157	1.9833	0.000653861	0.00135744	0	FALSE	0
ENSMUST00000022688	Slc39a14	46.1692	1.98241	5.81032e-08	2.02377e-07	FALSE	FALSE	369
ENSMUST00000001226	Sh3bp1	21.6225	1.98204	0.000518317	0.0010943	FALSE	FALSE	332
ENSMUST00000114758	Mapk14	22.5346	1.98171	9.70066e-05	0.000228712	FALSE	FALSE	406
ENSMUST00000016696	Foxred2	17.5033	1.98138	0.00084473	0.00172019	FALSE	FALSE	2638
ENSMUST00000005607	Asf1b	1903.2	1.98119	2.54425e-39	4.50149e-38	FALSE	FALSE	857
ENSMUST00000054960	Irf2bp2	121.432	1.98088	8.33095e-12	4.05704e-11	FALSE	FALSE	2817
ENSMUST00000113585	Mgll	599.362	1.98058	7.2124e-26	7.87025e-25	FALSE	FALSE	2584
ENSMUST00000040960	Slc6a20a	306.409	1.98017	2.82622e-12	1.42371e-11	FALSE	FALSE	874
ENSMUST00000034053	Pdlim3	30.0874	1.98017	0.000815133	0.00166436	FALSE	FALSE	534
ENSMUST00000102863	Papolg	135.265	1.979	1.3413e-19	1.08248e-18	FALSE	FALSE	683
ENSMUST00000174229	L3mbtl2	237.484	1.97869	2.78522e-26	3.08884e-25	FALSE	FALSE	291
ENSMUST00000014263	Ugt1a6a	43.9671	1.97794	0.000149307	0.000341914	FALSE	FALSE	573
ENSMUST00000044602	Ces1g	92.247	1.9777	8.61571e-08	2.95113e-07	FALSE	FALSE	536
ENSMUST00000105327	Pip5k1c	35.6513	1.97725	2.9406e-06	8.49773e-06	FALSE	FALSE	486
ENSMUST00000060839	Cntnap2	1083.03	1.97689	1.52038e-62	5.01841e-61	FALSE	FALSE	956
ENSMUST00000120847	Lrrc8d	38.7267	1.97617	8.41179e-06	2.29252e-05	FALSE	TRUE	905
ENSMUST00000068044	Slc39a14	203.457	1.97429	5.84496e-22	5.30798e-21	FALSE	FALSE	3197
ENSMUST00000066723	Lgals4	68.9728	1.97323	4.23998e-09	1.64942e-08	FALSE	TRUE	75
ENSMUST00000143498	Mindy1	103.377	1.97245	5.23736e-15	3.21638e-14	0	FALSE	0
ENSMUST00000120864	Bcat2	73.4771	1.97218	7.8988e-09	2.99441e-08	FALSE	FALSE	366
ENSMUST00000025835	Cpt1a	256.43	1.97206	9.48882e-13	4.95893e-12	FALSE	FALSE	1891
ENSMUST00000094216	Tlnrd1	50.3289	1.97186	1.30943e-06	3.94172e-06	0	TRUE	2260
ENSMUST00000141263	Orc5	279.705	1.9717	1.07396e-33	1.56286e-32	0	TRUE	0
ENSMUST00000031823	Herc3	133.285	1.97143	1.62501e-14	9.58774e-14	FALSE	FALSE	753
ENSMUST00000038684	Fhl3	16.2546	1.97044	0.0019227	0.00369495	FALSE	FALSE	641
ENSMUST00000065796	Jak2	112.762	1.96995	3.77668e-14	2.16994e-13	FALSE	FALSE	1232
ENSMUST00000005053	Tmem242	3018	1.96987	5.20406e-63	1.74041e-61	FALSE	FALSE	499
ENSMUST00000199100	Cntnap2	1092.97	1.96951	1.5119e-62	4.99339e-61	FALSE	FALSE	5595
ENSMUST00000156473	Snx12	14.3067	1.96631	0.0019587	0.00375882	FALSE	FALSE	474
ENSMUST00000118917	Chdh	1243.42	1.96592	1.84369e-55	5.05834e-54	FALSE	FALSE	1357
ENSMUST00000025705	Jak2	112.502	1.96578	4.78132e-14	2.7236e-13	FALSE	FALSE	1232
ENSMUST00000033755	Asb11	26.5065	1.9647	0.00023775	0.000527964	FALSE	FALSE	416
ENSMUST00000088217	Tbl1x	291.542	1.96431	6.60868e-16	4.31068e-15	FALSE	FALSE	3242
ENSMUST00000041874	Npl	91.3246	1.96416	3.8596e-07	1.23563e-06	FALSE	FALSE	358
ENSMUST00000109353	Tubgcp6	198.225	1.96216	1.22763e-24	1.26577e-23	FALSE	TRUE	2055
ENSMUST00000117782	Adamtsl4	19.2952	1.96213	0.000330918	0.000719164	FALSE	TRUE	632
ENSMUST00000015994	Adamtsl4	19.2952	1.96213	0.000330918	0.000719164	FALSE	FALSE	629
ENSMUST00000155797	Ccl25	92.5208	1.96211	9.49503e-13	4.96109e-12	TRUE	FALSE	835
ENSMUST00000100841	Eps8	35.5885	1.96131	7.90856e-05	0.00018909	FALSE	TRUE	1348
ENSMUST00000060608	Cyp20a1	17.0381	1.9607	0.00178401	0.00344542	FALSE	FALSE	771
ENSMUST00000063339	Rarg	105.507	1.96064	3.89577e-15	2.41509e-14	FALSE	FALSE	1084
ENSMUST00000024004	Ccl25	88.4072	1.9604	3.62995e-12	1.81433e-11	FALSE	FALSE	505
ENSMUST00000022322	Glud1	216.757	1.95933	7.80248e-15	4.71672e-14	FALSE	FALSE	1421
ENSMUST00000069256	Tead1	24.2812	1.95911	0.000369437	0.000797341	FALSE	FALSE	8145
ENSMUST00000059768	Tead1	24.2812	1.95911	0.000369437	0.000797341	FALSE	FALSE	8147
ENSMUST00000168223	Mindy1	458.655	1.95893	6.3058e-45	1.3291e-43	FALSE	0	432
ENSMUST00000048096	Tlr4	29.4583	1.95792	6.67305e-05	0.000161293	FALSE	TRUE	1321
ENSMUST00000052839	Efnb1	86.4866	1.95687	3.2635e-05	8.24041e-05	FALSE	TRUE	1464
ENSMUST00000105473	Slc35f1	24.3936	1.95655	0.000273294	0.000601292	FALSE	FALSE	3250
ENSMUST00000099061	Cass4	25.2602	1.95614	0.000124949	0.00028998	FALSE	FALSE	1497
ENSMUST00000033098	Bcat2	73.8213	1.95508	1.08013e-08	4.04605e-08	FALSE	FALSE	367
ENSMUST00000191201	Casp8	20.2682	1.95425	0.000645824	0.00134206	0	TRUE	0
ENSMUST00000143253	Dph7	72.9143	1.95422	9.91718e-12	4.80016e-11	TRUE	FALSE	509
ENSMUST00000094916	Ldlrad1	25.5387	1.95417	0.00041192	0.000882132	FALSE	TRUE	146
ENSMUST00000003183	Ppp5c	418.012	1.9539	6.93653e-37	1.12777e-35	FALSE	FALSE	469
ENSMUST00000113134	Ugt1a6a	44.3041	1.95182	0.00016231	0.00036961	FALSE	TRUE	573
ENSMUST00000127939	Rnf114	1427.74	1.95181	6.90166e-84	3.61964e-82	TRUE	FALSE	1798
ENSMUST00000176271	Pou6f1	610.011	1.95167	4.61324e-13	2.46467e-12	FALSE	TRUE	2955
ENSMUST00000078050	Rnf114	1463.54	1.94984	3.29219e-84	1.74136e-82	FALSE	TRUE	1442
ENSMUST00000169941	Tll2	61.5409	1.94927	4.85518e-06	1.36368e-05	FALSE	FALSE	201
ENSMUST00000036858	Asb11	26.2678	1.9482	0.000226953	0.000505418	FALSE	FALSE	422
ENSMUST00000070635	Zyx	233.304	1.94812	8.0787e-12	3.9404e-11	FALSE	FALSE	436
ENSMUST00000008579	Rdh13	38.325	1.94766	1.52111e-06	4.5457e-06	FALSE	FALSE	1891
ENSMUST00000004428	Clcn5	102.792	1.94599	1.27398e-10	5.62303e-10	FALSE	FALSE	5919
ENSMUST00000172748	L3mbtl2	340.338	1.94567	9.5525e-29	1.1689e-27	FALSE	FALSE	1181
ENSMUST00000023029	L3mbtl2	340.338	1.94567	9.5525e-29	1.1689e-27	FALSE	TRUE	1263
ENSMUST00000079594	Abca3	67.3235	1.94504	8.40265e-11	3.76112e-10	FALSE	TRUE	801
ENSMUST00000039013	Abca3	67.3235	1.94504	8.40265e-11	3.76112e-10	FALSE	TRUE	801
ENSMUST00000073837	Pou6f1	609.632	1.94461	4.01734e-13	2.15435e-12	FALSE	FALSE	2955
ENSMUST00000053729	Pdss1	18.9514	1.94411	0.00111475	0.00222503	FALSE	FALSE	303
ENSMUST00000105276	Syt1	41.235	1.94396	1.34021e-06	4.02937e-06	FALSE	FALSE	2890
ENSMUST00000064054	Syt1	41.235	1.94396	1.34021e-06	4.02937e-06	FALSE	FALSE	2888
ENSMUST00000151451	Bckdk	20.0483	1.94335	0.000376097	0.000810617	0	TRUE	0
ENSMUST00000109214	Rnf114	1473.16	1.94328	4.80107e-85	2.5811e-83	FALSE	TRUE	1435
ENSMUST00000022782	Lrp10	173.997	1.94244	1.38211e-11	6.60432e-11	FALSE	TRUE	1648
ENSMUST00000200527	Papss1	33.0848	1.94231	5.5015e-06	1.53615e-05	FALSE	TRUE	569
ENSMUST00000151933	Zfp606	29.1094	1.94154	1.70978e-05	4.47743e-05	TRUE	FALSE	3466
ENSMUST00000043517	Pvr	40.1714	1.94051	6.5059e-06	1.80047e-05	FALSE	FALSE	1549
ENSMUST00000112971	Atg4a	59.9979	1.94041	9.01578e-09	3.40281e-08	FALSE	FALSE	956
ENSMUST00000030872	Orc5	816.139	1.93857	4.57348e-65	1.60764e-63	FALSE	FALSE	683
ENSMUST00000033770	Mecp2	14.0452	1.93856	0.00228081	0.00432573	FALSE	FALSE	129
ENSMUST00000179592	Fgfr1	24.0658	1.93761	9.76606e-05	0.000230118	FALSE	TRUE	1793
ENSMUST00000084027	Fgfr1	24.0658	1.93761	9.76606e-05	0.000230118	FALSE	TRUE	1797
ENSMUST00000100570	Rasa4	30.5213	1.93746	0.00774767	0.0133485	FALSE	FALSE	308
ENSMUST00000169092	Erlin1	35.102	1.93721	3.02652e-06	8.73199e-06	0	FALSE	0
ENSMUST00000049064	Rap2b	63.329	1.936	1.26503e-05	3.36847e-05	0	TRUE	2822
ENSMUST00000111169	Cenpo	60.358	1.93595	8.02086e-09	3.03924e-08	FALSE	FALSE	637
ENSMUST00000026446	Cnpy2	60.3557	1.93528	1.7013e-06	5.05854e-06	FALSE	FALSE	126
ENSMUST00000110700	Cdan1	912.488	1.93486	2.38025e-55	6.51124e-54	FALSE	FALSE	2280
ENSMUST00000148431	C2	45.1884	1.93481	0.000213183	0.000476675	FALSE	TRUE	252
ENSMUST00000161991	Tbc1d4	19.9583	1.93403	0.00066763	0.00138386	FALSE	FALSE	2178
ENSMUST00000113135	Ugt1a7c	44.8902	1.93381	0.000172265	0.000390747	FALSE	TRUE	1578
ENSMUST00000021183	Eral1	290.26	1.9327	7.32482e-33	1.03618e-31	FALSE	FALSE	676
ENSMUST00000110701	Cdan1	914.316	1.93251	6.2872e-55	1.70482e-53	FALSE	FALSE	2648
ENSMUST00000198633	Chfr	716.237	1.93249	1.21701e-59	3.71365e-58	FALSE	TRUE	755
ENSMUST00000165032	Snx24	17.8926	1.93227	0.000983772	0.00198033	FALSE	FALSE	1239
ENSMUST00000055676	S1pr1	47.4162	1.93202	6.47808e-05	0.000156921	FALSE	TRUE	1362
ENSMUST00000174584	Arhgap21	23.8585	1.93197	0.000116532	0.000271862	TRUE	0	507
ENSMUST00000190078	Cep70	108.014	1.93169	7.19335e-15	4.35949e-14	0	TRUE	0
ENSMUST00000025986	Tll2	61.8779	1.93087	5.27598e-06	1.47577e-05	FALSE	FALSE	201
ENSMUST00000059099	Pdzd11	17.9148	1.92949	0.000806958	0.00164887	FALSE	FALSE	485
ENSMUST00000199557	Chfr	711.492	1.92824	3.17215e-60	9.83032e-59	TRUE	TRUE	2625
ENSMUST00000179001	Sirpa	56.9216	1.92819	3.91428e-08	1.38862e-07	FALSE	FALSE	2036
ENSMUST00000161620	Sirpa	56.9216	1.92819	3.91428e-08	1.38862e-07	FALSE	FALSE	2036
ENSMUST00000103203	Sirpa	56.9216	1.92819	3.91428e-08	1.38862e-07	FALSE	FALSE	2044
ENSMUST00000027554	Cln8	64.5051	1.92771	5.90212e-07	1.85178e-06	FALSE	TRUE	4866
ENSMUST00000198066	Chfr	788.03	1.92746	8.59107e-66	3.09601e-64	TRUE	FALSE	2983
ENSMUST00000113562	Fnbp1	39.8807	1.92661	6.44347e-06	1.78472e-05	FALSE	FALSE	2668
ENSMUST00000043637	Mitf	19.0415	1.92641	0.000860693	0.00174957	FALSE	FALSE	3174
ENSMUST00000187083	Hivep2	29.7529	1.92476	0.000183378	0.000414236	FALSE	TRUE	853
ENSMUST00000112519	Chfr	780.568	1.92403	1.0492e-64	3.65582e-63	FALSE	TRUE	1067
ENSMUST00000014812	Chfr	780.442	1.92373	9.23222e-65	3.22289e-63	FALSE	TRUE	1068
ENSMUST00000169009	Tgfb1	21.8715	1.92085	0.000463764	0.000986224	TRUE	FALSE	436
ENSMUST00000110982	Ccl25	44.7508	1.91978	3.78871e-07	1.21377e-06	FALSE	FALSE	300
ENSMUST00000032175	Aldh1l1	62.4547	1.91809	0.00164153	0.00318781	FALSE	FALSE	227
ENSMUST00000087971	Zfp64	33.5777	1.91774	8.33926e-06	2.27453e-05	FALSE	FALSE	299
ENSMUST00000003442	Cacnb3	24.5697	1.91756	0.000706402	0.00145821	FALSE	FALSE	959
ENSMUST00000006692	Mvd	171.332	1.91741	6.58773e-16	4.29852e-15	FALSE	FALSE	494
ENSMUST00000161854	Pip5k1c	98.6866	1.91649	6.41776e-13	3.39846e-12	TRUE	FALSE	3900
ENSMUST00000045469	Pip5k1c	101.703	1.91625	2.13982e-13	1.16761e-12	FALSE	FALSE	2205
ENSMUST00000128466	Cenpo	47.6816	1.91546	2.10707e-07	6.93482e-07	0	TRUE	0
ENSMUST00000027189	Casp8	21.8564	1.91543	0.000646839	0.00134402	FALSE	TRUE	749
ENSMUST00000049262	Sirpa	56.5238	1.9154	5.31139e-08	1.85614e-07	FALSE	FALSE	2044
ENSMUST00000117610	Ice2	18.6981	1.91539	0.00064555	0.00134164	FALSE	FALSE	281
ENSMUST00000020449	Helb	23.8285	1.91528	0.000149254	0.00034182	FALSE	FALSE	1204
ENSMUST00000090243	Slc37a3	31.4589	1.91433	2.37276e-05	6.10239e-05	FALSE	FALSE	2419
ENSMUST00000113560	Fnbp1	40.6226	1.9143	6.12962e-06	1.70276e-05	FALSE	FALSE	2669
ENSMUST00000097873	C77080	22.7064	1.91428	0.000273913	0.000602579	FALSE	FALSE	1877
ENSMUST00000163075	Pip5k1c	98.5454	1.91391	7.8716e-13	4.14431e-12	FALSE	FALSE	2204
ENSMUST00000070481	Ppp1r3b	27.5753	1.9139	0.000143725	0.00033016	FALSE	FALSE	3276
ENSMUST00000154450	Zfp276	27.6574	1.91389	2.89771e-05	7.36548e-05	0	FALSE	0
ENSMUST00000020513	Papolg	334.823	1.9138	6.09566e-34	8.9524e-33	FALSE	FALSE	1312
ENSMUST00000153424	Drp2	23.7293	1.91289	0.000910046	0.0018419	FALSE	TRUE	3873
ENSMUST00000191537	2410002F23Rik	18.7136	1.91231	0.000645886	0.00134214	FALSE	FALSE	182
ENSMUST00000023612	Ets2	90.6616	1.9123	1.19757e-08	4.46377e-08	FALSE	FALSE	1913
ENSMUST00000147157	Ahsa2	81.1586	1.91168	5.04271e-12	2.49318e-11	0	TRUE	0
ENSMUST00000058210	Eps8	35.6356	1.91141	0.000150083	0.000343533	FALSE	FALSE	1771
ENSMUST00000162175	Exoc5	403.624	1.91079	7.9164e-44	1.60138e-42	FALSE	TRUE	2015
ENSMUST00000035661	Cspg4	32.3136	1.90966	0.00128531	0.00254091	FALSE	FALSE	980
ENSMUST00000101800	Msrb1	28.5527	1.90955	0.000417458	0.000893409	FALSE	FALSE	834
ENSMUST00000113559	Fnbp1	39.4975	1.90898	7.3029e-06	2.00669e-05	FALSE	TRUE	2669
ENSMUST00000105283	Kitl	112.194	1.90893	4.20138e-05	0.000104505	FALSE	FALSE	4435
ENSMUST00000118234	Pex26	26.5325	1.90883	0.000143791	0.000330298	FALSE	TRUE	2679
ENSMUST00000109136	Cass4	39.4664	1.90837	2.499e-06	7.29039e-06	FALSE	FALSE	217
ENSMUST00000109150	Cacnb3	24.4399	1.90789	0.000747287	0.00153596	FALSE	FALSE	959
ENSMUST00000047815	Slc9a8	903.146	1.90766	1.99963e-69	7.87841e-68	FALSE	FALSE	2750
ENSMUST00000166320	Sgca	291.175	1.90721	8.87914e-31	1.17636e-29	FALSE	FALSE	11
ENSMUST00000022721	Cln5	69.4843	1.90714	1.38438e-06	4.15656e-06	FALSE	FALSE	1240
ENSMUST00000073873	Slc9a8	902.878	1.90712	1.93571e-69	7.63736e-68	FALSE	FALSE	2748
ENSMUST00000025823	Rce1	611.489	1.90597	3.14129e-25	3.33956e-24	FALSE	0	412
ENSMUST00000155014	Als2cl	29.5715	1.9059	1.73476e-05	4.53923e-05	FALSE	FALSE	2031
ENSMUST00000130386	Als2cl	29.5715	1.9059	1.73476e-05	4.53923e-05	FALSE	FALSE	2034
ENSMUST00000084926	Als2cl	29.5715	1.9059	1.73476e-05	4.53923e-05	FALSE	FALSE	2028
ENSMUST00000042135	Rasa4	31.006	1.90561	0.00905747	0.0153987	FALSE	FALSE	308
ENSMUST00000163133	Tmem39a	36.4864	1.90537	1.77963e-06	5.2785e-06	FALSE	0	69
ENSMUST00000036493	Atp1a1	563.588	1.9048	2.75164e-05	7.01596e-05	FALSE	FALSE	337
ENSMUST00000120080	Adcy9	17.6183	1.90436	0.00129252	0.00255371	FALSE	TRUE	369
ENSMUST00000165835	Cnmd	52.0919	1.90406	1.62898e-08	5.99799e-08	FALSE	FALSE	272
ENSMUST00000022603	Cnmd	52.0919	1.90406	1.62898e-08	5.99799e-08	FALSE	FALSE	269
ENSMUST00000197484	Srrt	211.149	1.90338	1.15107e-23	1.13358e-22	TRUE	FALSE	88
ENSMUST00000105870	Pafah2	1662.8	1.9029	1.12768e-85	6.18778e-84	FALSE	FALSE	1846
ENSMUST00000011285	Fgf11	188.413	1.90259	6.6807e-21	5.77709e-20	FALSE	FALSE	1849
ENSMUST00000106051	C77080	22.5538	1.90224	0.000332026	0.000721429	FALSE	FALSE	1877
ENSMUST00000019038	Septin9	53.1699	1.90205	6.25739e-05	0.000151905	FALSE	FALSE	1758
ENSMUST00000088561	Pex26	27.4124	1.90039	9.95853e-05	0.000234405	FALSE	TRUE	2577
ENSMUST00000171324	Gcnt4	28.2757	1.90005	6.4454e-05	0.000156176	FALSE	TRUE	3341
ENSMUST00000148549	Bud23	49.1831	1.89982	3.80155e-08	1.35077e-07	0	FALSE	0
ENSMUST00000093907	Septin9	51.0541	1.89829	7.52411e-05	0.000180425	FALSE	FALSE	1770
ENSMUST00000025681	Cdc42bpg	604.711	1.89819	3.92103e-40	7.08353e-39	FALSE	FALSE	1079
ENSMUST00000125938	Ice2	16.5775	1.89816	0.00134051	0.00264104	0	TRUE	0
ENSMUST00000026221	Scd2	711.004	1.89803	0.00378906	0.00690915	FALSE	TRUE	3664
ENSMUST00000037048	Mmd2	280.926	1.89798	0.00189229	0.00363978	FALSE	FALSE	2380
ENSMUST00000128402	Kif26a	87.8499	1.89744	2.49058e-08	8.99346e-08	FALSE	FALSE	1115
ENSMUST00000117179	Fgfr1	23.5414	1.89738	0.000146551	0.000336098	FALSE	TRUE	860
ENSMUST00000119398	Fgfr1	22.5323	1.89644	0.000209009	0.000467906	FALSE	TRUE	858
ENSMUST00000021154	Spns3	40.0187	1.89638	1.23262e-06	3.72215e-06	FALSE	FALSE	232
ENSMUST00000108322	Rab34	20.5348	1.89628	0.000441693	0.0009416	FALSE	FALSE	347
ENSMUST00000153686	Aldoa	3094.21	1.89621	2.75607e-81	1.37311e-79	TRUE	FALSE	374
ENSMUST00000105869	Pafah2	919.992	1.89519	9.70938e-59	2.89464e-57	FALSE	FALSE	925
ENSMUST00000102585	Fgf11	209.156	1.89491	3.5067e-22	3.21491e-21	FALSE	FALSE	2129
ENSMUST00000024858	Galnt14	152.81	1.89465	7.35977e-12	3.60077e-11	FALSE	FALSE	945
ENSMUST00000102800	Gapvd1	1476.46	1.89385	2.02025e-37	3.34906e-36	FALSE	FALSE	3443
ENSMUST00000102617	Adprhl2	25.3843	1.89382	0.000145149	0.000333143	FALSE	FALSE	526
ENSMUST00000096241	Eml3	169.205	1.89363	2.2193e-21	1.96546e-20	FALSE	FALSE	249
ENSMUST00000110111	Rnf144b	815.682	1.89339	4.74445e-59	1.4282e-57	FALSE	TRUE	1916
ENSMUST00000186606	2410002F23Rik	15.5767	1.89278	0.00210443	0.00401733	FALSE	FALSE	104
ENSMUST00000068891	Rnf144b	815.296	1.89251	6.9891e-59	2.09373e-57	FALSE	FALSE	3490
ENSMUST00000005334	Shbg	29.0876	1.89197	0.0005875	0.00122956	FALSE	FALSE	164
ENSMUST00000139553	Gtf3c5	31.3553	1.89147	1.57176e-05	4.13387e-05	TRUE	FALSE	341
ENSMUST00000022813	Efs	54.8719	1.89107	5.05528e-07	1.59687e-06	FALSE	TRUE	555
ENSMUST00000042665	Parp14	108.702	1.89045	1.33296e-08	4.94758e-08	FALSE	TRUE	1772
ENSMUST00000191138	Hivep2	32.0676	1.89017	0.000149928	0.000343207	FALSE	TRUE	1638
ENSMUST00000103202	Sirpa	57.732	1.88992	7.05395e-08	2.43865e-07	FALSE	FALSE	2044
ENSMUST00000092639	Lama2	1185	1.88889	1.79389e-06	5.31767e-06	FALSE	FALSE	210
ENSMUST00000053063	Hexim1	246.916	1.88858	1.16516e-17	8.44811e-17	0	FALSE	1733
ENSMUST00000033720	Rbbp7	295.414	1.88794	1.2432e-12	6.44549e-12	FALSE	FALSE	676
ENSMUST00000167841	Eng	30.097	1.88776	8.14609e-05	0.000194384	FALSE	FALSE	1108
ENSMUST00000009705	Eng	30.097	1.88776	8.14609e-05	0.000194384	FALSE	FALSE	1097
ENSMUST00000148713	Zfp827	41.0898	1.88706	1.32158e-06	3.97621e-06	FALSE	0	4117
ENSMUST00000041640	Ankmy2	30.5074	1.88665	0.00206566	0.00394872	FALSE	FALSE	890
ENSMUST00000199811	Chfr	91.4441	1.8859	1.41488e-12	7.29621e-12	0	FALSE	0
ENSMUST00000119455	Tmc8	20.5084	1.88563	0.000883745	0.00179316	FALSE	FALSE	291
ENSMUST00000100837	Camk2g	361.992	1.88547	3.59308e-38	6.13145e-37	FALSE	FALSE	1990
ENSMUST00000112326	Rbbp7	196.996	1.88434	2.8439e-11	1.32642e-10	FALSE	FALSE	39
ENSMUST00000103120	Cnp	48.7791	1.88392	1.17608e-05	3.14619e-05	FALSE	TRUE	932
ENSMUST00000031876	Stra8	107.653	1.88326	3.93201e-07	1.25744e-06	FALSE	TRUE	174
ENSMUST00000120066	Pex26	27.1559	1.88314	0.000112789	0.000263615	FALSE	FALSE	2570
ENSMUST00000112327	Rbbp7	294.622	1.88302	1.5435e-12	7.94038e-12	FALSE	FALSE	340
ENSMUST00000021495	Serpina5	306.375	1.88281	0.00133545	0.00263218	FALSE	FALSE	784
ENSMUST00000015645	Hivep2	31.9377	1.88273	0.000153521	0.0003508	FALSE	TRUE	1637
ENSMUST00000108015	Zfp619	55.5041	1.88246	0.000717168	0.00147819	FALSE	FALSE	2387
ENSMUST00000138167	Aen	23.2885	1.8812	0.000339438	0.00073673	0	TRUE	0
ENSMUST00000100193	Septin9	39.8649	1.8797	0.000149178	0.000341674	FALSE	FALSE	1753
ENSMUST00000060553	Btbd8	199.933	1.87919	4.84532e-25	5.09481e-24	FALSE	FALSE	1069
ENSMUST00000160973	Spata13	27.139	1.87908	0.000716706	0.00147735	FALSE	TRUE	3498
ENSMUST00000022566	Spata13	27.139	1.87908	0.000716706	0.00147735	FALSE	TRUE	3505
ENSMUST00000065716	Eml5	367.125	1.87887	3.15616e-10	1.35112e-09	FALSE	FALSE	3545
ENSMUST00000199672	Chfr	504.667	1.87884	1.51346e-44	3.14481e-43	TRUE	TRUE	1527
ENSMUST00000080440	Camk2g	365.17	1.87704	2.18424e-38	3.74681e-37	FALSE	FALSE	1982
ENSMUST00000145538	Ice2	18.3068	1.87668	0.000864607	0.00175688	0	FALSE	0
ENSMUST00000124341	Slc4a3	19.3728	1.87664	0.000956879	0.00192996	FALSE	FALSE	3282
ENSMUST00000117801	Adcy9	17.3504	1.87646	0.00165087	0.00320393	FALSE	FALSE	369
ENSMUST00000005719	Adcy9	17.3504	1.87646	0.00165087	0.00320393	FALSE	FALSE	353
ENSMUST00000016553	Nkap	35.5782	1.87645	1.95141e-05	5.07422e-05	FALSE	FALSE	2781
ENSMUST00000128559	Ahsa2	61.2405	1.87591	3.05649e-09	1.20296e-08	0	TRUE	0
ENSMUST00000025723	Syvn1	329.485	1.87557	2.03512e-24	2.07608e-23	FALSE	FALSE	1052
ENSMUST00000114999	Stra8	107.132	1.87444	5.60948e-07	1.76444e-06	FALSE	FALSE	172
ENSMUST00000106349	Septin9	39.7383	1.87387	0.000151255	0.000346018	FALSE	FALSE	1769
ENSMUST00000115013	Ocrl	36.6118	1.87345	1.00649e-05	2.71518e-05	FALSE	FALSE	2179
ENSMUST00000060484	Clec4a1	63.9051	1.87326	2.85418e-06	8.26257e-06	FALSE	FALSE	694
ENSMUST00000156550	Syvn1	333.813	1.87282	6.15082e-25	6.43476e-24	FALSE	TRUE	1052
ENSMUST00000099113	Sirpa	47.5087	1.87114	1.22043e-06	3.68815e-06	FALSE	FALSE	2036
ENSMUST00000109454	Emilin3	369.996	1.87068	1.28833e-37	2.15301e-36	FALSE	FALSE	1114
ENSMUST00000111954	Sfxn3	36.88	1.86999	0.000620858	0.00129399	FALSE	TRUE	1682
ENSMUST00000084493	Sfxn3	36.88	1.86999	0.000620858	0.00129399	FALSE	TRUE	1682
ENSMUST00000062213	Sfxn3	36.88	1.86999	0.000620858	0.00129399	FALSE	TRUE	1682
ENSMUST00000057169	Emilin3	372.737	1.86961	5.81242e-38	9.84332e-37	FALSE	FALSE	1113
ENSMUST00000092940	Spns3	42.3914	1.86959	7.89982e-07	2.44349e-06	FALSE	TRUE	237
ENSMUST00000023128	Itga5	50.9107	1.86942	1.92691e-06	5.68929e-06	FALSE	FALSE	983
ENSMUST00000138532	Syvn1	334.009	1.8688	7.08805e-25	7.39237e-24	FALSE	TRUE	1055
ENSMUST00000176939	Aldh18a1	53.1185	1.86856	1.60743e-08	5.92294e-08	FALSE	FALSE	891
ENSMUST00000025979	Aldh18a1	53.1185	1.86856	1.60743e-08	5.92294e-08	FALSE	FALSE	891
ENSMUST00000133820	Rin3	29.6932	1.86853	0.00170057	0.00329306	FALSE	TRUE	711
ENSMUST00000056950	Rin3	29.6932	1.86853	0.00170057	0.00329306	FALSE	FALSE	711
ENSMUST00000100951	Btbd8	643.822	1.86852	5.6181e-49	1.31105e-47	FALSE	TRUE	386
ENSMUST00000113272	Eng	28.8378	1.86767	0.000139037	0.000320237	FALSE	FALSE	732
ENSMUST00000136763	Gucd1	15.5164	1.86766	0.002212	0.00420582	TRUE	FALSE	254
ENSMUST00000022698	Dok2	24.0973	1.86692	0.000261318	0.000576651	FALSE	FALSE	422
ENSMUST00000017534	Aldoc	20.3517	1.86645	0.00125606	0.00248679	FALSE	FALSE	1427
ENSMUST00000117725	Foxred2	15.4529	1.86639	0.00234644	0.00444085	FALSE	FALSE	2141
ENSMUST00000023161	Srl	46.053	1.86631	4.61172e-07	1.46406e-06	FALSE	FALSE	2245
ENSMUST00000148196	Actn4	16.4247	1.86599	0.00187047	0.00360116	0	TRUE	0
ENSMUST00000174395	Samd7	89.8576	1.86551	1.97307e-09	7.91642e-09	TRUE	FALSE	2818
ENSMUST00000108262	Samd7	89.8576	1.86551	1.97307e-09	7.91642e-09	FALSE	FALSE	1733
ENSMUST00000134667	Syvn1	333.39	1.86503	4.46928e-24	4.4959e-23	FALSE	FALSE	1052
ENSMUST00000112671	NA	651.353	1.86488	5.01599e-49	1.17299e-47	FALSE	FALSE	3417
ENSMUST00000020220	Nuak1	71.9117	1.86478	2.53071e-09	1.00453e-08	FALSE	FALSE	3341
ENSMUST00000077523	Serpine1	21.9917	1.86388	0.000356747	0.000771536	TRUE	FALSE	1361
ENSMUST00000027302	Ptpn18	18.4192	1.86332	0.00258714	0.00486304	FALSE	FALSE	138
ENSMUST00000130453	Cfap46	175.761	1.86308	3.50001e-19	2.76891e-18	0	TRUE	0
ENSMUST00000120052	Lrit1	37.4638	1.86282	6.10039e-06	1.6954e-05	FALSE	FALSE	2355
ENSMUST00000020911	Sdc1	63.1011	1.86273	8.59952e-08	2.94594e-07	FALSE	FALSE	1908
ENSMUST00000071816	Camk2g	367.125	1.8627	6.46467e-38	1.09313e-36	FALSE	FALSE	1990
ENSMUST00000114875	Mbnl3	24.9687	1.86215	0.00012457	0.000289149	FALSE	FALSE	3738
ENSMUST00000009522	Slc16a12	59.3652	1.86078	4.18915e-08	1.48198e-07	FALSE	TRUE	2228
ENSMUST00000090500	Srl	45.9118	1.86074	5.32647e-07	1.6794e-06	FALSE	FALSE	2257
ENSMUST00000127997	Unc45a	25.0197	1.85945	0.000711982	0.00146821	0	FALSE	0
ENSMUST00000056241	Rab34	20.1224	1.85934	0.000671903	0.00139205	FALSE	FALSE	344
ENSMUST00000029796	Rap1gds1	44.2166	1.85923	6.23728e-07	1.95046e-06	FALSE	FALSE	1675
ENSMUST00000117246	Ice2	20.0335	1.85878	0.00059902	0.00125151	FALSE	FALSE	557
ENSMUST00000170481	Mecp2	55.549	1.85869	1.6507e-08	6.07476e-08	FALSE	TRUE	8589
ENSMUST00000100750	Mecp2	55.549	1.85869	1.6507e-08	6.07476e-08	FALSE	TRUE	8825
ENSMUST00000035850	Npat	2855.7	1.85848	2.68469e-85	1.45312e-83	FALSE	FALSE	1694
ENSMUST00000114503	Xlr5c	16.3098	1.85831	0.00159416	0.0031023	FALSE	FALSE	813
ENSMUST00000022340	Nid2	1199.94	1.85814	0.0280728	0.0431467	FALSE	FALSE	591
ENSMUST00000002989	Arrdc2	283.788	1.85804	4.5212e-17	3.15979e-16	FALSE	FALSE	812
ENSMUST00000105662	Plekhg5	43.207	1.85781	6.01987e-07	1.8866e-06	FALSE	FALSE	551
ENSMUST00000100551	Sgca	325.863	1.85774	2.62311e-31	3.53148e-30	FALSE	FALSE	276
ENSMUST00000113564	Fnbp1	33.6223	1.85754	3.80088e-05	9.51714e-05	FALSE	FALSE	2081
ENSMUST00000025645	Tmem132a	23.9437	1.85736	0.0015269	0.00297992	FALSE	FALSE	286
ENSMUST00000178188	Tmem52	53.6828	1.85702	4.50673e-08	1.58828e-07	FALSE	FALSE	328
ENSMUST00000018012	Sgk2	68.711	1.85608	2.24305e-06	6.57398e-06	FALSE	TRUE	1053
ENSMUST00000129081	Syvn1	51.7931	1.85589	8.36264e-08	2.86762e-07	0	TRUE	0
ENSMUST00000112528	Zfp605	19.0552	1.85431	0.00107185	0.00214532	FALSE	TRUE	692
ENSMUST00000043172	Rarg	91.9281	1.85425	1.60487e-12	8.24701e-12	FALSE	TRUE	1086
ENSMUST00000000707	Loxl3	17.2074	1.85406	0.00113243	0.00225814	FALSE	FALSE	1689
ENSMUST00000111878	Eps8	31.652	1.85353	0.000314073	0.000685332	FALSE	FALSE	839
ENSMUST00000103162	Sgca	326.077	1.85341	3.7605e-31	5.03961e-30	FALSE	FALSE	307
ENSMUST00000020948	Abca8b	20.2816	1.85312	0.00297139	0.00552755	FALSE	TRUE	2320
ENSMUST00000167764	Fgfr1	22.0046	1.85295	0.000324799	0.000706719	FALSE	TRUE	656
ENSMUST00000041616	Pdxk	122.254	1.85261	1.64034e-11	7.79615e-11	FALSE	FALSE	4057
ENSMUST00000100772	Tmtc1	260.269	1.85134	4.77887e-29	5.91392e-28	FALSE	FALSE	5364
ENSMUST00000115262	Msrb1	27.6564	1.85102	0.000573496	0.00120238	FALSE	FALSE	469
ENSMUST00000030263	St3gal3	19.1486	1.85004	0.000848396	0.00172696	FALSE	TRUE	893
ENSMUST00000171647	Slc6a20a	155.441	1.84983	5.96115e-07	1.86918e-06	FALSE	0	2226
ENSMUST00000129625	Dnajc12	16.1816	1.84877	0.0019054	0.00366348	0	TRUE	0
ENSMUST00000077502	Dqx1	35.122	1.84792	4.47646e-05	0.000110902	FALSE	TRUE	726
ENSMUST00000037117	Gtf3c4	1889.52	1.84753	1.9958e-61	6.39826e-60	FALSE	FALSE	4428
ENSMUST00000056549	Zfp235	20.6189	1.84727	0.00501512	0.00893554	FALSE	FALSE	975
ENSMUST00000029423	Serpini1	58.9364	1.8464	2.39071e-08	8.64569e-08	FALSE	FALSE	2744
ENSMUST00000041382	Fcsk	465.602	1.84618	1.1966e-41	2.26368e-40	FALSE	FALSE	504
ENSMUST00000171404	Gtf3c4	1892.52	1.84583	1.96865e-61	6.31485e-60	FALSE	TRUE	4434
ENSMUST00000070173	Pgpep1	59.2004	1.84506	3.72115e-08	1.32381e-07	FALSE	FALSE	4158
ENSMUST00000102864	Rel	203.564	1.84502	1.80138e-10	7.85628e-10	FALSE	FALSE	5418
ENSMUST00000123320	Ctsh	38.1977	1.8448	3.69183e-05	9.25863e-05	TRUE	FALSE	1100
ENSMUST00000144618	Aqp9	1776.36	1.84429	1.18597e-50	2.8999e-49	TRUE	FALSE	2009
ENSMUST00000055738	Tsc22d3	120.73	1.84406	9.34059e-16	6.04245e-15	FALSE	FALSE	1340
ENSMUST00000074465	Aqp9	1772.36	1.84405	2.67079e-50	6.46813e-49	FALSE	FALSE	1552
ENSMUST00000045593	Daglb	50.424	1.84358	4.49574e-07	1.4287e-06	FALSE	FALSE	2543
ENSMUST00000159516	Scyl3	46.6681	1.84341	1.74991e-07	5.8056e-07	FALSE	0	362
ENSMUST00000003575	Tpm4	158.621	1.8434	2.16531e-09	8.65348e-09	FALSE	FALSE	1318
ENSMUST00000129616	Mcfd2	116.364	1.84273	4.32573e-15	2.67154e-14	FALSE	FALSE	138
ENSMUST00000149431	Asb2	35.4982	1.8426	0.000202744	0.000454738	FALSE	FALSE	392
ENSMUST00000045041	Galnt12	54.8922	1.84176	2.22886e-07	7.31708e-07	FALSE	FALSE	493
ENSMUST00000172593	Samd7	21.8109	1.84174	0.000690435	0.00142758	TRUE	FALSE	1177
ENSMUST00000001181	Col6a2	59.5146	1.84158	2.55919e-05	6.55194e-05	FALSE	TRUE	451
ENSMUST00000112700	Maged2	35.3179	1.84071	0.000299257	0.000654669	FALSE	FALSE	142
ENSMUST00000112699	Maged2	35.3179	1.84071	0.000299257	0.000654669	FALSE	FALSE	193
ENSMUST00000026302	Maged2	35.3179	1.84071	0.000299257	0.000654669	FALSE	FALSE	293
ENSMUST00000033828	Gas6	465.922	1.8405	2.76955e-15	1.73408e-14	FALSE	TRUE	372
ENSMUST00000060917	Aqp9	1713.7	1.84042	1.90333e-49	4.50958e-48	FALSE	FALSE	1549
ENSMUST00000005964	Adh5	92.9483	1.83927	3.97075e-08	1.40802e-07	FALSE	FALSE	390
ENSMUST00000163475	2610021A01Rik	503.437	1.83912	4.21163e-30	5.43012e-29	FALSE	TRUE	1154
ENSMUST00000120143	Tpd52	40.7067	1.83909	1.18586e-05	3.17114e-05	FALSE	FALSE	5459
ENSMUST00000036113	Tbc1d16	126.206	1.83899	1.24659e-12	6.46189e-12	FALSE	FALSE	4523
ENSMUST00000075249	Plekhg3	64.5344	1.83896	6.57701e-07	2.05106e-06	FALSE	FALSE	634
ENSMUST00000048962	Kif4	504.798	1.83815	1.70397e-40	3.09939e-39	FALSE	FALSE	555
ENSMUST00000020904	Rock2	568.51	1.83813	3.3964e-31	4.55714e-30	FALSE	FALSE	3182
ENSMUST00000060095	Tmtc1	262.185	1.83777	6.97852e-29	8.58457e-28	FALSE	FALSE	5364
ENSMUST00000111740	Itgav	40.594	1.83758	5.875e-06	1.63586e-05	FALSE	FALSE	3581
ENSMUST00000028499	Itgav	40.594	1.83758	5.875e-06	1.63586e-05	FALSE	FALSE	3581
ENSMUST00000006774	Gtf2h1	4131.46	1.83678	9.9509e-74	4.25758e-72	FALSE	TRUE	891
ENSMUST00000034915	Ctsh	39.9633	1.83652	2.24095e-05	5.78477e-05	FALSE	TRUE	332
ENSMUST00000021617	Asb2	47.8966	1.83639	8.65219e-05	0.000205644	FALSE	TRUE	396
ENSMUST00000029610	Hadh	173.478	1.83617	2.02943e-06	5.97522e-06	FALSE	FALSE	750
ENSMUST00000181334	Emc8	44.4873	1.83573	7.96993e-07	2.46354e-06	0	FALSE	0
ENSMUST00000114997	Stra8	102.097	1.83523	9.19125e-07	2.82057e-06	FALSE	TRUE	172
ENSMUST00000115378	Rundc3b	49.1154	1.83499	1.38419e-07	4.64201e-07	FALSE	FALSE	177
ENSMUST00000023629	Pros1	210.093	1.83494	1.41887e-08	5.24897e-08	FALSE	FALSE	1153
ENSMUST00000196280	Rap1gds1	44.5423	1.83451	7.22374e-07	2.24309e-06	FALSE	FALSE	1679
ENSMUST00000098574	Rap1gds1	44.5423	1.83451	7.22374e-07	2.24309e-06	FALSE	FALSE	1683
ENSMUST00000004051	Hlf	18.9817	1.83402	0.00146359	0.00286449	FALSE	FALSE	4223
ENSMUST00000180417	Emc8	166.617	1.83249	1.38619e-17	1.00104e-16	TRUE	FALSE	764
ENSMUST00000112996	Tsc22d3	150.568	1.83238	2.02195e-17	1.44425e-16	FALSE	FALSE	606
ENSMUST00000111863	Gm5930	59.2264	1.83154	1.24658e-05	3.32187e-05	FALSE	FALSE	927
ENSMUST00000161608	Kctd18	117.198	1.83016	2.73905e-14	1.59247e-13	TRUE	FALSE	1953
ENSMUST00000048615	Pnp	65.0709	1.82921	1.52756e-08	5.63686e-08	FALSE	TRUE	1791
ENSMUST00000025897	Map4k2	33.0273	1.82875	1.61135e-05	4.2316e-05	FALSE	FALSE	2088
ENSMUST00000165031	Gtf2h1	635.723	1.82833	9.06983e-52	2.27973e-50	0	TRUE	0
ENSMUST00000029386	Etfdh	435.882	1.82814	8.66025e-44	1.74804e-42	FALSE	TRUE	214
ENSMUST00000097936	Igf2	34.7046	1.82813	6.3687e-05	0.000154412	TRUE	FALSE	1875
ENSMUST00000020529	Ahsa2	127.597	1.82791	6.86714e-16	4.47456e-15	FALSE	FALSE	1851
ENSMUST00000032322	Lrp6	315.539	1.82745	5.56791e-18	4.11522e-17	FALSE	TRUE	4310
ENSMUST00000023920	Tmem52	53.7698	1.82673	7.4683e-08	2.5752e-07	FALSE	FALSE	327
ENSMUST00000200038	Chfr	46.1306	1.82648	3.76752e-07	1.20733e-06	FALSE	TRUE	346
ENSMUST00000197553	Magi2	102.072	1.82626	2.70452e-13	1.46585e-12	FALSE	TRUE	435
ENSMUST00000152557	Zfp322a	27.2178	1.82581	0.000171686	0.000389465	0	FALSE	0
ENSMUST00000080035	Cd99l2	30.165	1.82556	6.59556e-05	0.000159586	FALSE	FALSE	2625
ENSMUST00000098851	Plpbp	184.981	1.82514	2.24771e-21	1.9903e-20	FALSE	FALSE	925
ENSMUST00000128727	Actr3b	32.1388	1.8251	2.44286e-05	6.27168e-05	FALSE	TRUE	742
ENSMUST00000106410	St3gal3	18.8921	1.82503	0.00100475	0.00201965	FALSE	TRUE	889
ENSMUST00000109539	Ahsa2	128.338	1.82474	5.56116e-16	3.64618e-15	FALSE	TRUE	2516
ENSMUST00000178238	Tmem52	54.6198	1.82471	6.36869e-08	2.20874e-07	FALSE	FALSE	328
ENSMUST00000100335	Mrc2	110.09	1.82387	5.74154e-13	3.04848e-12	FALSE	FALSE	1214
ENSMUST00000076957	Zdhhc8	102.835	1.82337	1.14703e-10	5.07515e-10	FALSE	FALSE	2452
ENSMUST00000067252	Piezo1	50.6254	1.82271	8.36638e-06	2.28123e-05	FALSE	TRUE	284
ENSMUST00000153112	Rtel1	88.6617	1.82219	2.52944e-11	1.18362e-10	0	TRUE	0
ENSMUST00000164213	Exog	92.7144	1.82117	4.04768e-09	1.57748e-08	FALSE	FALSE	1401
ENSMUST00000055483	Xiap	32.9259	1.82112	2.05815e-05	5.33583e-05	FALSE	FALSE	4672
ENSMUST00000002320	Ppard	41.1873	1.82107	2.8447e-06	8.23802e-06	FALSE	TRUE	1620
ENSMUST00000082130	Ltk	17.3398	1.82058	0.104528	0.141653	FALSE	FALSE	282
ENSMUST00000028759	Ltk	17.3398	1.82058	0.104528	0.141653	FALSE	FALSE	276
ENSMUST00000146623	Gpd1l	38.9595	1.82022	0.00377007	0.00687676	FALSE	FALSE	3065
ENSMUST00000199283	Chfr	199.143	1.82004	1.3603e-22	1.26923e-21	TRUE	FALSE	480
ENSMUST00000106054	Yars	751.13	1.81992	1.14868e-17	8.33516e-17	FALSE	TRUE	1066
ENSMUST00000032422	Creld1	32.8577	1.8197	3.52633e-05	8.86471e-05	FALSE	FALSE	437
ENSMUST00000171158	Sdc1	61.6367	1.81958	2.25826e-07	7.41055e-07	TRUE	FALSE	1152
ENSMUST00000095852	Grid2	16.0928	1.81928	0.00304219	0.00564737	FALSE	FALSE	2006
ENSMUST00000062405	Rasd1	62.2513	1.81922	6.15516e-05	0.000149566	FALSE	FALSE	629
ENSMUST00000007253	Neu1	29.1591	1.819	0.000115738	0.000270122	FALSE	FALSE	1090
ENSMUST00000102518	Ece1	218.146	1.81797	4.27158e-12	2.12436e-11	FALSE	FALSE	2323
ENSMUST00000022875	Ank	67.5245	1.81779	9.2179e-07	2.82843e-06	FALSE	TRUE	1692
ENSMUST00000037372	Nlrp4f	215.933	1.81663	1.3319e-18	1.02039e-17	FALSE	FALSE	588
ENSMUST00000179693	Ctcfl	25.9313	1.81643	0.0014813	0.00289691	TRUE	FALSE	1015
ENSMUST00000094287	Ctcfl	25.9313	1.81643	0.0014813	0.00289691	FALSE	FALSE	1058
ENSMUST00000112907	Acsl4	32.6736	1.81629	5.11409e-05	0.000125655	FALSE	FALSE	2684
ENSMUST00000006716	Wnt6	59.7473	1.81594	0.000878819	0.00178407	FALSE	TRUE	722
ENSMUST00000035766	Wdr44	37.2358	1.81568	2.85678e-05	7.26941e-05	FALSE	FALSE	1007
ENSMUST00000041388	Serpine1	22.3287	1.81568	0.00048611	0.0010306	FALSE	FALSE	1670
ENSMUST00000070080	B4galt6	69.6791	1.8145	1.91467e-06	5.65555e-06	FALSE	TRUE	3722
ENSMUST00000124556	Map4k2	32.7708	1.81425	1.94113e-05	5.04936e-05	TRUE	FALSE	4040
ENSMUST00000057725	Samhd1	135.21	1.81277	7.69994e-11	3.4588e-10	FALSE	FALSE	1866
ENSMUST00000045628	R3hdm4	59.3994	1.81265	2.92128e-07	9.47363e-07	FALSE	FALSE	987
ENSMUST00000120992	Etfdh	423.735	1.81231	3.02852e-42	5.84424e-41	FALSE	TRUE	199
ENSMUST00000018727	G3bp1	1406.96	1.81214	5.244e-49	1.22529e-47	FALSE	FALSE	5170
ENSMUST00000108815	Rtel1	533.433	1.81141	1.92694e-34	2.88162e-33	FALSE	FALSE	526
ENSMUST00000038676	Cpz	23.205	1.81137	0.00104372	0.00209247	FALSE	FALSE	117
ENSMUST00000097912	St3gal3	18.7508	1.81124	0.00118671	0.00235836	FALSE	TRUE	887
ENSMUST00000039796	Gucd1	583.707	1.8104	1.59731e-42	3.1082e-41	FALSE	FALSE	2595
ENSMUST00000098971	Rtel1	534.06	1.81025	1.68387e-34	2.5249e-33	FALSE	FALSE	526
ENSMUST00000101670	Wdr44	37.1059	1.80921	3.12701e-05	7.91585e-05	FALSE	FALSE	1042
ENSMUST00000048608	Rtel1	525.295	1.80908	2.58079e-34	3.84497e-33	FALSE	FALSE	526
ENSMUST00000140719	Zfp956	3943.65	1.80849	8.51924e-51	2.09136e-49	TRUE	FALSE	2126
ENSMUST00000101445	Zfp956	3939.6	1.80828	1.54302e-50	3.75812e-49	FALSE	FALSE	873
ENSMUST00000115095	Xiap	33.6462	1.80828	2.04742e-05	5.30926e-05	FALSE	TRUE	4672
ENSMUST00000148252	Rtel1	458.522	1.80801	1.274e-32	1.79131e-31	FALSE	0	526
ENSMUST00000098822	Zfp606	31.7222	1.80787	2.44248e-05	6.271e-05	FALSE	FALSE	1897
ENSMUST00000113582	Mgll	126.291	1.80699	1.11694e-13	6.20706e-13	FALSE	FALSE	135
ENSMUST00000106354	Septin9	54.2498	1.80673	0.000146099	0.000335186	FALSE	TRUE	1758
ENSMUST00000108814	Rtel1	535.579	1.80602	1.08065e-34	1.63047e-33	FALSE	FALSE	488
ENSMUST00000034717	Kank2	150.418	1.80567	4.51132e-12	2.23999e-11	FALSE	FALSE	2167
ENSMUST00000115142	Zbtb33	24.1304	1.80484	0.000791343	0.0016194	FALSE	FALSE	452
ENSMUST00000034734	Dnaaf4	512.813	1.80478	1.28899e-39	2.30398e-38	FALSE	FALSE	622
ENSMUST00000170359	Scyl3	529.336	1.80422	1.48628e-41	2.80691e-40	FALSE	TRUE	1672
ENSMUST00000126203	Ugt1a7c	24.1604	1.80421	0.00147804	0.00289115	TRUE	FALSE	437
ENSMUST00000054622	Rtel1	535.935	1.80394	1.11791e-34	1.68579e-33	FALSE	FALSE	526
ENSMUST00000087689	Prune2	57.5758	1.80376	1.36543e-05	3.62264e-05	FALSE	FALSE	3118
ENSMUST00000122232	Furin	60.2211	1.80372	1.61446e-07	5.3767e-07	FALSE	FALSE	1513
ENSMUST00000107362	Furin	60.2211	1.80372	1.61446e-07	5.3767e-07	FALSE	FALSE	1513
ENSMUST00000040481	Slc38a7	34.5637	1.80352	0.000681351	0.00141005	FALSE	FALSE	1649
ENSMUST00000118936	Gucd1	587.15	1.80348	3.26027e-42	6.2871e-41	FALSE	FALSE	2053
ENSMUST00000172306	Dusp7	21.4672	1.80338	0.000627906	0.00130784	FALSE	FALSE	1778
ENSMUST00000162234	Scyl3	529.948	1.80302	2.07202e-41	3.88287e-40	TRUE	TRUE	3604
ENSMUST00000161908	Scyl3	516.847	1.80301	7.94592e-41	1.46345e-39	FALSE	FALSE	1264
ENSMUST00000027876	Scyl3	529.937	1.80299	1.50849e-41	2.84789e-40	FALSE	TRUE	1688
ENSMUST00000166019	Rrp7a	467.028	1.80282	5.99943e-36	9.44559e-35	0	TRUE	0
ENSMUST00000054780	Zfp959	22.946	1.80269	0.00158085	0.0030779	FALSE	FALSE	344
ENSMUST00000026978	Xiap	33.5291	1.8017	2.12725e-05	5.50654e-05	FALSE	TRUE	4672
ENSMUST00000034026	Hpgd	181.85	1.80166	5.09265e-15	3.12992e-14	FALSE	FALSE	838
ENSMUST00000112188	Tceanc	23.102	1.80132	0.000701714	0.00144902	FALSE	TRUE	2506
ENSMUST00000109838	Ntrk2	123.755	1.80105	4.64188e-08	1.63343e-07	FALSE	TRUE	4967
ENSMUST00000167713	Gm44501	35.3403	1.80033	1.20041e-05	3.20742e-05	FALSE	TRUE	500
ENSMUST00000198126	Adh5	82.7449	1.80007	2.09704e-07	6.90468e-07	TRUE	FALSE	784
ENSMUST00000145051	Hells	100.154	1.79979	1.73493e-12	8.87849e-12	0	TRUE	0
ENSMUST00000178092	Pnp	62.15	1.79974	4.78614e-08	1.68176e-07	TRUE	FALSE	359
ENSMUST00000185102	Stra8	36.9303	1.79959	0.000229793	0.000511353	0	TRUE	0
ENSMUST00000115839	Abat	52.9582	1.79952	0.000560133	0.00117657	FALSE	FALSE	944
ENSMUST00000098567	Dnaaf4	442.509	1.79942	8.61788e-36	1.35109e-34	FALSE	FALSE	619
ENSMUST00000034554	Pou2af1	52.2629	1.79823	4.04995e-07	1.29301e-06	FALSE	FALSE	1699
ENSMUST00000045644	Actr5	82.888	1.79788	8.39139e-10	3.46687e-09	FALSE	FALSE	321
ENSMUST00000036016	Amh	17.5257	1.79764	0.00354442	0.00649898	0	TRUE	0
ENSMUST00000042046	Scara3	30.9504	1.79747	0.00103805	0.002082	FALSE	TRUE	1343
ENSMUST00000109605	Atf4	1438.79	1.79667	1.30742e-37	2.18296e-36	FALSE	TRUE	80
ENSMUST00000084937	2410002F23Rik	33.3494	1.79635	1.5787e-05	4.15075e-05	FALSE	TRUE	788
ENSMUST00000146570	Aasdh	22.351	1.79623	0.000359913	0.00077799	0	TRUE	0
ENSMUST00000183731	Actr5	83.7566	1.79613	6.39871e-10	2.67292e-09	TRUE	FALSE	1201
ENSMUST00000029061	Sall4	51.9863	1.79527	4.04315e-05	0.000100812	FALSE	FALSE	1697
ENSMUST00000061618	Patl1	326.181	1.79452	3.61028e-23	3.46127e-22	FALSE	FALSE	1744
ENSMUST00000115094	Xiap	33.3928	1.79418	2.30293e-05	5.93594e-05	FALSE	TRUE	4672
ENSMUST00000161504	Exoc5	280.025	1.794	1.18402e-30	1.56235e-29	FALSE	TRUE	406
ENSMUST00000052602	C77080	23.1051	1.79376	0.000427124	0.000912624	FALSE	FALSE	1877
ENSMUST00000118648	Plekhg5	40.7982	1.79365	1.91665e-06	5.66079e-06	FALSE	FALSE	551
ENSMUST00000112904	Acsl4	32.2759	1.79364	6.93189e-05	0.000167245	FALSE	FALSE	2684
ENSMUST00000112903	Acsl4	32.2759	1.79364	6.93189e-05	0.000167245	FALSE	FALSE	2684
ENSMUST00000052505	Tmem186	943.831	1.79317	2.07858e-19	1.6609e-18	FALSE	TRUE	1861
ENSMUST00000087321	Ppp1r3c	20.5224	1.79301	0.00432167	0.00779466	FALSE	FALSE	1678
ENSMUST00000107461	Fkbp15	38.8106	1.79295	4.71466e-06	1.32628e-05	FALSE	FALSE	272
ENSMUST00000125328	Zfp322a	19.2836	1.79288	0.0014956	0.00292355	0	TRUE	0
ENSMUST00000016172	Celsr1	51.7407	1.79272	7.94889e-07	2.45812e-06	FALSE	FALSE	1938
ENSMUST00000027266	Ormdl1	49.652	1.79242	1.33196e-06	4.00544e-06	FALSE	FALSE	1347
ENSMUST00000046515	Nceh1	57.5407	1.7918	0.000108805	0.000254794	FALSE	FALSE	3140
ENSMUST00000001202	Ocrl	47.8552	1.79147	3.58786e-06	1.02445e-05	FALSE	FALSE	2284
ENSMUST00000038523	Ric8b	83.1098	1.79089	2.80781e-10	1.20718e-09	FALSE	FALSE	1260
ENSMUST00000103073	Cass4	62.7222	1.79071	2.14552e-06	6.30204e-06	FALSE	FALSE	1114
ENSMUST00000183618	Pet117	27.6953	1.79018	0.000167451	0.000380509	FALSE	FALSE	384
ENSMUST00000028084	Nr5a1	79.8097	1.78993	0.000323614	0.000704552	FALSE	FALSE	1357
ENSMUST00000164756	Eid1	135.373	1.78903	3.95968e-08	1.40419e-07	0	FALSE	1114
ENSMUST00000035094	Exog	98.4394	1.78898	4.07984e-09	1.58946e-08	FALSE	FALSE	2680
ENSMUST00000097776	Cnnm3	63.7871	1.78868	1.29823e-07	4.36738e-07	FALSE	FALSE	3121
ENSMUST00000188111	2410002F23Rik	33.2082	1.78855	1.78994e-05	4.67637e-05	FALSE	TRUE	790
ENSMUST00000107644	Gtf2h1	2708.14	1.78643	3.45852e-70	1.38914e-68	FALSE	FALSE	366
ENSMUST00000152594	Zbtb38	63.4989	1.78594	2.07492e-07	6.83385e-07	FALSE	TRUE	2666
ENSMUST00000021268	Aloxe3	21.2987	1.7853	0.000633422	0.00131835	FALSE	TRUE	376
ENSMUST00000036370	Tagap	157.289	1.78528	0.0877503	0.120914	FALSE	TRUE	768
ENSMUST00000001166	Cnnm3	63.6458	1.78458	1.51215e-07	5.05107e-07	FALSE	FALSE	3007
ENSMUST00000039926	Dusp8	18.5078	1.78454	0.00150362	0.00293798	FALSE	TRUE	2370
ENSMUST00000033634	Acsl4	32.9992	1.78415	6.83195e-05	0.000164976	FALSE	FALSE	2684
ENSMUST00000141298	Arhgap21	44.9054	1.78403	2.00436e-06	5.90703e-06	FALSE	TRUE	118
ENSMUST00000105661	Plekhg5	39.6446	1.78392	3.18521e-06	9.15431e-06	FALSE	FALSE	551
ENSMUST00000084115	Plekhg5	39.6446	1.78392	3.18521e-06	9.15431e-06	FALSE	FALSE	828
ENSMUST00000113570	Aqp9	1039.59	1.78357	2.70583e-47	6.05094e-46	FALSE	TRUE	367
ENSMUST00000048128	Zbtb7a	105.332	1.78349	4.87008e-10	2.05516e-09	FALSE	TRUE	3787
ENSMUST00000112883	Nr5a1	78.5789	1.78336	0.000309344	0.000675595	FALSE	FALSE	1361
ENSMUST00000132308	Elac2	101.537	1.78333	6.84115e-13	3.61785e-12	0	TRUE	0
ENSMUST00000138122	Gucd1	57.3594	1.78319	3.76423e-08	1.33828e-07	TRUE	FALSE	639
ENSMUST00000114410	Kctd18	110.562	1.78317	3.08836e-13	1.66886e-12	FALSE	FALSE	1080
ENSMUST00000030610	Zbtb8a	101.722	1.78301	9.62384e-12	4.66507e-11	FALSE	TRUE	544
ENSMUST00000135338	Susd5	329.141	1.782	3.9329e-32	5.43797e-31	FALSE	TRUE	1818
ENSMUST00000096194	Cemip2	54.4247	1.78156	1.34595e-07	4.51919e-07	FALSE	TRUE	1976
ENSMUST00000025663	Cemip2	54.4247	1.78156	1.34595e-07	4.51919e-07	FALSE	TRUE	1976
ENSMUST00000120753	Furin	60.4354	1.78119	1.74722e-07	5.79703e-07	FALSE	FALSE	1511
ENSMUST00000160694	Nes	34.9424	1.78112	0.000198471	0.000445728	FALSE	FALSE	421
ENSMUST00000090973	Nes	34.9424	1.78112	0.000198471	0.000445728	FALSE	FALSE	421
ENSMUST00000171952	Erlin1	104.895	1.78109	5.28111e-13	2.80964e-12	FALSE	FALSE	111
ENSMUST00000048116	Slc7a1	477.644	1.78088	1.87433e-20	1.59168e-19	FALSE	FALSE	5030
ENSMUST00000046245	Zscan18	1934.81	1.7805	2.67258e-63	9.00279e-62	FALSE	FALSE	1109
ENSMUST00000037391	Cd99l2	30.3793	1.78049	7.83223e-05	0.000187378	FALSE	FALSE	2625
ENSMUST00000107886	Rgp1	2175.3	1.78019	1.02228e-62	3.38434e-61	FALSE	FALSE	4404
ENSMUST00000060574	A2ml1	16.3062	1.78005	0.00971773	0.0164282	FALSE	FALSE	228
ENSMUST00000111278	Cry2	337.576	1.77984	2.23955e-28	2.70015e-27	FALSE	FALSE	368
ENSMUST00000153094	Casp9	21.2114	1.7793	0.000552023	0.00116028	0	TRUE	0
ENSMUST00000165096	Mvp	123.027	1.77911	8.80496e-10	3.63356e-09	FALSE	FALSE	123
ENSMUST00000098614	Zfp827	47.0302	1.77867	8.91955e-07	2.74126e-06	FALSE	FALSE	4094
ENSMUST00000113581	Mgll	129.902	1.77861	1.48424e-13	8.18543e-13	FALSE	FALSE	214
ENSMUST00000199937	Chek2	23.0158	1.77821	0.000550118	0.0011565	TRUE	FALSE	1493
ENSMUST00000066160	Chek2	23.0158	1.77821	0.000550118	0.0011565	FALSE	FALSE	579
ENSMUST00000163948	Tmem39a	70.8742	1.77791	5.74653e-10	2.40988e-09	0	TRUE	0
ENSMUST00000029545	Crtc2	193.383	1.77758	2.65051e-20	2.23481e-19	FALSE	TRUE	425
ENSMUST00000123453	Gmip	27.4341	1.77718	0.000241578	0.000535912	FALSE	FALSE	811
ENSMUST00000103116	Ppp1r16b	17.2583	1.77569	0.00367914	0.00672632	FALSE	TRUE	4471
ENSMUST00000052927	Ppp1r16b	17.2583	1.77569	0.00367914	0.00672632	FALSE	TRUE	4471
ENSMUST00000077876	Snx12	20.9561	1.77511	0.00104854	0.00210122	FALSE	FALSE	364
ENSMUST00000198270	Ywhag	64.3599	1.77398	1.73659e-06	5.15767e-06	FALSE	FALSE	721
ENSMUST00000087996	Krt77	39.0753	1.77319	7.74425e-05	0.000185377	FALSE	FALSE	1124
ENSMUST00000078856	Kl	104.931	1.77285	7.28434e-11	3.27845e-10	FALSE	FALSE	1963
ENSMUST00000028874	Polr1b	31.9491	1.77278	5.62847e-05	0.00013757	FALSE	FALSE	444
ENSMUST00000114586	Cd99l2	30.2526	1.77267	8.21147e-05	0.000195821	FALSE	FALSE	2625
ENSMUST00000171416	R3hdm4	57.171	1.77211	1.04309e-06	3.17701e-06	TRUE	FALSE	632
ENSMUST00000040468	Primpol	65.5185	1.77205	6.81207e-06	1.87997e-05	TRUE	TRUE	2008
ENSMUST00000067630	Dram2	20.0236	1.77189	0.00154246	0.00300767	FALSE	FALSE	2205
ENSMUST00000078775	Xlr4a	24.5655	1.77182	0.000733487	0.00150943	FALSE	FALSE	304
ENSMUST00000155053	Blmh	18.2629	1.77064	0.00129109	0.00255107	0	TRUE	0
ENSMUST00000067327	Cdkn1b	41.2466	1.77008	4.61761e-05	0.000114231	FALSE	FALSE	3439
ENSMUST00000188382	2410002F23Rik	31.9419	1.76976	3.5981e-05	9.03578e-05	FALSE	TRUE	788
ENSMUST00000191752	Dclk2	44.3652	1.76808	0.0018071	0.00348709	FALSE	TRUE	5706
ENSMUST00000109745	Gcdh	32.8201	1.7679	5.2897e-05	0.000129781	FALSE	TRUE	587
ENSMUST00000003907	Gcdh	32.8201	1.7679	5.2897e-05	0.000129781	FALSE	TRUE	587
ENSMUST00000113099	Gapvd1	1017.59	1.76713	2.30498e-32	3.21015e-31	FALSE	FALSE	1052
ENSMUST00000120389	Snx12	57.8328	1.76707	3.76199e-06	1.07099e-05	FALSE	FALSE	1803
ENSMUST00000028224	Gapvd1	1017.32	1.76664	2.70824e-32	3.76593e-31	FALSE	FALSE	1052
ENSMUST00000151155	Mcfd2	70.4794	1.76493	1.46338e-09	5.94067e-09	0	FALSE	0
ENSMUST00000156118	Frs3	20.1292	1.76482	0.000842193	0.00171571	0	FALSE	0
ENSMUST00000002924	Tmem39a	135.172	1.76403	2.35679e-16	1.57846e-15	FALSE	TRUE	1017
ENSMUST00000088785	Zfp566	21.8009	1.76397	0.00337497	0.00621465	FALSE	FALSE	257
ENSMUST00000029507	Dram2	17.2048	1.76365	0.00311054	0.00576122	FALSE	FALSE	1160
ENSMUST00000111820	Tmppe	54.1526	1.76308	3.08332e-05	7.81057e-05	FALSE	TRUE	1298
ENSMUST00000171687	Tmem39a	131.406	1.7627	5.30672e-16	3.48345e-15	FALSE	TRUE	1017
ENSMUST00000164056	Zfp710	46.3948	1.76235	3.27763e-06	9.40199e-06	FALSE	FALSE	3669
ENSMUST00000107032	Arhgef17	176.298	1.76216	1.77782e-18	1.35143e-17	FALSE	TRUE	3648
ENSMUST00000050101	Zfp322a	180.305	1.76176	1.42117e-14	8.42246e-14	FALSE	TRUE	3235
ENSMUST00000097420	Rnaset2a	28.9807	1.76161	0.00131063	0.00258702	FALSE	TRUE	76
ENSMUST00000070084	Ticam2	15.5435	1.76148	0.00842668	0.0144195	FALSE	TRUE	1165
ENSMUST00000028081	Plxdc2	33.7293	1.7614	0.000523606	0.00110451	FALSE	FALSE	4532
ENSMUST00000033621	Gla	90.447	1.761	4.31898e-08	1.52539e-07	FALSE	FALSE	1718
ENSMUST00000001566	Tubb5	348.352	1.76071	4.58016e-10	1.93677e-09	FALSE	FALSE	1061
ENSMUST00000107368	Unc45a	580.157	1.76056	5.06475e-10	2.13327e-09	FALSE	TRUE	328
ENSMUST00000114115	Snapc4	218.079	1.76012	1.31491e-19	1.0618e-18	FALSE	FALSE	276
ENSMUST00000035427	Snapc4	218.079	1.76012	1.31491e-19	1.0618e-18	FALSE	TRUE	267
ENSMUST00000027966	Fcgr2b	111.252	1.7591	0.000161206	0.000367322	FALSE	FALSE	2397
ENSMUST00000162393	Gm28042	58.7899	1.75874	7.3653e-07	2.28436e-06	TRUE	FALSE	4340
ENSMUST00000055858	2410002F23Rik	32.6806	1.75871	2.67824e-05	6.83944e-05	FALSE	TRUE	792
ENSMUST00000171143	Fam102b	47.2732	1.75824	1.91251e-05	4.9798e-05	FALSE	TRUE	4303
ENSMUST00000046924	Fam102b	47.2732	1.75824	1.91251e-05	4.9798e-05	FALSE	FALSE	4303
ENSMUST00000028815	Slc23a2	220.761	1.7568	2.00832e-15	1.27001e-14	FALSE	FALSE	4173
ENSMUST00000095385	Ric8b	79.8414	1.75642	1.03043e-09	4.23242e-09	FALSE	FALSE	1260
ENSMUST00000125694	Vdac1	32.6422	1.75574	0.00123337	0.00244429	TRUE	FALSE	165
ENSMUST00000049680	Zfp710	47.1004	1.75563	3.73612e-06	1.064e-05	FALSE	FALSE	2245
ENSMUST00000140820	Cfap46	1015.52	1.75552	1.80504e-49	4.28036e-48	TRUE	FALSE	2356
ENSMUST00000038775	Ndn	49.8619	1.75533	3.91892e-05	9.79072e-05	0	TRUE	877
ENSMUST00000111888	Ccrl2	26.2019	1.75533	0.000170193	0.000386204	FALSE	TRUE	860
ENSMUST00000026723	Hprt	192.312	1.75524	1.64866e-16	1.1145e-15	FALSE	FALSE	545
ENSMUST00000024044	Cd4	45.8956	1.75521	0.00022594	0.000503243	FALSE	FALSE	1553
ENSMUST00000116376	Sh3bp5l	139.07	1.75448	1.59322e-16	1.07833e-15	FALSE	TRUE	1331
ENSMUST00000159086	Zfp871	38.1475	1.75435	8.39508e-06	2.28819e-05	FALSE	FALSE	3116
ENSMUST00000108632	Plscr3	18.9214	1.7542	0.0016503	0.00320319	FALSE	FALSE	636
ENSMUST00000085912	Igsf8	44.3504	1.75394	4.20651e-06	1.19048e-05	FALSE	FALSE	273
ENSMUST00000039506	Igsf8	44.3504	1.75394	4.20651e-06	1.19048e-05	FALSE	FALSE	273
ENSMUST00000160359	Plod2	71.4611	1.75351	1.53267e-08	5.65535e-08	FALSE	FALSE	1190
ENSMUST00000041676	Hrh4	36.2409	1.75311	4.89419e-05	0.000120586	FALSE	FALSE	301
ENSMUST00000091288	Prnp	152.353	1.75277	8.49398e-09	3.2124e-08	FALSE	FALSE	1235
ENSMUST00000020107	Atp2b1	383.58	1.75266	3.79037e-17	2.66104e-16	FALSE	TRUE	3024
ENSMUST00000200961	Slc37a3	20.796	1.75253	0.000850356	0.00173045	TRUE	TRUE	2071
ENSMUST00000184882	Crtc2	181.884	1.75207	3.04061e-19	2.41027e-18	TRUE	0	883
ENSMUST00000092996	Sco1	18.1782	1.75189	0.00151517	0.0029589	FALSE	FALSE	1532
ENSMUST00000025236	Stard4	196.642	1.75183	7.50555e-09	2.85095e-08	FALSE	FALSE	4231
ENSMUST00000160386	Exoc5	87.0116	1.75169	3.46147e-11	1.60067e-10	0	TRUE	0
ENSMUST00000107586	Mllt6	158.343	1.75116	3.74602e-15	2.3246e-14	FALSE	0	3876
ENSMUST00000044730	Mllt6	158.343	1.75116	3.74602e-15	2.3246e-14	FALSE	FALSE	3876
ENSMUST00000107744	Galnt12	52.2751	1.75108	1.42757e-06	4.27979e-06	FALSE	TRUE	466
ENSMUST00000029624	Mcub	28.7135	1.75061	0.0194053	0.0308941	FALSE	FALSE	149
ENSMUST00000113138	Ugt1a6b	35.2149	1.75055	0.000388285	0.000834982	FALSE	TRUE	579
ENSMUST00000113137	Ugt1a6b	35.2149	1.75055	0.000388285	0.000834982	FALSE	FALSE	573
ENSMUST00000030165	Fancg	1003.87	1.75052	2.14315e-50	5.20385e-49	FALSE	FALSE	641
ENSMUST00000107846	Clta	49.7511	1.75049	1.80699e-06	5.35423e-06	FALSE	TRUE	274
ENSMUST00000026266	Adpgk	204.678	1.75045	1.77242e-14	1.04321e-13	FALSE	FALSE	914
ENSMUST00000055911	Tigd3	23.5421	1.75023	0.00300488	0.00558389	FALSE	FALSE	549
ENSMUST00000066994	Zfp395	118.893	1.75007	1.75337e-06	5.20475e-06	FALSE	FALSE	2600
ENSMUST00000164963	Kctd18	97.7829	1.74987	7.22691e-12	3.53825e-11	FALSE	FALSE	1227
ENSMUST00000114594	Arhgap21	50.3157	1.7488	1.25639e-06	3.79003e-06	FALSE	TRUE	793
ENSMUST00000128420	Gtf2h1	2076.52	1.74844	4.35692e-69	1.70216e-67	TRUE	0	1295
ENSMUST00000019907	Fbxo5	54.1541	1.74798	6.96865e-06	1.91995e-05	FALSE	FALSE	411
ENSMUST00000060714	Ubqln2	126.711	1.74708	2.52691e-09	1.00324e-08	0	FALSE	1200
ENSMUST00000070522	Plod2	71.2078	1.74683	1.56695e-08	5.77836e-08	FALSE	FALSE	1198
ENSMUST00000034093	Eif2ak3	72.1314	1.74604	1.87075e-09	7.52269e-09	FALSE	TRUE	957
ENSMUST00000129179	Ranbp17	2723.26	1.74596	5.32184e-77	2.42793e-75	TRUE	FALSE	1610
ENSMUST00000170241	Clta	49.6212	1.74558	2.00758e-06	5.91556e-06	FALSE	FALSE	273
ENSMUST00000107845	Clta	49.6212	1.74558	2.00758e-06	5.91556e-06	FALSE	FALSE	274
ENSMUST00000043938	Plcl2	131.597	1.74541	1.91927e-12	9.78506e-12	FALSE	FALSE	602
ENSMUST00000073128	Sh3bp5l	138.379	1.74521	2.00582e-16	1.34842e-15	FALSE	TRUE	1328
ENSMUST00000084528	Fkbp15	51.4254	1.74492	3.40282e-07	1.09594e-06	FALSE	FALSE	932
ENSMUST00000117123	Sgk2	70.081	1.74491	2.90019e-06	8.38705e-06	FALSE	TRUE	1052
ENSMUST00000123898	Tsc22d3	75.778	1.74439	4.37781e-10	1.85345e-09	FALSE	FALSE	517
ENSMUST00000173194	Arhgap21	50.1859	1.74395	1.35237e-06	4.06373e-06	FALSE	TRUE	772
ENSMUST00000154230	Arhgap21	50.1859	1.74395	1.35237e-06	4.06373e-06	FALSE	TRUE	793
ENSMUST00000124826	Itgb1	289.653	1.74374	2.34483e-16	1.57083e-15	TRUE	FALSE	2526
ENSMUST00000199563	Zscan25	52.4724	1.74361	1.94226e-07	6.41285e-07	TRUE	FALSE	1268
ENSMUST00000094116	Zscan25	52.4724	1.74361	1.94226e-07	6.41285e-07	FALSE	FALSE	119
ENSMUST00000028157	Gtf3c5	468.139	1.74264	3.44723e-36	5.47687e-35	FALSE	FALSE	892
ENSMUST00000041623	Enc1	173.658	1.74243	1.59723e-07	5.3225e-07	FALSE	FALSE	2529
ENSMUST00000114499	Zfp275	50.4892	1.74187	1.15568e-05	3.09607e-05	FALSE	TRUE	4697
ENSMUST00000115267	Magi2	138.003	1.7418	5.32065e-16	3.49177e-15	FALSE	TRUE	799
ENSMUST00000075044	Sall4	22.4617	1.74092	0.00251551	0.0047375	FALSE	0	1697
ENSMUST00000186548	Tet3	62.7225	1.74052	4.72852e-07	1.49849e-06	0	TRUE	0
ENSMUST00000025025	Dusp1	529.225	1.7404	4.40709e-11	2.01869e-10	FALSE	FALSE	690
ENSMUST00000201448	Slc37a3	20.6548	1.73994	0.000998859	0.00200867	TRUE	FALSE	2075
ENSMUST00000060223	Zadh2	79.5327	1.73962	0.000299971	0.000656103	FALSE	FALSE	2180
ENSMUST00000166250	Zfp710	46.7383	1.73909	4.23558e-06	1.19834e-05	FALSE	FALSE	1487
ENSMUST00000018184	Rrp7a	3478.43	1.73884	5.57553e-45	1.17696e-43	FALSE	FALSE	3453
ENSMUST00000087435	Bmpr2	204.117	1.73851	1.87336e-12	9.55824e-12	FALSE	TRUE	8529
ENSMUST00000002128	Rab34	17.9378	1.73841	0.00213484	0.00407064	FALSE	FALSE	347
ENSMUST00000093905	Tmem235	184.865	1.73829	1.10436e-16	7.54788e-16	FALSE	0	1184
ENSMUST00000163884	Tmem39a	117.064	1.73821	2.64857e-14	1.54244e-13	FALSE	FALSE	45
ENSMUST00000150182	Peg3	24.7469	1.73788	0.0032483	0.00599824	TRUE	TRUE	2539
ENSMUST00000030606	Rcan3	94.2033	1.73768	1.6096e-06	4.79944e-06	FALSE	FALSE	4112
ENSMUST00000089622	Tet3	205.111	1.73766	1.01418e-12	5.29156e-12	FALSE	TRUE	5669
ENSMUST00000134978	Tubb5	53.9456	1.73762	9.35863e-06	2.53495e-05	0	FALSE	0
ENSMUST00000113889	Gtf3c5	468.53	1.7373	5.46098e-36	8.60756e-35	FALSE	FALSE	892
ENSMUST00000161390	Ptcd1	52.4122	1.73657	9.60234e-07	2.93928e-06	0	FALSE	0
ENSMUST00000012028	Gltp	78.4199	1.73644	7.51091e-08	2.58861e-07	FALSE	FALSE	1009
ENSMUST00000155075	Cfap46	778.916	1.73622	3.11293e-44	6.40154e-43	TRUE	0	1949
ENSMUST00000037776	Srsf3	688.497	1.73512	3.42933e-45	7.29158e-44	TRUE	FALSE	1428
ENSMUST00000196755	Tedc1	1075.85	1.73483	0.0196227	0.0312071	TRUE	0	3580
ENSMUST00000090006	Itgb1	357.839	1.73475	2.60325e-17	1.84669e-16	FALSE	FALSE	1112
ENSMUST00000101049	Elac2	487.796	1.73458	4.70305e-38	7.99375e-37	FALSE	FALSE	372
ENSMUST00000075303	Hdhd5	531.701	1.73424	7.83053e-44	1.58516e-42	FALSE	FALSE	641
ENSMUST00000170578	Rgmb	41.1263	1.73407	2.34617e-05	6.03929e-05	FALSE	FALSE	892
[truncated: 30,197 more rows]

## Sheet: Table S4C
Supplementary Table S4C. NIF analysis of DE transcripts in Smg6-cKO vs. CTRL chromatoid bodies.
Transcript_id	Symbol	baseMean	log2FoldChange	pvalue	padj	dEJ	uORF	3'UTR length
ENSMUST00000140012	Pgbd5	63.6392	4.38631	3.61909e-06	5.18058e-05	FALSE	FALSE	1438
ENSMUST00000024988	C3	57.4766	4.28188	1.7259e-17	6.71993e-15	FALSE	FALSE	43
ENSMUST00000170794	Pkdcc	62.4554	4.23989	4.22324e-06	5.86369e-05	FALSE	TRUE	793
ENSMUST00000109159	Tshz2	177.189	4.20871	0.000284834	0.0019348	FALSE	FALSE	494
ENSMUST00000001147	Col6a1	150.757	3.84733	0.000299619	0.00201384	FALSE	FALSE	767
ENSMUST00000089510	Cenpb	179.256	3.71579	0.0012358	0.00647848	0	FALSE	2895
ENSMUST00000117399	Msn	49.2891	3.40772	9.22308e-22	1.0055e-18	FALSE	FALSE	1918
ENSMUST00000036618	Stab1	104.303	3.39556	0.000448454	0.00280786	FALSE	FALSE	134
ENSMUST00000034261	Insl3	231.922	3.39056	0.000108114	0.000871124	FALSE	FALSE	210
ENSMUST00000052839	Efnb1	30.8548	3.37948	3.30757e-15	6.67762e-13	FALSE	TRUE	1464
ENSMUST00000099309	Bhmt	81.0983	3.29562	9.57267e-06	0.000115957	FALSE	TRUE	801
ENSMUST00000102926	Anp32b	1447.75	3.28885	4.71193e-06	6.42761e-05	FALSE	FALSE	503
ENSMUST00000028020	Myoc	22.6655	3.27681	5.44773e-14	8.76048e-12	FALSE	FALSE	492
ENSMUST00000070532	Fabp3	68.1082	3.24638	0.00227915	0.0107753	FALSE	FALSE	238
ENSMUST00000135150	Dedd	72.5047	3.18548	1.44446e-05	0.000163968	0	FALSE	0
ENSMUST00000060427	Ier2	58.0691	3.13595	9.80198e-11	6.54787e-09	0	FALSE	755
ENSMUST00000001547	Col1a1	148.473	3.13131	0.00229953	0.0108563	FALSE	FALSE	1423
ENSMUST00000155075	Cfap46	1165.23	3.10341	NA	NA	TRUE	0	1949
ENSMUST00000063278	Agt	230.5	3.01531	0.00303151	0.0136163	FALSE	FALSE	396
ENSMUST00000034874	Cyp11a1	58.7179	3.01023	0.000489365	0.00301075	FALSE	TRUE	171
ENSMUST00000162800	Akr1cl	56.4537	2.98538	0.000528454	0.00320637	FALSE	FALSE	578
ENSMUST00000030010	Abca1	416.355	2.98094	4.08382e-06	5.71966e-05	FALSE	FALSE	3156
ENSMUST00000070642	Cebpb	17.2278	2.97992	4.58023e-10	2.43341e-08	0	FALSE	506
ENSMUST00000069142	Akr1cl	58.3987	2.9736	0.000657527	0.00385562	FALSE	FALSE	578
ENSMUST00000051995	Jak3	145.815	2.96232	0.00056047	0.00337135	FALSE	TRUE	419
ENSMUST00000061331	Hnrnpll	480.54	2.91445	2.05075e-26	7.98472e-23	FALSE	FALSE	998
ENSMUST00000184635	Hnrnpll	473.259	2.91266	1.37141e-26	6.22961e-23	FALSE	FALSE	998
ENSMUST00000159566	Akr1cl	45.4366	2.90578	0.000945862	0.00518597	TRUE	FALSE	357
ENSMUST00000032216	Ptms	160.534	2.87037	NA	NA	FALSE	FALSE	501
ENSMUST00000184297	Hnrnpll	477.519	2.86817	1.04775e-25	2.37971e-22	TRUE	FALSE	1511
ENSMUST00000121964	Wdr66	2906.13	2.86675	0.000790842	0.0044793	FALSE	TRUE	854
ENSMUST00000034822	Acsbg1	236.996	2.86063	0.000304628	0.00203795	FALSE	TRUE	514
ENSMUST00000031668	Col1a2	158.821	2.84247	0.00218165	0.0104135	FALSE	FALSE	882
ENSMUST00000105413	Col6a2	24.2107	2.83944	0.00321874	0.0142691	FALSE	FALSE	1763
ENSMUST00000046687	Spon1	54.9355	2.82537	0.000375736	0.00242786	FALSE	FALSE	3406
ENSMUST00000188699	Ptma	73.8145	2.78028	6.99281e-10	3.51641e-08	0	TRUE	0
ENSMUST00000186255	Ptma	80.997	2.7719	1.32072e-10	8.41033e-09	FALSE	FALSE	421
ENSMUST00000188533	Ptma	81.7	2.74976	1.91289e-10	1.15857e-08	FALSE	FALSE	197
ENSMUST00000169906	Nisch	27.0072	2.74412	8.24211e-08	2.07423e-06	0	TRUE	0
ENSMUST00000094969	NA	40.6555	2.70847	0.00425442	0.017969	0	0	185
ENSMUST00000075249	Plekhg3	37.4585	2.69647	5.33226e-08	1.43324e-06	FALSE	FALSE	634
ENSMUST00000025567	Fads2	119.229	2.67808	0.000816454	0.00459477	FALSE	FALSE	99
ENSMUST00000093852	Zbtb16	47.3085	2.66871	3.56097e-10	1.95674e-08	FALSE	FALSE	2845
ENSMUST00000024866	Xdh	59.8564	2.66244	0.000683157	0.00398021	FALSE	FALSE	525
ENSMUST00000109488	Snhg11	74.4367	2.63846	0.00162093	0.00816304	FALSE	TRUE	5230
ENSMUST00000079987	Las1l	24.661	2.60652	2.27658e-07	4.94341e-06	FALSE	FALSE	185
ENSMUST00000047973	Dhcr24	84.0676	2.60258	9.37051e-09	3.32977e-07	FALSE	FALSE	2348
ENSMUST00000137119	Kif1c	23.8731	2.5994	7.15026e-09	2.70284e-07	FALSE	TRUE	3085
ENSMUST00000140820	Cfap46	1315.56	2.59476	NA	NA	TRUE	FALSE	2356
ENSMUST00000094499	Kif1c	23.7251	2.57613	1.98125e-08	6.17837e-07	FALSE	TRUE	1508
ENSMUST00000102554	Kif1c	23.9707	2.5641	1.24513e-08	4.1948e-07	FALSE	TRUE	3085
ENSMUST00000016771	Myh9	172.671	2.55573	5.45029e-14	8.76048e-12	FALSE	FALSE	1312
ENSMUST00000113864	Las1l	24.9684	2.55559	2.88817e-07	6.02734e-06	FALSE	FALSE	185
ENSMUST00000107032	Arhgef17	61.5838	2.55257	9.44448e-10	4.55592e-08	FALSE	TRUE	3648
ENSMUST00000072187	Kif1c	23.3844	2.5516	1.11419e-08	3.82459e-07	FALSE	FALSE	1545
ENSMUST00000022787	Slc7a8	56.3289	2.49526	9.13478e-08	2.26129e-06	FALSE	FALSE	1878
ENSMUST00000124470	Prlr	40.0535	2.49301	0.00238825	0.011188	FALSE	FALSE	7742
ENSMUST00000060792	Cavin1	60.1565	2.48702	0.00511427	0.0208792	FALSE	FALSE	1891
ENSMUST00000036606	Stard8	34.0972	2.4853	3.45311e-07	7.03397e-06	FALSE	TRUE	1528
ENSMUST00000045897	Ptma	88.0696	2.48178	2.03072e-09	8.97037e-08	FALSE	FALSE	700
ENSMUST00000034136	Gpt2	47.2617	2.47283	0.00208544	0.0100439	FALSE	TRUE	1934
ENSMUST00000026221	Scd2	139.217	2.45956	0.000826106	0.00463568	FALSE	TRUE	3664
ENSMUST00000190522	Ccdc162	19.3312	2.45635	3.83148e-09	1.58223e-07	FALSE	0	22
ENSMUST00000018186	Cyb5r3	148.521	2.45321	0.00286971	0.0129988	FALSE	FALSE	1056
ENSMUST00000109764	Nfix	50.7963	2.44903	2.94771e-07	6.14218e-06	FALSE	FALSE	3951
ENSMUST00000032500	Prmt8	16.1172	2.44896	7.26542e-08	1.8841e-06	FALSE	FALSE	814
ENSMUST00000181017	Rpgrip1	228.24	2.4484	0.00800267	0.0298539	FALSE	0	78
ENSMUST00000087883	Col3a1	112.926	2.44273	0.00247664	0.0115327	FALSE	TRUE	959
ENSMUST00000021674	Fos	70.866	2.42519	3.14572e-10	1.78142e-08	FALSE	FALSE	815
ENSMUST00000052457	Mtss2	35.4056	2.41922	0.0038166	0.0164349	FALSE	TRUE	2323
ENSMUST00000064922	Junb	121.926	2.41634	9.25586e-09	3.31061e-07	0	FALSE	485
ENSMUST00000026427	Esyt1	23.8027	2.41626	1.72088e-10	1.05875e-08	FALSE	FALSE	655
ENSMUST00000033597	Hmgn5	21.3133	2.40765	7.07893e-07	1.31338e-05	FALSE	FALSE	575
ENSMUST00000094805	Ccdc8	32.9683	2.40574	0.0106253	0.0373618	0	TRUE	871
ENSMUST00000177086	Vsig8	28.6288	2.39193	0.0106337	0.0373753	FALSE	FALSE	412
ENSMUST00000092955	Ahnak	29.8878	2.38414	3.44565e-08	9.81308e-07	FALSE	FALSE	336
ENSMUST00000102923	Aebp1	28.5175	2.3723	0.00491069	0.0202177	FALSE	FALSE	239
ENSMUST00000126593	Gstm1	75.3739	2.36992	0.0045151	0.0188973	FALSE	FALSE	62
ENSMUST00000165033	Egr1	76.9789	2.36597	8.05605e-08	2.04249e-06	FALSE	FALSE	1188
ENSMUST00000049149	Lrp1	335.818	2.36596	0.00153941	0.00782044	FALSE	FALSE	789
ENSMUST00000087638	Aldh1a1	154.176	2.36358	0.00777564	0.0291226	FALSE	FALSE	496
ENSMUST00000015511	Plxnd1	66.7493	2.36322	1.8004e-08	5.69918e-07	FALSE	FALSE	929
ENSMUST00000025831	Dock8	44.8052	2.34929	4.46404e-07	8.82287e-06	FALSE	FALSE	1385
ENSMUST00000064795	Egr1	77.1742	2.34766	1.18747e-07	2.82906e-06	FALSE	TRUE	1216
ENSMUST00000004140	Gstm1	87.7004	2.34057	0.00386902	0.016622	FALSE	FALSE	434
ENSMUST00000153314	Gstm1	68.5621	2.33674	0.00468543	0.0194548	FALSE	0	298
ENSMUST00000032175	Aldh1l1	40.6898	2.33526	1.44936e-07	3.35049e-06	FALSE	FALSE	227
ENSMUST00000033899	Col4a2	112.484	2.31495	0.00377116	0.0162812	FALSE	FALSE	971
ENSMUST00000096232	Cebpd	25.0626	2.30645	2.07304e-05	0.00022244	0	FALSE	2900
ENSMUST00000036372	Chsy1	28.8796	2.28246	1.33339e-07	3.10876e-06	FALSE	TRUE	1377
ENSMUST00000087614	Aebp2	269.752	2.27386	2.1307e-10	1.27073e-08	FALSE	FALSE	2040
ENSMUST00000026012	Cyp17a1	95.4543	2.26792	0.023816	0.0704325	FALSE	FALSE	160
ENSMUST00000138325	Lamc3	93.3748	2.26614	0.00475785	0.0196776	0	TRUE	0
ENSMUST00000066532	Lipg	52.7981	2.22628	1.94795e-08	6.08847e-07	FALSE	FALSE	1995
ENSMUST00000177752	Fkbp2	24.5789	2.21706	1.00423e-09	4.8018e-08	FALSE	FALSE	132
ENSMUST00000070878	Fkbp2	24.5789	2.21706	1.00423e-09	4.8018e-08	FALSE	FALSE	132
ENSMUST00000010807	Fads1	46.0097	2.20415	0.0110405	0.0385139	FALSE	FALSE	1948
ENSMUST00000168162	Pdgfra	44.563	2.20358	1.14313e-06	1.96444e-05	FALSE	TRUE	3101
ENSMUST00000044165	Itga9	56.5986	2.20149	0.014498	0.0478554	FALSE	FALSE	3671
ENSMUST00000045557	Slc7a5	326.767	2.2002	2.91083e-08	8.56744e-07	FALSE	FALSE	1890
ENSMUST00000112326	Rbbp7	35.7509	2.19816	1.89638e-05	0.000206495	FALSE	FALSE	39
ENSMUST00000041767	Tbc1d2b	26.8739	2.18372	8.38884e-07	1.51215e-05	FALSE	FALSE	3000
ENSMUST00000186548	Tet3	28.7292	2.17761	5.11015e-08	1.38496e-06	0	TRUE	0
ENSMUST00000172785	H2-D1	26.5409	2.16587	2.12586e-07	4.67033e-06	FALSE	FALSE	629
ENSMUST00000115268	Csf1r	30.6439	2.15401	7.92796e-06	9.9437e-05	FALSE	FALSE	1669
ENSMUST00000061835	Vsig8	30.581	2.14784	0.0165345	0.0529985	FALSE	FALSE	413
ENSMUST00000106540	Amy1	18.3346	2.14615	1.70461e-06	2.75232e-05	FALSE	FALSE	31
ENSMUST00000027356	Cyp27a1	34.9158	2.14551	8.61895e-06	0.000106968	FALSE	FALSE	233
ENSMUST00000022480	Ogdhl	33.5764	2.12998	7.85475e-06	9.88827e-05	FALSE	FALSE	191
ENSMUST00000108747	Ccdc7a	391.973	2.1213	0.00451971	0.0189133	FALSE	TRUE	429
ENSMUST00000090746	Hmgcs2	27.3401	2.11943	0.0383457	0.101533	FALSE	FALSE	1714
ENSMUST00000033898	Col4a1	117.281	2.10513	0.00262374	0.0120916	FALSE	FALSE	1378
ENSMUST00000081619	Sh3pxd2a	25.6097	2.08214	6.80911e-07	1.26764e-05	FALSE	FALSE	6813
ENSMUST00000120087	Samd9l	21.6191	2.07937	0.000231188	0.00163028	FALSE	TRUE	263
ENSMUST00000031080	Fam114a1	20.7821	2.07905	0.000137063	0.00105915	FALSE	FALSE	1146
ENSMUST00000099261	Taf7l2	1690.1	2.0742	0.00577175	0.0229481	0	FALSE	819
ENSMUST00000065014	Lamb2	155.46	2.07154	0.00420882	0.0178084	FALSE	FALSE	110
ENSMUST00000031249	Sparcl1	51.2826	2.07039	2.71638e-07	5.71257e-06	FALSE	FALSE	438
ENSMUST00000069098	Soga1	55.9367	2.06938	5.67359e-07	1.08897e-05	FALSE	FALSE	2554
ENSMUST00000031739	Ppp1r35	154.302	2.06871	0.00636479	0.0248172	FALSE	FALSE	83
ENSMUST00000033979	Star	95.4566	2.06491	9.61626e-07	1.69858e-05	FALSE	FALSE	3096
ENSMUST00000015456	Gadd45b	18.2603	2.06344	1.17302e-05	0.000137966	FALSE	FALSE	558
ENSMUST00000056153	Fads6	84.2504	2.05282	6.95647e-06	8.93175e-05	FALSE	FALSE	3884
ENSMUST00000095228	Samd1	18.8359	2.05084	0.000373921	0.00241807	FALSE	0	511
ENSMUST00000000476	Pdgfra	31.3226	2.04984	3.95231e-06	5.56406e-05	FALSE	TRUE	3115
ENSMUST00000098534	Znhit6	116.708	2.04943	3.41477e-10	1.91108e-08	FALSE	FALSE	820
ENSMUST00000145518	Smc1a	29.5584	2.03941	3.64351e-09	1.50918e-07	TRUE	FALSE	1555
ENSMUST00000061856	Gpam	44.4637	2.03625	1.36035e-05	0.000156111	FALSE	FALSE	1196
ENSMUST00000118583	Ltbp4	29.9448	2.03278	3.61828e-05	0.000353843	FALSE	FALSE	40
ENSMUST00000021078	Fdxr	66.8215	2.02982	3.39223e-07	6.96379e-06	FALSE	TRUE	300
ENSMUST00000107722	Spop	81.5395	2.02845	9.52497e-06	0.000115482	FALSE	TRUE	1565
ENSMUST00000028187	Lamc3	125.442	2.02769	0.0113237	0.0392307	FALSE	0	1125
ENSMUST00000022469	Nisch	42.8207	2.02259	8.87776e-06	0.00010914	FALSE	TRUE	638
ENSMUST00000028045	Mrc1	39.6332	2.02083	1.54479e-05	0.000173407	FALSE	FALSE	882
ENSMUST00000168206	Nisch	42.0396	2.01687	9.18018e-06	0.0001122	FALSE	TRUE	638
ENSMUST00000021773	Gpld1	48.2304	2.01542	1.78009e-11	1.51614e-09	FALSE	TRUE	2379
ENSMUST00000081496	Ltbp3	34.7755	2.01363	1.71729e-05	0.000190418	FALSE	FALSE	440
ENSMUST00000025835	Cpt1a	41.6909	2.00977	1.34203e-08	4.46605e-07	FALSE	FALSE	1891
ENSMUST00000005406	App	209.066	2.00691	1.45253e-06	2.38774e-05	FALSE	FALSE	891
ENSMUST00000180646	Rpgrip1	342.897	1.99705	0.00808836	0.03012	TRUE	FALSE	3591
ENSMUST00000191533	Ube2f	37.2329	1.9965	0.0373268	0.0993691	0	FALSE	0
ENSMUST00000054534	Trap1a	40.2763	1.99404	8.43339e-05	0.000713385	FALSE	TRUE	232
ENSMUST00000033828	Gas6	57.9839	1.98809	0.0111404	0.0387787	FALSE	TRUE	372
ENSMUST00000064139	Plpp3	49.5242	1.98788	0.0111964	0.0389283	FALSE	FALSE	1742
ENSMUST00000034717	Kank2	33.1094	1.98663	2.66291e-07	5.63492e-06	FALSE	FALSE	2167
ENSMUST00000107724	Spop	74.7039	1.98443	7.8031e-06	9.83689e-05	FALSE	TRUE	1565
ENSMUST00000012348	Gstm2	42.1316	1.97301	4.56427e-05	0.000429852	FALSE	FALSE	347
ENSMUST00000112327	Rbbp7	39.0445	1.97213	8.1069e-05	0.000690538	FALSE	FALSE	340
ENSMUST00000067996	Set	209.086	1.96667	1.64907e-06	2.67055e-05	FALSE	FALSE	1635
ENSMUST00000033720	Rbbp7	39.1021	1.96238	8.26463e-05	0.000701503	FALSE	FALSE	676
ENSMUST00000079413	Fkbp5	67.6425	1.96158	0.00459629	0.0191768	FALSE	FALSE	1952
ENSMUST00000003640	Fosb	283.87	1.96083	8.55664e-10	4.18691e-08	FALSE	FALSE	2145
ENSMUST00000028689	Lrp4	22.2432	1.96041	2.99002e-07	6.2132e-06	FALSE	FALSE	2018
ENSMUST00000118976	Ccdc9	231.517	1.96004	1.03136e-06	1.80306e-05	FALSE	FALSE	268
ENSMUST00000027438	Ncl	332.853	1.95109	1.83182e-07	4.11594e-06	FALSE	FALSE	5901
ENSMUST00000154131	Cdk9	71.347	1.94648	4.0473e-07	8.105e-06	TRUE	FALSE	559
ENSMUST00000023807	Igfbp6	30.6085	1.94075	0.0360782	0.0968589	FALSE	FALSE	209
ENSMUST00000121175	Ltbp4	31.8282	1.93952	7.09922e-05	0.000617979	FALSE	FALSE	256
ENSMUST00000154726	Cirbp	53.8111	1.93754	2.24366e-11	1.81997e-09	0	FALSE	0
ENSMUST00000030917	Ski	41.4868	1.9341	2.34604e-06	3.59221e-05	FALSE	FALSE	3266
ENSMUST00000027752	Lamc1	40.2446	1.93325	1.75935e-05	0.000194302	FALSE	FALSE	2551
ENSMUST00000054384	Trim56	23.9167	1.93174	3.66564e-05	0.000357574	FALSE	FALSE	6812
ENSMUST00000020692	Btg2	58.5043	1.92503	4.05376e-07	8.11009e-06	FALSE	FALSE	2199
ENSMUST00000054002	Socs3	35.6008	1.91713	0.000145439	0.00111409	FALSE	FALSE	1474
ENSMUST00000169088	Lamb1	35.1659	1.9162	0.000204238	0.0014734	0	TRUE	0
ENSMUST00000102518	Ece1	35.1927	1.91297	5.84193e-05	0.000526741	FALSE	FALSE	2323
ENSMUST00000051241	Zfp36	61.6432	1.9076	6.50279e-07	1.2181e-05	FALSE	TRUE	774
ENSMUST00000108369	Ltbp4	32.0397	1.90069	9.01299e-05	0.000752601	FALSE	FALSE	254
ENSMUST00000002979	Lamb1	35.2636	1.90022	0.000208317	0.00149847	FALSE	FALSE	151
ENSMUST00000155983	Safb2	162.118	1.898	4.52773e-07	8.92932e-06	TRUE	FALSE	327
ENSMUST00000160662	Cdk15	36.6355	1.89207	0.0548836	0.132847	FALSE	FALSE	733
ENSMUST00000072079	Rrs1	89.683	1.89031	3.89959e-09	1.60549e-07	0	FALSE	834
ENSMUST00000188957	Kansl3	38.1508	1.88736	1.59246e-05	0.000178098	0	FALSE	0
ENSMUST00000126532	Heg1	81.775	1.88696	0.00670425	0.0259061	FALSE	FALSE	2633
ENSMUST00000114913	Adcy5	39.2052	1.886	1.28697e-06	2.16654e-05	FALSE	TRUE	1996
ENSMUST00000134796	Ppip5k1	45.6218	1.88499	2.59887e-08	7.74123e-07	0	FALSE	0
ENSMUST00000044730	Mllt6	38.4788	1.88107	8.7046e-06	0.000107594	FALSE	FALSE	3876
ENSMUST00000019068	Alox15	14.3751	1.87532	5.73238e-05	0.000518207	FALSE	FALSE	391
ENSMUST00000023611	Adamts5	84.7995	1.87449	0.0130971	0.0440694	FALSE	TRUE	4440
ENSMUST00000047286	Mat1a	20.2505	1.87329	4.16422e-06	5.80542e-05	FALSE	FALSE	1807
ENSMUST00000019065	Pelp1	1152.36	1.87249	0.0113087	0.0392011	FALSE	FALSE	47
ENSMUST00000175953	Smarca2	35.9734	1.86799	1.19939e-05	0.000140358	0	TRUE	0
ENSMUST00000114313	Cflar	24.6943	1.86628	1.18504e-06	2.01738e-05	FALSE	TRUE	4962
ENSMUST00000161553	Parp4	25.7924	1.8658	1.76247e-06	2.81407e-05	FALSE	FALSE	364
ENSMUST00000002518	Tle5	34.8741	1.86518	0.000268746	0.00184407	FALSE	FALSE	669
ENSMUST00000165878	Psap	32.6327	1.86484	9.16281e-06	0.000112038	FALSE	FALSE	868
ENSMUST00000103122	Tgm2	22.8724	1.86304	0.0389285	0.102621	FALSE	FALSE	1399
ENSMUST00000138186	Phf23	19.3556	1.85711	1.34065e-05	0.00015398	0	TRUE	0
ENSMUST00000005671	Igf1r	59.017	1.8517	1.20955e-05	0.000141486	FALSE	FALSE	7267
ENSMUST00000095759	Egr4	66.3643	1.84749	1.81106e-08	5.72628e-07	FALSE	FALSE	519
ENSMUST00000041010	Ccdc9	226.038	1.84535	4.65267e-06	6.3627e-05	FALSE	TRUE	185
ENSMUST00000035661	Cspg4	18.4519	1.84531	0.002823	0.0128299	FALSE	FALSE	980
ENSMUST00000105465	Psap	32.8167	1.83967	1.34021e-05	0.00015398	FALSE	FALSE	865
ENSMUST00000004316	Psap	32.8167	1.83967	1.34021e-05	0.00015398	FALSE	FALSE	868
ENSMUST00000002976	Il17ra	27.9582	1.83853	1.73072e-05	0.000191673	FALSE	FALSE	5075
ENSMUST00000181983	Rbm25	770.276	1.83558	4.44749e-07	8.79654e-06	0	TRUE	0
ENSMUST00000020107	Atp2b1	66.4111	1.83499	3.11582e-05	0.000311534	FALSE	TRUE	3024
ENSMUST00000003575	Tpm4	23.2139	1.8343	4.36287e-06	6.03298e-05	FALSE	FALSE	1318
ENSMUST00000077705	Cyp26b1	78.5038	1.83321	0.0148692	0.0488264	FALSE	FALSE	2323
ENSMUST00000168003	Cyp26b1	78.5038	1.83321	0.0148692	0.0488264	FALSE	FALSE	2323
ENSMUST00000177779	Psap	32.8742	1.82855	1.50206e-05	0.000169142	FALSE	FALSE	868
ENSMUST00000107094	Jun	217.718	1.82777	6.77338e-08	1.76998e-06	0	FALSE	1233
ENSMUST00000036493	Atp1a1	54.671	1.82741	1.74832e-06	2.80131e-05	FALSE	FALSE	337
ENSMUST00000029540	Npr1	51.9379	1.8256	9.14272e-07	1.62866e-05	FALSE	TRUE	529
ENSMUST00000111600	Rpgrip1	356.385	1.82468	0.0123979	0.0421381	FALSE	FALSE	1121
ENSMUST00000026740	Col7a1	72.8426	1.82407	1.4409e-09	6.63374e-08	FALSE	0	363
ENSMUST00000058162	Mafg	31.1317	1.82403	6.77857e-05	0.00059386	FALSE	TRUE	4167
ENSMUST00000111603	Rpgrip1	365.075	1.82275	0.0111661	0.0388476	FALSE	TRUE	1089
ENSMUST00000029574	Vcam1	36.4506	1.82164	0.000117474	0.000932911	FALSE	TRUE	928
ENSMUST00000112070	Col7a1	73.159	1.82103	1.84236e-09	8.21824e-08	FALSE	FALSE	363
ENSMUST00000010239	Slc3a2	89.3015	1.81398	1.95136e-09	8.67605e-08	FALSE	FALSE	106
ENSMUST00000179238	Psap	32.9881	1.81017	1.58699e-05	0.000177632	FALSE	FALSE	868
ENSMUST00000048967	Cpe	37.3676	1.81005	6.2248e-06	8.14093e-05	FALSE	FALSE	581
ENSMUST00000022577	Zc3h13	471.489	1.80707	0.003451	0.0151436	FALSE	FALSE	662
ENSMUST00000067190	Lifr	54.9699	1.8067	2.65172e-06	3.96449e-05	FALSE	FALSE	574
ENSMUST00000006235	Ctsb	40.7167	1.80479	0.0546356	0.132376	FALSE	FALSE	3594
ENSMUST00000169037	Adcy7	25.2073	1.80466	0.000142737	0.00109648	FALSE	TRUE	1221
ENSMUST00000054666	Cirbp	80.1918	1.80282	2.14617e-11	1.75131e-09	TRUE	FALSE	244
ENSMUST00000020958	Klhl29	27.4505	1.80022	0.000286518	0.00194497	FALSE	TRUE	3679
ENSMUST00000202899	Gsn	25.8552	1.79802	0.000198565	0.00143933	0	TRUE	0
ENSMUST00000035799	Fgl2	61.6181	1.79351	8.48685e-05	0.000716571	FALSE	FALSE	2414
ENSMUST00000129990	Cfap46	1950.91	1.77948	4.81293e-06	6.54417e-05	FALSE	FALSE	207
ENSMUST00000038618	Ltbp4	32.406	1.77566	0.000241257	0.00168818	FALSE	FALSE	260
ENSMUST00000093196	Hmgb1	24.7257	1.77023	5.30487e-07	1.02615e-05	FALSE	FALSE	92
ENSMUST00000152782	Heg1	117.158	1.76176	4.4583e-05	0.000421182	FALSE	FALSE	4766
ENSMUST00000113573	Atrx	42.8171	1.76158	3.57326e-07	7.24622e-06	FALSE	FALSE	2560
ENSMUST00000087674	Hmx1	154.136	1.75647	9.56835e-08	2.35791e-06	FALSE	0	527
ENSMUST00000023400	Tmem114	24.897	1.75534	9.11039e-06	0.000111447	FALSE	TRUE	253
ENSMUST00000084488	Dock1	62.2659	1.75431	0.0151341	0.0494197	FALSE	FALSE	1097
ENSMUST00000018737	Sparc	53.9959	1.75343	8.50547e-05	0.000717476	FALSE	FALSE	1085
ENSMUST00000108858	Sparc	53.9959	1.75343	8.50547e-05	0.000717476	FALSE	FALSE	1085
ENSMUST00000053713	Irf2bp1	40.199	1.7487	2.18554e-07	4.77682e-06	0	FALSE	586
ENSMUST00000035163	1300017J02Rik	97.9836	1.74603	1.33141e-13	2.00484e-11	FALSE	FALSE	107
ENSMUST00000120493	Gse1	32.8271	1.74482	2.88614e-06	4.27045e-05	FALSE	FALSE	877
ENSMUST00000069861	Catsperg1	419.503	1.73151	1.25851e-10	8.12811e-09	FALSE	FALSE	1540
ENSMUST00000142324	Gsn	27.9349	1.731	0.000264871	0.00182484	0	TRUE	0
ENSMUST00000145519	Ccdc9	39.6421	1.7293	3.49151e-07	7.10139e-06	0	TRUE	0
ENSMUST00000152205	Clk2	25.1368	1.72614	5.05414e-05	0.000466335	0	FALSE	0
ENSMUST00000098521	Adcy7	22.2682	1.72566	0.000143109	0.00109902	FALSE	TRUE	2143
ENSMUST00000172508	Syncrip	22.2753	1.72554	4.81659e-06	6.54417e-05	0	FALSE	0
ENSMUST00000032768	Nr2f2	29.5539	1.7196	3.25516e-07	6.70593e-06	FALSE	FALSE	2713
ENSMUST00000114007	Cacfd1	43.8257	1.70988	0.000276686	0.0018881	FALSE	FALSE	2111
ENSMUST00000110689	C7	360.446	1.70856	3.0645e-08	8.93294e-07	FALSE	FALSE	60
ENSMUST00000026211	Cyp2c23	57.7661	1.70668	7.08513e-07	1.31364e-05	FALSE	FALSE	419
ENSMUST00000169612	Inafm1	148.734	1.70496	9.37211e-11	6.29683e-09	0	TRUE	885
ENSMUST00000101208	Sod3	17.4963	1.70489	0.118886	0.236565	FALSE	FALSE	2702
ENSMUST00000068933	Gjc1	61.9631	1.70297	0.000246061	0.00171563	FALSE	FALSE	406
ENSMUST00000171456	Adcy7	22.0088	1.70206	0.000287983	0.00195366	FALSE	TRUE	2143
ENSMUST00000168545	Adcy7	21.6799	1.70097	0.000294926	0.00198818	FALSE	TRUE	2144
ENSMUST00000106706	Rgs9	55.9598	1.69981	0.000415377	0.00264019	FALSE	FALSE	786
ENSMUST00000107131	Cdkn2a	26.5737	1.69738	6.12947e-06	8.05102e-05	FALSE	TRUE	255
ENSMUST00000061767	Crebzf	107.121	1.69598	8.45047e-07	1.52125e-05	0	FALSE	2013
ENSMUST00000098589	Gm10642	23.9547	1.68934	6.758e-05	0.00059276	0	TRUE	1081
ENSMUST00000170157	Slc3a2	93.1919	1.68932	5.60966e-09	2.19356e-07	FALSE	FALSE	841
ENSMUST00000017975	Rab5a	217.679	1.68666	0.00646605	0.0251509	FALSE	FALSE	1242
ENSMUST00000026858	Plk4	372.812	1.68293	0.00619058	0.0242664	FALSE	TRUE	466
ENSMUST00000037875	Rrbp1	229.194	1.67912	2.16399e-15	4.53689e-13	FALSE	FALSE	309
ENSMUST00000113567	Obsl1	27.5317	1.67529	3.92119e-05	0.000378041	FALSE	FALSE	127
ENSMUST00000089622	Tet3	38.417	1.6738	6.48007e-07	1.2159e-05	FALSE	TRUE	5669
ENSMUST00000020999	Kif3c	37.4253	1.66917	5.90755e-07	1.12831e-05	FALSE	TRUE	3609
ENSMUST00000150440	Zfp326	50.6668	1.65712	1.41464e-06	2.33956e-05	0	TRUE	0
ENSMUST00000124000	Garnl3	26.4703	1.65368	2.23795e-05	0.000236692	0	FALSE	0
ENSMUST00000164529	Lifr	39.5254	1.64939	1.0545e-05	0.00012611	FALSE	FALSE	261
ENSMUST00000064234	Ezr	43.9934	1.64041	9.10187e-07	1.62244e-05	FALSE	FALSE	1262
ENSMUST00000041093	Creb3l2	29.269	1.63976	0.000153004	0.00115951	FALSE	TRUE	5170
ENSMUST00000162588	Rnf8	25.7493	1.63806	1.04973e-05	0.000125594	0	TRUE	0
ENSMUST00000034279	Gse1	42.0733	1.63635	2.09829e-06	3.26793e-05	FALSE	TRUE	2787
ENSMUST00000145001	Polr3gl	58.3266	1.63105	4.18874e-05	0.000399874	0	TRUE	0
ENSMUST00000182450	Rbm25	842.347	1.61588	1.8812e-06	2.97058e-05	TRUE	FALSE	2497
ENSMUST00000138615	Zfp326	58.5856	1.61304	5.05083e-07	9.83991e-06	TRUE	FALSE	1285
ENSMUST00000020990	Pomc	20.4144	1.61203	3.21638e-05	0.000319936	FALSE	FALSE	174
ENSMUST00000173801	Syncrip	108.906	1.61082	1.88401e-08	5.91576e-07	FALSE	FALSE	560
ENSMUST00000021413	Nfkbia	26.0552	1.60569	1.75684e-06	2.81002e-05	FALSE	FALSE	512
ENSMUST00000107586	Mllt6	30.383	1.60324	2.86361e-05	0.000291056	FALSE	0	3876
ENSMUST00000015277	Lrrk1	20.4956	1.60281	0.00281107	0.0127842	FALSE	TRUE	1171
ENSMUST00000051888	Borcs6	92.614	1.60013	1.50915e-07	3.47691e-06	0	FALSE	698
ENSMUST00000019631	Trip10	44.7856	1.59689	6.32367e-07	1.19482e-05	FALSE	FALSE	517
ENSMUST00000156314	Rnf20	67.9831	1.59548	7.77144e-08	1.97778e-06	0	TRUE	0
ENSMUST00000069817	Prrc2b	56.0108	1.5949	0.000173931	0.00129275	FALSE	FALSE	3780
ENSMUST00000196413	Znhit6	26.436	1.59053	8.50439e-06	0.000105694	0	FALSE	0
ENSMUST00000020920	Rgs9	61.8279	1.59005	0.000435065	0.0027385	FALSE	FALSE	271
ENSMUST00000103062	Rgs9	61.8279	1.59005	0.000435065	0.0027385	FALSE	TRUE	265
ENSMUST00000094870	Zfp787	65.7384	1.58936	7.59452e-07	1.39012e-05	FALSE	FALSE	614
ENSMUST00000166469	Hsp90ab1	117.919	1.58866	9.85169e-07	1.73119e-05	0	TRUE	0
ENSMUST00000112931	Col4a5	30.867	1.5883	2.79884e-06	4.15482e-05	FALSE	TRUE	1110
ENSMUST00000112930	Col4a5	30.867	1.5883	2.79884e-06	4.15482e-05	FALSE	TRUE	1056
ENSMUST00000047903	Colgalt1	28.9199	1.58601	2.06151e-05	0.000221468	FALSE	TRUE	1151
ENSMUST00000046869	Fbxw4	36.0412	1.58554	0.000256405	0.00177684	FALSE	FALSE	552
ENSMUST00000202990	Gsn	65.3196	1.58441	0.000178858	0.00132143	0	TRUE	0
ENSMUST00000135814	Phf23	45.1493	1.58195	2.20452e-06	3.40421e-05	FALSE	TRUE	554
ENSMUST00000033282	Bccip	40.2864	1.58178	0.000118847	0.00094244	FALSE	FALSE	268
ENSMUST00000113230	Eif4e2	68.169	1.58157	0.000176989	0.00131118	FALSE	TRUE	330
ENSMUST00000146740	Chtop	33.7642	1.57926	2.35234e-05	0.000246995	0	FALSE	0
ENSMUST00000093138	Tbc1d9b	33.3725	1.57654	0.000115133	0.000918335	FALSE	FALSE	623
ENSMUST00000087050	Col4a4	222.835	1.5752	5.64317e-05	0.000511148	FALSE	FALSE	4708
ENSMUST00000185785	Ncl	34.6255	1.57437	2.75865e-05	0.000282658	0	FALSE	0
ENSMUST00000021832	Wrnip1	23.1518	1.57172	1.28639e-05	0.000148909	FALSE	TRUE	450
ENSMUST00000107822	Luc7l3	80.4747	1.57136	1.43601e-08	4.72118e-07	TRUE	FALSE	1362
ENSMUST00000105361	Dazap1	181.434	1.56889	3.74082e-11	2.872e-09	FALSE	FALSE	182
ENSMUST00000118136	Gse1	33.5573	1.56847	9.05264e-05	0.000754987	FALSE	FALSE	723
ENSMUST00000123170	Cdk9	95.3007	1.5674	1.92763e-06	3.03861e-05	TRUE	FALSE	1158
ENSMUST00000060894	Erich5	21.2754	1.56558	3.50853e-05	0.000344719	FALSE	FALSE	952
ENSMUST00000101270	Tbc1d9b	36.1024	1.56306	0.000136709	0.00105702	FALSE	FALSE	1378
ENSMUST00000001027	Aox1	66.6079	1.56204	1.7387e-05	0.000192401	FALSE	FALSE	335
ENSMUST00000089018	Tatdn2	94.0884	1.55939	1.83897e-11	1.55216e-09	FALSE	FALSE	369
ENSMUST00000099172	Kif5a	73.2777	1.55848	6.71919e-08	1.76254e-06	FALSE	FALSE	2759
ENSMUST00000110489	4930447C04Rik	55.1596	1.55561	5.79856e-06	7.65696e-05	FALSE	FALSE	119
ENSMUST00000201185	Gsn	116.221	1.55519	0.0162785	0.0523628	FALSE	FALSE	224
ENSMUST00000139870	Myd88	17.5087	1.55376	0.000137568	0.00106276	0	FALSE	0
ENSMUST00000022690	Fam160b2	544.371	1.55037	1.37862e-05	0.000157677	FALSE	FALSE	1749
ENSMUST00000172912	H2-K1	20.8405	1.55027	4.31573e-05	0.000410416	FALSE	FALSE	455
ENSMUST00000025181	H2-K1	20.8405	1.55027	4.31573e-05	0.000410416	FALSE	FALSE	419
ENSMUST00000028239	Gsn	118.018	1.54831	0.0161312	0.0519627	FALSE	FALSE	226
ENSMUST00000125220	Ppp1r12c	24.4046	1.54821	4.34245e-05	0.000412238	TRUE	0	156
ENSMUST00000032748	Unc45a	49.6408	1.54098	1.01912e-08	3.56103e-07	FALSE	FALSE	325
ENSMUST00000135803	Ralgds	61.7941	1.53879	2.30576e-05	0.000242733	0	TRUE	0
ENSMUST00000135072	Ddrgk1	45.1171	1.53847	1.08417e-06	1.87732e-05	0	FALSE	0
ENSMUST00000114252	Col11a2	22.5023	1.53832	6.27892e-05	0.000557252	FALSE	FALSE	434
ENSMUST00000114255	Col11a2	22.5023	1.53832	6.27892e-05	0.000557252	FALSE	FALSE	434
ENSMUST00000042818	Pim3	72.9548	1.53722	2.64534e-08	7.86245e-07	FALSE	FALSE	956
ENSMUST00000028320	Neb	17.9728	1.53361	0.00010482	0.000849497	FALSE	TRUE	596
ENSMUST00000154428	Unc45a	49.4383	1.53219	1.29748e-08	4.339e-07	TRUE	FALSE	1250
ENSMUST00000159284	Desi2	66.6395	1.5315	0.000699032	0.00405105	0	TRUE	0
ENSMUST00000102866	Set	106.531	1.53136	3.10162e-05	0.000310561	FALSE	FALSE	1635
ENSMUST00000107821	Luc7l3	82.013	1.52915	3.07593e-08	8.95667e-07	FALSE	TRUE	551
ENSMUST00000076817	Utrn	137.226	1.52824	4.15333e-06	5.79679e-05	FALSE	FALSE	2000
ENSMUST00000105362	Dazap1	200.352	1.52778	1.24961e-11	1.1022e-09	FALSE	FALSE	697
ENSMUST00000036691	Prrc2b	32.7928	1.5267	0.000149708	0.00114022	FALSE	FALSE	3887
ENSMUST00000163075	Pip5k1c	15.3436	1.52455	0.000205559	0.00148214	FALSE	FALSE	2204
ENSMUST00000096753	Hnrnpul2	768.372	1.52302	2.7517e-07	5.78238e-06	FALSE	TRUE	2607
ENSMUST00000107373	Rab13	25.0089	1.52132	8.58582e-06	0.000106609	FALSE	TRUE	802
ENSMUST00000019803	Ccdc12	29.8123	1.52107	0.00013347	0.00103608	FALSE	FALSE	273
ENSMUST00000048155	Rbm25	887.687	1.51796	4.66761e-06	6.37672e-05	FALSE	FALSE	1528
ENSMUST00000060005	Rcan1	30.1468	1.51573	7.31409e-05	0.000632843	FALSE	FALSE	1500
ENSMUST00000196347	Ccdc12	28.9348	1.51461	0.000147374	0.00112711	0	FALSE	0
ENSMUST00000195800	Cop1	23.1502	1.51235	0.000107011	0.000864426	TRUE	FALSE	155
ENSMUST00000087497	Col11a2	23.7617	1.51209	5.91753e-05	0.000532285	FALSE	FALSE	877
ENSMUST00000076212	Abtb2	23.9951	1.512	0.000423974	0.00268356	FALSE	TRUE	1066
ENSMUST00000009699	Cdk9	99.8038	1.51173	2.27298e-06	3.49409e-05	FALSE	FALSE	486
ENSMUST00000105238	Stat2	22.3306	1.51098	0.00158113	0.00799957	FALSE	FALSE	1476
ENSMUST00000085708	Stat2	22.3306	1.51098	0.00158113	0.00799957	FALSE	FALSE	1476
ENSMUST00000143951	Setd1a	30.1558	1.5068	0.000416108	0.00264359	0	FALSE	0
ENSMUST00000057934	Tcf25	46.5761	1.50621	1.02424e-05	0.000122869	FALSE	FALSE	658
ENSMUST00000031513	Srsf9	82.2138	1.50581	4.80721e-05	0.000448547	FALSE	FALSE	361
ENSMUST00000025363	Hbegf	19.8962	1.50519	4.15171e-05	0.000397313	FALSE	FALSE	1454
ENSMUST00000124526	Ahnak2	20.591	1.50494	0.000641117	0.00377238	0	TRUE	0
ENSMUST00000138243	Map3k10	55.3469	1.50482	0.000149067	0.00113645	FALSE	TRUE	194
ENSMUST00000107389	Acly	28.1753	1.50207	0.000451487	0.00282426	FALSE	FALSE	891
ENSMUST00000170409	Med16	27.3588	1.49813	8.18159e-05	0.000696406	0	TRUE	0
ENSMUST00000020624	Cnot6	145.824	1.49742	0.000371302	0.00240548	FALSE	FALSE	480
ENSMUST00000136398	Per3	22.586	1.49593	0.000111119	0.000891795	TRUE	TRUE	2539
ENSMUST00000133604	Safb2	236.073	1.4956	3.0492e-06	4.45369e-05	TRUE	FALSE	1184
ENSMUST00000192819	Qrich1	51.5486	1.4949	0.00018602	0.00136348	0	FALSE	0
ENSMUST00000045312	Smc1a	47.3206	1.49221	1.09794e-07	2.64583e-06	FALSE	FALSE	885
ENSMUST00000007131	Acly	28.0394	1.49054	0.000487537	0.00300071	FALSE	FALSE	888
ENSMUST00000048545	Arglu1	511.586	1.4858	1.82541e-10	1.11801e-08	FALSE	FALSE	2177
ENSMUST00000107368	Unc45a	61.5894	1.48477	3.32206e-09	1.39296e-07	FALSE	TRUE	328
ENSMUST00000035471	Lama1	29.9015	1.48468	0.000498792	0.00305977	FALSE	FALSE	196
ENSMUST00000096241	Eml3	32.7867	1.48325	2.19189e-05	0.000232813	FALSE	FALSE	249
ENSMUST00000092305	Dazap1	197.185	1.48245	3.82723e-11	2.93009e-09	FALSE	FALSE	697
ENSMUST00000033325	Swap70	34.6338	1.48213	5.84293e-05	0.000526741	FALSE	FALSE	2169
ENSMUST00000026475	Ddit3	106.503	1.47902	1.27131e-08	4.27245e-07	FALSE	TRUE	197
ENSMUST00000020769	Dbnl	42.0382	1.47801	9.58439e-07	1.69405e-05	FALSE	FALSE	289
ENSMUST00000038523	Ric8b	19.6833	1.47782	0.00047662	0.00294966	FALSE	FALSE	1260
ENSMUST00000073534	Zfp523	62.7814	1.47551	6.75572e-08	1.76875e-06	FALSE	TRUE	677
ENSMUST00000042405	Fbl	96.7813	1.47498	1.1823e-06	2.01523e-05	FALSE	FALSE	114
ENSMUST00000000095	Tbx2	51.9689	1.47445	7.10177e-06	9.10008e-05	FALSE	FALSE	934
ENSMUST00000031227	Zfp326	68.6942	1.46677	9.30033e-07	1.65134e-05	FALSE	FALSE	809
ENSMUST00000168360	P4hb	26.0887	1.46631	0.000199029	0.00144231	FALSE	FALSE	238
ENSMUST00000119576	Mrps17	18.9535	1.4661	0.000223388	0.00158554	FALSE	FALSE	4401
ENSMUST00000031017	Fosl2	34.6925	1.46592	0.000815925	0.00459274	FALSE	TRUE	4653
ENSMUST00000144255	Safb2	293.556	1.45933	1.64811e-07	3.75893e-06	TRUE	FALSE	1915
ENSMUST00000088652	Htatsf1	81.0337	1.4588	4.51459e-05	0.000426204	FALSE	FALSE	329
ENSMUST00000055808	Ywhag	24.5942	1.45701	0.000787503	0.0044641	FALSE	FALSE	2586
ENSMUST00000021522	Glrx5	23.6755	1.45397	0.000498016	0.00305639	FALSE	FALSE	2456
ENSMUST00000025823	Rce1	35.0331	1.45341	1.79336e-06	2.85836e-05	FALSE	0	412
ENSMUST00000025472	Pcyox1l	36.9989	1.45152	0.00344722	0.0151295	FALSE	FALSE	475
ENSMUST00000054708	Dpagt1	27.1101	1.45093	1.93239e-05	0.00020983	FALSE	FALSE	778
ENSMUST00000099482	Grk6	22.1816	1.45076	0.000151135	0.00114773	FALSE	FALSE	438
ENSMUST00000036584	Pank1	74.9053	1.45069	5.52501e-05	0.000502169	FALSE	TRUE	1434
ENSMUST00000026008	Trim8	22.6927	1.45	0.000304513	0.00203795	FALSE	TRUE	778
ENSMUST00000128768	Kmt2a	19.7056	1.44752	0.000902819	0.0049952	0	TRUE	0
ENSMUST00000198526	Srrt	378.473	1.44728	2.44707e-13	3.40531e-11	TRUE	TRUE	1343
ENSMUST00000029259	Mccc1	19.3129	1.44391	0.000130988	0.00102061	FALSE	FALSE	180
ENSMUST00000032114	Mogs	33.4869	1.43694	0.00014092	0.00108405	FALSE	FALSE	190
ENSMUST00000195383	Rev1	25.8251	1.43542	0.00123756	0.00648525	0	FALSE	0
ENSMUST00000109845	Dbnl	43.1258	1.43302	1.21812e-06	2.06596e-05	FALSE	FALSE	630
ENSMUST00000065418	Rab13	24.662	1.43208	6.11397e-05	0.000545812	FALSE	FALSE	386
ENSMUST00000092956	Ahnak	715.614	1.43142	0.0149874	0.0490956	FALSE	FALSE	871
ENSMUST00000175842	Smarca2	55.9821	1.43133	2.62976e-05	0.000272318	0	TRUE	0
ENSMUST00000013886	Ppp1r12c	144.344	1.42998	3.33436e-10	1.86992e-08	FALSE	FALSE	552
ENSMUST00000161854	Pip5k1c	16.277	1.42716	0.000435056	0.0027385	TRUE	FALSE	3900
ENSMUST00000111188	Bcl7b	52.3441	1.42679	4.77444e-07	9.34823e-06	FALSE	FALSE	901
ENSMUST00000174420	Rfx3	39.101	1.42478	0.00534247	0.0216033	0	FALSE	0
ENSMUST00000042296	Qk	267.714	1.42431	0.000128973	0.00100721	FALSE	FALSE	5252
ENSMUST00000132055	Rftn2	43.5375	1.42426	1.6264e-06	2.64011e-05	TRUE	TRUE	1203
ENSMUST00000177252	Smarca2	59.5563	1.42349	2.73263e-05	0.000280519	0	TRUE	0
ENSMUST00000119336	Ankrd24	34.1991	1.42284	5.37373e-06	7.16541e-05	FALSE	FALSE	433
ENSMUST00000114428	Rftn2	36.9869	1.42131	3.57034e-06	5.12156e-05	FALSE	TRUE	454
ENSMUST00000108015	Zfp619	19.561	1.42106	0.00025764	0.00178313	FALSE	FALSE	2387
ENSMUST00000199113	Mccc1	20.7908	1.41968	0.00011345	0.000907085	TRUE	FALSE	2114
ENSMUST00000186287	Stk25	52.4945	1.415	6.16852e-06	8.08419e-05	0	TRUE	0
ENSMUST00000037585	Dennd6a	153.968	1.41468	0.000420739	0.00266556	FALSE	FALSE	4763
ENSMUST00000003238	Foxj2	20.0121	1.41363	0.000341296	0.00223714	FALSE	FALSE	2514
ENSMUST00000075301	Neb	19.9578	1.41345	0.000138587	0.00106972	FALSE	TRUE	596
ENSMUST00000036381	Chmp7	123.677	1.41266	1.60067e-05	0.000178723	FALSE	FALSE	1248
ENSMUST00000098350	Scap	59.2008	1.40913	0.000584338	0.00349028	FALSE	TRUE	149
ENSMUST00000067384	Rhob	43.1687	1.40903	0.000338709	0.00222285	0	FALSE	1381
ENSMUST00000059596	Eid2	41.5576	1.40856	9.90873e-05	0.000810999	0	FALSE	607
ENSMUST00000201635	Gm9936	17.6196	1.40799	0.000420939	0.00266621	0	TRUE	1314
ENSMUST00000027121	Rftn2	57.6345	1.40524	1.95306e-07	4.35246e-06	FALSE	TRUE	1651
ENSMUST00000165147	Muc5b	124.095	1.40402	2.44582e-08	7.33342e-07	FALSE	FALSE	514
ENSMUST00000119139	Zswim9	16.4638	1.4031	0.000359008	0.00233583	FALSE	TRUE	1918
ENSMUST00000019516	Nrbp2	69.5826	1.40128	3.64417e-06	5.20828e-05	FALSE	FALSE	1481
ENSMUST00000139091	Ddit3	88.5826	1.40087	5.3487e-07	1.03316e-05	0	TRUE	0
ENSMUST00000030365	Mrpl37	76.6514	1.40063	0.000147435	0.00112716	FALSE	FALSE	153
ENSMUST00000124248	Ppp1r12c	138.786	1.39967	3.54749e-10	1.95327e-08	FALSE	0	552
ENSMUST00000137285	Zfp644	56.6826	1.39539	0.000860526	0.00479919	0	TRUE	0
ENSMUST00000135949	Pgk1	40.2114	1.39526	8.27198e-06	0.000103277	TRUE	FALSE	908
ENSMUST00000081593	Pgk1	40.2114	1.39526	8.27198e-06	0.000103277	FALSE	FALSE	420
ENSMUST00000088355	Col2a1	140.799	1.39461	9.06132e-07	1.61627e-05	FALSE	FALSE	438
ENSMUST00000037615	Aldh5a1	53.6705	1.39225	2.31378e-07	4.99809e-06	FALSE	FALSE	3982
ENSMUST00000023123	Col2a1	140.954	1.38966	8.98925e-07	1.60686e-05	FALSE	FALSE	438
ENSMUST00000031692	Bcl7b	54.3622	1.38926	1.45831e-06	2.39435e-05	FALSE	FALSE	925
ENSMUST00000102819	Cntln	68.4429	1.3869	2.7231e-06	4.05341e-05	FALSE	TRUE	1221
ENSMUST00000102781	Jak1	67.1716	1.38604	0.000259366	0.0017928	FALSE	FALSE	1128
ENSMUST00000105502	Foxo3	31.6348	1.3846	0.000585866	0.00349863	FALSE	TRUE	4490
ENSMUST00000156572	Arf3	34.2681	1.38338	0.000418972	0.00265684	0	FALSE	0
ENSMUST00000025338	Gabbr1	30.766	1.38031	0.000393125	0.00252346	FALSE	FALSE	2041
ENSMUST00000048400	Tnks1bp1	36.5654	1.37955	3.22165e-05	0.000320344	FALSE	TRUE	464
ENSMUST00000057773	Mblac1	24.2309	1.37924	0.000334906	0.00220214	0	FALSE	441
ENSMUST00000200038	Chfr	29.7069	1.37773	0.000470898	0.00292087	FALSE	TRUE	346
ENSMUST00000021959	Txndc15	23.9645	1.37613	0.00088177	0.00489459	FALSE	FALSE	364
ENSMUST00000178564	Snrnp48	64.3255	1.37459	0.00018088	0.00133168	0	TRUE	0
ENSMUST00000177155	9930021J03Rik	335.064	1.3706	8.31132e-05	0.000704807	FALSE	TRUE	433
ENSMUST00000038696	Ppp1r9b	276.684	1.36914	6.14343e-09	2.36496e-07	FALSE	TRUE	1541
ENSMUST00000169622	Lrrc47	160.617	1.36892	0.0301992	0.0844444	FALSE	FALSE	1637
ENSMUST00000030894	Lrrc47	160.617	1.36892	0.0301992	0.0844444	FALSE	FALSE	1636
ENSMUST00000167388	Gp1bb	33.3224	1.36879	3.33312e-05	0.000329384	FALSE	TRUE	403
ENSMUST00000128590	Sppl3	70.6949	1.36746	0.00187103	0.00919823	TRUE	FALSE	216
ENSMUST00000145070	4930444P10Rik	144.773	1.36702	0.00139604	0.00720492	FALSE	TRUE	147
ENSMUST00000102928	Dbnl	44.4433	1.36698	2.56949e-06	3.86274e-05	FALSE	FALSE	963
ENSMUST00000035242	Rab24	92.5092	1.36561	5.59486e-07	1.07537e-05	FALSE	FALSE	265
ENSMUST00000176475	Smarca2	61.0794	1.36399	3.47147e-05	0.00034194	FALSE	FALSE	22
ENSMUST00000109267	Map3k1	52.7926	1.35869	0.00160745	0.00810415	FALSE	FALSE	2472
ENSMUST00000123530	1300017J02Rik	59.1367	1.35815	5.12449e-07	9.96205e-06	FALSE	FALSE	4
ENSMUST00000028288	Notch1	31.467	1.35731	0.000138893	0.00107147	FALSE	FALSE	1628
ENSMUST00000065080	C2cd2l	62.1661	1.35454	7.52759e-08	1.93369e-06	FALSE	FALSE	1819
ENSMUST00000000804	Ddx3x	49.6182	1.34961	5.79562e-05	0.000523045	FALSE	FALSE	2560
ENSMUST00000149071	Gar1	43.2716	1.34933	0.000486405	0.00299658	0	TRUE	0
ENSMUST00000036934	Neb	21.0147	1.34928	0.000220316	0.0015674	FALSE	TRUE	611
ENSMUST00000069183	Gucy2g	29.6145	1.34563	4.06114e-05	0.000390291	FALSE	0	387
ENSMUST00000176698	Smarca2	62.505	1.34422	3.49625e-05	0.000343636	FALSE	FALSE	13
ENSMUST00000111605	Tnks1bp1	40.7046	1.3441	2.43641e-05	0.000255107	FALSE	FALSE	464
ENSMUST00000047877	Dok3	35.6716	1.33819	2.18769e-05	0.000232458	FALSE	FALSE	187
ENSMUST00000089645	Htra2	16.1744	1.33772	0.000910169	0.00502973	FALSE	FALSE	203
ENSMUST00000113963	Htra2	16.1744	1.33772	0.000910169	0.00502973	FALSE	FALSE	203
ENSMUST00000049506	Zrsr1	53.3565	1.33689	0.000150279	0.00114323	0	FALSE	1982
ENSMUST00000143379	Sqstm1	26.199	1.33559	0.000164252	0.00123359	FALSE	FALSE	109
ENSMUST00000087629	Htra3	23.8964	1.33534	0.0166449	0.0532552	FALSE	TRUE	934
ENSMUST00000018716	Phf23	31.3228	1.3353	3.74726e-05	0.000364105	FALSE	FALSE	557
ENSMUST00000084103	Ski	29.7223	1.33145	0.000330401	0.00217883	FALSE	FALSE	3266
ENSMUST00000118639	Fgf20	22.7534	1.3308	0.00539481	0.0217734	FALSE	FALSE	35
ENSMUST00000021018	Taf15	635.422	1.32987	2.23573e-06	3.44264e-05	FALSE	FALSE	286
ENSMUST00000045682	Gramd1b	169.627	1.32957	0.000174692	0.00129734	FALSE	FALSE	4757
ENSMUST00000025681	Cdc42bpg	198.98	1.32822	8.3052e-09	3.05889e-07	FALSE	FALSE	1079
ENSMUST00000131152	Ciz1	15.6436	1.32797	0.00107689	0.00578356	TRUE	FALSE	402
ENSMUST00000175791	Smarca2	62.9631	1.32774	5.58036e-05	0.000506132	FALSE	FALSE	106
ENSMUST00000037127	Eri3	242.677	1.32764	4.08036e-05	0.000391999	FALSE	FALSE	474
ENSMUST00000045469	Pip5k1c	17.7336	1.32622	0.000610595	0.00362329	FALSE	FALSE	2205
ENSMUST00000123993	Ankrd24	22.5381	1.32516	0.000198254	0.00143746	TRUE	FALSE	2885
ENSMUST00000026408	Gdf11	33.0783	1.32218	9.36452e-05	0.000776484	FALSE	FALSE	2811
ENSMUST00000161263	Sv2c	38.1362	1.32028	0.00013454	0.00104292	FALSE	FALSE	6686
ENSMUST00000053063	Hexim1	154.419	1.31971	2.70238e-07	5.69632e-06	0	FALSE	1733
ENSMUST00000048184	Pdcd7	208.711	1.31764	5.15079e-06	6.9121e-05	FALSE	FALSE	926
ENSMUST00000002095	Kmt2a	64.3469	1.31674	4.1705e-06	5.80822e-05	FALSE	FALSE	4547
ENSMUST00000114689	Kmt2a	64.3469	1.31674	4.1705e-06	5.80822e-05	FALSE	FALSE	4547
ENSMUST00000109552	Rasa1	231.415	1.31673	2.53977e-05	0.000264305	FALSE	FALSE	1324
ENSMUST00000171588	Lifr	105.134	1.31572	6.38235e-05	0.000564592	FALSE	FALSE	6320
ENSMUST00000147938	Tab2	73.7444	1.31403	0.000372108	0.00240955	0	TRUE	0
ENSMUST00000055117	Lemd2	215.91	1.31103	4.55398e-11	3.38198e-09	FALSE	FALSE	1039
ENSMUST00000115698	NA	28.4843	1.30864	7.24238e-05	0.000628234	FALSE	FALSE	924
ENSMUST00000125562	Polg	23.7221	1.3071	0.000317521	0.00210611	0	TRUE	0
ENSMUST00000025912	Plcb3	100.273	1.30681	1.03944e-06	1.81369e-05	FALSE	FALSE	382
ENSMUST00000046157	Fndc3b	31.8802	1.30637	0.000945647	0.00518584	FALSE	FALSE	3129
ENSMUST00000067902	Pigv	37.2036	1.30535	3.53781e-05	0.000346971	FALSE	TRUE	256
ENSMUST00000075510	Safb2	361.298	1.30498	6.25228e-07	1.18667e-05	FALSE	FALSE	160
ENSMUST00000119168	Zfp740	22.8097	1.30484	0.000587225	0.00350521	FALSE	TRUE	2897
ENSMUST00000010211	Rassf1	118.27	1.30408	8.14901e-10	4.03821e-08	FALSE	FALSE	718
ENSMUST00000048977	Greb1l	22.0036	1.30264	0.00377214	0.0162828	FALSE	FALSE	2451
ENSMUST00000059580	Kmt5a	35.1081	1.30247	4.53381e-05	0.000427718	FALSE	FALSE	1610
ENSMUST00000106054	Yars	82.9013	1.3021	6.79852e-08	1.77484e-06	FALSE	TRUE	1066
ENSMUST00000135881	Sertad1	19.5764	1.30193	0.00546739	0.0220109	0	FALSE	0
ENSMUST00000005532	Nid1	31.0934	1.30071	0.0083567	0.0308662	FALSE	FALSE	2202
ENSMUST00000113426	Bad	27.3806	1.29962	5.57394e-05	0.000505718	FALSE	0	203
ENSMUST00000020695	Tns3	18.7405	1.29838	0.00169731	0.00847665	FALSE	FALSE	2842
ENSMUST00000021226	Luc7l3	98.5417	1.29822	9.58284e-07	1.69405e-05	FALSE	TRUE	1697
ENSMUST00000107820	Luc7l3	98.5417	1.29822	9.58284e-07	1.69405e-05	FALSE	TRUE	1979
ENSMUST00000069949	Hnrnpa2b1	574.406	1.29805	4.35337e-09	1.7578e-07	FALSE	FALSE	523
ENSMUST00000137701	Slc13a5	106.461	1.29675	2.71965e-06	4.05049e-05	FALSE	FALSE	117
ENSMUST00000090002	Hnrnpa2b1	612.094	1.2949	8.97277e-09	3.23911e-07	TRUE	FALSE	467
ENSMUST00000101526	Phf23	28.1187	1.29305	9.03237e-05	0.000753757	FALSE	FALSE	557
ENSMUST00000025186	Slc39a7	37.5727	1.2914	1.32446e-05	0.00015257	FALSE	TRUE	527
ENSMUST00000182800	Safb	69.1605	1.28989	4.8626e-06	6.59354e-05	0	FALSE	0
ENSMUST00000093902	Rnf213	96.4868	1.28903	0.000731871	0.00420915	FALSE	0	1257
ENSMUST00000131035	Rnf213	96.4868	1.28903	0.000731871	0.00420915	FALSE	0	1260
ENSMUST00000102919	Abca2	44.0816	1.28759	1.28771e-05	0.000148967	FALSE	FALSE	664
ENSMUST00000088592	Elfn2	630.038	1.28635	9.07751e-09	3.26395e-07	FALSE	TRUE	1852
ENSMUST00000028755	Ehd4	19.3523	1.28474	0.00160185	0.0080804	FALSE	FALSE	1973
ENSMUST00000169392	Cic	83.3001	1.28363	8.65973e-05	0.000727419	0	TRUE	0
ENSMUST00000089559	Ddrgk1	54.3104	1.28354	8.00667e-06	0.000100332	FALSE	FALSE	196
ENSMUST00000162160	Zcrb1	33.1108	1.28123	0.000350081	0.00228373	FALSE	FALSE	58
ENSMUST00000076070	Zcrb1	33.1108	1.28123	0.000350081	0.00228373	FALSE	FALSE	49
ENSMUST00000160942	Fam83a	52.624	1.28021	4.23073e-06	5.87111e-05	FALSE	TRUE	922
ENSMUST00000165316	Iars	29.401	1.28001	0.000604945	0.00359343	FALSE	FALSE	526
ENSMUST00000084527	Fkbp15	30.3598	1.2795	7.14275e-05	0.000620777	FALSE	FALSE	565
ENSMUST00000122890	Far1	25.5391	1.27926	0.00591039	0.0233935	0	FALSE	0
ENSMUST00000133485	Phf23	30.2992	1.27914	6.67211e-05	0.00058623	FALSE	FALSE	313
ENSMUST00000076046	Csf2ra	130.211	1.27855	4.3616e-08	1.20686e-06	FALSE	FALSE	602
ENSMUST00000172923	Hmx1	23.8781	1.27749	0.00113232	0.00603116	0	TRUE	0
ENSMUST00000063517	Spats2	627.921	1.27619	2.06255e-05	0.000221492	FALSE	FALSE	845
ENSMUST00000120705	Tbc1d10b	27.0164	1.27535	0.000202545	0.00146351	FALSE	FALSE	1112
ENSMUST00000025163	Pfdn6	26.2681	1.2715	0.000692165	0.00401874	FALSE	FALSE	167
ENSMUST00000161892	Smdt1	23.8536	1.26999	0.000415585	0.00264088	TRUE	FALSE	353
ENSMUST00000047226	Lonp1	183.876	1.26921	1.41759e-09	6.57984e-08	FALSE	FALSE	83
ENSMUST00000108840	Tcf25	46.8407	1.26895	0.000196884	0.00142867	FALSE	FALSE	651
ENSMUST00000198929	Ppp1r35	23.921	1.2662	0.00171756	0.00855643	FALSE	0	56
ENSMUST00000037330	Inha	26.3542	1.2661	0.000359929	0.00234068	FALSE	TRUE	203
ENSMUST00000057293	Prr12	66.9016	1.26543	0.000810257	0.00456555	FALSE	0	915
ENSMUST00000020289	Pald1	17.3058	1.26526	0.00459833	0.0191768	FALSE	FALSE	1434
ENSMUST00000148265	Clk2	40.4426	1.2641	7.59519e-05	0.000654211	0	TRUE	0
ENSMUST00000199273	Fam241a	42.279	1.26345	0.000132431	0.00103038	FALSE	FALSE	1697
ENSMUST00000174366	Dhx16	349.302	1.26277	3.51456e-10	1.94451e-08	TRUE	FALSE	962
ENSMUST00000142247	Zfp91	509.584	1.25986	0.000128518	0.00100423	TRUE	FALSE	838
ENSMUST00000087399	Tnxb	56.0942	1.25949	0.00227025	0.0107502	FALSE	0	188
ENSMUST00000084979	Myo7a	45.9824	1.25886	0.000561669	0.00337559	FALSE	FALSE	226
ENSMUST00000107122	Myo7a	45.9824	1.25886	0.000561669	0.00337559	FALSE	FALSE	226
ENSMUST00000025292	Dhx16	349.653	1.25863	3.89285e-10	2.12199e-08	FALSE	FALSE	123
ENSMUST00000047363	Iars	29.1291	1.25791	0.000691969	0.00401867	FALSE	FALSE	526
ENSMUST00000159713	Terb1	59.9775	1.25758	6.75949e-05	0.00059276	TRUE	FALSE	1132
ENSMUST00000023086	Smdt1	24.9561	1.256	0.000338204	0.00222007	FALSE	FALSE	251
ENSMUST00000080371	Mtss1	28.0173	1.25505	0.162905	0.297546	FALSE	TRUE	2186
ENSMUST00000197624	Gigyf1	64.0766	1.25365	3.28372e-06	4.76466e-05	0	TRUE	0
ENSMUST00000102621	Stxbp3	21.6566	1.25296	0.00297764	0.0134119	FALSE	FALSE	597
ENSMUST00000161520	Terb1	60.4771	1.2529	5.75708e-05	0.000520084	TRUE	FALSE	1273
ENSMUST00000119694	Ctsf	24.9372	1.25234	0.000819685	0.00460819	FALSE	FALSE	447
ENSMUST00000197630	Scap	21.7496	1.25067	0.161623	0.295799	0	TRUE	0
ENSMUST00000118729	Zfp740	23.9139	1.24948	0.000681835	0.00397421	FALSE	TRUE	2920
ENSMUST00000001780	Akt1	26.2247	1.24925	0.000851742	0.0047576	FALSE	TRUE	877
ENSMUST00000065297	Lonrf1	40.693	1.24884	0.000218296	0.00155587	FALSE	FALSE	1379
ENSMUST00000179077	Gm47283	17.2894	1.24774	0.00289619	0.0130905	TRUE	FALSE	375
ENSMUST00000110485	Zscan26	28.9916	1.24669	0.00018908	0.0013824	FALSE	FALSE	2751
ENSMUST00000090591	Il3ra	143.649	1.24634	1.76176e-06	2.81407e-05	FALSE	FALSE	64
ENSMUST00000171838	Calcoco1	52.5515	1.24523	1.72937e-06	2.77953e-05	FALSE	FALSE	957
ENSMUST00000114634	Boc	24.8587	1.24514	0.00110805	0.00592504	FALSE	TRUE	563
ENSMUST00000040131	Elf1	45.7617	1.24448	0.000320177	0.00212064	FALSE	TRUE	1706
ENSMUST00000005714	Ube2m	171.06	1.24434	0.000413886	0.00263316	FALSE	FALSE	376
ENSMUST00000095173	Syce1l	71.1429	1.24338	4.52077e-07	8.92206e-06	FALSE	FALSE	23
ENSMUST00000032192	Itpr1	170.548	1.24201	0.00049722	0.00305219	FALSE	FALSE	1270
ENSMUST00000171112	Ube2f	53.8717	1.2417	0.010281	0.0363578	FALSE	FALSE	572
ENSMUST00000164705	Med16	34.688	1.24161	0.0001164	0.000926474	0	TRUE	0
ENSMUST00000173363	Pfdn6	26.6731	1.24114	0.000749134	0.00429122	FALSE	TRUE	65
ENSMUST00000029034	Pmp2	29.7412	1.24012	0.000230079	0.0016233	FALSE	FALSE	899
ENSMUST00000044373	Rfxap	117.9	1.23958	4.49047e-06	6.18432e-05	FALSE	FALSE	1350
ENSMUST00000034219	Syce1l	72.2596	1.23914	4.31043e-07	8.54406e-06	FALSE	FALSE	148
ENSMUST00000195008	Fndc3b	32.0625	1.238	0.00111441	0.0059497	FALSE	FALSE	3129
ENSMUST00000002677	Axl	16.1089	1.23751	0.0305541	0.0850702	FALSE	FALSE	1389
ENSMUST00000126241	Eno3	78.7574	1.23548	0.000176503	0.00130829	0	TRUE	0
ENSMUST00000057198	Fam241a	41.602	1.23427	0.000272547	0.00186406	FALSE	FALSE	1313
ENSMUST00000019198	Fis1	31.8571	1.23114	0.000997605	0.0054206	FALSE	FALSE	220
ENSMUST00000027781	Cox20	72.823	1.23077	0.00271562	0.012431	FALSE	FALSE	77
ENSMUST00000110813	Erich1	64.0473	1.23039	2.26969e-06	3.49099e-05	FALSE	FALSE	519
ENSMUST00000067081	Cdk11b	159.291	1.22901	1.64518e-08	5.29391e-07	FALSE	FALSE	154
ENSMUST00000173903	Cchcr1	1485.82	1.22886	9.22402e-09	3.30356e-07	FALSE	TRUE	171
ENSMUST00000147030	Macf1	53.4703	1.22879	0.00532489	0.0215535	0	TRUE	0
ENSMUST00000107127	Myo7a	46.2549	1.22769	0.000931801	0.00512763	FALSE	FALSE	2
ENSMUST00000105598	Cdk11b	159.348	1.22751	1.56437e-08	5.07121e-07	FALSE	TRUE	154
ENSMUST00000177671	Gm47283	17.1535	1.22701	0.00340073	0.0149567	TRUE	FALSE	180
ENSMUST00000177591	Gm47283	17.1535	1.22701	0.00340073	0.0149567	FALSE	TRUE	17
ENSMUST00000179483	Gm47283	17.1535	1.22701	0.00340073	0.0149567	0	TRUE	0
ENSMUST00000166820	R3hdm2	42.626	1.22658	0.000322461	0.00213162	FALSE	TRUE	651
ENSMUST00000114000	Dmd	42.9194	1.22611	1.94082e-05	0.00021041	FALSE	FALSE	3659
ENSMUST00000047281	Trir	255.303	1.22547	1.09516e-05	0.000130116	FALSE	FALSE	304
ENSMUST00000199735	Prpf38b	200.442	1.22456	2.67551e-09	1.14836e-07	TRUE	FALSE	1933
ENSMUST00000029480	Prpf38b	206.833	1.2238	6.82292e-09	2.59698e-07	FALSE	FALSE	1112
ENSMUST00000122129	Map7d1	23.545	1.22357	0.00172723	0.0085889	FALSE	TRUE	589
ENSMUST00000061143	Map7d1	23.545	1.22357	0.00172723	0.0085889	FALSE	TRUE	589
ENSMUST00000059018	Fbxo31	27.587	1.22353	0.0066627	0.0257907	FALSE	FALSE	2783
ENSMUST00000034121	Man2b1	50.2753	1.22329	0.000240793	0.0016858	FALSE	FALSE	765
ENSMUST00000196801	Fbrsl1	24.4411	1.2222	0.00116208	0.00616195	TRUE	TRUE	2656
ENSMUST00000088823	Mapk11	18.6428	1.22205	0.00264051	0.0121525	FALSE	FALSE	1252
ENSMUST00000060989	Sorl1	20.3657	1.22088	0.00185495	0.00912907	FALSE	FALSE	3883
ENSMUST00000150528	Ccdc9	25.952	1.22003	0.000921662	0.00508191	0	FALSE	0
ENSMUST00000022616	Clu	54.463	1.21936	0.00924587	0.0334567	FALSE	FALSE	230
ENSMUST00000097541	Fam129a	33.6466	1.21928	0.000144324	0.00110742	TRUE	FALSE	2177
ENSMUST00000038671	Kri1	194.614	1.21926	4.07768e-10	2.21389e-08	FALSE	FALSE	464
ENSMUST00000129273	Prpf38b	207.364	1.21798	8.90331e-09	3.22686e-07	TRUE	FALSE	2511
ENSMUST00000190762	Ralgps2	45.5173	1.21776	0.00297988	0.0134198	0	FALSE	0
ENSMUST00000092723	Arid1b	23.8058	1.2177	0.0157561	0.0510265	FALSE	0	418
ENSMUST00000003705	Aven	418.912	1.21694	0.00100223	0.00543708	FALSE	FALSE	3679
ENSMUST00000183663	Il6st	28.9029	1.21688	0.0014854	0.00759071	FALSE	TRUE	5641
ENSMUST00000148897	Glipr1l2	85.3941	1.21681	0.00106064	0.005704	FALSE	FALSE	414
ENSMUST00000180417	Emc8	29.5794	1.21521	0.00043685	0.00274529	TRUE	FALSE	764
ENSMUST00000099479	Ddx46	687.99	1.2136	2.29401e-07	4.97006e-06	FALSE	TRUE	2425
ENSMUST00000006579	Pfdn2	26.8186	1.21305	0.000265739	0.00182943	FALSE	0	495
ENSMUST00000048630	Crtac1	27.5195	1.21245	0.000358179	0.00233098	FALSE	FALSE	525
ENSMUST00000105600	Cdk11b	163.939	1.21091	4.24731e-08	1.18002e-06	FALSE	TRUE	154
ENSMUST00000040514	Irs2	24.7152	1.21033	0.0054188	0.0218508	FALSE	FALSE	2329
ENSMUST00000171564	Mars1	29.0754	1.20991	0.00150786	0.00768304	FALSE	FALSE	72
ENSMUST00000197484	Srrt	76.363	1.20896	9.58057e-07	1.69405e-05	TRUE	FALSE	88
ENSMUST00000004622	Gab2	405.142	1.20842	0.000390944	0.00251006	FALSE	FALSE	3927
ENSMUST00000132237	Bspry	235.574	1.2082	0.0577329	0.138148	TRUE	FALSE	264
ENSMUST00000107128	Myo7a	47.4435	1.20816	0.000747624	0.00428437	FALSE	FALSE	567
ENSMUST00000172272	Ddx46	693.261	1.20583	1.99693e-07	4.42491e-06	FALSE	TRUE	2425
ENSMUST00000059808	H2bfm	20.4258	1.20562	0.000808877	0.0045606	0	FALSE	338
ENSMUST00000113674	Drap1	92.7269	1.20505	5.72183e-06	7.57399e-05	FALSE	FALSE	93
ENSMUST00000107206	Crebzf	132.069	1.20473	2.33056e-05	0.000244965	TRUE	FALSE	456
ENSMUST00000023214	Dgat1	211.802	1.20401	3.60286e-05	0.000352589	FALSE	FALSE	221
ENSMUST00000148741	Ccdc9	27.3348	1.20343	0.000793716	0.00449278	TRUE	FALSE	232
ENSMUST00000112938	Nmnat3	30.1864	1.20291	0.00017824	0.00131866	FALSE	FALSE	304
ENSMUST00000003493	Prkcsh	125.339	1.20079	6.39741e-07	1.20332e-05	FALSE	FALSE	315
ENSMUST00000115331	Prkcsh	125.339	1.20079	6.39741e-07	1.20332e-05	FALSE	FALSE	313
ENSMUST00000034879	Hmg20a	55.5795	1.20061	3.86291e-05	0.000373346	FALSE	FALSE	2410
ENSMUST00000113332	Ciz1	50.6218	1.1992	3.12689e-05	0.000312402	FALSE	TRUE	133
ENSMUST00000097454	Gm10518	38.9168	1.19878	0.00458155	0.0191313	0	FALSE	751
ENSMUST00000168552	Dvl1	140.251	1.19867	1.01788e-07	2.48364e-06	FALSE	FALSE	512
ENSMUST00000050374	Fam83a	26.0277	1.19788	0.000873864	0.00486164	FALSE	FALSE	260
ENSMUST00000065766	Adamts6	38.0145	1.19754	0.000129948	0.00101395	FALSE	TRUE	1059
ENSMUST00000186380	Dhx9	287.261	1.19725	5.9452e-05	0.000534068	FALSE	FALSE	311
ENSMUST00000042141	Dhx9	287.261	1.19725	5.9452e-05	0.000534068	FALSE	FALSE	311
ENSMUST00000184326	Kri1	190.604	1.19625	1.21482e-09	5.71847e-08	FALSE	TRUE	285
ENSMUST00000164372	Gm2244	19.9165	1.19619	0.0234722	0.0696423	FALSE	FALSE	844
ENSMUST00000174270	Ccdc9	58.1071	1.19572	0.000382193	0.00246432	0	TRUE	0
ENSMUST00000202133	Hmgb1	14.6932	1.1952	0.00392967	0.0168295	0	FALSE	0
ENSMUST00000170359	Scyl3	65.7716	1.19392	0.000195924	0.00142208	FALSE	TRUE	1672
ENSMUST00000108360	Phf12	114.516	1.1939	8.97718e-06	0.000110114	FALSE	TRUE	122
ENSMUST00000106132	Map7d1	23.191	1.19241	0.00205098	0.009906	FALSE	TRUE	589
ENSMUST00000021692	Yy1	389.37	1.19234	2.14046e-06	3.31773e-05	FALSE	FALSE	4493
ENSMUST00000198976	Scap	23.2635	1.19221	0.0313739	0.086794	0	TRUE	0
ENSMUST00000187646	Abhd17a	46.2261	1.19146	0.00589838	0.0233598	0	FALSE	0
ENSMUST00000054960	Irf2bp2	41.5621	1.19139	0.00605236	0.0238412	FALSE	FALSE	2817
ENSMUST00000049937	Chtop	46.5232	1.19047	0.000273498	0.00186957	FALSE	FALSE	937
ENSMUST00000030455	Akr1a1	35.3133	1.19023	0.000117152	0.000930897	FALSE	FALSE	94
ENSMUST00000037290	Mars1	29.2594	1.19017	0.00179755	0.00887543	FALSE	FALSE	73
ENSMUST00000066774	Tusc1	35.9031	1.18878	0.00137435	0.00710582	0	FALSE	665
ENSMUST00000034740	Nedd4	97.8892	1.18751	0.000447311	0.00280263	FALSE	FALSE	2624
ENSMUST00000023630	Psmg1	22.278	1.18621	0.000959364	0.00524312	FALSE	FALSE	104
ENSMUST00000179543	Noc2l	27.6681	1.18568	0.000404928	0.00258522	FALSE	FALSE	497
ENSMUST00000179886	Noc2l	27.6681	1.18568	0.000404928	0.00258522	FALSE	TRUE	484
ENSMUST00000026209	Dnmbp	62.9032	1.1855	1.98966e-05	0.000215021	FALSE	FALSE	126
ENSMUST00000078691	Bak1	67.263	1.18487	2.84987e-06	4.22367e-05	FALSE	TRUE	1121
ENSMUST00000022849	Tars	58.5479	1.18238	3.29297e-06	4.7714e-05	FALSE	FALSE	348
ENSMUST00000091924	Polr3gl	89.7558	1.18232	0.000322308	0.0021314	FALSE	FALSE	630
ENSMUST00000113423	Bad	28.0645	1.1816	0.000266939	0.00183581	FALSE	FALSE	369
ENSMUST00000179893	Ryr1	20.0579	1.18153	0.00194891	0.00949376	FALSE	FALSE	114
ENSMUST00000032813	Ryr1	20.0579	1.18153	0.00194891	0.00949376	FALSE	FALSE	114
ENSMUST00000169397	Slc39a7	32.0235	1.18122	0.000113485	0.000907085	FALSE	FALSE	529
ENSMUST00000131637	Pbx4	39.4955	1.18068	4.13964e-05	0.000396297	0	TRUE	0
ENSMUST00000025910	Bad	32.2718	1.18055	0.000104264	0.000846139	FALSE	TRUE	374
ENSMUST00000030948	Dvl1	153.941	1.18004	3.17684e-07	6.56443e-06	FALSE	TRUE	937
ENSMUST00000126041	Crebzf	27.4014	1.17767	0.0023174	0.0109294	TRUE	FALSE	370
ENSMUST00000050067	Hectd3	34.634	1.17625	0.00117426	0.00620965	FALSE	FALSE	1911
ENSMUST00000159120	Greb1	23.9484	1.17376	0.000900196	0.00498372	FALSE	FALSE	301
ENSMUST00000091641	Snrnp48	70.6234	1.17327	0.000621792	0.00367932	FALSE	FALSE	743
ENSMUST00000165031	Gtf2h1	53.2252	1.17131	2.85542e-05	0.000290498	0	TRUE	0
ENSMUST00000027876	Scyl3	66.3492	1.17016	0.000222829	0.0015828	FALSE	TRUE	1688
ENSMUST00000105321	Nfic	46.9552	1.16921	0.00209433	0.0100761	FALSE	FALSE	4868
ENSMUST00000201780	Tbl2	43.1126	1.16902	0.00389767	0.0167188	TRUE	FALSE	204
ENSMUST00000025853	Drap1	93.1441	1.16895	1.42182e-05	0.00016187	FALSE	FALSE	109
ENSMUST00000029643	Gar1	39.5785	1.16863	0.000949022	0.0052006	FALSE	FALSE	284
ENSMUST00000046038	Slc25a28	384.768	1.16644	2.8344e-07	5.92066e-06	FALSE	FALSE	304
ENSMUST00000017549	Nek8	39.828	1.16292	7.26269e-05	0.000629683	FALSE	TRUE	643
ENSMUST00000195922	Dhx15	49.6875	1.16258	0.000232277	0.00163753	0	FALSE	0
ENSMUST00000096365	Scrt1	249.967	1.16233	0.113724	0.229155	FALSE	FALSE	2539
ENSMUST00000024817	Rnf8	47.9296	1.16193	2.31517e-05	0.000243441	FALSE	FALSE	432
ENSMUST00000096243	B3gat3	20.2471	1.16182	0.00232572	0.0109572	FALSE	FALSE	400
ENSMUST00000026387	Sbds	160.471	1.16182	5.9403e-08	1.578e-06	FALSE	FALSE	602
ENSMUST00000007980	Hnrnpa0	720.328	1.16167	3.89315e-05	0.000375603	0	FALSE	1517
ENSMUST00000030610	Zbtb8a	33.3531	1.16152	0.00042661	0.00269586	FALSE	TRUE	544
ENSMUST00000180086	H1f0	42.8359	1.16126	9.86077e-05	0.000808043	0	TRUE	1192
ENSMUST00000074575	Snrnp70	1444.17	1.16071	1.92449e-05	0.000209138	FALSE	FALSE	144
ENSMUST00000108341	Map3k10	117.021	1.15999	9.19105e-06	0.000112282	0	TRUE	0
ENSMUST00000031534	Mad1l1	102.775	1.15846	1.05805e-06	1.83793e-05	FALSE	FALSE	427
ENSMUST00000028704	Hao1	29.0301	1.15649	0.000318069	0.00210872	FALSE	FALSE	896
ENSMUST00000002551	Snrpd1	136.823	1.15506	4.72353e-05	0.00044195	FALSE	FALSE	360
ENSMUST00000201231	Zfp513	27.6104	1.15436	0.00147769	0.00755618	0	TRUE	0
ENSMUST00000172906	Ankrd11	336.287	1.15433	3.52852e-07	7.16082e-06	TRUE	TRUE	8064
ENSMUST00000126429	Ccdc171	90.1214	1.1541	1.24262e-05	0.00014461	FALSE	FALSE	731
ENSMUST00000110829	Mad1l1	101.813	1.15387	1.39107e-06	2.30898e-05	TRUE	FALSE	945
ENSMUST00000035751	L3mbtl1	29.4844	1.15373	0.00222671	0.0105804	0	TRUE	0
ENSMUST00000090413	Utp3	143.028	1.15357	0.00116818	0.00618467	0	FALSE	67
ENSMUST00000180543	Cdc20b	25.992	1.15334	0.0052379	0.0212779	FALSE	0	103
ENSMUST00000115797	Arid1b	25.7062	1.15326	0.0178002	0.0561771	FALSE	FALSE	4569
ENSMUST00000162234	Scyl3	66.8969	1.15249	0.000282348	0.00192049	TRUE	TRUE	3604
ENSMUST00000102713	4933409G03Rik	1387.81	1.15238	9.79862e-07	1.7252e-05	FALSE	FALSE	46
ENSMUST00000109249	Sulf2	18.7237	1.15166	0.0151005	0.0493663	FALSE	FALSE	1699
ENSMUST00000021957	Fam193b	224.763	1.15112	1.64703e-09	7.46919e-08	FALSE	TRUE	398
ENSMUST00000197466	Srrt	286.795	1.14951	8.94964e-10	4.34799e-08	FALSE	FALSE	116
ENSMUST00000186961	Srrm2	143.418	1.14893	2.49125e-07	5.32958e-06	0	FALSE	0
ENSMUST00000199243	Srrt	286.99	1.14683	1.12668e-09	5.3275e-08	FALSE	FALSE	120
ENSMUST00000088357	Atn1	45.433	1.14528	0.000463148	0.00288199	FALSE	TRUE	528
ENSMUST00000142540	1300017J02Rik	29.8339	1.14454	0.000517117	0.00314739	0	FALSE	0
ENSMUST00000006451	Ttc5	60.3154	1.14295	3.11735e-06	4.5435e-05	FALSE	FALSE	488
ENSMUST00000109425	Jph2	30.2718	1.14251	0.000486822	0.00299781	FALSE	TRUE	1697
ENSMUST00000040873	Srrt	287.358	1.14237	1.16147e-09	5.47679e-08	FALSE	FALSE	127
ENSMUST00000038341	Bub1b	483.148	1.14163	3.01474e-05	0.000303422	FALSE	FALSE	272
ENSMUST00000011526	Dhdh	95.7742	1.1413	6.32718e-07	1.19482e-05	FALSE	FALSE	4279
ENSMUST00000159147	Zfp346	20.451	1.14129	0.00157684	0.00798849	FALSE	FALSE	346
ENSMUST00000100747	Hvcn1	28.3657	1.1408	0.00141613	0.0072879	FALSE	TRUE	1625
ENSMUST00000036453	Map3k10	120.975	1.14018	1.79186e-05	0.000197003	FALSE	TRUE	289
ENSMUST00000101205	Col4a6	18.4274	1.13864	0.00462322	0.0192581	FALSE	FALSE	1315
ENSMUST00000098780	Ccdc61	41.2485	1.13732	0.000191021	0.0013928	FALSE	TRUE	193
ENSMUST00000069483	Fbrsl1	22.8244	1.13692	0.00249052	0.0115854	FALSE	TRUE	1288
ENSMUST00000059672	Pik3ap1	19.5586	1.13607	0.00273224	0.0124844	FALSE	FALSE	78
ENSMUST00000107975	Phf24	17.6566	1.13491	0.0034695	0.0152076	FALSE	FALSE	5151
ENSMUST00000102774	Sqstm1	33.8331	1.13451	0.000602814	0.00358269	FALSE	FALSE	638
ENSMUST00000048187	Ppp1r14a	34.9597	1.13414	0.00068437	0.00398388	FALSE	FALSE	483
ENSMUST00000161075	Desi2	101.768	1.13414	0.00173854	0.0086294	FALSE	TRUE	1433
ENSMUST00000067530	Vapb	98.392	1.1333	5.4643e-07	1.054e-05	FALSE	FALSE	6115
ENSMUST00000146423	1110008P14Rik	30.9047	1.13239	0.000665352	0.00389229	FALSE	FALSE	2367
ENSMUST00000024958	Caskin1	38.3744	1.13184	0.00582429	0.0231165	FALSE	TRUE	1689
ENSMUST00000022693	Bmp1	31.1134	1.13011	0.00749454	0.0282483	FALSE	FALSE	558
ENSMUST00000056904	Ercc6l	30.6215	1.12983	0.0031419	0.0140083	FALSE	FALSE	1463
ENSMUST00000088904	Espnl	28.4262	1.12904	0.000600081	0.00357101	FALSE	FALSE	2369
ENSMUST00000103176	Mib2	68.6884	1.1287	9.88432e-06	0.000119112	FALSE	TRUE	73
ENSMUST00000148810	Fam129a	43.2162	1.12834	0.000515665	0.00313925	FALSE	FALSE	3593
ENSMUST00000141158	Adgrl1	69.5298	1.12538	1.39727e-05	0.000159342	FALSE	TRUE	2868
ENSMUST00000166592	Tnpo2	231.886	1.12505	6.7696e-08	1.76998e-06	FALSE	TRUE	2053
ENSMUST00000156198	Rassf1	53.9161	1.12501	2.87671e-05	0.00029201	TRUE	FALSE	1379
ENSMUST00000187818	Trip12	86.1974	1.12439	4.72343e-06	6.44002e-05	0	TRUE	0
ENSMUST00000001092	Zfp276	49.0681	1.1236	4.3237e-05	0.000410887	FALSE	FALSE	1705
ENSMUST00000167496	Rnf20	106.93	1.12291	4.83508e-06	6.55949e-05	FALSE	FALSE	909
ENSMUST00000029989	Rnf20	106.93	1.12291	4.83508e-06	6.55949e-05	FALSE	FALSE	910
ENSMUST00000166964	Med16	35.3319	1.12285	0.000383328	0.00246904	0	TRUE	0
ENSMUST00000034863	Csk	26.2534	1.12283	0.00170936	0.00852802	FALSE	TRUE	675
ENSMUST00000038257	Gstt2	231.538	1.12167	1.69316e-06	2.73545e-05	FALSE	TRUE	40
ENSMUST00000040434	Tbcc	323.843	1.12145	0.00364981	0.01583	0	FALSE	132
ENSMUST00000190037	Slc35f5	19.6112	1.11906	0.00404744	0.017226	0	TRUE	0
ENSMUST00000136235	Xpo1	25.6571	1.1189	0.00341259	0.0149992	0	FALSE	0
ENSMUST00000061552	Peak1	68.0997	1.11872	0.000445714	0.00279392	FALSE	TRUE	1319
ENSMUST00000090553	Sars	21.7714	1.11757	0.00188897	0.00927137	FALSE	FALSE	1965
ENSMUST00000031349	Snrnp35	102.215	1.11703	3.51226e-06	5.04621e-05	FALSE	FALSE	264
ENSMUST00000197041	Sart3	159.151	1.11703	1.27707e-07	3.00575e-06	TRUE	FALSE	2052
ENSMUST00000072602	Hvcn1	28.0117	1.11628	0.00191415	0.00936794	FALSE	TRUE	1625
ENSMUST00000201734	1520401A03Rik	86.9083	1.11627	0.000107043	0.000864433	FALSE	FALSE	722
ENSMUST00000020434	Glipr1l2	89.6973	1.11575	0.00140883	0.00725443	FALSE	FALSE	858
ENSMUST00000044858	Rxrb	30.1024	1.11556	0.00047891	0.00295979	FALSE	TRUE	862
ENSMUST00000010348	Fdx2	32.9317	1.1144	0.000733997	0.00421959	FALSE	FALSE	249
ENSMUST00000113022	Tatdn2	64.3935	1.11434	9.75108e-05	0.000801465	FALSE	FALSE	24
ENSMUST00000167149	Nfe2l1	48.5394	1.11432	4.35966e-05	0.00041344	FALSE	TRUE	1762
ENSMUST00000162476	Zfp346	19.52	1.11392	0.00262521	0.0120964	TRUE	FALSE	702
ENSMUST00000153488	Naa30	135.695	1.11254	0.000193234	0.0014063	FALSE	FALSE	3179
ENSMUST00000020284	Tysnd1	69.0272	1.11251	5.00673e-06	6.75872e-05	FALSE	FALSE	522
ENSMUST00000107657	Nfe2l1	45.0501	1.10965	8.09344e-05	0.000689765	FALSE	FALSE	994
ENSMUST00000179224	Hnrnpf	46.4749	1.10845	0.00772136	0.0289471	0	FALSE	0
ENSMUST00000106004	Rplp2	42.5541	1.1063	0.00178569	0.00882645	FALSE	FALSE	42
ENSMUST00000032916	Maz	377.316	1.10567	8.52837e-10	4.18059e-08	FALSE	FALSE	880
ENSMUST00000019118	Sart3	179.145	1.10564	7.68774e-08	1.96372e-06	FALSE	TRUE	683
ENSMUST00000135467	Ccdc61	40.7075	1.10542	0.00028932	0.00196008	TRUE	TRUE	1250
ENSMUST00000069837	Slit3	86.215	1.10525	0.0147662	0.0485525	FALSE	TRUE	365
ENSMUST00000015981	Sqstm1	37.3941	1.10501	0.000823047	0.00462328	FALSE	FALSE	1424
ENSMUST00000002914	Chaf1a	1157.59	1.10482	3.04751e-05	0.000306042	FALSE	FALSE	476
ENSMUST00000106003	Rplp2	42.623	1.10124	0.00240468	0.0112475	FALSE	FALSE	42
ENSMUST00000098334	Ankrd11	346.308	1.10061	1.55939e-06	2.54042e-05	FALSE	TRUE	329
ENSMUST00000023818	Calcoco1	55.8357	1.09858	2.68185e-05	0.000276557	FALSE	FALSE	590
ENSMUST00000155227	Frmd8	35.2659	1.09852	0.000778369	0.0044252	0	FALSE	0
ENSMUST00000119973	Xkr6	32.755	1.09682	0.000676804	0.0039508	FALSE	FALSE	1019
ENSMUST00000103216	Dffa	16.9222	1.09675	0.0056867	0.0226827	FALSE	FALSE	932
ENSMUST00000044579	Crlf2	61.5325	1.09667	0.000302652	0.00202773	FALSE	FALSE	133
ENSMUST00000022550	Extl3	29.8133	1.09567	0.0017755	0.00878403	FALSE	TRUE	2553
ENSMUST00000017961	Jph2	29.5372	1.09489	0.000886273	0.00491362	FALSE	TRUE	1697
ENSMUST00000119800	Zfp740	19.0934	1.09463	0.00443945	0.0186467	FALSE	TRUE	2921
ENSMUST00000071169	Rcc2	87.0848	1.09368	1.73248e-06	2.78085e-05	FALSE	FALSE	2016
ENSMUST00000122225	Rassf1	54.3566	1.09339	4.58488e-05	0.000430603	FALSE	FALSE	718
ENSMUST00000088086	Sulf2	19.5657	1.09337	0.0367009	0.0981342	FALSE	TRUE	868
ENSMUST00000162112	Greb1	35.678	1.09305	0.0003814	0.00246073	FALSE	TRUE	1765
ENSMUST00000107976	Phf24	18.1457	1.09286	0.00463149	0.0192837	FALSE	FALSE	5151
ENSMUST00000090559	Cry2	118.515	1.0927	1.48398e-05	0.000167441	FALSE	FALSE	2177
ENSMUST00000065210	Pym1	39.4729	1.09075	0.000750352	0.0042973	FALSE	FALSE	469
ENSMUST00000105616	Gnb1	68.7289	1.08934	0.00172874	0.00859481	FALSE	FALSE	1808
ENSMUST00000021380	Trappc6b	90.1861	1.08833	0.000120572	0.00095473	FALSE	FALSE	553
ENSMUST00000173626	Daxx	19.6071	1.08825	0.00302036	0.013573	0	FALSE	0
ENSMUST00000020904	Rock2	302.819	1.08818	8.04705e-05	0.00068717	FALSE	FALSE	3182
ENSMUST00000032760	Mesp1	82.0068	1.08769	0.000120706	0.000955517	FALSE	TRUE	282
ENSMUST00000048064	Greb1	34.2573	1.08666	0.000428073	0.00270198	FALSE	FALSE	1765
ENSMUST00000038893	Rcc2	86.8156	1.08654	2.3413e-06	3.58696e-05	FALSE	FALSE	2016
ENSMUST00000070345	Usp39	131.344	1.0857	0.000209072	0.00150191	FALSE	FALSE	514
ENSMUST00000159278	Zfp346	21.3684	1.08552	0.00247482	0.0115262	FALSE	FALSE	311
ENSMUST00000069195	Zfp46	18.6719	1.08511	0.0184002	0.0575839	FALSE	TRUE	2727
ENSMUST00000150737	Cntnap2	37.3713	1.08496	0.00160133	0.00807928	0	FALSE	0
ENSMUST00000154991	Safb2	105.801	1.08487	1.39471e-05	0.000159182	FALSE	0	120
ENSMUST00000074053	Sap18b	21.0866	1.08484	0.00450357	0.0188577	0	FALSE	252
ENSMUST00000045303	Spns2	24.7932	1.08434	0.00627196	0.024543	FALSE	TRUE	1482
ENSMUST00000093786	Rassf1	54.5406	1.08347	5.05939e-05	0.000466335	FALSE	FALSE	722
ENSMUST00000153684	Phf23	23.6422	1.08221	0.00176821	0.00875432	FALSE	FALSE	556
ENSMUST00000000642	Hk2	26.4216	1.08133	0.00447745	0.0187628	FALSE	FALSE	2285
ENSMUST00000032237	Bms1	1218.77	1.08	2.67885e-07	5.65108e-06	FALSE	FALSE	270
ENSMUST00000106429	1810037I17Rik	60.2028	1.07998	0.0013388	0.00694896	FALSE	FALSE	705
ENSMUST00000048962	Kif4	30.0281	1.0799	0.00136845	0.00707859	FALSE	FALSE	555
ENSMUST00000081224	Fmnl3	101.525	1.0797	1.40947e-06	2.33243e-05	FALSE	FALSE	1059
ENSMUST00000005336	Senp3	154.408	1.07944	0.000165431	0.00124039	FALSE	FALSE	411
ENSMUST00000170075	Daxx	142.116	1.07929	4.8711e-05	0.000453112	FALSE	TRUE	180
ENSMUST00000119878	Dyrk1a	78.8609	1.07876	0.00367609	0.0159288	FALSE	FALSE	2866
ENSMUST00000025375	Tcerg1	374.433	1.07812	4.55631e-10	2.42543e-08	FALSE	FALSE	832
ENSMUST00000032322	Lrp6	58.6286	1.07685	0.000478871	0.00295979	FALSE	TRUE	4310
ENSMUST00000119251	Mef2d	25.1384	1.07596	0.00334051	0.0147441	FALSE	FALSE	1577
ENSMUST00000178006	1520401A03Rik	91.6907	1.07584	0.000353053	0.00230037	TRUE	TRUE	1934
ENSMUST00000081503	Pbx4	173.443	1.07423	1.19653e-07	2.84568e-06	FALSE	FALSE	205
ENSMUST00000155000	Stx16	18.995	1.07422	0.00455052	0.0190251	0	TRUE	0
ENSMUST00000048560	Kank3	124.313	1.07401	1.47584e-05	0.000166948	FALSE	FALSE	193
ENSMUST00000172649	Kank3	124.313	1.07401	1.47584e-05	0.000166948	FALSE	TRUE	189
ENSMUST00000110505	Hmgb1	18.73	1.07395	0.00403191	0.0171729	FALSE	TRUE	509
ENSMUST00000088233	Fmnl3	106.331	1.07246	1.31171e-06	2.19745e-05	FALSE	FALSE	1156
ENSMUST00000084434	Rplp2	42.9333	1.07244	0.00268842	0.0123251	FALSE	TRUE	277
ENSMUST00000060642	Lrrk2	26.9831	1.07209	0.00438335	0.018445	FALSE	FALSE	585
ENSMUST00000120633	Fmnl3	103.877	1.0717	1.32041e-06	2.20784e-05	FALSE	FALSE	1059
ENSMUST00000044210	Myf6	23.9746	1.07169	0.00282594	0.0128411	FALSE	FALSE	501
ENSMUST00000002848	Grin2d	421.675	1.0716	2.62179e-07	5.57385e-06	FALSE	FALSE	897
ENSMUST00000162387	Gm21671	30.074	1.07126	0.00726001	0.0275856	FALSE	FALSE	1544
ENSMUST00000086374	Cdkn2d	210.688	1.07039	1.25637e-06	2.12158e-05	FALSE	FALSE	907
ENSMUST00000052837	Ar	51.3489	1.06999	0.000481346	0.00297148	FALSE	FALSE	6335
ENSMUST00000173642	Tcerg1	312.041	1.06874	9.12155e-10	4.42363e-08	TRUE	FALSE	417
ENSMUST00000172485	Rnf8	48.3536	1.06863	8.49056e-05	0.000716662	TRUE	FALSE	1631
ENSMUST00000025541	Gnaq	44.3997	1.06844	0.00191544	0.00937092	FALSE	FALSE	4069
ENSMUST00000072093	Plxnb1	110.679	1.06824	0.00869374	0.0318479	FALSE	TRUE	1973
ENSMUST00000080008	Arfgap2	216.437	1.06791	3.45126e-06	4.97167e-05	FALSE	TRUE	1146
ENSMUST00000107346	Chtop	35.0862	1.06766	0.00147191	0.00753084	FALSE	FALSE	408
ENSMUST00000072018	Alms1	2111.95	1.06645	0.0874306	0.188367	FALSE	FALSE	115
ENSMUST00000102573	Trim44	316.391	1.06614	2.4169e-05	0.000253162	FALSE	FALSE	4358
ENSMUST00000106753	Tmem59	32.5968	1.06588	0.00459877	0.0191768	FALSE	FALSE	175
ENSMUST00000026428	Myl6b	21.7628	1.06563	0.00299228	0.0134601	FALSE	FALSE	298
ENSMUST00000059844	Cnpy3	25.495	1.06484	0.00326769	0.0144626	FALSE	FALSE	986
ENSMUST00000109221	B4galt5	67.7251	1.06385	0.000413385	0.00263059	FALSE	FALSE	2892
ENSMUST00000186711	Tardbp	27.1252	1.0628	0.00784396	0.0293221	FALSE	0	754
ENSMUST00000165740	Tecr	29.4696	1.06252	0.00272645	0.0124674	FALSE	FALSE	108
ENSMUST00000036578	Bahd1	33.5301	1.06238	0.00341372	0.0150018	FALSE	FALSE	1956
ENSMUST00000165335	Gnb1	69.797	1.06183	0.0021963	0.0104669	FALSE	FALSE	1811
ENSMUST00000033081	Fbxl19	47.8559	1.06083	0.000412706	0.00262749	FALSE	TRUE	998
ENSMUST00000149066	NA	20.5217	1.06031	0.00509631	0.0208339	TRUE	0	568
ENSMUST00000143143	Prxl2a	19.7797	1.05967	0.00478123	0.0197653	0	FALSE	0
ENSMUST00000147669	Lrrc23	73.2602	1.05945	1.70569e-05	0.000189209	0	FALSE	0
ENSMUST00000073308	Ewsr1	479.877	1.05914	5.12215e-08	1.38496e-06	FALSE	FALSE	366
ENSMUST00000079949	Ewsr1	516.072	1.05886	5.89941e-08	1.5702e-06	FALSE	TRUE	375
ENSMUST00000196109	Srrt	144.663	1.0583	6.0556e-07	1.15255e-05	FALSE	0	106
ENSMUST00000096987	Septin5	215.027	1.05752	2.81731e-05	0.000287372	FALSE	FALSE	929
ENSMUST00000047036	Cd3eap	31.0938	1.05581	0.0024446	0.0114108	FALSE	FALSE	967
ENSMUST00000174048	Pfdn6	20.3528	1.05474	0.00778367	0.0291406	FALSE	FALSE	69
ENSMUST00000073234	Atxn7l3	52.8496	1.05422	0.00183455	0.00903842	FALSE	TRUE	2355
ENSMUST00000031727	Gigyf1	371.292	1.05413	9.31129e-09	3.31737e-07	FALSE	FALSE	2231
ENSMUST00000129200	Cnpy3	23.2596	1.0541	0.00567895	0.0226618	TRUE	FALSE	1374
ENSMUST00000102625	Sars	20.1377	1.05388	0.00534557	0.0216066	FALSE	FALSE	218
ENSMUST00000185036	1110065P20Rik	37.0992	1.05332	0.00216809	0.0103578	FALSE	FALSE	377
ENSMUST00000173635	Esrra	20.8934	1.0533	0.00609122	0.0239493	0	FALSE	0
ENSMUST00000200284	Crlf2	60.3669	1.05318	0.000321791	0.00212936	FALSE	TRUE	137
ENSMUST00000042779	Zbtb1	37.7371	1.05259	0.00324307	0.0143677	FALSE	FALSE	9567
ENSMUST00000028691	Arfgap2	217.923	1.05181	4.28854e-06	5.93924e-05	FALSE	FALSE	1146
ENSMUST00000103204	Per3	29.2266	1.05131	0.00170343	0.00850311	FALSE	TRUE	2224
ENSMUST00000052509	Zfp771	56.9762	1.05121	0.000133247	0.00103527	FALSE	TRUE	186
ENSMUST00000039146	Tex19,2	54.5214	1.05024	0.000689511	0.00400742	FALSE	TRUE	452
ENSMUST00000147845	Atp6v0b	47.7951	1.05006	0.000786991	0.00446305	0	FALSE	0
ENSMUST00000030940	Gnb1	69.4585	1.05004	0.00271782	0.012439	FALSE	FALSE	1808
ENSMUST00000126962	Cab39	31.3488	1.05002	0.00146111	0.00748825	0	FALSE	0
ENSMUST00000107132	Atxn7l3	52.9071	1.04939	0.00187903	0.0092309	FALSE	TRUE	2354
ENSMUST00000113438	Adamts9	22.9157	1.04895	0.00489172	0.0201548	FALSE	TRUE	1883
ENSMUST00000019382	Tecr	30.352	1.04842	0.00332212	0.0146773	FALSE	FALSE	108
ENSMUST00000081775	Nfe2l1	49.0451	1.04813	0.000122968	0.000970062	FALSE	FALSE	1762
ENSMUST00000113440	Ccdc88b	409.959	1.04773	1.26785e-06	2.13833e-05	FALSE	FALSE	441
ENSMUST00000165024	Spock2	169.342	1.0476	8.53867e-05	0.000719608	FALSE	0	2427
ENSMUST00000052499	Rps19bp1	32.6549	1.04754	0.000982229	0.00535092	FALSE	FALSE	370
ENSMUST00000151569	Cep250	25.8615	1.04747	0.00235373	0.0110649	0	TRUE	0
ENSMUST00000086430	Col5a2	22.1348	1.04729	0.013809	0.0460046	FALSE	TRUE	1763
ENSMUST00000102930	Ewsr1	484.965	1.04728	4.49627e-08	1.2416e-06	FALSE	FALSE	167
ENSMUST00000085546	Hmgb1	16.7065	1.04726	0.00878658	0.0321227	FALSE	FALSE	2035
ENSMUST00000169032	Idh1	19.5534	1.04687	0.00997578	0.0355053	FALSE	FALSE	847
ENSMUST00000113337	Ubr2	54.9865	1.04572	0.000147827	0.00112941	FALSE	FALSE	2064
ENSMUST00000092995	Myh7b	48.2905	1.04543	0.00989838	0.0352931	FALSE	FALSE	216
ENSMUST00000161504	Exoc5	44.66	1.04538	0.000500531	0.00306837	FALSE	TRUE	406
ENSMUST00000107658	Nfe2l1	42.9323	1.04326	0.000179081	0.00132272	FALSE	FALSE	1745
ENSMUST00000160902	Hyou1	243.159	1.0428	2.31568e-07	4.99809e-06	FALSE	FALSE	52
ENSMUST00000001059	Ern1	34.3599	1.0427	0.00195261	0.00950836	FALSE	FALSE	3892
ENSMUST00000084820	Golga4	3855.06	1.04163	1.09791e-06	1.89629e-05	FALSE	TRUE	647
ENSMUST00000098363	Necab2	33.4962	1.04154	0.00143584	0.00736982	FALSE	FALSE	470
ENSMUST00000146609	Ccdc9	20.7404	1.04133	0.00793624	0.0296426	0	FALSE	0
ENSMUST00000099931	Sesn1	64.3595	1.03862	9.49134e-05	0.000783898	FALSE	TRUE	1066
ENSMUST00000090190	Hic2	65.1895	1.03837	2.39019e-05	0.000250653	FALSE	FALSE	4262
ENSMUST00000197642	Chd2	27.3431	1.03793	0.00117249	0.00620264	0	FALSE	0
ENSMUST00000115267	Magi2	32.9643	1.03606	0.000679853	0.0039635	FALSE	TRUE	799
ENSMUST00000048128	Zbtb7a	35.0948	1.03528	0.00240004	0.0112355	FALSE	TRUE	3787
ENSMUST00000037968	Uvrag	73.1604	1.03505	8.04786e-05	0.00068717	FALSE	FALSE	2869
ENSMUST00000135941	Pfdn2	28.7162	1.03504	0.00142378	0.00731622	FALSE	FALSE	1228
ENSMUST00000177754	Dnmt1	105.777	1.03414	5.31925e-05	0.000485519	FALSE	TRUE	312
ENSMUST00000059662	Otulin	59.1087	1.03342	0.000951664	0.00521254	FALSE	FALSE	348
ENSMUST00000108434	Smg9	71.0181	1.03298	0.00113956	0.00606616	0	TRUE	0
ENSMUST00000130858	Pbxip1	19.7352	1.03293	0.00731512	0.027737	0	TRUE	0
ENSMUST00000166312	Luc7l3	134.185	1.0322	9.09634e-05	0.000757472	FALSE	FALSE	3640
ENSMUST00000024739	Hsp90ab1	252.682	1.0308	5.72864e-06	7.57565e-05	FALSE	FALSE	240
ENSMUST00000142940	Safb2	113.297	1.03072	1.79477e-05	0.000197164	FALSE	0	486
ENSMUST00000048957	Ptpn13	52.1971	1.0297	0.00215696	0.0103155	FALSE	FALSE	518
ENSMUST00000020719	2310033P09Rik	66.6326	1.0296	9.06816e-05	0.00075605	FALSE	FALSE	394
ENSMUST00000050867	Cactin	132.518	1.0278	4.67108e-06	6.37827e-05	FALSE	FALSE	288
ENSMUST00000161425	Tcfl5	281.203	1.02721	0.000556361	0.00335404	TRUE	0	284
ENSMUST00000075666	Upf1	1502.43	1.02714	5.3232e-10	2.7635e-08	FALSE	FALSE	958
ENSMUST00000037302	Tbc1d12	504.389	1.02678	0.000276355	0.00188631	FALSE	FALSE	1984
ENSMUST00000049357	Pnrc1	66.9741	1.02673	0.00213853	0.0102435	FALSE	TRUE	641
ENSMUST00000004202	Dnmt1	105.989	1.02652	6.36842e-05	0.000563726	FALSE	FALSE	312
ENSMUST00000023600	Robo1	35.1132	1.02547	0.015267	0.0497612	FALSE	TRUE	1733
ENSMUST00000041965	Cdc42bpb	154.101	1.02382	0.000200309	0.00144966	FALSE	TRUE	1125
ENSMUST00000077879	Vps13c	105.095	1.02346	0.000311281	0.00207331	FALSE	FALSE	249
ENSMUST00000163837	Tecr	29.7637	1.02275	0.00425427	0.017969	FALSE	FALSE	108
ENSMUST00000005053	Tmem242	95.9947	1.02183	0.000555884	0.00335339	FALSE	FALSE	499
ENSMUST00000178561	Ccdc180	755.017	1.02166	0.000677542	0.00395257	FALSE	FALSE	23
ENSMUST00000061372	Tspyl1	70.2144	1.02101	7.06462e-05	0.000615164	0	FALSE	1855
ENSMUST00000190675	Gtf2e2	41.5796	1.01929	0.000593587	0.00353622	0	FALSE	0
ENSMUST00000043531	Ripor1	33.2861	1.01894	0.00885777	0.0323141	FALSE	FALSE	317
ENSMUST00000115201	Dlg1	55.357	1.01873	0.00562681	0.0225064	FALSE	FALSE	65
ENSMUST00000035521	Rsph6a	478.962	1.01861	6.28733e-05	0.000557816	FALSE	FALSE	172
ENSMUST00000185493	Uchl5	27.889	1.018	0.00701421	0.0268011	0	TRUE	0
ENSMUST00000145482	Prpf40b	61.048	1.0172	7.16022e-05	0.000622097	FALSE	TRUE	465
ENSMUST00000134109	Tsc22d1	26.4382	1.01709	0.00831756	0.0307633	FALSE	FALSE	365
ENSMUST00000121017	Ccdc155	896.774	1.01707	1.0597e-06	1.83962e-05	FALSE	FALSE	126
ENSMUST00000136710	Rexo4	20.9919	1.017	0.00533722	0.0215857	0	TRUE	0
ENSMUST00000108566	Zfp444	27.7234	1.01684	0.00290979	0.0131454	FALSE	FALSE	441
ENSMUST00000140738	Haghl	17.1828	1.0168	0.0101765	0.0360958	FALSE	TRUE	272
ENSMUST00000025563	Fth1	136.377	1.01674	0.00618547	0.0242533	FALSE	FALSE	150
ENSMUST00000029087	Ogfr	70.0632	1.01546	9.36441e-05	0.000776484	FALSE	FALSE	311
ENSMUST00000033383	Usp11	35.5435	1.01485	0.000988696	0.00538184	FALSE	FALSE	639
ENSMUST00000079817	Stk24	20.7909	1.0147	0.00800596	0.0298621	FALSE	FALSE	985
ENSMUST00000180792	Snx29	31.9846	1.01462	0.00237557	0.011142	FALSE	FALSE	146
ENSMUST00000163377	Pym1	37.9684	1.01444	0.00152387	0.00775159	FALSE	FALSE	473
ENSMUST00000199164	Tsc22d2	129.275	1.01397	0.000361609	0.00234882	FALSE	TRUE	1452
ENSMUST00000164010	Arid3b	20.9653	1.01296	0.0053575	0.0216424	FALSE	TRUE	234
ENSMUST00000025034	Bak1	36.0602	1.01275	0.00139115	0.00718237	TRUE	TRUE	1313
ENSMUST00000030931	Pank4	27.4613	1.01144	0.00228245	0.0107888	FALSE	FALSE	163
ENSMUST00000093905	Tmem235	64.1743	1.01079	0.000796322	0.00450192	FALSE	0	1184
ENSMUST00000025444	Cxxc1	393.926	1.0107	4.83901e-08	1.32019e-06	FALSE	TRUE	286
ENSMUST00000017610	Timp2	79.0049	1.00959	0.253575	0.410892	FALSE	FALSE	2630
ENSMUST00000033900	Rab20	25.3326	1.00937	0.00426676	0.0180128	FALSE	FALSE	479
ENSMUST00000070953	Pank4	28.8116	1.00912	0.0019938	0.00967611	FALSE	FALSE	230
ENSMUST00000149978	Inafm2	176.461	1.00827	0.000248249	0.00172887	0	TRUE	2237
ENSMUST00000071949	Bloc1s4	56.6561	1.0081	0.00232307	0.0109504	0	FALSE	620
ENSMUST00000178110	Dnmt1	124.778	1.00777	4.93694e-05	0.000457675	FALSE	TRUE	312
ENSMUST00000183338	Elf2	83.6647	1.00738	8.21362e-06	0.000102689	TRUE	TRUE	346
ENSMUST00000074616	Srek1	1336.74	1.00682	4.20152e-09	1.70499e-07	FALSE	FALSE	1952
ENSMUST00000033839	Coprs	145.264	1.00668	6.63827e-06	8.59507e-05	FALSE	FALSE	238
ENSMUST00000142058	Usp5	30.2326	1.0064	0.00120459	0.00634049	0	TRUE	0
ENSMUST00000068242	Rimklb	1370.65	1.00614	0.00237401	0.0111366	FALSE	FALSE	3096
ENSMUST00000170060	Zfp839	74.9725	1.00611	0.000831564	0.00465864	FALSE	FALSE	918
ENSMUST00000028125	Zbtb43	19.7995	1.00601	0.00900344	0.0327426	FALSE	FALSE	3410
ENSMUST00000043767	Upf3a	1487.26	1.00405	0.00237322	0.0111366	FALSE	FALSE	719
ENSMUST00000117394	Taok2	700.211	1.00377	2.18392e-07	4.77682e-06	FALSE	FALSE	429
ENSMUST00000086041	Clasrp	500.519	1.00357	2.9625e-06	4.35273e-05	FALSE	FALSE	81
ENSMUST00000030361	Tmem59	37.3412	1.0035	0.00415577	0.0176206	FALSE	TRUE	473
ENSMUST00000130765	Slc45a4	26.732	1.00294	0.00680246	0.0261866	0	FALSE	0
ENSMUST00000186207	Fbxl19	41.2365	1.00219	0.000888901	0.00492619	FALSE	FALSE	997
ENSMUST00000194608	Parp1	24.7985	1.00201	0.00767105	0.028814	TRUE	FALSE	75
ENSMUST00000016143	Wasf3	62.7903	1.00173	0.000997238	0.00541968	FALSE	TRUE	3238
ENSMUST00000074840	Preb	36.9473	1.0007	0.000508885	0.00310797	FALSE	FALSE	4790
ENSMUST00000183011	Prrc2c	104.648	1.00049	2.69988e-05	0.000277995	0	TRUE	0
ENSMUST00000165884	Slc2a3	333.763	1.00035	0.000572379	0.00343012	0	FALSE	0
ENSMUST00000062967	Bicdl2	21.0226	1.0001	0.0216111	0.0653148	FALSE	FALSE	346
ENSMUST00000153306	Usp5	28.9529	1.00004	0.00158483	0.00801384	0	TRUE	0
ENSMUST00000163047	Luc7l2	194.82	0.999563	2.7283e-06	4.05894e-05	FALSE	TRUE	1565
ENSMUST00000049167	Phf12	140.165	0.999474	5.20417e-05	0.000476612	FALSE	TRUE	888
ENSMUST00000133769	Stk25	83.8937	0.999383	0.000264476	0.00182304	0	TRUE	0
ENSMUST00000026210	Cpn1	36.4175	0.998897	0.00113477	0.00604299	FALSE	TRUE	186
ENSMUST00000021458	Sptb	41.7526	0.99669	0.00100041	0.00543159	FALSE	TRUE	2737
ENSMUST00000197992	Lhfpl3	24.3097	0.994997	0.00567896	0.0226618	FALSE	FALSE	2294
ENSMUST00000105365	Cirbp	168.377	0.994261	0.000214601	0.00153435	FALSE	FALSE	657
ENSMUST00000113335	Ubr2	54.0681	0.993928	0.000345591	0.0022604	FALSE	FALSE	110
ENSMUST00000181786	Gm10251	22.207	0.993552	0.00880759	0.0321741	FALSE	TRUE	952
ENSMUST00000036805	Plekhj1	89.7953	0.992662	0.000158184	0.00119526	FALSE	TRUE	313
ENSMUST00000031492	Rab35	41.7026	0.992593	0.00258075	0.0119238	FALSE	FALSE	1975
ENSMUST00000023809	Amhr2	33.4437	0.992376	0.00161996	0.00815968	FALSE	FALSE	124
ENSMUST00000130418	Aldh1l1	67.5736	0.990547	0.00613278	0.0240883	FALSE	FALSE	1261
ENSMUST00000097776	Cnnm3	24.669	0.990384	0.0164239	0.0527436	FALSE	FALSE	3121
ENSMUST00000020500	Appl2	41.1544	0.990046	0.00193789	0.00945696	FALSE	FALSE	874
ENSMUST00000087435	Bmpr2	53.5002	0.989299	0.0170511	0.0542715	FALSE	TRUE	8529
ENSMUST00000016072	Rrbp1	497.334	0.986816	7.12882e-05	0.000619962	FALSE	FALSE	496
ENSMUST00000147747	Kat14	23.8688	0.985387	0.00494055	0.020313	FALSE	TRUE	880
ENSMUST00000163924	Pspc1	351.86	0.985337	4.841e-07	9.47175e-06	FALSE	FALSE	1305
[truncated: 16,649 more rows]

## Sheet: Table S4D
Supplementary Table S4D. NIF information for Group 1 "meiotic transcripts" (those that are downregulated normally in Smg6-cKO during Spc->RS transition) in round spermatids.
[truncated: 1,679 more rows]

[truncated: 1 more sheets: Table S4E]
