# Supplementary material for: SMG6 localizes to the chromatoid body and shapes the male germ cell transcriptome to drive spermatogenesis
Source: Nucleic Acids Res. 2022 Oct 19;50(20):11470–91. doi: 10.1093/nar/gkac900 (PMC9723633; doi:10.1093/nar/gkac900)
Supplement: gkac900_Supplemental_Files [file gkac900_supplemental_files.zip › Table-S5.xlsx]

## Sheet: Table S5A
Supplementary Table S5A. DE analysis of piRNA clusters in Smg6-cKO vs. CTRL pachytene spermatocytes from small RNA-seq data.
Cluster_id	baseMean	log2FoldChange	lfcSE	stat	pvalue	padj
pi-Hjurp	298.444	1.20127	0.125942	9.53829	1.45205e-21	1.63547e-20
pi-Zyg11a	80.7669	1.11554	0.231848	4.8115	1.49802e-06	4.08829e-06
pi-Hif1an	151.749	1.10912	0.147234	7.53306	4.95643e-14	2.58701e-13
pi-Foxo3	51.523	1.09191	0.291607	3.74447	0.000180776	0.000379275
pi-Trim71	100.505	1.07009	0.212428	5.03743	4.71818e-07	1.40235e-06
pi-Bend4	100.344	1.058	0.219958	4.81001	1.50923e-06	4.08829e-06
pi-Smcr8	257.582	1.03793	0.134639	7.70901	1.268e-14	6.95894e-14
pi-Map3k9	79.6911	1.03677	0.273344	3.79289	0.000148903	0.000318652
pi-Tet3	58.9276	1.01837	0.246112	4.13782	3.50614e-05	8.52629e-05
pi-Il17rd	38.3367	0.994305	0.253123	3.92815	8.56001e-05	0.000190817
pi-Elk4	476.974	0.949841	0.109665	8.66128	4.66504e-18	3.44248e-17
pi-Mafg	40.6839	0.933262	0.27764	3.36142	0.000775439	0.00143055
pi-Fam168b	192.583	0.931038	0.147957	6.29263	3.12141e-10	1.28458e-09
pi-Snx30	40.8885	0.93049	0.248827	3.73951	0.000184381	0.000382484
pi-Eya3	38.9093	0.929813	0.24825	3.74547	0.000180057	0.000379275
pi-Acvr2b	62.5106	0.919777	0.234902	3.91558	9.01872e-05	0.00019897
17-qC-59	665.17	0.906482	0.120519	7.52151	5.41482e-14	2.75898e-13
pi-Rcan3	51.5036	0.902389	0.329971	2.73475	0.00624269	0.0095424
pi-Exog	24.6989	0.891592	0.288399	3.09153	0.00199131	0.00332922
pi-Rplp1	26.3113	0.891487	0.383292	2.32587	0.0200257	0.0285701
pi-Uhrf1bp1	25.3207	0.873012	0.409954	2.12954	0.0332097	0.0461607
pi-D730040F13Rik	246.024	0.869312	0.153142	5.67649	1.37485e-08	4.90364e-08
pi-Gabpb2	368.594	0.862998	0.0948895	9.09477	9.47879e-20	7.80177e-19
pi-Abl2	581.088	0.859867	0.104946	8.19339	2.53971e-16	1.64696e-15
pi-Nsd1	68.3978	0.856712	0.207394	4.13084	3.61444e-05	8.69089e-05
2-qE5-4	28.7219	0.833453	0.290997	2.86412	0.00418163	0.00662866
pi-Ppp1r12b	76.8921	0.825923	0.221615	3.72683	0.000193901	0.000395189
pi-Fbxl18	88.3837	0.814675	0.205716	3.96019	7.4889e-05	0.000170492
pi-Ppm1f	43.9071	0.814057	0.257115	3.16612	0.00154486	0.00262382
pi-Hinfp	147.397	0.808901	0.152244	5.3132	1.07719e-07	3.49271e-07
pi-Crkl	318.322	0.799715	0.119275	6.70479	2.01694e-11	8.9922e-11
pi-Mllt6	39.7062	0.790242	0.289947	2.72547	0.00642104	0.0097454
pi-Ing5	114.137	0.760815	0.159767	4.76203	1.91654e-06	5.0017e-06
pi-Ndst1	61.4135	0.75777	0.232117	3.26461	0.00109616	0.00190715
pi-Tef	171.307	0.727724	0.146799	4.95727	7.14915e-07	2.06746e-06
pi-Ppp1r15b	110.8	0.725353	0.148777	4.87544	1.08568e-06	3.01736e-06
pi-Luzp1	60.7075	0.722097	0.21108	3.42096	0.000624015	0.0011714
pi-Zfp866	132.312	0.714398	0.175258	4.07626	4.57659e-05	0.000107625
pi-Rnf169	459.702	0.708812	0.116439	6.08739	1.14764e-09	4.46536e-09
pi-Exoc8	1049.92	0.688522	0.0574829	11.9779	4.64158e-33	9.02999e-32
pi-Gtf3c4	624.231	0.682823	0.0782835	8.72244	2.72271e-18	2.08093e-17
pi-Nr2c2	4411.76	0.677935	0.100692	6.73279	1.66445e-11	7.57854e-11
pi-Klf13	36.297	0.673184	0.280879	2.3967	0.0165434	0.0237603
pi-Tktl2	661.118	0.672843	0.121564	5.53489	3.11416e-08	1.05783e-07
pi-Shank3	26.3569	0.670167	0.336524	1.99144	0.0464325	0.0624941
pi-Igf2bp1	41.0242	0.652111	0.259883	2.50925	0.0120989	0.0176133
pi-Mrs2	1002.4	0.644419	0.0872392	7.3868	1.50408e-13	7.31531e-13
pi-Rad54l2	58.4443	0.642564	0.211451	3.03884	0.00237495	0.00390953
pi-Wipf2	88.6613	0.619627	0.181858	3.40721	0.000656314	0.00122131
pi-Ankrd11	46.032	0.616946	0.228261	2.70282	0.00687549	0.0102892
pi-Lpp	53.6746	0.607385	0.219293	2.76974	0.00561003	0.00863702
pi-Atxn1l	290.979	0.603629	0.107068	5.63779	1.72243e-08	5.94516e-08
4-qB3-3994	40064	0.568015	0.0482007	11.7844	4.6983e-32	8.37863e-31
pi-Socs7	314.549	0.565098	0.118369	4.77404	1.80571e-06	4.77063e-06
pi-Uhmk1	465.732	0.565015	0.0791516	7.1384	9.44253e-13	4.49045e-12
pi-Ssh1	21.9962	0.56295	0.330694	1.70233	0.0886942	0.115034
pi-Fbxo41	29.3295	0.554866	0.270083	2.05443	0.0399341	0.054088
pi-Ctdsp2	97.7354	0.55376	0.172296	3.21401	0.00130896	0.00225902
pi-Kcng3	44.6369	0.520226	0.249443	2.08555	0.0370196	0.0511109
pi-Zyg11b	340.233	0.513946	0.0997971	5.14991	2.60607e-07	8.20147e-07
7-qD2-40	275.615	0.496375	0.142765	3.47686	0.000507315	0.000986959
pi-Mlc1	2443.41	0.450913	0.0558151	8.07868	6.54707e-16	4.00306e-15
pi-Tfcp2l1	243.107	0.448716	0.115704	3.87815	0.000105255	0.000229842
pi-Strbp	2077.58	0.402106	0.0852246	4.71819	2.37952e-06	6.13515e-06
pi-Cbfa2t2	368.062	0.397771	0.116048	3.42764	0.000608859	0.00115306
pi-Mcart1	150.392	0.389937	0.222323	1.75392	0.0794446	0.104302
pi-Zfp280b	660.742	0.385285	0.1103	3.49306	0.000477518	0.000937511
pi-Phf20	47.8662	0.382852	0.426611	0.897426	0.369492	0.429735
9-qF4-150	2015.09	0.378474	0.0862397	4.38863	1.14069e-05	2.83847e-05
pi-Hic2	401.759	0.37784	0.0936275	4.03557	5.44709e-05	0.000126704
pi-Cbx5	1048.98	0.357205	0.061429	5.81493	6.06588e-09	2.27737e-08
6-qC3-100	6514.32	0.354249	0.123503	2.86835	0.00412619	0.00658959
pi-Hmbox1	442.295	0.353808	0.12703	2.78524	0.00534888	0.00835518
pi-Bcl2l13	505.625	0.341065	0.0994595	3.42918	0.000605408	0.00115306
pi-Cramp1l	302.682	0.333875	0.0913852	3.65349	0.000258702	0.000522285
pi-D10Wsu102e	375.948	0.303268	0.118051	2.56895	0.0102007	0.0150548
pi-Rab11fip4	246.101	0.287256	0.132527	2.16753	0.0301943	0.042792
5-qG2-950	7694.09	0.266564	0.0858212	3.10603	0.00189615	0.00319509
pi-Mlec	728.692	0.259913	0.0889486	2.92205	0.00347732	0.00559508
pi-Tacc1	1033.99	0.258161	0.0780313	3.30844	0.000938185	0.00165927
pi-Ccrn4l	31.7674	0.255684	0.364875	0.700745	0.483462	0.54168
pi-Ccdc117	1857.32	0.231306	0.0810878	2.85254	0.00433719	0.00682469
6-qF3-3040	35725	0.22797	0.06789	3.35793	0.000785294	0.00143635
4-qD2.2-349	4063.27	0.192423	0.1085	1.77349	0.0761476	0.10059
pi-Dcaf7	490.214	0.188161	0.10995	1.71132	0.0870216	0.113553
10-qB4-6488	62600.3	0.182089	0.0555592	3.27739	0.00104771	0.00183778
pi-Fth1	155.168	0.170792	0.154793	1.10336	0.269872	0.328139
pi-Klhl11	1846.55	0.152758	0.0717364	2.12943	0.0332185	0.0461607
pi-Zbtb49	58.87	0.149579	0.200586	0.745707	0.455844	0.516141
pi-Wdfy3	5284.18	0.139213	0.0770759	1.80618	0.0708904	0.0942271
pi-March08	140.493	0.130067	0.159827	0.813799	0.41576	0.478348
6-qC3-2394	22584.2	0.12164	0.110642	1.0994	0.271593	0.328367
pi-Cmtm4	115.175	0.120247	0.161114	0.746348	0.455457	0.516141
pi-Dnmt3a	38.3399	0.11482	0.234976	0.488647	0.625092	0.682498
5-qG3-23659	265179	0.113481	0.0527625	2.15078	0.0314936	0.0443397
14-qC1-1010	28923.5	0.112966	0.0547823	2.06208	0.0391997	0.0534314
8-qA2-343	6490.47	0.10077	0.0552248	1.82472	0.0680431	0.0910076
pi-Zbtb37	735.502	0.0967045	0.0921623	1.04928	0.294047	0.353518
10-qA3-143	1388.98	0.0946462	0.128304	0.737673	0.460713	0.518909
10-qB5.1-221	1964.9	0.0863888	0.0756871	1.14139	0.253706	0.310246
pi-Gan	3806.66	0.0814724	0.0639143	1.27471	0.202411	0.250381
7-qD1-654	7976.08	0.0745536	0.0490192	1.52091	0.128283	0.164387
pi-Pou6f1	1409.65	0.070201	0.0713702	0.983617	0.325304	0.384613
11-qB1.3-590	3404.18	0.0637378	0.135151	0.471605	0.637209	0.685239
pi-Rc3h1	1009.94	0.0562795	0.118771	0.473847	0.635609	0.685239
2-qF1-2536	20346.1	0.0556592	0.0624963	0.8906	0.373144	0.431637
17-qA3.3-26735	269954	0.0504785	0.171242	0.294778	0.768163	0.797995
15-qE1-1119	11439.5	0.0431016	0.110376	0.390499	0.696168	0.733891
8-qA4-155	2169	0.0343753	0.222791	0.154294	0.877378	0.898368
6-qF3-1063	10454.1	0.0299259	0.068774	0.435134	0.663465	0.709907
11-qE1-252	3295.3	0.0273876	0.0656772	0.417003	0.676676	0.719991
14-qC1-1261	33842.3	0.0217668	0.052706	0.412984	0.679618	0.719991
pi-Fam53b	1022.11	0.000972065	0.0842529	0.0115375	0.990795	0.990795
4-qD2.2-2182	21576.8	-0.00444418	0.0778447	-0.0570904	0.954473	0.958954
8-qA4-332	4765.05	-0.00866651	0.111586	-0.0776665	0.938093	0.946943
9-qA1-178	2640.21	-0.0100677	0.0553312	-0.181954	0.855619	0.8803
7-qF3-246	1924.45	-0.025595	0.0814658	-0.314181	0.753384	0.786459
pi-Zfp346	246.065	-0.0263685	0.122688	-0.214924	0.829827	0.857889
6-qC3-6258	63799.2	-0.0268185	0.0462807	-0.579475	0.562268	0.617054
pi-Ipmk	1186.22	-0.0303306	0.0935316	-0.324282	0.745725	0.78228
8-qC5-2209	22781.3	-0.0331377	0.0490673	-0.675352	0.499452	0.556681
pi-Hist1h1a	18.5879	-0.0443829	0.351398	-0.126304	0.899491	0.91228
pi-Ddx19b	3558.66	-0.046769	0.076303	-0.612938	0.539917	0.595579
pi-Ip6k1	492.79	-0.0472681	0.0994092	-0.47549	0.634438	0.685239
13-qA5-208	3730.3	-0.0483005	0.0758796	-0.636542	0.524423	0.581485
1-qE2.3-2	17.9155	-0.0537804	0.390717	-0.137645	0.890521	0.907483
17-qA3.3-352	4771.61	-0.0591497	0.0606006	-0.976058	0.329036	0.386888
19-qC2-1361	14055	-0.0686172	0.0871319	-0.787509	0.430984	0.493211
pi-Slc43a2	612.415	-0.0739746	0.0783028	-0.944724	0.3448	0.403208
pi-Zfp652	2917.44	-0.0743556	0.0577126	-1.28838	0.197614	0.245869
7-qF3-3125	30811.7	-0.0757824	0.0549107	-1.3801	0.167555	0.213433
3-qA3-2052	17048.7	-0.0761488	0.0575855	-1.32236	0.186048	0.234202
8-qE1-3748	29608.4	-0.0763028	0.0626932	-1.21708	0.223572	0.274968
10-qC2-545	10596.2	-0.0796725	0.0771108	-1.03322	0.3015	0.360453
15-qE1-8387	80590	-0.0845667	0.0643518	-1.31413	0.188802	0.236278
13-qA5-156	3453.93	-0.0996293	0.0620145	-1.60655	0.108154	0.139427
pi-Cbl	16533.4	-0.102011	0.0400956	-2.54419	0.010953	0.0160544
pi-Cdc42ep3	2034.3	-0.1108	0.0818686	-1.35338	0.175933	0.22278
pi-Arhgap20	6576.03	-0.138072	0.137369	-1.00511	0.314842	0.374312
pi-Zfp382	10692.5	-0.143669	0.0478052	-3.00531	0.0026531	0.00433407
12-qE-7089	74737.8	-0.152864	0.0435511	-3.51	0.000448112	0.000887927
pi-Eif2c2	9755.45	-0.156187	0.047043	-3.32009	0.00089989	0.0016048
2-qG3-1029	35116.1	-0.179012	0.0645612	-2.77274	0.00555864	0.00861992
13-qA3.1-213	3904.79	-0.187842	0.0771944	-2.43337	0.0149591	0.0216301
13-qA5-464	12742	-0.191587	0.0467444	-4.09861	4.15633e-05	9.88283e-05
1-qC1.3-637	6554	-0.19962	0.0756062	-2.64027	0.00828411	0.0123111
10-qC1-12816	95493.3	-0.206218	0.064976	-3.17375	0.00150481	0.00257624
pi-Asb1	10320.4	-0.225152	0.0760837	-2.95926	0.00308376	0.00499942
13-qA5-967	8631.31	-0.22656	0.06766	-3.3485	0.000812503	0.00147352
pi-BC026590	2600.02	-0.237283	0.0590152	-4.02071	5.80221e-05	0.000133513
14-qA3-3095	34079.1	-0.239112	0.0639769	-3.73747	0.00018588	0.000382484
18-qE1-1295	11084.2	-0.243738	0.0802058	-3.03891	0.00237437	0.00390953
4-qD3-2082	26413.9	-0.247303	0.0463108	-5.34008	9.29074e-08	3.0588e-07
11-qE1-3997	23070.7	-0.254682	0.0669706	-3.80289	0.000143016	0.000309146
1-qE3-706	5369.1	-0.268035	0.0778822	-3.44154	0.000578412	0.00111514
pi-Gm5878	33199.6	-0.274902	0.0572119	-4.80499	1.54762e-06	4.13989e-06
13-qA5-703	13324.5	-0.276607	0.0600864	-4.60349	4.15479e-06	1.05848e-05
4-qB3-277	37795.1	-0.285454	0.0448674	-6.36217	1.98929e-10	8.34721e-10
15-qE1-3710	36295	-0.285986	0.0558779	-5.11805	3.08706e-07	9.57436e-07
8-qC5-8200	75790.4	-0.287636	0.0587473	-4.89616	9.77291e-07	2.75184e-06
pi-Tmem194	14890.2	-0.289744	0.0504725	-5.74062	9.43288e-09	3.48041e-08
1-qD-4525	36312.8	-0.292456	0.0558317	-5.23818	1.62169e-07	5.17973e-07
4-qB3-639	51139.9	-0.29353	0.0414977	-7.0734	1.51179e-12	7.03309e-12
9-qC-10667	104814	-0.29866	0.0402518	-7.4198	1.17299e-13	5.83767e-13
6-qF3-8009	87018.5	-0.301126	0.0390617	-7.70899	1.26822e-14	6.95894e-14
11-qE1-9443	72827.8	-0.301771	0.0688528	-4.38285	1.17138e-05	2.88133e-05
14-qA3-19970	157775	-0.310834	0.0627793	-4.95122	7.37485e-07	2.10429e-06
13-qB1-1517	13442.8	-0.31821	0.089973	-3.53673	0.000405111	0.000810222
pi-Eif4ebp2	3477.88	-0.326152	0.0504861	-6.46023	1.04543e-10	4.47443e-10
10-qA3-2592	21058	-0.344795	0.0876674	-3.93299	8.38957e-05	0.000188986
17-qE1.1-7037	78231.2	-0.351395	0.0456749	-7.6934	1.43272e-14	7.66506e-14
17-qA3.3-27363	295908	-0.358076	0.107327	-3.33632	0.000848961	0.0015267
pi-Tbl2	10834	-0.393739	0.0774513	-5.0837	3.70156e-07	1.13162e-06
5-qF-4633	75892.7	-0.399176	0.0424685	-9.39935	5.49014e-21	5.59472e-20
7-qB5-6255	27497.4	-0.404273	0.0732147	-5.52174	3.35661e-08	1.12237e-07
pi-1700006A11Rik	18464.3	-0.405401	0.0657969	-6.1614	7.21038e-10	2.85745e-09
13-qA3.1-355	2579.99	-0.407123	0.0805103	-5.05679	4.26376e-07	1.28513e-06
17-qC-935	15036.4	-0.412041	0.0662099	-6.22325	4.86964e-10	1.96623e-09
5-qG2-2301	17193.9	-0.414632	0.0517232	-8.01637	1.08917e-15	6.47449e-15
6-qD1-2831	21598.7	-0.420725	0.0736263	-5.71433	1.10138e-08	3.99484e-08
9-qC-31469	324549	-0.429514	0.0441545	-9.72752	2.30125e-22	2.73593e-21
15-qD1-17920	183525	-0.433873	0.040191	-10.7953	3.62372e-27	5.4785e-26
5-qF-14224	133882	-0.475707	0.0380878	-12.4897	8.49217e-36	2.59618e-34
pi-Zdhhc23	332.154	-0.479859	0.108404	-4.4266	9.57321e-06	2.4102e-05
9-qA5.3-24188	204818	-0.484694	0.0527885	-9.1818	4.23931e-20	3.78005e-19
12-qE-23911	218518	-0.489791	0.0613891	-7.97847	1.48155e-15	8.56894e-15
7-qD1-19431	135726	-0.501427	0.0476044	-10.5332	6.07316e-26	8.12286e-25
15-qD3-14639	121141	-0.506265	0.0545444	-9.28171	1.66777e-20	1.55175e-19
5-qF-14508	138699	-0.523213	0.0484907	-10.7899	3.84007e-27	5.4785e-26
10-qC1-2617	39228.8	-0.536188	0.0593101	-9.04042	1.56078e-19	1.23706e-18
9-qA5.3-1495	13059.6	-0.538938	0.0667037	-8.07959	6.49851e-16	4.00306e-15
18-qE1-36451	339805	-0.55035	0.0604129	-9.10981	8.25292e-20	7.0645e-19
15-qD1-4001	38159	-0.555393	0.0642578	-8.6432	5.46621e-18	3.77345e-17
7-qD1-9417	79149.9	-0.56401	0.059981	-9.40315	5.29557e-21	5.59472e-20
7-qD1-16444	108475	-0.566483	0.046495	-12.1837	3.79483e-34	9.24874e-33
2-qE1-35981	290698	-0.579437	0.0444961	-13.0222	9.1494e-39	3.91594e-37
6-qF3-28913	222105	-0.608155	0.0499236	-12.1817	3.88966e-34	9.24874e-33
pi-Kctd7	2386.81	-0.6173	0.0738973	-8.35348	6.62824e-17	4.43264e-16
7-qD2-24830	205960	-0.629922	0.0627343	-10.0411	1.00534e-23	1.26554e-22
pi-Igsf9b	108.05	-0.637114	0.235096	-2.71002	0.00672787	0.0101392
pi-Lsmd1	25.2129	-0.666097	0.322197	-2.06736	0.0387005	0.0530892
pi-Mgll	802.064	-0.67335	0.119038	-5.65658	1.54423e-08	5.41746e-08
10-qC1-1527	35510.9	-0.675164	0.0484825	-13.9259	4.40669e-44	2.35758e-42
7-qD2-11976	87445.7	-0.713297	0.0489963	-14.5582	5.18129e-48	3.69599e-46
pi-1700016M24Rik	1194.7	-0.735644	0.147312	-4.99377	5.92111e-07	1.73578e-06
14-qA3-284	3025.54	-0.780724	0.0675191	-11.563	6.34495e-31	1.04448e-29
4-qC5-17839	150595	-0.786225	0.0612135	-12.844	9.29601e-38	3.31558e-36
1-qD-2017	13355.3	-0.79048	0.0848261	-9.31883	1.17628e-20	1.1442e-19
10-qB5.1-5404	51947.7	-0.918403	0.0544589	-16.8641	8.25894e-64	8.83706e-62
14-qA3-2286	19142.3	-1.02069	0.084236	-12.117	8.57956e-34	1.83602e-32
pi-Zmat3	730.688	-1.09497	0.168532	-6.49709	8.18878e-11	3.57633e-10
3-qA2-617	3289.19	-1.20161	0.198301	-6.05953	1.36518e-09	5.21692e-09
10-qC1-117	907.06	-1.30646	0.151123	-8.645	5.38076e-18	3.77345e-17
10-qC1-875	16840	-1.50579	0.0614894	-24.4886	1.95614e-132	4.18614e-130

## Sheet: Table S5B
Supplementary Table S5B. DE analysis of piRNA clusters in Smg6-cKO vs. CTRL round spermatids from small RNA-seq data.
Cluster_id	baseMean	log2FoldChange	lfcSE	stat	pvalue	padj
pi-Trim71	134.923	2.30378	0.323268	7.12654	1.02924e-12	7.8663e-12
pi-Ssh1	30.4315	2.20139	0.496244	4.43611	9.16e-06	2.39054e-05
pi-Fbxo41	38.0349	1.94403	0.49075	3.96136	7.45249e-05	0.000161094
pi-Igf2bp1	51.1551	1.88875	0.447484	4.22082	2.43413e-05	6.05702e-05
pi-Klf13	47.5231	1.83325	0.435449	4.21002	2.55345e-05	6.28091e-05
pi-Acvr2b	90.5667	1.82747	0.369645	4.94386	7.65918e-07	2.56104e-06
pi-Snx30	56.546	1.7754	0.413845	4.29	1.78672e-05	4.49834e-05
pi-Foxo3	66.492	1.74792	0.420769	4.1541	3.26569e-05	7.76509e-05
pi-Mllt6	51.92	1.73453	0.535296	3.24031	0.00119399	0.0019962
pi-Nsd1	75.9972	1.72221	0.303277	5.67868	1.35735e-08	5.28134e-08
pi-Bend4	158.775	1.69753	0.311452	5.45038	5.0261e-08	1.88699e-07
pi-Hif1an	173.441	1.61578	0.23064	7.0056	2.45926e-12	1.69769e-11
pi-Luzp1	102.255	1.61044	0.296303	5.43509	5.47674e-08	2.02073e-07
pi-Tet3	92.1658	1.60907	0.352965	4.55872	5.14653e-06	1.44916e-05
pi-Rcan3	71.8853	1.56955	0.374879	4.18682	2.82887e-05	6.8793e-05
pi-Rplp1	43.0429	1.56445	0.662077	2.36295	0.0181301	0.024249
pi-Dnmt3a	50.4716	1.54871	0.380054	4.07498	4.60184e-05	0.000107043
pi-Mafg	56.3005	1.52773	0.417505	3.6592	0.000253007	0.000484459
pi-Il17rd	47.5159	1.51873	0.401704	3.78071	0.00015638	0.000309864
pi-Ctdsp2	102.935	1.51012	0.294179	5.13334	2.84646e-07	9.66893e-07
pi-Uhrf1bp1	44.6973	1.48711	0.433651	3.42928	0.000605182	0.00107924
pi-Map3k9	122.726	1.47559	0.37196	3.96706	7.27635e-05	0.000158988
pi-Hinfp	177.326	1.45667	0.208555	6.98458	2.85717e-12	1.85283e-11
pi-Shank3	27.1539	1.45558	0.581893	2.50147	0.012368	0.0171867
pi-Fam168b	214.848	1.42867	0.204522	6.98542	2.83997e-12	1.85283e-11
pi-D730040F13Rik	336.03	1.38473	0.215421	6.428	1.29295e-10	6.74855e-10
pi-D10Wsu102e	473.53	1.36017	0.193095	7.04404	1.86745e-12	1.33211e-11
2-qE5-4	36.4824	1.35864	0.466845	2.91026	0.00361134	0.00540438
pi-Ndst1	88.5322	1.34531	0.36967	3.63922	0.000273469	0.000513355
pi-Elk4	599.225	1.34268	0.140531	9.55433	1.24391e-21	1.77464e-20
pi-Ankrd11	57.3712	1.32121	0.356223	3.70894	0.000208129	0.000408621
pi-Ppm1f	66.7135	1.30947	0.416173	3.14645	0.00165263	0.00263928
pi-Tef	189.427	1.30881	0.203962	6.41692	1.39054e-10	7.08516e-10
pi-Smcr8	258.547	1.30077	0.207373	6.2726	3.55074e-10	1.68858e-09
pi-Hjurp	359.318	1.27282	0.165087	7.70998	1.25833e-14	1.07713e-13
7-qD2-40	349.513	1.25774	0.203214	6.18925	6.0453e-10	2.75254e-09
pi-Fbxl18	96.0766	1.25642	0.321258	3.91093	9.19418e-05	0.000189188
pi-Ppp1r12b	82.8241	1.25519	0.276331	4.54234	5.56342e-06	1.52166e-05
pi-Zyg11a	121.317	1.2533	0.39556	3.16842	0.00153271	0.00248485
pi-Ppp1r15b	125.914	1.24747	0.236606	5.27235	1.3469e-07	4.80394e-07
pi-Socs7	297.424	1.24147	0.158495	7.83286	4.76895e-15	4.25232e-14
pi-March08	160.634	1.15515	0.214148	5.39413	6.88547e-08	2.49744e-07
pi-Lpp	74.2833	1.14456	0.333113	3.43596	0.000590462	0.00106184
1-qE2.3-2	25.3333	1.11205	0.87169	1.27574	0.202049	0.226379
pi-Kcng3	71.6964	1.10389	0.396764	2.78222	0.00539877	0.00780633
pi-Tfcp2l1	253.739	1.10278	0.229199	4.81143	1.49852e-06	4.85883e-06
pi-Cmtm4	151.608	1.087	0.232829	4.66867	3.0315e-06	8.88687e-06
pi-Exog	27.811	1.08518	0.481274	2.25481	0.0241455	0.0317002
pi-Eya3	53.5234	1.07147	0.379668	2.82212	0.00477079	0.00694523
pi-Abl2	706.323	1.02598	0.108224	9.48013	2.53977e-21	3.39694e-20
pi-Gabpb2	464.909	0.986173	0.131761	7.48458	7.17768e-14	5.68897e-13
pi-Fth1	155.174	0.943721	0.313741	3.00796	0.00263004	0.00407847
17-qC-59	683.301	0.937453	0.118998	7.87791	3.32897e-15	3.09739e-14
pi-Wipf2	127.939	0.932303	0.261551	3.56452	0.000364523	0.000672482
pi-Hist1h1a	19.2027	0.883585	0.698199	1.26552	0.205685	0.229253
pi-Tktl2	693.276	0.875877	0.183821	4.76484	1.89004e-06	5.77813e-06
pi-Gtf3c4	680.924	0.86117	0.134637	6.39625	1.59244e-10	7.92514e-10
pi-Rnf169	466.402	0.855082	0.13767	6.21112	5.2608e-10	2.44742e-09
pi-Zfp346	224.242	0.821967	0.171717	4.78675	1.69505e-06	5.25712e-06
pi-Zfp280b	667.817	0.798766	0.17366	4.5996	4.23295e-06	1.2078e-05
pi-Ing5	117.705	0.754369	0.254389	2.96542	0.00302272	0.00465368
pi-Zbtb49	68.9352	0.741777	0.340465	2.17872	0.0293525	0.0373895
pi-Mrs2	1100.71	0.740847	0.109228	6.7826	1.18029e-11	7.01617e-11
pi-Cbfa2t2	355.439	0.718961	0.154432	4.65551	3.23179e-06	9.346e-06
pi-Uhmk1	587.386	0.659373	0.113754	5.79651	6.77111e-09	2.734e-08
pi-Cramp1l	360.606	0.645143	0.142823	4.5171	6.26937e-06	1.65635e-05
pi-Phf20	79.2661	0.590337	0.287516	2.05323	0.0400499	0.0498866
pi-Rad54l2	88.9876	0.583414	0.295854	1.97197	0.0486134	0.0587755
pi-Nr2c2	5096.29	0.580127	0.158563	3.65865	0.000253549	0.000484459
pi-Mlec	740.056	0.566976	0.141076	4.01895	5.84578e-05	0.000131684
pi-Zyg11b	447.995	0.566796	0.15598	3.63378	0.000279294	0.00051973
pi-Exoc8	1236.39	0.562841	0.128875	4.36733	1.25772e-05	3.20419e-05
pi-Zfp866	160.842	0.561046	0.196422	2.85634	0.00428561	0.00632497
pi-Bcl2l13	489.23	0.539421	0.136343	3.95636	7.61019e-05	0.000162858
pi-Crkl	405.557	0.520335	0.127887	4.06872	4.72725e-05	0.000108778
pi-Atxn1l	372.094	0.515443	0.170022	3.03162	0.00243245	0.0037996
4-qB3-3994	49066.8	0.495061	0.0457871	10.8122	3.01282e-27	6.44744e-26
pi-Rab11fip4	335.084	0.484942	0.244431	1.98396	0.04726	0.0574639
pi-Lsmd1	25.5004	0.460352	0.487262	0.944773	0.344775	0.376438
17-qA3.3-26735	210278	0.431279	0.0950445	4.53765	5.68845e-06	1.52166e-05
9-qF4-150	2219.85	0.39651	0.124616	3.18185	0.00146339	0.00239057
pi-Cbx5	1259.41	0.390276	0.0814905	4.78923	1.67426e-06	5.25712e-06
pi-Hic2	445.516	0.332469	0.138764	2.39593	0.0165785	0.0227423
pi-Strbp	2331.43	0.32025	0.09481	3.37781	0.000730661	0.00129224
pi-Hmbox1	474.05	0.319525	0.137433	2.32494	0.020075	0.0266836
pi-Ip6k1	499.05	0.27862	0.13573	2.05276	0.0400958	0.0498866
pi-Fam53b	1166.93	0.266859	0.0973677	2.74073	0.00613025	0.00874582
pi-Mlc1	3066.03	0.260573	0.0879883	2.96145	0.00306191	0.00468034
5-qG3-23659	285640	0.243016	0.0641077	3.79075	0.000150194	0.000300389
10-qB5.1-221	1952.11	0.226093	0.106407	2.12479	0.0336045	0.0423022
15-qE1-1119	12687.7	0.216991	0.0889535	2.43937	0.0147127	0.0203131
pi-Ddx19b	3561.05	0.205518	0.0939138	2.18837	0.0286427	0.0367039
10-qB4-6488	67949	0.20128	0.0546579	3.68254	0.000230921	0.000449247
pi-Mcart1	157.75	0.179224	0.265896	0.674038	0.500287	0.530007
6-qF3-3040	38785.8	0.142044	0.0595384	2.38575	0.0170441	0.0232321
10-qA3-143	1923.12	0.137163	0.0915829	1.49769	0.134214	0.154418
pi-Pou6f1	1530.74	0.129848	0.115371	1.12549	0.260382	0.288714
pi-Ccdc117	2268.06	0.122906	0.084287	1.45819	0.144789	0.165695
13-qA5-967	8539.83	0.104509	0.0636731	1.64133	0.100729	0.117793
pi-Zbtb37	867.308	0.0998995	0.106966	0.933934	0.350338	0.38057
8-qA2-343	7126.45	0.0755492	0.0724368	1.04297	0.296964	0.327579
9-qA1-178	3062.26	0.0620517	0.0750814	0.826459	0.408543	0.439338
pi-Tacc1	1233.76	0.0527077	0.0934157	0.564227	0.572599	0.589117
6-qC3-100	9192.04	0.0488956	0.0860191	0.568427	0.569745	0.589117
15-qE1-8387	79139.6	0.042707	0.0480509	0.888786	0.374118	0.40435
7-qD1-654	10209.7	0.0336524	0.058845	0.571883	0.567402	0.589117
pi-1700016M24Rik	876.08	0.0162642	0.131841	0.123363	0.90182	0.918997
6-qC3-6258	75058.8	0.00919423	0.0800366	0.114875	0.908544	0.921462
pi-Ipmk	1656.37	0.00345265	0.124486	0.0277352	0.977873	0.987099
18-qE1-1295	10742.1	-0.000822283	0.105334	-0.00780642	0.993771	0.994633
pi-Ccrn4l	46.7146	-0.00248886	0.370014	-0.0067264	0.994633	0.994633
10-qC1-12816	91344.2	-0.0274789	0.044336	-0.619787	0.535398	0.56441
14-qC1-1010	34368.1	-0.029942	0.0518221	-0.577786	0.563409	0.589117
13-qA5-208	4162.3	-0.0601115	0.11912	-0.50463	0.613819	0.628504
8-qC5-2209	27677.7	-0.0618611	0.08806	-0.702488	0.482375	0.513573
5-qG2-950	10515.5	-0.062661	0.0816931	-0.76703	0.443064	0.474078
pi-Dcaf7	587.391	-0.062832	0.110975	-0.566181	0.571271	0.589117
pi-Wdfy3	7054.04	-0.072346	0.05463	-1.32429	0.185407	0.209931
2-qF1-2536	24073.5	-0.0775319	0.0495145	-1.56584	0.117386	0.136525
3-qA3-2052	20753.5	-0.0895181	0.0686231	-1.30449	0.192066	0.216327
12-qE-7089	86679.4	-0.108092	0.0808837	-1.33638	0.181425	0.206515
4-qB3-277	40084.3	-0.133615	0.0494359	-2.70279	0.00687607	0.00974489
14-qA3-19970	161289	-0.134185	0.0858622	-1.5628	0.118101	0.136614
6-qC3-2394	29247.9	-0.141466	0.0632262	-2.23746	0.025256	0.0329561
4-qD3-2082	28631.1	-0.142207	0.053367	-2.6647	0.00770566	0.0108488
17-qC-935	14389.8	-0.143192	0.0713479	-2.00696	0.0447539	0.0553603
6-qF3-1063	12480.1	-0.145751	0.0510958	-2.85251	0.00433751	0.00635773
pi-Klhl11	2828.16	-0.148724	0.0834057	-1.78314	0.0745638	0.0884319
pi-Zdhhc23	352.618	-0.154504	0.162004	-0.953708	0.340231	0.373382
10-qC2-545	14358.8	-0.162891	0.0491506	-3.31412	0.00091932	0.00159514
15-qE1-3710	38770.1	-0.166657	0.0664544	-2.50784	0.0121472	0.0169902
pi-Gan	4644.81	-0.167423	0.0750836	-2.22983	0.025759	0.0334086
17-qA3.3-27363	260498	-0.170448	0.0586241	-2.90747	0.00364364	0.00541485
13-qA3.1-213	4854.76	-0.171975	0.0746598	-2.30345	0.0212537	0.0280758
pi-Zfp382	12736.2	-0.172494	0.0547195	-3.15234	0.00161969	0.00260612
pi-Cbl	20857.4	-0.174213	0.0815648	-2.13588	0.0326892	0.0413935
11-qE1-9443	73826.5	-0.177747	0.0895833	-1.98415	0.0472388	0.0574639
4-qB3-639	54733.7	-0.180431	0.0461278	-3.91156	9.17036e-05	0.000189188
14-qA3-3095	39302.8	-0.193788	0.0488511	-3.96692	7.28078e-05	0.000158988
pi-Mgll	792.538	-0.19734	0.110865	-1.78	0.0750761	0.0884319
pi-Eif2c2	11430.2	-0.210325	0.0634921	-3.31261	0.000924286	0.00159514
pi-Eif4ebp2	3821.86	-0.210672	0.0680609	-3.09535	0.00196578	0.00311613
14-qC1-1261	41650.8	-0.211536	0.0628312	-3.36674	0.000760619	0.0013342
13-qB1-1517	12772	-0.211554	0.0644605	-3.28193	0.00103101	0.00173728
11-qE1-3997	25697	-0.213958	0.111182	-1.92439	0.0543054	0.0652885
pi-Cdc42ep3	2734.37	-0.214045	0.0900614	-2.37666	0.0174702	0.0235134
4-qD2.2-2182	30208.9	-0.218445	0.0481331	-4.53836	5.66938e-06	1.52166e-05
7-qF3-3125	37620	-0.228142	0.0582288	-3.91803	8.92763e-05	0.000187305
11-qB1.3-590	4446.95	-0.2325	0.124911	-1.86133	0.0626981	0.0749575
pi-Rc3h1	1671.52	-0.239548	0.107794	-2.22226	0.0262654	0.0338602
17-qE1.1-7037	86851.5	-0.241506	0.0731257	-3.30261	0.000957899	0.00162691
15-qD3-14639	120391	-0.244348	0.082833	-2.94989	0.00317888	0.00482468
19-qC2-1361	19325.2	-0.247046	0.0769658	-3.20982	0.0013282	0.00220338
2-qG3-1029	45237.7	-0.254775	0.107166	-2.37738	0.0174359	0.0235134
13-qA5-156	4538.9	-0.25773	0.0567555	-4.54106	5.59727e-06	1.52166e-05
10-qC1-117	635.21	-0.262523	0.147552	-1.77919	0.0752084	0.0884319
pi-Asb1	13298.9	-0.267612	0.0513259	-5.21398	1.84835e-07	6.37978e-07
6-qD1-2831	22561.2	-0.272491	0.0697869	-3.90461	9.43761e-05	0.000192347
5-qF-4633	76812.7	-0.282739	0.0639186	-4.42342	9.71484e-06	2.50479e-05
9-qC-31469	358105	-0.291763	0.0734577	-3.97185	7.13174e-05	0.000158978
13-qA5-464	15765.6	-0.296627	0.0631309	-4.6986	2.61945e-06	7.89524e-06
6-qF3-8009	99083.9	-0.300766	0.0426737	-7.04805	1.81438e-12	1.33211e-11
17-qA3.3-352	6503.58	-0.303623	0.0950634	-3.1939	0.00140366	0.00231064
1-qE3-706	6342.28	-0.304411	0.0985197	-3.08985	0.00200259	0.00315114
7-qF3-246	2498.83	-0.313457	0.0859153	-3.64844	0.000263837	0.000499656
pi-Arhgap20	10688.6	-0.315985	0.10811	-2.9228	0.00346894	0.00522784
4-qD2.2-349	6264.33	-0.32548	0.0984938	-3.30458	0.000951196	0.00162691
5-qF-14224	142841	-0.334551	0.0641111	-5.21831	1.80566e-07	6.33462e-07
9-qC-10667	129712	-0.335255	0.0683937	-4.90184	9.49408e-07	3.12574e-06
5-qF-14508	138964	-0.335826	0.0608201	-5.52163	3.35873e-08	1.28352e-07
11-qE1-252	4684.7	-0.337649	0.0704432	-4.79321	1.64136e-06	5.24254e-06
9-qA5.3-1495	14294	-0.338093	0.0825369	-4.09626	4.19872e-05	9.87392e-05
8-qE1-3748	35789.1	-0.340948	0.05726	-5.95438	2.61054e-09	1.14011e-08
5-qG2-2301	18667.1	-0.350285	0.0601411	-5.82439	5.73207e-09	2.35897e-08
8-qA4-332	6143.58	-0.353218	0.0915987	-3.85615	0.000115188	0.00023255
15-qD1-17920	201092	-0.363698	0.077719	-4.67965	2.87367e-06	8.54118e-06
pi-Zfp652	4002.86	-0.364498	0.0617196	-5.9057	3.51144e-09	1.47343e-08
1-qD-2017	13870.2	-0.377695	0.05623	-6.71698	1.85535e-11	1.04485e-10
8-qC5-8200	87430.4	-0.379265	0.0553166	-6.85625	7.06894e-12	4.32215e-11
8-qA4-155	2737.72	-0.39099	0.113369	-3.44883	0.00056303	0.00102109
1-qD-4525	43723.3	-0.393901	0.0975336	-4.03862	5.37656e-05	0.000122403
pi-Gm5878	41735.8	-0.406159	0.068251	-5.95096	2.66571e-09	1.14092e-08
pi-Slc43a2	770.34	-0.409328	0.205963	-1.98739	0.0468797	0.0574639
10-qA3-2592	29656.3	-0.412995	0.0611786	-6.75064	1.4719e-11	8.51316e-11
pi-1700006A11Rik	22625.3	-0.42988	0.0660688	-6.50655	7.68965e-11	4.11396e-10
7-qD1-16444	120204	-0.437256	0.0724445	-6.03574	1.58235e-09	7.05462e-09
pi-BC026590	3246.83	-0.438711	0.111683	-3.92819	8.55883e-05	0.000181346
1-qC1.3-637	9571.89	-0.456652	0.0533627	-8.55751	1.15329e-17	1.23401e-16
9-qA5.3-24188	238033	-0.460326	0.0504292	-9.12815	6.96817e-20	8.7717e-19
12-qE-23911	268580	-0.465936	0.0730494	-6.37837	1.78988e-10	8.70534e-10
pi-Tmem194	19356.6	-0.467597	0.0481363	-9.71402	2.62774e-22	4.01669e-21
13-qA5-703	17694.7	-0.472479	0.0595654	-7.9321	2.15469e-15	2.09593e-14
15-qD1-4001	40081.7	-0.487853	0.116983	-4.17027	3.04233e-05	7.31528e-05
pi-Tbl2	13926.4	-0.491954	0.0853425	-5.76447	8.19161e-09	3.2463e-08
13-qA3.1-355	3337.3	-0.512111	0.145386	-3.52244	0.0004276	0.000782106
7-qD2-24830	214569	-0.514313	0.056578	-9.09033	9.87391e-20	1.1739e-18
7-qD1-9417	94806.7	-0.521059	0.0511645	-10.184	2.33748e-24	4.54745e-23
7-qD1-19431	163179	-0.533687	0.0436708	-12.2207	2.41056e-34	7.36943e-33
2-qE1-35981	331091	-0.539603	0.0537049	-10.0476	9.41698e-24	1.67936e-22
10-qC1-2617	41884.7	-0.54886	0.0793982	-6.91274	4.75366e-12	2.99201e-11
6-qF3-28913	258206	-0.553404	0.0431925	-12.8125	1.3959e-37	4.97872e-36
18-qE1-36451	421585	-0.573837	0.0477663	-12.0134	3.02085e-33	8.08079e-32
7-qD2-11976	93803.6	-0.616943	0.074318	-8.3014	1.02893e-16	1.04853e-15
10-qC1-1527	39504.5	-0.668581	0.0754218	-8.86456	7.68099e-19	8.65122e-18
7-qB5-6255	36043.4	-0.681229	0.102463	-6.64855	2.95987e-11	1.62413e-10
pi-Kctd7	3107.84	-0.703814	0.0710856	-9.90094	4.1238e-23	6.78841e-22
pi-Igsf9b	199.462	-0.734099	0.265937	-2.76042	0.00577269	0.00829098
10-qB5.1-5404	53236.9	-0.734961	0.0436419	-16.8407	1.22695e-63	8.75226e-62
14-qA3-284	3218.39	-0.767084	0.0650515	-11.7919	4.29497e-32	1.02125e-30
4-qC5-17839	192725	-0.866034	0.0528132	-16.3981	1.97392e-60	1.05605e-58
14-qA3-2286	24226.6	-1.05633	0.0787189	-13.419	4.67912e-41	2.00266e-39
pi-Zmat3	1388.25	-1.40779	0.187048	-7.52636	5.21748e-14	4.29439e-13
10-qC1-875	18691.2	-1.43976	0.0639272	-22.5219	2.53244e-112	5.41942e-110
3-qA2-617	5770.49	-1.4573	0.0776813	-18.76	1.60426e-78	1.71656e-76
