# Supplementary material for: SMG6 localizes to the chromatoid body and shapes the male germ cell transcriptome to drive spermatogenesis
Source: Nucleic Acids Res. 2022 Oct 19;50(20):11470–91. doi: 10.1093/nar/gkac900 (PMC9723633; doi:10.1093/nar/gkac900)
Supplement: gkac900_Supplemental_Files [file gkac900_supplemental_files.zip › Table-S6.xlsx]

## Sheet:  Table S6A
Supplementary Table S6A. DE analysis of piRNA cluster transcripts in Smg6-cKO vs. CTRL pachytene spermatocytes from RNA-seq data.
piRNA_precursor_id	baseMean	log2FoldChange	lfcSE	stat	pvalue	padj
5-qG3-23659	7008.3	1.43408	0.164805	8.70166	3.27054e-18	1.74974e-16
7-qF3-246	3714.74	1.22965	0.138387	8.88556	6.35979e-19	4.53665e-17
15-qE1-1119	4487.46	1.15384	0.164233	7.02566	2.13052e-12	6.51329e-11
pi-1700016M24Rik	96080.8	1.01249	0.0863168	11.73	8.94756e-32	1.91478e-29
15-qE1-8387	6565.37	0.959184	0.186782	5.13531	2.81684e-07	2.74001e-06
9-qF4-150	1832.64	0.935974	0.093838	9.97436	1.97362e-23	2.11177e-21
6-qF3-28913	9498.87	0.919494	0.166136	5.53458	3.11979e-08	4.45089e-07
1-qE2.3-2	2.19127	0.865932	1.7535	0.493832	0.621425	0.761463
17-qA3.3-27363	8788.14	0.818549	0.235732	3.47236	0.000515898	0.00187122
17-qA3.3-26735	17927.7	0.812946	0.247675	3.2823	0.00102963	0.00338985
14-qC1-1261	18185.9	0.806365	0.15133	5.32854	9.90061e-08	1.11512e-06
pi-Fbxo41	57.68	0.759981	0.365258	2.08067	0.0374643	0.0818097
9-qC-31469	8064.21	0.746043	0.152754	4.88397	1.03973e-06	8.90006e-06
9-qA5.3-24188	10137.6	0.730591	0.191089	3.8233	0.00013168	0.000599562
18-qE1-36451	10572.7	0.714396	0.151077	4.72868	2.25983e-06	1.79112e-05
6-qD1-2831	13481.6	0.654357	0.0928359	7.04854	1.8081e-12	6.4489e-11
pi-Mgll	14671.1	0.646886	0.119119	5.4306	5.61653e-08	6.67743e-07
pi-Map3k9	578.315	0.62267	0.286651	2.17222	0.0298389	0.0658302
pi-Trim71	283.429	0.620534	0.35332	1.75629	0.0790382	0.153765
pi-Hic2	1173.37	0.620195	0.107172	5.7869	7.16966e-09	1.27859e-07
10-qA3-143	1252.65	0.553668	0.132199	4.18815	2.81239e-05	0.000154321
14-qC1-1010	16173.8	0.547976	0.129821	4.22102	2.43203e-05	0.000136962
15-qD1-4001	6664.88	0.547741	0.104151	5.25909	1.44767e-07	1.48189e-06
7-qD2-24830	15584.4	0.536573	0.124607	4.30611	1.6615e-05	9.87669e-05
pi-Tet3	332.071	0.535907	0.304528	1.7598	0.0784419	0.153765
10-qC1-1527	2823.3	0.512399	0.170124	3.01191	0.00259605	0.00771605
7-qD1-9417	7348.26	0.506556	0.0836791	6.05355	1.41685e-09	3.03205e-08
15-qE1-3710	27695.6	0.480423	0.095613	5.02466	5.04329e-07	4.69245e-06
11-qB1.3-590	17128.5	0.475817	0.164785	2.8875	0.0038832	0.0110801
14-qA3-19970	13167.6	0.451142	0.121941	3.69968	0.000215872	0.000881242
pi-Zfp346	6421.57	0.451027	0.0857749	5.25827	1.45419e-07	1.48189e-06
4-qC5-17839	10227.4	0.450078	0.106414	4.22952	2.34189e-05	0.00013545
pi-Pou6f1	8137.28	0.446933	0.173458	2.5766	0.00997765	0.0257255
10-qC1-12816	7911.19	0.434431	0.192075	2.26178	0.023711	0.0545608
pi-Gtf3c4	6094.49	0.431346	0.0757982	5.69071	1.2651e-08	2.08255e-07
pi-Exog	549.982	0.426826	0.123601	3.45326	0.000553857	0.00197542
pi-Nr2c2	9736.42	0.426313	0.115317	3.6969	0.000218252	0.000881242
17-qE1.1-7037	3231.56	0.422187	0.174548	2.41874	0.0155743	0.0374484
pi-Hinfp	1332.63	0.417658	0.0941738	4.43497	9.20841e-06	5.79588e-05
9-qC-10667	9108.21	0.417259	0.146233	2.85339	0.00432552	0.0121798
12-qE-7089	13017.3	0.398308	0.124953	3.18766	0.00143432	0.00458125
pi-Fam53b	1951.88	0.370956	0.108969	3.40425	0.000663464	0.00225367
10-qA3-2592	27176.1	0.360255	0.0965366	3.73179	0.000190121	0.000800504
pi-Zbtb49	2111.87	0.358365	0.0804256	4.45585	8.35597e-06	5.41872e-05
10-qC1-2617	5615.73	0.340751	0.129702	2.62718	0.00860956	0.0227462
pi-Acvr2b	227.197	0.339255	0.23618	1.43643	0.150881	0.258307
pi-Strbp	15420.8	0.325411	0.0816878	3.9836	6.78794e-05	0.000337818
pi-1700006A11Rik	14717.1	0.313796	0.183529	1.70979	0.0873039	0.166813
6-qC3-100	7068.6	0.289911	0.101817	2.84738	0.0044081	0.0122511
pi-Snx30	153.29	0.276128	0.310327	0.889795	0.373576	0.525956
4-qD2.2-2182	2810.57	0.273633	0.214477	1.27581	0.202022	0.325058
pi-Ppm1f	910.8	0.263373	0.248529	1.05972	0.28927	0.421114
pi-Zfp866	869.937	0.259991	0.0895096	2.90461	0.00367707	0.0106337
13-qA3.1-355	6203.86	0.258297	0.0683251	3.78041	0.000156571	0.000683799
pi-Fth1	6687.62	0.25799	0.142045	1.81625	0.0693313	0.139971
8-qC5-2209	9954.43	0.248345	0.104817	2.36931	0.0178211	0.0423746
pi-Zyg11a	343.033	0.247911	0.227328	1.09054	0.275474	0.406561
13-qA5-967	9845.21	0.244585	0.122577	1.99536	0.0460038	0.0974733
pi-Igf2bp1	407.571	0.243324	0.283539	0.858168	0.3908	0.542289
pi-Exoc8	2943.72	0.237364	0.108451	2.18867	0.0286208	0.0638006
1-qD-2017	14317.2	0.220867	0.0903394	2.44486	0.0144909	0.0360588
pi-Kctd7	3779.6	0.217956	0.13359	1.63152	0.10278	0.190921
pi-Mlc1	11631.3	0.194133	0.0683209	2.84149	0.00449038	0.0123198
pi-Gm5878	9508.25	0.192967	0.101185	1.90708	0.0565099	0.117409
15-qD3-14639	10025.7	0.192884	0.149516	1.29006	0.197031	0.321868
8-qA4-155	2751.67	0.181999	0.212967	0.854587	0.39278	0.542289
pi-Rcan3	135.302	0.180367	0.384287	0.469356	0.638815	0.768014
8-qA4-332	4153.67	0.180193	0.079949	2.25385	0.0242057	0.0551066
13-qB1-1517	45411.9	0.175077	0.056504	3.09849	0.00194511	0.00603268
13-qA5-464	23943.4	0.169617	0.172953	0.980714	0.326734	0.472439
pi-Mrs2	7203.36	0.161676	0.0651194	2.48276	0.0130367	0.0328219
pi-Klf13	257.671	0.138683	0.338628	0.409545	0.68214	0.80656
pi-Shank3	101.964	0.135856	0.362619	0.374652	0.707919	0.823341
4-qB3-277	4736.34	0.131917	0.112488	1.17273	0.240904	0.370889
4-qB3-639	6002.88	0.11619	0.12418	0.935653	0.349452	0.498551
pi-Ankrd11	6705.63	0.107208	0.0674891	1.58852	0.112169	0.203425
5-qF-4633	7946.06	0.100269	0.181158	0.553488	0.579929	0.734348
pi-Eya3	3865.3	0.0958028	0.121482	0.788619	0.430334	0.586571
13-qA3.1-213	1701.37	0.0889808	0.131224	0.678081	0.49772	0.657482
pi-Cramp1l	6734.82	0.0765832	0.115512	0.66299	0.507337	0.664011
15-qD1-17920	11096.5	0.054794	0.114824	0.477198	0.633221	0.766083
7-qD1-16444	6917.34	0.0547697	0.114912	0.476625	0.633629	0.766083
7-qD1-19431	14833.8	0.0542992	0.10994	0.493897	0.621379	0.761463
pi-Eif2c2	3887.54	0.0433586	0.105886	0.409485	0.682184	0.80656
13-qA5-208	5429.56	0.0405159	0.0800766	0.505964	0.612882	0.761463
pi-Hjurp	6017.4	0.0388486	0.186475	0.208331	0.83497	0.911651
17-qC-59	12491.1	0.0377079	0.07239	0.520899	0.602437	0.753927
2-qE1-35981	6567.77	0.028865	0.162762	0.177345	0.859237	0.91731
pi-Phf20	1848.69	0.0278741	0.12101	0.230346	0.817823	0.897509
pi-Ing5	1305.36	0.0255169	0.0880633	0.289756	0.772003	0.862835
pi-Gabpb2	1597.98	0.0227286	0.0813823	0.279281	0.780029	0.864118
pi-Rnf169	680.966	0.0211443	0.115191	0.183558	0.85436	0.91731
pi-Cbfa2t2	1676.04	0.0180112	0.120208	0.149834	0.880896	0.921308
pi-Cdc42ep3	15160.5	0.0180102	0.0655051	0.274944	0.78336	0.864118
8-qC5-8200	10531.3	0.0162758	0.110178	0.147723	0.882561	0.921308
17-qC-935	24166.6	0.00982527	0.103185	0.0952204	0.92414	0.946248
pi-BC026590	3083.38	0.00735652	0.0996546	0.0738202	0.941153	0.95908
pi-Tbl2	7700.55	0.00723914	0.0666091	0.108681	0.913456	0.939805
13-qA5-156	5912.56	0.00509501	0.104596	0.0487115	0.961149	0.970217
18-qE1-1295	15869.6	-0.00334899	0.119013	-0.0281398	0.977551	0.977551
6-qF3-1063	11371.7	-0.00345506	0.0628686	-0.0549568	0.956173	0.969768
pi-Wdfy3	6697.34	-0.00377812	0.107709	-0.0350772	0.972018	0.976582
pi-Tef	2579.84	-0.0114312	0.0829222	-0.137854	0.890356	0.924933
1-qE3-706	6678.16	-0.0124125	0.07576	-0.16384	0.869857	0.91731
4-qD2.2-349	2370.12	-0.0151448	0.119731	-0.126491	0.899343	0.929756
pi-Smcr8	1178.18	-0.0210949	0.108375	-0.194647	0.845669	0.91731
pi-Ipmk	678.895	-0.0222303	0.132051	-0.168346	0.866311	0.91731
1-qD-4525	3309.57	-0.0224301	0.137223	-0.163458	0.870158	0.91731
6-qF3-8009	37948.8	-0.0245692	0.135915	-0.180769	0.856549	0.91731
pi-Hif1an	3633.22	-0.0259765	0.0904228	-0.287278	0.773899	0.862835
pi-Wipf2	1257.74	-0.0334615	0.114662	-0.291828	0.770418	0.862835
pi-Zfp382	4240.6	-0.0342403	0.100325	-0.341293	0.732883	0.84321
5-qG2-2301	7511.71	-0.0401796	0.1117	-0.359711	0.719063	0.831781
pi-Ccrn4l	815.19	-0.0466761	0.117351	-0.397748	0.690816	0.80784
pi-Dcaf7	12179.3	-0.0530737	0.132854	-0.39949	0.689532	0.80784
pi-Fam168b	1343	-0.054447	0.101695	-0.535393	0.592378	0.7457
pi-Crkl	1559.81	-0.0548411	0.12253	-0.447572	0.654462	0.782429
3-qA3-2052	8342.39	-0.0615337	0.0785863	-0.783009	0.433622	0.587311
6-qC3-2394	9979.61	-0.0634075	0.204012	-0.310803	0.75595	0.862364
pi-Zyg11b	880.419	-0.0679494	0.116242	-0.58455	0.558851	0.711869
pi-March08	535.371	-0.0684889	0.221901	-0.308646	0.757591	0.862364
5-qG2-950	5683.43	-0.0817752	0.0895649	-0.913028	0.361228	0.511939
7-qF3-3125	8702.98	-0.0865119	0.105087	-0.823238	0.410373	0.562947
6-qC3-6258	22706.7	-0.08789	0.0786559	-1.1174	0.263824	0.392072
pi-Socs7	13101.3	-0.0899537	0.121202	-0.74218	0.457978	0.608741
pi-Ppp1r15b	1966.7	-0.0905354	0.0843349	-1.07352	0.283037	0.414862
pi-Ip6k1	15975.3	-0.0938841	0.142119	-0.660601	0.508868	0.664011
pi-Elk4	429.015	-0.0986175	0.200426	-0.492039	0.622692	0.761463
pi-Il17rd	947.699	-0.0991671	0.345561	-0.286974	0.774132	0.862835
pi-Zbtb37	987.804	-0.101887	0.115344	-0.883332	0.377057	0.527387
14-qA3-2286	5590.36	-0.103294	0.174822	-0.590853	0.554619	0.710709
8-qA2-343	3406.82	-0.110128	0.0785733	-1.40159	0.161037	0.271354
11-qE1-3997	3192.43	-0.11016	0.0951545	-1.1577	0.246988	0.376497
pi-Mcart1	565.349	-0.116155	0.184954	-0.628019	0.529991	0.687383
10-qB4-6488	13563.5	-0.11713	0.104025	-1.12598	0.260172	0.389348
11-qE1-252	1544.25	-0.117556	0.0935014	-1.25726	0.208659	0.331658
pi-Eif4ebp2	2899.67	-0.11802	0.0752351	-1.56868	0.116722	0.208155
pi-Slc43a2	2508.72	-0.121005	0.0963645	-1.2557	0.209223	0.331658
pi-Rab11fip4	1455.17	-0.125536	0.167322	-0.750264	0.453096	0.606015
10-qB5.1-221	4049.78	-0.127905	0.0827322	-1.54602	0.122101	0.215946
pi-D730040F13Rik	604.691	-0.129632	0.169615	-0.764273	0.444705	0.598533
pi-Mlec	14358.3	-0.131149	0.0949463	-1.3813	0.167187	0.279516
14-qA3-3095	26488	-0.138744	0.122057	-1.13671	0.255658	0.385287
pi-Abl2	1907.99	-0.14385	0.112051	-1.28379	0.199216	0.322971
3-qA2-617	8322.64	-0.144731	0.125302	-1.15506	0.248066	0.376497
pi-Cbl	13467.5	-0.148094	0.0725545	-2.04114	0.0412371	0.0882474
6-qF3-3040	23727.4	-0.165579	0.0974488	-1.69914	0.0892932	0.169104
4-qD3-2082	19909.6	-0.16644	0.103942	-1.60128	0.109314	0.199942
pi-Zdhhc23	318.342	-0.173948	0.13407	-1.29744	0.194481	0.320146
pi-Ccdc117	9488.75	-0.177225	0.0955959	-1.8539	0.0637538	0.129936
pi-Zfp652	1452.34	-0.184666	0.127562	-1.44765	0.147715	0.256697
pi-Fbxl18	777.826	-0.186338	0.158387	-1.17647	0.239407	0.370889
9-qA5.3-1495	14498	-0.189477	0.0962522	-1.96854	0.0490057	0.102816
pi-Rplp1	5873.66	-0.200579	0.147905	-1.35613	0.175056	0.290404
12-qE-23911	22940.1	-0.205227	0.126048	-1.62816	0.10349	0.190921
pi-Ddx19b	14857.8	-0.206441	0.0830982	-2.4843	0.0129805	0.0328219
pi-Gan	2098.8	-0.218719	0.0747296	-2.9268	0.00342464	0.0100394
pi-Bcl2l13	2171.02	-0.221258	0.117075	-1.88989	0.0587725	0.120936
11-qE1-9443	8408.69	-0.22134	0.123387	-1.79387	0.0728339	0.145668
14-qA3-284	9261.52	-0.231766	0.14709	-1.57567	0.115101	0.206989
13-qA5-703	9582.94	-0.251078	0.0887751	-2.82825	0.00468038	0.0126785
9-qA1-178	3606.12	-0.255187	0.0835278	-3.05512	0.00224972	0.00678084
10-qC2-545	9175.3	-0.25899	0.11187	-2.31511	0.0206071	0.0484608
7-qD1-654	10511.1	-0.267713	0.0768132	-3.48525	0.000491686	0.00181415
pi-Cmtm4	223.744	-0.269359	0.217681	-1.2374	0.215937	0.337304
pi-Mafg	428.245	-0.27209	0.281978	-0.964932	0.334579	0.480536
5-qF-14224	17519.6	-0.2772	0.133607	-2.07474	0.0380103	0.0821636
pi-Nsd1	2702.65	-0.280397	0.0707274	-3.96448	7.35573e-05	0.000349806
17-qA3.3-352	14755.5	-0.283676	0.0868337	-3.26688	0.00108739	0.00352577
2-qG3-1029	13610	-0.284244	0.0621186	-4.57584	4.7432e-06	3.50016e-05
pi-Rad54l2	2188.26	-0.30168	0.0958699	-3.14677	0.00165086	0.00519535
19-qC2-1361	8990.19	-0.305032	0.086772	-3.51533	0.000439207	0.00164895
1-qC1.3-637	3947.46	-0.310998	0.0880017	-3.534	0.000409318	0.00156418
pi-Dnmt3a	488.45	-0.312434	0.207422	-1.50628	0.131996	0.231534
pi-Zfp280b	304.655	-0.31692	0.221846	-1.42856	0.153132	0.260081
pi-Tmem194	10452.9	-0.322553	0.0812277	-3.97098	7.15785e-05	0.000348132
7-qD2-11976	22371.3	-0.327827	0.0732933	-4.47281	7.71995e-06	5.16272e-05
pi-Lsmd1	1636.82	-0.334231	0.188647	-1.77172	0.0764409	0.151466
pi-Ctdsp2	1179.29	-0.352446	0.214336	-1.64436	0.100102	0.187911
pi-Hist1h1a	17.2163	-0.355133	0.571369	-0.621547	0.534239	0.688718
5-qF-14508	7701.5	-0.367576	0.141838	-2.59153	0.0095551	0.0249365
pi-Tacc1	7036.39	-0.373383	0.1102	-3.38824	0.000703417	0.00235205
pi-Tktl2	5057.44	-0.380314	0.135907	-2.79834	0.00513654	0.0137402
pi-Atxn1l	5874.52	-0.383178	0.158251	-2.42133	0.0154637	0.0374484
8-qE1-3748	10752.9	-0.399024	0.0877892	-4.54525	5.48694e-06	3.91402e-05
7-qD2-40	521.701	-0.401473	0.324385	-1.23764	0.215848	0.337304
pi-Uhmk1	1165.35	-0.407013	0.100424	-4.05295	5.05752e-05	0.000270577
pi-Rc3h1	4151.53	-0.409808	0.113824	-3.60037	0.000317767	0.0012593
pi-Ppp1r12b	2247.89	-0.440638	0.197667	-2.22919	0.0258011	0.0581203
2-qF1-2536	29602.8	-0.441065	0.0935594	-4.71428	2.42571e-06	1.85394e-05
pi-Mllt6	701.945	-0.442074	0.254367	-1.73794	0.0822215	0.158517
pi-Klhl11	3679.84	-0.474927	0.0992929	-4.78309	1.72616e-06	1.42077e-05
pi-Asb1	4489.66	-0.507647	0.147233	-3.44792	0.000564928	0.00198188
pi-Cbx5	6830.9	-0.517499	0.0759319	-6.8153	9.40661e-12	2.51627e-10
pi-Kcng3	182.511	-0.524611	0.363306	-1.44399	0.148741	0.256697
10-qB5.1-5404	13187.4	-0.524653	0.105035	-4.99502	5.88309e-07	5.24576e-06
4-qB3-3994	17474.8	-0.533901	0.0943054	-5.6614	1.50143e-08	2.29504e-07
pi-Lpp	9399.54	-0.544265	0.137941	-3.94563	7.95898e-05	0.000370266
7-qB5-6255	12192.1	-0.54937	0.137888	-3.98418	6.77145e-05	0.000337818
pi-Arhgap20	4856.55	-0.552522	0.0937858	-5.89132	3.83118e-09	7.45338e-08
pi-Hmbox1	2080.03	-0.646406	0.0874904	-7.38831	1.48706e-13	6.36463e-12
pi-Ndst1	597.679	-0.657219	0.284877	-2.30703	0.0210531	0.0489713
10-qC1-875	5811.59	-0.666725	0.186535	-3.57427	0.000351205	0.00136651
pi-Tfcp2l1	409.767	-0.698107	0.287929	-2.42458	0.015326	0.0374484
pi-Zmat3	1753.5	-0.769486	0.140174	-5.4895	4.03064e-08	5.07386e-07
pi-D10Wsu102e	1008.88	-0.799936	0.199154	-4.01667	5.90263e-05	0.000308088
2-qE5-4	4751.9	-0.841499	0.273156	-3.08065	0.0020655	0.00631454
10-qC1-117	1530.03	-0.844856	0.130292	-6.48434	8.91226e-11	2.11914e-09
pi-Foxo3	684.342	-0.928313	0.26977	-3.44113	0.000579281	0.00199945
pi-Uhrf1bp1	1265.28	-1.02971	0.275993	-3.73093	0.000190774	0.000800504
pi-Bend4	724.309	-1.27632	0.288949	-4.41713	1.00021e-05	6.11559e-05
pi-Luzp1	5575.83	-1.4762	0.325672	-4.53279	5.821e-06	4.01837e-05
pi-Igsf9b	375.599	-1.50532	0.274058	-5.49271	3.9581e-08	5.07386e-07
pi-Ssh1	338.026	-1.65742	0.43655	-3.79662	0.000146681	0.000653954

## Sheet: Table S6B
Supplementary Table S6B. DE analysis of piRNA cluster transcripts in Smg6-cKO vs. CTRL round spermatids from RNA-seq data.
piRNA_precursor_id	baseMean	log2FoldChange	lfcSE	stat	pvalue	padj
7-qD2-40	299.423	1.87809	0.266323	7.05192	1.76465e-12	3.13225e-11
pi-Zfp346	1532.81	1.74657	0.208971	8.35794	6.3825e-17	2.26579e-15
pi-Pou6f1	2768.91	1.67492	0.279474	5.99312	2.05854e-09	2.08795e-08
15-qE1-8387	796.338	1.50503	0.194946	7.72021	1.16137e-14	2.74858e-13
pi-Gtf3c4	3894.32	1.48282	0.222085	6.6768	2.44209e-11	4.00128e-10
pi-Mgll	2361.32	1.458	0.195765	7.44768	9.49954e-14	1.83946e-12
14-qC1-1261	886.843	1.43254	0.609347	2.35095	0.0187258	0.0332383
pi-Mllt6	407.661	1.35855	0.206227	6.58763	4.46891e-11	6.79913e-10
pi-Hinfp	713.262	1.34442	0.214446	6.26929	3.62689e-10	4.8283e-09
pi-Tet3	303.019	1.27985	0.2407	5.31723	1.05361e-07	7.73859e-07
pi-Exog	231.565	1.25698	0.263477	4.77076	1.83535e-06	1.04024e-05
pi-Zyg11a	384.024	1.25371	0.321265	3.90241	9.52381e-05	0.000368831
pi-Rcan3	108.434	1.23611	0.302489	4.08647	4.37988e-05	0.000186583
pi-Fbxo41	42.6207	1.21485	0.423078	2.87146	0.00408587	0.00977853
5-qG3-23659	570.759	1.18097	0.256115	4.61109	4.00563e-06	2.08097e-05
1-qE3-706	1262.4	1.1643	0.19189	6.06754	1.29884e-09	1.53696e-08
7-qD2-24830	1490.11	1.09138	0.190377	5.73274	9.8819e-09	8.77019e-08
9-qA5.3-24188	805.949	1.06563	0.202194	5.27032	1.36182e-07	9.66895e-07
18-qE1-36451	1000.77	1.03378	0.21717	4.76025	1.93353e-06	1.05601e-05
7-qD1-9417	470.17	1.01891	0.285528	3.56853	0.000358988	0.00115855
pi-Acvr2b	165.497	1.00203	0.264731	3.78509	0.00015365	0.000554588
7-qF3-246	708.876	1.00144	0.20915	4.78817	1.68308e-06	1.02428e-05
pi-Ssh1	71.2435	0.996313	0.333277	2.98944	0.00279489	0.00700366
10-qC1-1527	170.202	0.972104	0.334385	2.90714	0.00364755	0.00893022
pi-Fam53b	979.821	0.944172	0.219245	4.30647	1.65881e-05	7.5176e-05
pi-Fth1	2649.48	0.930094	0.253369	3.67091	0.000241687	0.000817132
14-qC1-1010	956.595	0.919574	0.27007	3.40495	0.000661771	0.001936
12-qE-7089	938.884	0.913689	0.262559	3.47994	0.000501533	0.00154821
6-qF3-28913	892.898	0.892433	0.201542	4.42803	9.50992e-06	4.50136e-05
11-qB1.3-590	8342.04	0.870167	0.232656	3.74015	0.000183911	0.00064218
pi-Cmtm4	153.705	0.863142	0.268053	3.22004	0.00128173	0.00359221
10-qA3-2592	4069.78	0.846479	0.182328	4.64261	3.44033e-06	1.83198e-05
pi-Trim71	191.776	0.811495	0.287397	2.8236	0.00474874	0.0112387
14-qA3-19970	1436.12	0.774321	0.182854	4.23465	2.28912e-05	0.00010158
pi-Klf13	228.259	0.773296	0.274626	2.81582	0.00486534	0.0113881
pi-Bend4	385.45	0.77096	0.223263	3.45315	0.000554085	0.00166226
pi-Hic2	256.572	0.751028	0.273111	2.7499	0.00596136	0.013366
pi-D10Wsu102e	560.388	0.74627	0.200544	3.72122	0.000198261	0.000681124
pi-Kcng3	72.1706	0.740093	0.339447	2.18029	0.0292359	0.049818
pi-Mafg	256.371	0.735757	0.240902	3.05418	0.00225678	0.00593449
pi-1700006A11Rik	1825.85	0.709808	0.208508	3.40423	0.000663512	0.001936
pi-Zdhhc23	117.272	0.706775	0.298503	2.36773	0.0178976	0.0325827
pi-Zyg11b	371.799	0.69956	0.227728	3.0719	0.00212699	0.00573479
pi-Zfp280b	199.051	0.697507	0.262715	2.65499	0.00793102	0.0174155
pi-Snx30	174.506	0.648833	0.251881	2.57595	0.0099965	0.0206724
pi-Hjurp	3869.79	0.647368	0.21396	3.02565	0.00248099	0.00629108
4-qC5-17839	582.435	0.640635	0.303242	2.11262	0.0346332	0.057185
pi-Fbxl18	340.131	0.638331	0.209919	3.04085	0.00235911	0.00612794
6-qD1-2831	3356.19	0.632064	0.197454	3.20107	0.00136919	0.00378751
10-qC1-2617	389.971	0.627128	0.250185	2.50666	0.0121878	0.024037
pi-Ndst1	348.516	0.623131	0.232993	2.67446	0.00748498	0.0166073
1-qD-2017	1833.41	0.617923	0.188566	3.27696	0.00104932	0.00298007
18-qE1-1295	1309.52	0.607932	0.242046	2.51164	0.0120173	0.0239367
pi-Elk4	262.283	0.591936	0.211703	2.79606	0.0051729	0.0119764
pi-Shank3	58.4087	0.585432	0.345113	1.69635	0.0898203	0.135686
pi-Fam168b	703.604	0.575323	0.198198	2.90278	0.00369871	0.00895256
pi-Mlc1	1971.22	0.524176	0.177238	2.95746	0.0031018	0.00768238
pi-Ipmk	265.351	0.516648	0.218182	2.36797	0.017886	0.0325827
17-qA3.3-26735	2395.38	0.514063	0.506883	1.01416	0.310504	0.410791
15-qE1-1119	784.699	0.508064	0.192708	2.63644	0.00837813	0.0182096
2-qE1-35981	578.996	0.505355	0.238357	2.12016	0.0339925	0.0568832
pi-Rnf169	247.311	0.499527	0.231891	2.15415	0.0312286	0.0527913
pi-BC026590	612.156	0.496112	0.207559	2.39022	0.0168383	0.031461
pi-1700016M24Rik	63664.8	0.495253	0.212558	2.32996	0.019808	0.0345828
15-qD3-14639	837.55	0.490181	0.209016	2.34519	0.0190175	0.0334772
13-qA3.1-213	133.976	0.481036	0.272162	1.76746	0.0771505	0.118223
6-qF3-8009	3538.5	0.461239	0.239871	1.92286	0.0544976	0.0866269
17-qA3.3-352	1817.47	0.432808	0.187381	2.30977	0.0209007	0.0361939
pi-Ankrd11	3343.11	0.418818	0.188434	2.22262	0.0262413	0.0450758
7-qD1-19431	1334.54	0.396563	0.204224	1.94181	0.0521602	0.0838359
pi-Cbfa2t2	504.471	0.391675	0.205298	1.90784	0.056412	0.0890056
pi-Cramp1l	2889.88	0.377798	0.204163	1.85047	0.0642457	0.0998856
15-qD1-17920	935.378	0.358892	0.236059	1.52035	0.128423	0.184825
pi-Zbtb49	475.016	0.348262	0.218908	1.5909	0.111631	0.165121
pi-Kctd7	632.584	0.33921	0.192696	1.76034	0.0783508	0.119205
13-qA5-208	503.122	0.332381	0.21688	1.53255	0.125386	0.181682
pi-Gan	648.662	0.330367	0.206017	1.60359	0.108805	0.163207
pi-Gabpb2	556.348	0.327412	0.205024	1.59694	0.110278	0.16426
pi-Abl2	896.784	0.322217	0.208518	1.54527	0.122281	0.178396
pi-Mcart1	233.038	0.304605	0.23292	1.30777	0.190953	0.26411
9-qF4-150	218.285	0.297019	0.295439	1.00535	0.314729	0.41381
pi-Zfp866	379.864	0.296137	0.254375	1.16418	0.244352	0.327339
pi-Map3k9	981.009	0.27797	0.214421	1.29637	0.194847	0.267758
13-qA3.1-355	2207.8	0.272957	0.205647	1.32731	0.184407	0.258412
10-qB4-6488	1025.66	0.244887	0.250682	0.97688	0.328629	0.429435
13-qA5-967	725.723	0.215433	0.26056	0.826804	0.408348	0.511636
10-qA3-143	203.542	0.205822	0.227739	0.903761	0.366122	0.471522
10-qC1-117	563.222	0.173008	0.227258	0.761287	0.446486	0.556149
10-qB5.1-5404	1012.61	0.158611	0.251157	0.631521	0.5277	0.627934
pi-Gm5878	1008.25	0.147082	0.205046	0.717314	0.47318	0.582586
pi-Slc43a2	2143.61	0.143147	0.214167	0.668389	0.503885	0.606371
14-qA3-3095	1943.09	0.136172	0.218104	0.624343	0.532403	0.63001
14-qA3-2286	581.234	0.126318	0.194769	0.648555	0.516626	0.61821
pi-D730040F13Rik	483.273	0.116348	0.261377	0.445135	0.656222	0.75148
9-qC-31469	875.679	0.090627	0.241434	0.37537	0.707386	0.797212
8-qC5-2209	1325.62	0.0859372	0.186408	0.461017	0.644787	0.742376
17-qA3.3-27363	1033.26	0.0818912	0.324641	0.252252	0.800846	0.861517
10-qB5.1-221	409.695	0.0788268	0.238682	0.330259	0.741205	0.822274
7-qD1-16444	536.222	0.0721678	0.269146	0.268136	0.788594	0.856993
pi-Phf20	1098.98	0.0677792	0.193017	0.351156	0.725471	0.813292
pi-Crkl	898.663	0.0670602	0.212434	0.315675	0.752249	0.830202
8-qA2-343	637.036	0.0656481	0.218657	0.300234	0.763999	0.838824
10-qC1-12816	886.578	0.0515776	0.221392	0.23297	0.815785	0.872278
4-qB3-639	614.363	0.0506632	0.233939	0.216566	0.828546	0.878012
17-qE1.1-7037	205.981	0.0472241	0.596743	0.0791363	0.936924	0.954475
5-qF-14508	677.995	0.0387036	0.207704	0.18634	0.852178	0.889774
pi-Tacc1	1596.62	0.0372178	0.192486	0.193353	0.846683	0.888391
4-qD2.2-2182	424.508	0.0276688	0.225409	0.122749	0.902306	0.928459
6-qF3-1063	1608.56	0.0248661	0.18829	0.132062	0.894935	0.928459
19-qC2-1361	822.487	0.0199227	0.20269	0.0982914	0.921701	0.943857
pi-Tef	1433.63	-0.000808155	0.203112	-0.00397887	0.996825	0.996825
pi-Zfp652	682.362	-0.00153976	0.205632	-0.00748794	0.994026	0.996825
pi-Smcr8	857.833	-0.0068939	0.230043	-0.0299679	0.976093	0.985345
5-qG2-950	1174.14	-0.0170586	0.230605	-0.073973	0.941032	0.954475
pi-Nr2c2	3405.2	-0.024542	0.198686	-0.123522	0.901694	0.928459
pi-Zfp382	655.637	-0.0425521	0.204857	-0.207716	0.83545	0.880945
13-qA5-156	1616.14	-0.0489461	0.213944	-0.22878	0.81904	0.872278
pi-March08	620.725	-0.0603981	0.233341	-0.25884	0.795759	0.860389
9-qC-10667	1228.2	-0.0654917	0.194341	-0.336994	0.736121	0.82091
pi-Hif1an	3388.94	-0.0704727	0.239816	-0.293862	0.768863	0.839835
6-qC3-100	842.333	-0.0895131	0.233578	-0.383226	0.701552	0.794844
11-qE1-9443	746.215	-0.101329	0.253817	-0.399221	0.68973	0.785628
12-qE-23911	2139.31	-0.111726	0.200621	-0.5569	0.577596	0.66863
pi-Mrs2	2970.7	-0.115631	0.192037	-0.602129	0.547088	0.640274
13-qB1-1517	21238.5	-0.121458	0.206849	-0.58718	0.557083	0.648408
pi-Strbp	9915.78	-0.134485	0.219293	-0.613267	0.5397	0.635116
pi-Rad54l2	1457.21	-0.144724	0.215419	-0.671825	0.501695	0.606371
pi-Wipf2	783.23	-0.152759	0.214672	-0.711591	0.476718	0.583569
pi-Dnmt3a	585.547	-0.154134	0.208781	-0.738257	0.460359	0.570095
15-qD1-4001	981.96	-0.176806	0.199543	-0.886057	0.375587	0.47619
5-qG2-2301	767.914	-0.187271	0.2078	-0.90121	0.367477	0.471522
pi-Exoc8	1097.71	-0.188951	0.2058	-0.918128	0.358552	0.46568
5-qF-4633	570.984	-0.189311	0.224967	-0.841506	0.400065	0.504223
4-qB3-277	592.57	-0.194009	0.21792	-0.890279	0.373316	0.476146
13-qA5-703	1245.2	-0.202511	0.179519	-1.12808	0.259288	0.345177
2-qF1-2536	1877.04	-0.221669	0.320202	-0.692278	0.488763	0.594894
pi-Nsd1	1970.71	-0.245605	0.207267	-1.18497	0.23603	0.320219
pi-Rab11fip4	1453.46	-0.256417	0.219507	-1.16815	0.242747	0.327248
pi-Eif4ebp2	1291.95	-0.291914	0.20632	-1.41486	0.15711	0.221619
7-qD2-11976	1700.67	-0.295387	0.24914	-1.18563	0.23577	0.320219
pi-Cdc42ep3	3047.04	-0.298803	0.200931	-1.48709	0.136992	0.195834
6-qC3-2394	1086.22	-0.300344	0.22889	-1.31218	0.18946	0.263758
8-qC5-8200	1240.47	-0.324474	0.224466	-1.44554	0.148308	0.210597
pi-Eif2c2	1488.58	-0.378464	0.193002	-1.96093	0.0498866	0.0811134
pi-Zbtb37	675.586	-0.38094	0.242198	-1.57285	0.115754	0.170039
3-qA3-2052	1622.84	-0.384478	0.202047	-1.90291	0.0570521	0.0893536
15-qE1-3710	22242	-0.417081	0.230732	-1.80764	0.0706618	0.109065
pi-Dcaf7	12670.8	-0.438512	0.210882	-2.07942	0.037579	0.0615717
6-qF3-3040	4027.12	-0.439468	0.186698	-2.3539	0.0185774	0.0332383
pi-Eya3	4320.72	-0.45467	0.234335	-1.94026	0.0523483	0.0838359
7-qD1-654	1158.84	-0.47171	0.196921	-2.39543	0.0166009	0.031292
pi-Ing5	798.845	-0.485055	0.193085	-2.51214	0.0120003	0.0239367
pi-Mlec	12767.4	-0.495565	0.21033	-2.35613	0.0184666	0.0332383
4-qD3-2082	6302.32	-0.501032	0.23657	-2.1179	0.0341833	0.0568832
13-qA5-464	4809.53	-0.501686	0.205201	-2.44485	0.0144912	0.0278075
8-qE1-3748	1521.89	-0.512979	0.204258	-2.51142	0.0120246	0.0239367
1-qD-4525	416.895	-0.516397	0.20997	-2.45939	0.0139174	0.0269492
8-qA4-332	979.134	-0.522974	0.200887	-2.60332	0.00923246	0.0194704
17-qC-59	8802.35	-0.530061	0.219494	-2.41492	0.0157389	0.029932
pi-Tbl2	4374.21	-0.532944	0.212166	-2.51192	0.0120078	0.0239367
3-qA2-617	1841.66	-0.535298	0.203365	-2.63221	0.00848326	0.0182519
pi-Bcl2l13	2081.47	-0.539542	0.206865	-2.60818	0.00910241	0.0193881
pi-Ppp1r15b	1594.76	-0.543041	0.219081	-2.47872	0.0131855	0.0257662
9-qA5.3-1495	1443.42	-0.54687	0.230244	-2.37517	0.0175408	0.0324886
pi-Wdfy3	3559.65	-0.581939	0.190115	-3.06099	0.00220607	0.00587365
pi-Foxo3	573.08	-0.606875	0.234548	-2.58742	0.00966965	0.0201925
10-qC2-545	2482.11	-0.625939	0.188746	-3.31631	0.000912139	0.00262548
pi-Il17rd	2601.71	-0.669943	0.220755	-3.03478	0.00240712	0.00617732
pi-Uhmk1	682.891	-0.674233	0.242213	-2.78364	0.00537534	0.0123113
2-qG3-1029	2548.51	-0.704245	0.201153	-3.50105	0.000463432	0.00145163
pi-Zmat3	1167.89	-0.721479	0.260121	-2.77363	0.00554351	0.0125614
5-qF-14224	2874.18	-0.728381	0.188344	-3.86728	0.000110054	0.0004186
4-qD2.2-349	844.339	-0.729199	0.210374	-3.4662	0.000527872	0.00160624
pi-Arhgap20	1213.15	-0.744176	0.196822	-3.78096	0.000156222	0.000554588
1-qC1.3-637	1214.35	-0.757524	0.197372	-3.83804	0.00012402	0.000463442
8-qA4-155	977.639	-0.769949	0.247247	-3.11409	0.00184514	0.00503864
pi-Tktl2	2773.4	-0.774095	0.211616	-3.65801	0.000254179	0.00084594
pi-Ccrn4l	427.077	-0.784384	0.215895	-3.63317	0.000279956	0.000917394
11-qE1-252	591.138	-0.790248	0.222667	-3.54901	0.000386676	0.00122928
pi-Cbl	6866.85	-0.792149	0.196195	-4.03755	5.40116e-05	0.00022124
pi-Ddx19b	5890.6	-0.823538	0.198788	-4.1428	3.43087e-05	0.000149138
11-qE1-3997	585.706	-0.836209	0.187818	-4.45224	8.49795e-06	4.11378e-05
pi-Igf2bp1	688.692	-0.849892	0.221778	-3.83217	0.000127019	0.000466465
pi-Cbx5	2298.34	-0.872737	0.202244	-4.31528	1.59404e-05	7.38111e-05
pi-Hmbox1	1359.28	-0.876812	0.219943	-3.98654	6.7045e-05	0.000269445
7-qB5-6255	2087.96	-0.92833	0.194429	-4.77464	1.80026e-06	1.04024e-05
9-qA1-178	1027.64	-0.943163	0.231691	-4.07078	4.68558e-05	0.000195692
pi-Ip6k1	19199.4	-0.988572	0.215316	-4.59125	4.40597e-06	2.21611e-05
pi-Ccdc117	3479.33	-0.999645	0.192914	-5.18181	2.19738e-07	1.50981e-06
6-qC3-6258	3933.83	-1.01432	0.184438	-5.49951	3.80854e-08	3.24488e-07
pi-Tmem194	5734.7	-1.02021	0.213947	-4.76852	1.85583e-06	1.04024e-05
pi-Rc3h1	4635.76	-1.042	0.214471	-4.85843	1.18318e-06	7.7808e-06
pi-Atxn1l	6962.71	-1.04858	0.228545	-4.58806	4.47384e-06	2.21611e-05
pi-Klhl11	2661.16	-1.07179	0.200253	-5.3522	8.68928e-08	6.85488e-07
7-qF3-3125	2196.29	-1.08109	0.223258	-4.84234	1.28321e-06	8.0389e-06
pi-Rplp1	5113.33	-1.14583	0.214674	-5.33754	9.42177e-08	7.16727e-07
14-qA3-284	5748.98	-1.14845	0.185948	-6.17616	6.56815e-10	8.2295e-09
4-qB3-3994	4567.27	-1.2524	0.193131	-6.4847	8.89077e-11	1.26249e-09
pi-Ppm1f	1253.54	-1.28584	0.239866	-5.36068	8.2911e-08	6.79233e-07
17-qC-935	13226.5	-1.39757	0.237162	-5.89289	3.79498e-09	3.67423e-08
pi-Ppp1r12b	2213.49	-1.48808	0.306522	-4.85474	1.20548e-06	7.7808e-06
pi-Hist1h1a	40.1698	-1.56654	0.396508	-3.95084	7.78769e-05	0.000307181
pi-Igsf9b	364.981	-1.56978	0.25962	-6.04644	1.48078e-09	1.66003e-08
pi-Socs7	12809.8	-1.59451	0.212321	-7.50992	5.91629e-14	1.26017e-12
pi-Tfcp2l1	974.678	-1.70044	0.282486	-6.01954	1.74909e-09	1.86278e-08
10-qC1-875	6175.81	-1.71221	0.298026	-5.74516	9.18315e-09	8.5044e-08
pi-Lsmd1	2362.04	-1.74994	0.214037	-8.17588	2.93711e-16	8.9372e-15
pi-Lpp	12508.1	-1.82609	0.231072	-7.90269	2.72952e-15	7.26734e-14
pi-Ctdsp2	2767.89	-1.89167	0.208036	-9.09296	9.63743e-20	5.13193e-18
2-qE5-4	11790.5	-1.96918	0.217591	-9.0499	1.431e-19	6.09606e-18
pi-Uhrf1bp1	3282.36	-2.17403	0.234481	-9.27166	1.83271e-20	1.30122e-18
pi-Asb1	3760.12	-2.26107	0.229353	-9.85845	6.30152e-23	6.71112e-21
pi-Luzp1	20560.5	-2.93463	0.219752	-13.3543	1.11845e-40	2.38229e-38

## Sheet: Table S6C
Supplementary Table S6C. DE analysis of piRNA cluster transcripts in Smg6-cKO vs. CTRL chromatoid bodies from RNA-seq data.
piRNA_precursor_id	baseMean	log2FoldChange	lfcSE	stat	pvalue	padj
pi-Mafg	83.6444	2.13521	0.525933	4.05986	4.91023e-05	0.000750564
pi-Foxo3	327.766	1.96999	0.664133	2.96626	0.0030145	0.0201595
pi-Mllt6	126.848	1.82405	0.412866	4.41801	9.9612e-06	0.00021317
pi-Ssh1	42.742	1.78096	0.474016	3.75717	0.000171845	0.00216322
7-qD2-40	120.284	1.70358	0.447234	3.80915	0.000139443	0.00186873
pi-Tet3	219.249	1.58981	0.349375	4.55044	5.35339e-06	0.000143203
pi-Klf13	135.341	1.30848	0.361882	3.61576	0.000299467	0.00320429
1-qE2.3-2	47.6207	1.27155	0.51069	2.48987	0.0127791	0.0569737
pi-Fbxo41	7.72812	1.24876	0.791252	1.57821	0.114518	0.306335
2-qF1-2536	8156.39	1.14836	0.652424	1.76014	0.0783849	0.23372
pi-Fth1	147.708	0.929659	0.463261	2.00677	0.0447738	0.147409
pi-Kcng3	24.8355	0.883969	0.501691	1.76198	0.0780732	0.23372
14-qC1-1010	4864.27	0.850499	0.190426	4.46629	7.95874e-06	0.000189241
pi-Acvr2b	61.5965	0.841198	0.333044	2.52579	0.011544	0.0537047
pi-Map3k9	167.95	0.824141	0.294076	2.80248	0.00507117	0.0289029
15-qE1-1119	2466.2	0.751157	0.183746	4.08802	4.35064e-05	0.000750564
pi-Ndst1	201.688	0.741673	0.321855	2.30437	0.0212019	0.0856075
pi-Hic2	293.252	0.718628	0.151561	4.7415	2.12141e-06	6.48545e-05
pi-Tef	327.483	0.666955	0.318207	2.09598	0.0360841	0.12363
14-qC1-1261	6543.29	0.661219	0.162702	4.064	4.82396e-05	0.000750564
17-qA3.3-26735	16222.7	0.630079	0.201489	3.12711	0.00176535	0.013133
pi-Ankrd11	2138.29	0.610053	0.217984	2.79861	0.0051323	0.0289029
11-qE1-3997	1118.49	0.602303	0.218718	2.75379	0.00589096	0.0323247
pi-Rcan3	10.5374	0.587962	0.715735	0.821479	0.411374	0.644816
5-qG3-23659	11677.1	0.586232	0.208199	2.81572	0.00486678	0.0289029
pi-Snx30	78.8348	0.557743	0.466511	1.19556	0.231867	0.472568
13-qA3.1-355	1138.59	0.504729	0.140377	3.59552	0.00032375	0.00329916
7-qD1-654	1338.97	0.473798	0.140727	3.3668	0.000760461	0.00650955
pi-Hist1h1a	122.725	0.469392	0.425204	1.10392	0.269627	0.516786
pi-1700016M24Rik	4747.22	0.469359	0.191142	2.45555	0.0140667	0.0614343
8-qA4-332	369.746	0.434381	0.247895	1.75227	0.0797268	0.23372
pi-Exoc8	502.681	0.423541	0.168987	2.50635	0.0121985	0.0555421
pi-Rnf169	463.694	0.417585	0.146316	2.85399	0.00431738	0.0271741
8-qC5-8200	3933.61	0.388112	0.226492	1.71358	0.0866052	0.240695
pi-Dnmt3a	279.302	0.354709	0.373506	0.949674	0.342278	0.578677
13-qB1-1517	12531.5	0.348317	0.115044	3.02768	0.00246435	0.0173483
15-qE1-8387	5592.75	0.336223	0.167201	2.01089	0.0443367	0.147409
6-qF3-1063	2769.2	0.328652	0.108762	3.02176	0.00251308	0.0173483
12-qE-7089	7077.28	0.327278	0.202119	1.61923	0.105397	0.285506
pi-Mlec	1096.38	0.308313	0.178514	1.72711	0.084148	0.236943
pi-Mgll	4935.74	0.308241	0.137864	2.23583	0.0253626	0.0986837
pi-March08	140.584	0.304437	0.28125	1.08244	0.279055	0.522637
6-qC3-100	874.429	0.294844	0.136271	2.16367	0.0304897	0.11059
pi-Elk4	118.491	0.288997	0.294644	0.980831	0.326676	0.573022
pi-Smcr8	159.065	0.288182	0.25165	1.14517	0.252139	0.504278
11-qB1.3-590	822.263	0.259923	0.199002	1.30613	0.191508	0.434056
pi-Phf20	586.705	0.256807	0.17265	1.48744	0.136897	0.352965
pi-Wipf2	473.678	0.255268	0.196321	1.30026	0.193513	0.434056
pi-Fam168b	174.521	0.25008	0.231899	1.0784	0.280856	0.522637
10-qC1-12816	9076.81	0.244751	0.179263	1.36532	0.172153	0.410281
15-qD1-4001	2924.42	0.241345	0.177835	1.35713	0.17474	0.410928
pi-Eif4ebp2	302.34	0.225024	0.155663	1.44558	0.148295	0.373355
pi-Zfp346	737.05	0.217056	0.149676	1.45018	0.147009	0.373355
5-qG2-950	1133.25	0.212368	0.1352	1.57076	0.116238	0.307097
pi-Zfp866	164.584	0.203133	0.211597	0.959998	0.337056	0.577139
pi-Fam53b	1132.6	0.200346	0.161115	1.24349	0.213687	0.448196
6-qC3-2394	2052.57	0.199926	0.161493	1.23799	0.21572	0.448196
pi-Nsd1	816.08	0.197371	0.1863	1.05942	0.289406	0.533905
10-qB5.1-221	667.765	0.191399	0.233706	0.818972	0.412803	0.644816
pi-Ccrn4l	166.834	0.186062	0.218111	0.853062	0.393625	0.623968
pi-Mcart1	43.272	0.184204	0.373063	0.493762	0.621474	0.836449
6-qF3-8009	6421.81	0.170124	0.188694	0.901588	0.367276	0.586545
pi-Exog	136.49	0.169679	0.222354	0.763104	0.445401	0.680828
9-qA5.3-24188	16364.6	0.167104	0.172876	0.966613	0.333738	0.577139
9-qC-31469	17442.7	0.163726	0.166404	0.983907	0.325161	0.573022
pi-Tacc1	1731.83	0.158393	0.116119	1.36406	0.172548	0.410281
9-qF4-150	668.558	0.150069	0.161091	0.931578	0.351554	0.578677
5-qF-4633	5889.79	0.147481	0.160999	0.916042	0.359645	0.578677
pi-Hinfp	158.036	0.130762	0.201727	0.648214	0.516847	0.742317
13-qA5-208	3123.79	0.130436	0.135888	0.959884	0.337114	0.577139
9-qA5.3-1495	2661.82	0.130046	0.185638	0.700536	0.483593	0.704006
pi-Fbxl18	123.63	0.108368	0.231997	0.46711	0.640421	0.842283
pi-Gtf3c4	616.22	0.102556	0.138357	0.741241	0.458547	0.695951
pi-Zfp382	1091.32	0.100357	0.139128	0.721326	0.470709	0.700118
18-qE1-36451	17720.3	0.0960387	0.182802	0.525369	0.599326	0.820171
pi-Mrs2	882.565	0.0939426	0.13132	0.715373	0.474379	0.700118
pi-Strbp	8136.29	0.092532	0.236562	0.391153	0.695684	0.874445
1-qD-2017	1436.58	0.0894986	0.238284	0.375597	0.707217	0.874551
13-qA5-464	16554.5	0.0886341	0.17883	0.495632	0.620154	0.836449
pi-Rplp1	114.261	0.0787763	0.396479	0.19869	0.842506	0.925306
pi-Shank3	86.1539	0.0782241	0.395442	0.197814	0.84319	0.925306
3-qA3-2052	3070.11	0.07734	0.109056	0.70918	0.478213	0.700942
8-qA4-155	177.308	0.0763938	0.21767	0.350962	0.725617	0.882284
pi-Cramp1l	1125.58	0.0752848	0.15802	0.476426	0.633771	0.842283
pi-Zyg11b	322.874	0.0732966	0.17197	0.426217	0.66995	0.86367
pi-Kctd7	532.468	0.0725754	0.135342	0.536236	0.591796	0.818582
13-qA5-156	3546	0.0706278	0.12024	0.587389	0.556942	0.784116
pi-Hjurp	787.043	0.0629076	0.169836	0.370401	0.711084	0.874551
10-qA3-143	141.7	0.0568664	0.233584	0.243452	0.807655	0.906557
pi-Ppp1r15b	201.598	0.0564802	0.205423	0.274946	0.783358	0.906557
7-qD2-11976	7754.38	0.0562466	0.133843	0.420243	0.674308	0.864083
17-qC-59	338.028	0.0553099	0.230178	0.240291	0.810105	0.906557
pi-Bcl2l13	232.223	0.0534654	0.1659	0.322275	0.747245	0.898373
pi-Gabpb2	417.994	0.0506391	0.178018	0.28446	0.776058	0.906557
6-qF3-28913	13774.6	0.0496263	0.202833	0.244666	0.806715	0.906557
8-qE1-3748	3222.25	0.0392193	0.145736	0.269112	0.787843	0.906557
17-qA3.3-27363	10489.2	0.0325939	0.199875	0.163071	0.870462	0.936075
3-qA2-617	13994	0.0271789	0.159539	0.17036	0.864727	0.936075
pi-Trim71	18.6871	0.0246131	0.518136	0.0475031	0.962112	0.983812
pi-D730040F13Rik	164.401	0.0243643	0.238001	0.102371	0.918462	0.968231
pi-Abl2	1035.73	0.022439	0.153764	0.145931	0.883976	0.941148
pi-Hif1an	310.265	0.0196642	0.207012	0.0949909	0.924322	0.969632
18-qE1-1295	2766.99	0.0158406	0.199396	0.0794428	0.93668	0.977803
pi-Zfp280b	41.2086	0.0118891	0.342554	0.0347073	0.972313	0.983812
4-qB3-277	1709.97	0.0108792	0.198701	0.0547518	0.956336	0.983812
13-qA5-967	1951.47	0.00868803	0.172459	0.0503774	0.959822	0.983812
pi-Zbtb49	395.871	0.00493055	0.189252	0.0260528	0.979215	0.983812
9-qA1-178	537.195	0.00357133	0.189628	0.0188334	0.984974	0.984974
10-qA3-2592	7135.91	-0.00367748	0.14087	-0.0261056	0.979173	0.983812
pi-Uhmk1	117	-0.0106834	0.286515	-0.0372872	0.970256	0.983812
pi-Mlc1	1774.55	-0.011137	0.172063	-0.0647266	0.948392	0.983812
4-qB3-639	2152.02	-0.0216524	0.185	-0.11704	0.906828	0.960699
14-qA3-3095	8145.1	-0.0224908	0.148162	-0.151798	0.879346	0.9409
14-qA3-2286	5296.23	-0.026294	0.158746	-0.165636	0.868444	0.936075
14-qA3-284	2097.9	-0.0295559	0.132711	-0.222709	0.823762	0.913394
4-qB3-3994	2863.07	-0.0339744	0.176638	-0.192339	0.847476	0.925306
7-qF3-3125	3047.07	-0.0344854	0.13245	-0.260365	0.794582	0.906557
pi-Gm5878	2458.56	-0.0386477	0.149916	-0.257796	0.796564	0.906557
pi-Cbfa2t2	875.232	-0.0410448	0.155329	-0.264244	0.791592	0.906557
pi-Nr2c2	2673.04	-0.0451013	0.186582	-0.241723	0.808995	0.906557
pi-Tbl2	1127.77	-0.0456112	0.149012	-0.306091	0.759536	0.906557
pi-Pou6f1	649.89	-0.048905	0.175124	-0.279259	0.780046	0.906557
14-qA3-19970	10506.6	-0.0553973	0.195607	-0.283207	0.777018	0.906557
7-qB5-6255	2079.99	-0.0560945	0.139435	-0.402298	0.687465	0.874445
5-qF-14224	11162.8	-0.0593645	0.155839	-0.380935	0.703251	0.874551
10-qB4-6488	11178.5	-0.0625135	0.187058	-0.334192	0.738234	0.892555
19-qC2-1361	1189.31	-0.0708582	0.181463	-0.390483	0.696179	0.874445
pi-Cdc42ep3	2116.27	-0.0716434	0.161465	-0.44371	0.657253	0.857634
2-qE1-35981	24446.9	-0.0744628	0.15489	-0.480746	0.630697	0.842283
pi-Cmtm4	77.2661	-0.0762773	0.32308	-0.236094	0.813359	0.906557
15-qD3-14639	6516.67	-0.0783605	0.20247	-0.387024	0.698739	0.874445
pi-Ing5	268.631	-0.0803324	0.221494	-0.362684	0.716841	0.876594
11-qE1-9443	3724.77	-0.0806151	0.173168	-0.46553	0.641552	0.842283
17-qE1.1-7037	3928.71	-0.102081	0.195582	-0.521937	0.601714	0.820171
pi-D10Wsu102e	562.652	-0.111815	0.20914	-0.534641	0.592898	0.818582
pi-Rad54l2	568.511	-0.113121	0.188173	-0.601155	0.547737	0.77938
4-qD2.2-2182	1251.92	-0.12894	0.215671	-0.597856	0.549936	0.77938
1-qE3-706	802.462	-0.132305	0.237676	-0.556661	0.577759	0.808108
pi-Dcaf7	779.231	-0.137081	0.148069	-0.925789	0.354556	0.578677
8-qC5-2209	1913.04	-0.137137	0.136927	-1.00154	0.316568	0.56929
pi-Eif2c2	2520.37	-0.138609	0.122812	-1.12863	0.259052	0.513307
4-qD2.2-349	287.759	-0.14464	0.201518	-0.717752	0.47291	0.700118
pi-Zfp652	844.673	-0.150554	0.139404	-1.07998	0.28015	0.522637
pi-Ctdsp2	324.115	-0.153163	0.349721	-0.437957	0.661417	0.857838
6-qF3-3040	3435.96	-0.154321	0.16773	-0.920056	0.357544	0.578677
8-qA2-343	230.96	-0.154731	0.215094	-0.719368	0.471914	0.700118
7-qD1-16444	7296.15	-0.15489	0.193976	-0.7985	0.42458	0.658407
pi-Gan	747.339	-0.155917	0.141487	-1.10199	0.270467	0.516786
pi-Asb1	1025.81	-0.157625	0.142918	-1.10291	0.270067	0.516786
pi-Cbl	3192.63	-0.173234	0.133185	-1.30071	0.193358	0.434056
pi-Rab11fip4	445.415	-0.173374	0.185058	-0.93686	0.348831	0.578677
pi-Cbx5	1043.11	-0.18117	0.184324	-0.982886	0.325664	0.573022
6-qC3-6258	4265.51	-0.182161	0.133203	-1.36754	0.171457	0.410281
6-qD1-2831	4598.23	-0.187101	0.147798	-1.26593	0.205538	0.444295
5-qF-14508	6148.73	-0.19234	0.203371	-0.945759	0.344272	0.578677
9-qC-10667	6472.09	-0.197135	0.154511	-1.27587	0.202001	0.441105
pi-Ddx19b	1830.32	-0.198621	0.149145	-1.33173	0.18295	0.425559
pi-Hmbox1	627.739	-0.204484	0.201967	-1.01246	0.311318	0.564593
pi-Atxn1l	293.221	-0.204539	0.201486	-1.01515	0.310035	0.564593
pi-BC026590	328.501	-0.215205	0.156545	-1.37471	0.169221	0.410281
pi-Arhgap20	2084.75	-0.223203	0.106669	-2.09248	0.0363957	0.12363
4-qD3-2082	1314.17	-0.229777	0.207525	-1.10723	0.268196	0.516786
10-qC1-2617	4067	-0.244968	0.196586	-1.24611	0.212723	0.448196
13-qA5-703	2001.41	-0.254752	0.1468	-1.73536	0.082677	0.236943
pi-Igf2bp1	51.4671	-0.255148	0.3713	-0.687174	0.491973	0.711366
15-qD1-17920	8415.71	-0.269041	0.224024	-1.20095	0.229772	0.472568
pi-Crkl	558.799	-0.273944	0.198262	-1.38173	0.167055	0.410281
12-qE-23911	12609.6	-0.275301	0.166419	-1.65426	0.098074	0.269075
pi-Ccdc117	671.765	-0.291882	0.168758	-1.72959	0.0837035	0.236943
17-qA3.3-352	1169.55	-0.29239	0.133999	-2.18203	0.0291071	0.109279
10-qC2-545	843.94	-0.295653	0.154098	-1.91861	0.055034	0.17578
pi-Slc43a2	884.833	-0.299982	0.160139	-1.87326	0.061032	0.189288
15-qE1-3710	2205.07	-0.300467	0.132605	-2.26587	0.0234591	0.0929676
5-qG2-2301	1143.1	-0.302805	0.236832	-1.27856	0.20105	0.441105
pi-Zbtb37	203.284	-0.311751	0.251085	-1.24161	0.214379	0.448196
pi-Bend4	29.6993	-0.322795	0.420962	-0.766804	0.443198	0.680828
pi-1700006A11Rik	2107.99	-0.333792	0.176894	-1.88696	0.0591656	0.186198
13-qA3.1-213	245.376	-0.336045	0.259144	-1.29675	0.194717	0.434056
pi-Tmem194	2246.05	-0.346763	0.157408	-2.20296	0.0275974	0.105462
1-qC1.3-637	1189.07	-0.365782	0.208138	-1.7574	0.078849	0.23372
pi-Socs7	2219.91	-0.37401	0.172471	-2.16853	0.0301183	0.11059
pi-Zdhhc23	55.3143	-0.377711	0.318291	-1.18668	0.235352	0.475145
pi-Ipmk	267.54	-0.379596	0.179831	-2.11084	0.0347858	0.122035
1-qD-4525	1583.84	-0.390498	0.258315	-1.51171	0.130608	0.340854
pi-Zyg11a	33.9332	-0.404164	0.43979	-0.918994	0.358099	0.578677
10-qC1-1527	2719	-0.406495	0.159899	-2.5422	0.0110156	0.0523853
7-qD2-24830	12610.6	-0.415211	0.195287	-2.12616	0.0334903	0.119449
4-qC5-17839	11100	-0.422953	0.147582	-2.86588	0.00415849	0.0269672
7-qD1-9417	3970.85	-0.466091	0.176747	-2.63705	0.00836315	0.0416213
11-qE1-252	313.175	-0.466708	0.171044	-2.72859	0.00636062	0.0333435
2-qG3-1029	2823.16	-0.467516	0.199158	-2.34746	0.018902	0.0777891
10-qB5.1-5404	2526.35	-0.476007	0.197485	-2.41035	0.0159372	0.0682112
7-qF3-246	429.531	-0.479333	0.248296	-1.93049	0.0535461	0.173619
pi-Tktl2	368.735	-0.493448	0.180939	-2.72716	0.00638824	0.0333435
17-qC-935	750.498	-0.499069	0.209865	-2.37805	0.0174047	0.0730314
pi-Wdfy3	3296.41	-0.573598	0.15675	-3.65931	0.000252893	0.00284837
7-qD1-19431	11700.1	-0.583377	0.20679	-2.82111	0.00478584	0.0289029
pi-Ip6k1	1924.27	-0.611099	0.189398	-3.22653	0.001253	0.00993121
pi-Lsmd1	150.267	-0.641135	0.241526	-2.65452	0.00794206	0.0404667
pi-Rc3h1	1140.91	-0.645615	0.13613	-4.74263	2.10957e-06	6.48545e-05
pi-Klhl11	478.175	-0.691795	0.164094	-4.21584	2.48852e-05	0.000484131
pi-Uhrf1bp1	221.838	-0.700697	0.213527	-3.28154	0.00103241	0.0084975
pi-Il17rd	416.163	-0.715584	0.273847	-2.61308	0.00897304	0.0436416
pi-Eya3	793.886	-0.765898	0.205974	-3.71841	0.00020048	0.00238349
pi-Zmat3	423.678	-0.795669	0.226294	-3.51609	0.000437957	0.00426013
pi-Ppp1r12b	1347.93	-0.966121	0.253664	-3.80867	0.000139718	0.00186873
10-qC1-875	3238.74	-0.992221	0.125184	-7.92613	2.26086e-15	4.83825e-13
pi-Tfcp2l1	104.609	-1.00691	0.290482	-3.46632	0.000527626	0.00490922
2-qE5-4	1512.53	-1.0972	0.153883	-7.13012	1.00281e-12	7.15338e-11
10-qC1-117	758.672	-1.10709	0.152858	-7.24261	4.40146e-13	4.70956e-11
pi-Ppm1f	220.426	-1.14576	0.366674	-3.12473	0.0017797	0.013133
pi-Igsf9b	118.05	-1.1925	0.345482	-3.45169	0.00055708	0.0049673
pi-Luzp1	2413.97	-1.29576	0.226847	-5.71206	1.11619e-08	5.9716e-07
pi-Lpp	2536.21	-1.31052	0.234226	-5.59511	2.20482e-08	9.43664e-07

## Sheet: Table S6D
Supplementary Table S6D. TEtranscripts DE analysis of Smg6-cKO vs. CTRL pachytene spermatocytes.
Gene_id	baseMean	log2FoldChange	lfcSE	stat	pvalue	padj	Symbol	Biotype
ENSMUSG00000115706	61.5416	9.41711	1.2275	7.67176	1.69648e-14	1.40985e-12	Gm49143	processed_pseudogene
ENSMUSG00000100553	9.79938	6.76683	1.41966	4.7665	1.87456e-06	2.76159e-05	Gm17751	lincRNA
ENSMUSG00000068397	8.28882	6.51676	1.46963	4.43428	9.23813e-06	0.000109458	Gm10240	processed_pseudogene
ENSMUSG00000049176	6.69451	6.21318	1.47856	4.20218	2.64353e-05	0.000266825	Frmpd4	protein_coding
ENSMUSG00000094447	12.6909	6.16304	1.36464	4.51625	6.2944e-06	7.84366e-05	9430069I07Rik	protein_coding
ENSMUSG00000023945	10.0459	4.93283	1.28197	3.84784	0.000119164	0.000965413	Slc5a7	protein_coding
ENSMUSG00000036198	22.1435	4.65845	1.00974	4.61349	3.95955e-06	5.25404e-05	Arhgap36	protein_coding
ENSMUSG00000028008	19.076	4.54275	0.961926	4.72256	2.32899e-06	3.33426e-05	Asic5	protein_coding
ENSMUSG00000075010	26.9023	4.31357	0.682888	6.31666	2.67272e-10	1.02984e-08	AW112010	lincRNA
ENSMUSG00000009185	44.6795	4.1038	0.900041	4.55957	5.12597e-06	6.55898e-05	Ccl8	protein_coding
ENSMUSG00000027861	14.5753	4.07199	0.87541	4.65152	3.29492e-06	4.49163e-05	Casq2	protein_coding
ENSMUSG00000031712	32.769	4.00097	0.735476	5.43998	5.3288e-08	1.21508e-06	Il15	protein_coding
ENSMUSG00000095576	25.2718	3.94263	0.846824	4.65579	3.22742e-06	4.42144e-05	Fmo6	protein_coding
ENSMUSG00000025592	37.4405	3.93876	0.602483	6.53754	6.25372e-11	2.78279e-09	Dach2	protein_coding
ENSMUSG00000025197	761.04	3.84428	0.265856	14.46	2.16829e-47	2.35072e-44	Cyp2c23	protein_coding
ENSMUSG00000090268	36.6382	3.7847	0.757904	4.99364	5.92526e-07	1.01689e-05	Spopfm3	protein_coding
ENSMUSG00000045730	14.3633	3.77859	0.852028	4.43481	9.21515e-06	0.000109294	Adrb2	protein_coding
ENSMUSG00000034634	18.8589	3.75043	0.851871	4.40258	1.06972e-05	0.000124155	Ly6d	protein_coding
ENSMUSG00000072845	9.58477	3.72641	1.06743	3.491	0.000481216	0.00309505	Tmprss11a	protein_coding
ENSMUSG00000032948	179.456	3.70677	0.298189	12.4309	1.77542e-35	9.41014e-33	Lipi	protein_coding
ENSMUSG00000021091	362.552	3.6911	0.253091	14.5841	3.54779e-48	4.23092e-45	Serpina3n	protein_coding
ENSMUSG00000085441	32.7569	3.67122	0.738903	4.96847	6.7482e-07	1.13827e-05	Gm8289	unprocessed_pseudogene
ENSMUSG00000091732	8.8238	3.66294	0.987268	3.71018	0.000207114	0.00154889	Gm17541	processed_pseudogene
ENSMUSG00000098485	11.0291	3.64088	0.905855	4.01928	5.83769e-05	0.000525612	Gm6956	unprocessed_pseudogene
ENSMUSG00000031212	28.5995	3.62214	0.681062	5.31837	1.04701e-07	2.22371e-06	Pgr15l	protein_coding
ENSMUSG00000091859	20.7006	3.59383	0.843058	4.26286	2.01829e-05	0.000211503	Vmn2r100	protein_coding
ENSMUSG00000097743	10330.8	3.51353	0.145609	24.1298	1.2156e-128	2.89932e-124	Gm16973	lincRNA
ENSMUSG00000113956	297.098	3.50875	1.94452	1.80443	0.0711634	0.169461	Gm19368	processed_pseudogene
ENSMUSG00000086290	1317.91	3.49967	0.193202	18.114	2.46925e-73	9.81567e-70	Snhg12	lincRNA
ENSMUSG00000044313	25.7653	3.47851	0.811693	4.2855	1.82326e-05	0.00019431	Mab21l3	protein_coding
ENSMUSG00000091649	12.058	3.46433	0.897568	3.85969	0.000113531	0.000927655	Phf11b	protein_coding
ENSMUSG00000104404	22.0934	3.45149	0.839677	4.1105	3.94809e-05	0.000380161	Gm36728	unprocessed_pseudogene
ENSMUSG00000025804	9.60944	3.44133	0.994914	3.45892	0.000542346	0.00340928	Ccr1	protein_coding
ENSMUSG00000087032	9.54053	3.43895	0.924014	3.72175	0.000197846	0.00149094	Gm13874	lincRNA
ENSMUSG00000062073	498.578	3.411	0.213927	15.9447	3.10176e-57	5.69078e-54	Gm10109	transcribed_unprocessed_pseudogene
ENSMUSG00000031997	14.7619	3.3937	0.787755	4.30807	1.64687e-05	0.000178543	Trpc6	protein_coding
ENSMUSG00000031101	96.6084	3.38539	0.365004	9.27494	1.77723e-20	2.94366e-18	Sash3	protein_coding
ENSMUSG00000031710	12.7489	3.38212	0.886126	3.81675	0.000135219	0.00107574	Ucp1	protein_coding
ENSMUSG00000073413	49.8775	3.37176	0.518027	6.50886	7.57255e-11	3.30359e-09	Ly6g6d	protein_coding
ENSMUSG00000112691	43.4435	3.35593	0.469419	7.14912	8.73383e-13	5.46747e-11	Gm8681	processed_pseudogene
ENSMUSG00000099425	35.0057	3.34869	0.550208	6.08622	1.15604e-09	3.87258e-08	Gm29573	unprocessed_pseudogene
ENSMUSG00000086460	8.80234	3.28384	0.937584	3.50245	0.000461005	0.00299767	Gm12236	antisense
ENSMUSG00000087565	12.4716	3.27448	1.00534	3.25708	0.00112566	0.00626121	Gm14662	antisense
ENSMUSG00000024164	1070.49	3.2527	0.515686	6.30753	2.8353e-10	1.08547e-08	C3	protein_coding
ENSMUSG00000020437	10.2912	3.24025	0.864303	3.74898	0.000177558	0.00136215	Myo1g	protein_coding
ENSMUSG00000081743	36.1556	3.23559	0.63818	5.07003	3.97752e-07	7.2088e-06	Gm4911	unprocessed_pseudogene
ENSMUSG00000041380	39.8794	3.23241	0.613275	5.27073	1.35881e-07	2.80598e-06	Htr2c	protein_coding
ENSMUSG00000079451	8.74257	3.23065	1.01033	3.19762	0.00138568	0.00742859	Tmprss11g	protein_coding
ENSMUSG00000072664	11.9	3.2265	0.84425	3.82174	0.000132514	0.00105634	Ugt3a1	protein_coding
ENSMUSG00000024730	50.3233	3.20892	0.399422	8.03392	9.44036e-16	9.6636e-14	Ms4a8a	protein_coding
ENSMUSG00000042282	31.1269	3.16773	0.519338	6.09955	1.06369e-09	3.60884e-08	Gucy2f	protein_coding
ENSMUSG00000087021	250.574	3.16615	0.330741	9.57288	1.03969e-21	1.9223e-19	Fthl17-ps3	unprocessed_pseudogene
ENSMUSG00000099377	25.5946	3.14939	0.863386	3.64773	0.000264572	0.00190127	Gm6159	processed_pseudogene
ENSMUSG00000047347	15.1388	3.143	0.934471	3.3634	0.000769895	0.00456331	Tdg-ps	processed_pseudogene
ENSMUSG00000031285	19.4482	3.12783	0.666722	4.69135	2.71403e-06	3.81677e-05	Dcx	protein_coding
ENSMUSG00000037095	307.025	3.12297	0.464816	6.71871	1.83338e-11	9.18653e-10	Lrg1	protein_coding
ENSMUSG00000067562	91.454	3.09779	0.344173	9.00069	2.24306e-19	3.45156e-17	Dmrtc1c1	protein_coding
ENSMUSG00000075573	22.2144	3.09385	0.632455	4.89181	9.99104e-07	1.60577e-05	Defb47	protein_coding
ENSMUSG00000097214	74.0375	3.09075	0.607445	5.08812	3.61637e-07	6.65942e-06	Gm19791	unprocessed_pseudogene
ENSMUSG00000047501	9.14875	3.07376	0.918307	3.34721	0.000816306	0.00478254	Cldn4	protein_coding
ENSMUSG00000068745	10.7443	3.06463	0.845152	3.62612	0.000287707	0.00203435	Mybphl	protein_coding
ENSMUSG00000090731	15.7839	3.04988	1.00502	3.03466	0.00240809	0.011681	Gm2959	unprocessed_pseudogene
ENSMUSG00000062593	21.329	3.03485	0.689426	4.40199	1.0726e-05	0.000124321	Gm49339	protein_coding
ENSMUSG00000100859	22.1247	3.03336	0.89333	3.39556	0.000684881	0.00413546	Gm28725	lincRNA
ENSMUSG00000025887	12.7288	3.03218	0.999401	3.03399	0.00241339	0.0116996	Casp12	protein_coding
ENSMUSG00000038602	15.9701	3.01494	0.722364	4.17371	2.99673e-05	0.000297194	Slc35f1	protein_coding
ENSMUSG00000036523	553.468	3.01116	0.922557	3.26393	0.00109878	0.00613747	Greb1	protein_coding
ENSMUSG00000099447	113.027	2.99396	0.293452	10.2026	1.93123e-24	4.70017e-22	2310030A07Rik	antisense
ENSMUSG00000100973	14.8635	2.99275	0.810832	3.69096	0.000223411	0.00164361	Gm29299	unprocessed_pseudogene
ENSMUSG00000021456	27.3064	2.98951	0.581739	5.13891	2.76333e-07	5.20191e-06	Fbp2	protein_coding
ENSMUSG00000070136	20.2768	2.98694	0.858398	3.47967	0.00050203	0.00319816	Mir496a	miRNA
ENSMUSG00000043418	18.7423	2.98428	0.731151	4.08162	4.4722e-05	0.000423138	Lrit2	protein_coding
ENSMUSG00000063133	48.1795	2.97552	0.825603	3.60406	0.000313287	0.00217912	Klk1b1	protein_coding
ENSMUSG00000057715	288.464	2.94265	0.198012	14.861	5.90718e-50	7.82734e-47	A830018L16Rik	protein_coding
ENSMUSG00000082406	30.9932	2.9301	0.514694	5.69289	1.24908e-08	3.27384e-07	Gm5401	processed_pseudogene
ENSMUSG00000057074	106.282	2.91702	0.345804	8.43547	3.29869e-17	3.8949e-15	Ces1g	protein_coding
ENSMUSG00000084369	15.5806	2.91152	0.73688	3.95114	7.77802e-05	0.000672638	Gm14626	unprocessed_pseudogene
ENSMUSG00000063887	30.2388	2.90402	0.597108	4.86348	1.15342e-06	1.81706e-05	Nlgn1	protein_coding
ENSMUSG00000026645	263.185	2.89984	0.393048	7.37784	1.60876e-13	1.12854e-11	Olah	protein_coding
ENSMUSG00000040950	11.0572	2.88643	0.876739	3.29224	0.000993931	0.00564569	Mgl2	protein_coding
ENSMUSG00000111146	249.945	2.88081	0.31526	9.13789	6.36827e-20	1.0126e-17	Gm35454	lincRNA
ENSMUSG00000037335	20.0753	2.87572	0.606932	4.73812	2.15709e-06	3.13904e-05	Hand1	protein_coding
ENSMUSG00000104444	12.0112	2.87048	0.781769	3.67177	0.000240876	0.00175263	Gm33051	antisense
ENSMUSG00000069792	41.9478	2.86967	0.571251	5.02348	5.07431e-07	8.89254e-06	Wfdc17	protein_coding
ENSMUSG00000053101	56.4679	2.8677	0.498301	5.75496	8.66626e-09	2.35958e-07	Gpr141	protein_coding
ENSMUSG00000101642	10.5976	2.8665	1.17361	2.44246	0.0145875	0.0490728	Gm29315	lincRNA
ENSMUSG00000033508	73.1196	2.85806	0.438078	6.52409	6.84154e-11	3.0218e-09	Asprv1	protein_coding
ENSMUSG00000029272	355.016	2.85261	0.539828	5.28429	1.26194e-07	2.62869e-06	Sult1e1	protein_coding
ENSMUSG00000050211	279.017	2.85148	0.502933	5.66969	1.43056e-08	3.70471e-07	Pla2g4e	protein_coding
ENSMUSG00000041044	29.0492	2.85146	0.599541	4.75608	1.97388e-06	2.89362e-05	Lrit1	protein_coding
ENSMUSG00000020654	682.705	2.8498	0.146198	19.4928	1.26477e-84	7.54152e-81	Adcy3	protein_coding
ENSMUSG00000090742	151.463	2.79814	0.37165	7.52897	5.11405e-14	3.93468e-12	Gm3008	unprocessed_pseudogene
ENSMUSG00000074968	86.1388	2.78441	0.370456	7.51615	5.64125e-14	4.29871e-12	Ano3	protein_coding
ENSMUSG00000084215	33.4309	2.77864	0.802022	3.46454	0.000531138	0.0033496	Gm11814	processed_pseudogene
ENSMUSG00000027574	29.9381	2.77665	0.566886	4.89807	9.67807e-07	1.56073e-05	Nkain4	protein_coding
ENSMUSG00000026822	9133.93	2.77302	0.437647	6.33621	2.35489e-10	9.18318e-09	Lcn2	protein_coding
ENSMUSG00000104905	11.543	2.76229	0.838398	3.29472	0.000985182	0.00561021	Gm43718	TEC
ENSMUSG00000095698	7.91957	2.75891	1.04194	2.64786	0.00810041	0.0308279	Rhox2d	protein_coding
ENSMUSG00000072849	41.7535	2.75862	0.559941	4.92662	8.36648e-07	1.3743e-05	Serpina1e	protein_coding
ENSMUSG00000037798	45.6722	2.75424	0.560695	4.91219	9.00633e-07	1.46129e-05	Mat1a	protein_coding
ENSMUSG00000113002	16.0702	2.75173	0.69614	3.95284	7.72281e-05	0.000669077	Gm48620	unprocessed_pseudogene
ENSMUSG00000094861	60.5536	2.75119	0.663753	4.1449	3.39963e-05	0.000333133	Gm5072	protein_coding
ENSMUSG00000026870	7.52649	2.7449	0.907627	3.02426	0.00249243	0.0120093	Cutal	protein_coding
RLTR12F:ERVK:LTR	27.3239	2.73528	0.507375	5.39104	7.00505e-08	1.54415e-06	RLTR12F	Repeat
ENSMUSG00000113615	8.14365	2.72891	1.34527	2.02853	0.0425067	0.113454	Gm47150	lincRNA
ENSMUSG00000024538	11.9822	2.72115	0.821367	3.31296	0.00092315	0.00531068	Ppic	protein_coding
ENSMUSG00000071553	167.389	2.71917	0.327428	8.30463	1.00129e-16	1.15931e-14	Cpa2	protein_coding
ENSMUSG00000001741	200.294	2.70494	0.501276	5.39611	6.81011e-08	1.50914e-06	Il16	protein_coding
ENSMUSG00000092301	8.53466	2.6998	0.850206	3.17546	0.00149597	0.00792369	Gm6887	processed_pseudogene
ENSMUSG00000083249	30.7853	2.69149	0.557223	4.83018	1.3641e-06	2.1113e-05	Gm14623	unprocessed_pseudogene
ENSMUSG00000110270	105.842	2.68652	0.326721	8.22267	1.99015e-16	2.21808e-14	Gm45607	antisense
ENSMUSG00000086841	2523.33	2.67686	0.161863	16.5378	1.96154e-61	4.67846e-58	2410006H16Rik	processed_transcript
ENSMUSG00000024095	33309.5	2.66526	0.111635	23.8748	5.59622e-126	6.67378e-122	Hnrnpll	protein_coding
ENSMUSG00000104490	22.2679	2.66067	0.963319	2.76198	0.00574516	0.0234536	Gm20770	unprocessed_pseudogene
ENSMUSG00000075602	27.6416	2.65937	0.618928	4.29674	1.73327e-05	0.000186574	Ly6a	protein_coding
ENSMUSG00000092203	2383.78	2.65759	0.14818	17.9348	6.30344e-72	2.14776e-68	1110038B12Rik	processed_transcript
ENSMUSG00000052468	617.185	2.65613	0.192624	13.7891	2.96238e-43	2.71753e-40	Pmp2	protein_coding
ENSMUSG00000034855	97.2136	2.65464	0.520213	5.10298	3.34341e-07	6.20091e-06	Cxcl10	protein_coding
ENSMUSG00000114938	10.5572	2.65333	0.784681	3.38141	0.000721146	0.00432271	Gm48134	processed_pseudogene
ENSMUSG00000000753	142.819	2.65138	0.539346	4.91592	8.83682e-07	1.4377e-05	Serpinf1	protein_coding
ENSMUSG00000033214	23.9686	2.65128	0.658938	4.02357	5.73234e-05	0.000517691	Slitrk5	protein_coding
ENSMUSG00000086448	557.082	2.65018	0.206393	12.8405	9.73071e-38	5.95095e-35	9330162012Rik	bidirectional_promoter_lncRNA
ENSMUSG00000036469	21.7614	2.64866	0.685712	3.86264	0.00011217	0.000918725	Marchf1	protein_coding
ENSMUSG00000036814	369.37	2.64668	0.454572	5.82236	5.80232e-09	1.64555e-07	Slc6a20a	protein_coding
ENSMUSG00000065211	18.9669	2.64526	0.575914	4.59316	4.36586e-06	5.73088e-05	Gm26265	snoRNA
ENSMUSG00000105690	18.9669	2.64526	0.575914	4.59316	4.36586e-06	5.73088e-05	Gm26265	snoRNA
ENSMUSG00000117365	15.1357	2.63582	0.654143	4.02943	5.59114e-05	0.000508986	Gm29992	lincRNA
ENSMUSG00000074156	431.352	2.63129	0.249545	10.5443	5.3956e-26	1.46239e-23	Ces1h	protein_coding
ENSMUSG00000087192	30.6478	2.61607	0.780962	3.3498	0.000808698	0.00474729	4930412L05Rik	processed_transcript
ENSMUSG00000094307	16.4897	2.61374	0.737121	3.54587	0.000391316	0.0026195	Btbd35f28	protein_coding
ENSMUSG00000015950	37.1606	2.61228	0.559869	4.66588	3.07306e-06	4.23429e-05	Ncf1	protein_coding
ENSMUSG00000091043	11.8384	2.60635	0.806499	3.23168	0.00123065	0.00672445	Glyatl3	protein_coding
ENSMUSG00000021565	10.4207	2.60071	0.810774	3.20768	0.00133809	0.00721562	Slc6a19	protein_coding
ENSMUSG00000022876	18.4265	2.59506	0.616254	4.21103	2.54207e-05	0.000258443	Samsn1	protein_coding
ENSMUSG00000063286	32.4148	2.59168	0.501377	5.16912	2.35205e-07	4.5424e-06	Gm8995	transcribed_unprocessed_pseudogene
ENSMUSG00000075225	242.608	2.58938	0.344699	7.512	5.8232e-14	4.40918e-12	Ccdc162	protein_coding
ENSMUSG00000115534	11.279	2.58844	0.825488	3.13565	0.00171476	0.00887751	Gm7508	processed_pseudogene
ENSMUSG00000061816	37.2002	2.58091	0.453653	5.68918	1.27651e-08	3.33839e-07	Myl1	protein_coding
ENSMUSG00000099645	42.1035	2.57825	0.435384	5.92179	3.18457e-09	9.67583e-08	Gm20832	unprocessed_pseudogene
ENSMUSG00000031382	38.4269	2.57655	0.469004	5.49366	3.93694e-08	9.26034e-07	Asb11	protein_coding
ENSMUSG00000074570	70.9017	2.57175	0.41719	6.16445	7.07289e-10	2.49919e-08	Cass4	protein_coding
ENSMUSG00000041449	13.1826	2.56747	0.773309	3.3201	0.00089984	0.00518784	Serpina3h	transcribed_unprocessed_pseudogene
ENSMUSG00000094588	39.2579	2.56478	0.6471	3.9635	7.38597e-05	0.000643819	Olfr898	protein_coding
ENSMUSG00000081249	53.3555	2.56353	0.57888	4.42843	9.49221e-06	0.000111747	Gm11517	processed_pseudogene
ENSMUSG00000096330	54.9586	2.56019	0.473742	5.40418	6.51052e-08	1.45396e-06	Gm21976	protein_coding
ENSMUSG00000083915	13.7412	2.55426	0.712939	3.58271	0.000340043	0.00232589	Gm13932	processed_pseudogene
RLTR1:ERV1:LTR	53.9932	2.55326	0.937587	2.72322	0.00646486	0.0258324	RLTR1	Repeat
ENSMUSG00000114065	14.4263	2.54717	0.687854	3.70307	0.000213008	0.0015827	Vmn2r-ps96	unprocessed_pseudogene
ENSMUSG00000026697	275.996	2.53954	0.190169	13.3541	1.12117e-40	8.35659e-38	Myoc	protein_coding
ENSMUSG00000087590	512.196	2.53769	0.171069	14.8343	8.79239e-50	1.10372e-46	Epb41l4aos	lincRNA
ENSMUSG00000043331	14.7035	2.5373	0.740481	3.42656	0.000611281	0.00376541	Olfr975	protein_coding
ENSMUSG00000001131	53.2665	2.53494	0.405668	6.2488	4.13625e-10	1.52715e-08	Timp1	protein_coding
ENSMUSG00000078719	50.2337	2.53472	0.439928	5.76167	8.32851e-09	2.28064e-07	Msmp	protein_coding
ENSMUSG00000048779	78.4343	2.53429	0.499273	5.07596	3.8554e-07	7.00343e-06	P2ry6	protein_coding
ENSMUSG00000023224	643.35	2.52849	0.310708	8.13785	4.02372e-16	4.30358e-14	Serping1	protein_coding
ENSMUSG00000105003	113.341	2.52257	0.304774	8.27686	1.26464e-16	1.43633e-14	Gm40055	lincRNA
ENSMUSG00000029254	152.943	2.52201	0.470144	5.36434	8.12475e-08	1.76648e-06	Stap1	protein_coding
ENSMUSG00000090798	49.9749	2.52109	0.519245	4.8553	1.20203e-06	1.88989e-05	Gm8046	unprocessed_pseudogene
ENSMUSG00000034353	180.37	2.51491	0.456328	5.51119	3.56415e-08	8.45016e-07	Ramp1	protein_coding
ENSMUSG00000030518	108.765	2.51422	0.2683	9.37093	7.18981e-21	1.26091e-18	Fam189a1	protein_coding
ENSMUSG00000094021	52.4404	2.51344	0.470446	5.34268	9.15845e-08	1.96791e-06	Gm3685	protein_coding
ENSMUSG00000008845	46.5994	2.49697	0.497858	5.01541	5.29194e-07	9.21972e-06	Cd163	protein_coding
ENSMUSG00000064330	436.783	2.49479	0.252026	9.89892	4.20788e-23	8.6519e-21	Pde6h	protein_coding
ENSMUSG00000090272	15.728	2.4938	0.802841	3.10622	0.00189496	0.00962244	Mndal	protein_coding
ENSMUSG00000019803	9.77762	2.48852	0.836076	2.97643	0.00291624	0.0136543	Nr2e1	protein_coding
ENSMUSG00000022665	139.34	2.48711	1.22412	2.03174	0.0421796	0.112821	Ccdc80	protein_coding
ENSMUSG00000095392	64.5585	2.48652	0.386426	6.43466	1.23747e-10	5.11525e-09	Gm7350	unprocessed_pseudogene
ENSMUSG00000030350	46.0224	2.48203	0.592861	4.18654	2.83245e-05	0.000283613	Prmt8	protein_coding
ENSMUSG00000044177	45.7647	2.47716	0.459015	5.3967	6.78792e-08	1.50744e-06	Wfikkn2	protein_coding
ENSMUSG00000024338	14.1099	2.47689	0.732585	3.38103	0.000722157	0.00432659	Psmb8	protein_coding
ENSMUSG00000036353	19.2792	2.47242	0.578358	4.2749	1.91227e-05	0.000202102	P2ry12	protein_coding
ENSMUSG00000075391	16.6528	2.46753	1.2553	1.96569	0.049334	0.127489	Glo1-ps	processed_pseudogene
ENSMUSG00000027995	32.6638	2.46728	0.449719	5.48627	4.10514e-08	9.59791e-07	Tlr2	protein_coding
ENSMUSG00000053862	9.57072	2.45734	0.78975	3.11154	0.00186112	0.00947684	Slc51b	protein_coding
ENSMUSG00000035864	264.932	2.45241	0.194093	12.6352	1.34985e-36	7.66552e-34	Syt1	protein_coding
ENSMUSG00000027656	50.5109	2.45012	0.426613	5.7432	9.29054e-09	2.51805e-07	Ccn5	protein_coding
ENSMUSG00000000982	25.763	2.43609	0.670835	3.63143	0.000281852	0.00199862	Ccl3	protein_coding
ENSMUSG00000111853	26.7888	2.43468	0.631598	3.8548	0.000115824	0.000942836	Gm31408	lincRNA
ENSMUSG00000078289	26.3733	2.43442	0.509988	4.77348	1.81067e-06	2.68071e-05	Gm10923	processed_pseudogene
ENSMUSG00000104894	29.7621	2.43024	1.10334	2.20263	0.0276212	0.0808831	Gm43507	antisense
ENSMUSG00000079017	9.54133	2.4221	0.846887	2.86	0.00423635	0.0183945	Ifi27l2a	protein_coding
ENSMUSG00000046169	239.58	2.41727	0.278196	8.68909	3.65358e-18	4.97952e-16	Adamts6	protein_coding
ENSMUSG00000101560	15.2678	2.41493	0.817782	2.95302	0.0031468	0.0144976	Gm28127	lincRNA
ENSMUSG00000117899	311.654	2.40939	0.305687	7.88189	3.22459e-15	2.95806e-13	Gm50218	antisense
ENSMUSG00000098741	12.2542	2.40795	0.956129	2.51844	0.0117877	0.0415471	Obox4-ps2	unprocessed_pseudogene
ENSMUSG00000106379	271.715	2.40709	0.642943	3.74386	0.000181212	0.00138396	Lhfpl3	protein_coding
ENSMUSG00000001155	13.0582	2.40396	0.771037	3.11783	0.0018219	0.00931491	Ftcd	protein_coding
ENSMUSG00000102288	10.8587	2.39692	1.01405	2.3637	0.0180933	0.0579326	Gm36998	unprocessed_pseudogene
ENSMUSG00000069516	508.527	2.39437	0.428557	5.58706	2.30946e-08	5.76183e-07	Lyz2	protein_coding
ENSMUSG00000044217	50.6427	2.39258	0.743398	3.21843	0.00128893	0.00700122	Aqp5	protein_coding
ENSMUSG00000021340	201.104	2.38821	0.359277	6.64726	2.98603e-11	1.43299e-09	Gpld1	protein_coding
ENSMUSG00000096875	23.3639	2.3871	0.530985	4.49561	6.93705e-06	8.53304e-05	Gm21815	unprocessed_pseudogene
ENSMUSG00000044172	42.9402	2.38113	0.777452	3.06274	0.00219324	0.0108542	Ptx4	protein_coding
ENSMUSG00000010362	656.758	2.38002	0.853276	2.78927	0.00528266	0.0219239	Rdm1	protein_coding
ENSMUSG00000085147	52.5196	2.37942	0.452057	5.26354	1.4131e-07	2.90051e-06	Gm12609	processed_transcript
ENSMUSG00000030866	28.5214	2.37713	0.71809	3.31036	0.000931777	0.00535256	Ern2	protein_coding
ENSMUSG00000101891	22.0581	2.37525	0.755737	3.14296	0.00167248	0.00869449	Gm29132	lincRNA
ENSMUSG00000029925	9.84599	2.37376	0.802075	2.95953	0.00308112	0.0142568	Tbxas1	protein_coding
ENSMUSG00000041202	8.26497	2.37185	1.01721	2.33173	0.0197147	0.0618948	Pla2g2d	protein_coding
ENSMUSG00000029373	24.9833	2.37165	0.623988	3.80079	0.000144235	0.001137	Pf4	protein_coding
ENSMUSG00000025492	42.8442	2.37123	0.443945	5.34128	9.2294e-08	1.97959e-06	Ifitm3	protein_coding
ENSMUSG00000106238	25.061	2.36891	0.513815	4.61043	4.01833e-06	5.31566e-05	Gm42824	processed_pseudogene
ENSMUSG00000116912	390.351	2.36828	0.278826	8.49377	2.00047e-17	2.43434e-15	Gm5487	processed_pseudogene
ENSMUSG00000109278	14.3279	2.36627	0.689879	3.42998	0.000603623	0.00372208	Gm45144	lincRNA
ENSMUSG00000021553	285.464	2.36557	0.469963	5.03351	4.81571e-07	8.51441e-06	Slc28a3	protein_coding
ENSMUSG00000039913	22.4537	2.36515	0.695706	3.39964	0.000674745	0.00408668	Pak7	protein_coding
ENSMUSG00000004837	82.4777	2.36169	0.317703	7.43365	1.05643e-13	7.6586e-12	Grap	protein_coding
ENSMUSG00000082031	13.264	2.36058	0.725171	3.25521	0.00113309	0.00628933	Gm8097	processed_pseudogene
ENSMUSG00000028581	109.455	2.35956	0.358377	6.58402	4.57893e-11	2.10023e-09	Laptm5	protein_coding
ENSMUSG00000116993	42.1929	2.35392	0.417374	5.63984	1.70209e-08	4.36991e-07	Gm32461	lincRNA
ENSMUSG00000032257	102.668	2.35158	0.427033	5.50679	3.65441e-08	8.6384e-07	Ankk1	protein_coding
ENSMUSG00000028071	36.2381	2.34755	0.496899	4.72441	2.30786e-06	3.31151e-05	Sh2d2a	protein_coding
ENSMUSG00000095659	28.4407	2.34236	0.547419	4.27893	1.87798e-05	0.000199163	Spin2g	protein_coding
MLTR13:ERVK:LTR	340.747	2.33842	0.19	12.3075	8.25658e-35	4.10266e-32	MLTR13	Repeat
ENSMUSG00000047878	10.3113	2.33315	0.899089	2.59502	0.00945861	0.0349276	A4galt	protein_coding
ENSMUSG00000080072	53.4143	2.32922	0.504842	4.61376	3.95456e-06	5.25404e-05	Spin2-ps2	processed_pseudogene
ENSMUSG00000107952	100.957	2.32715	0.26267	8.85959	8.03067e-19	1.16914e-16	Gm6352	processed_pseudogene
ENSMUSG00000040181	57.942	2.32591	0.442568	5.25549	1.47632e-07	3.01986e-06	Fmo1	protein_coding
ENSMUSG00000110463	847.79	2.32565	0.167253	13.905	5.91022e-44	5.63859e-41	Gm35998	lincRNA
ENSMUSG00000051906	43.3764	2.32524	0.447284	5.19857	2.00832e-07	3.94242e-06	Cd209f	protein_coding
ENSMUSG00000091116	53.3558	2.3178	0.44621	5.1944	2.05376e-07	4.02169e-06	Gm7991	unprocessed_pseudogene
ENSMUSG00000098570	16.5636	2.31773	0.59746	3.87931	0.000104754	0.000866027	Gm27444	misc_RNA
ENSMUSG00000094601	47.7957	2.30888	0.449026	5.14196	2.71884e-07	5.1303e-06	Gm5926	protein_coding
ENSMUSG00000098672	27.359	2.30337	0.502318	4.58548	4.52943e-06	5.90336e-05	Mir6911	miRNA
ENSMUSG00000056501	40.0095	2.302	0.730689	3.15045	0.00163018	0.00851344	Cebpb	protein_coding
ENSMUSG00000079168	10.6096	2.30022	0.783877	2.93441	0.00334183	0.015214	Cd209g	protein_coding
ENSMUSG00000046546	22.5125	2.29715	0.657507	3.49373	0.000476322	0.00307297	Fam43a	protein_coding
ENSMUSG00000112023	54.3287	2.28834	0.450237	5.08253	3.72447e-07	6.80708e-06	Lilr4b	protein_coding
ENSMUSG00000117780	22.0931	2.28713	0.676564	3.38051	0.000723524	0.00433315	Gm3734	lincRNA
ENSMUSG00000107223	25.2524	2.28406	0.542891	4.20721	2.58546e-05	0.00026185	Gm18327	processed_pseudogene
ENSMUSG00000045493	9.57693	2.27915	0.77834	2.92822	0.00340906	0.0154728	Bhlhe23	protein_coding
ENSMUSG00000060170	10.5145	2.27872	0.749557	3.04009	0.00236509	0.0115259	Olfr1371	protein_coding
ENSMUSG00000022587	1264.01	2.27571	0.38279	5.94506	2.76357e-09	8.48313e-08	Ly6e	protein_coding
ENSMUSG00000032717	15.3912	2.27294	0.865298	2.62678	0.00861982	0.0323817	Mdfi	protein_coding
ENSMUSG00000038968	99.9408	2.26641	0.640199	3.54016	0.000399889	0.0026679	Klk1b16	protein_coding
ENSMUSG00000020081	35.4822	2.26415	0.538055	4.20803	2.57602e-05	0.000261087	Tacr2	protein_coding
ENSMUSG00000030156	26.5724	2.26231	0.51452	4.39693	1.09792e-05	0.000127119	Cd69	protein_coding
ENSMUSG00000046768	29.5105	2.25752	0.553887	4.07578	4.58599e-05	0.000431652	Rhoj	protein_coding
ENSMUSG00000058427	15.7391	2.25191	0.693914	3.24523	0.00117355	0.00648073	Cxcl2	protein_coding
ENSMUSG00000031722	21.6503	2.2498	0.689079	3.26493	0.00109491	0.00611875	Hp	protein_coding
ENSMUSG00000086918	1276.29	2.24887	0.366978	6.12807	8.89539e-10	3.07039e-08	4930429F24Rik	lincRNA
ENSMUSG00000097425	847.941	2.24558	0.465706	4.82189	1.42206e-06	2.1784e-05	Vmn1r181	protein_coding
ENSMUSG00000028970	15.9958	2.24506	0.679746	3.30279	0.000957295	0.00547935	Abcb1b	protein_coding
ENSMUSG00000024678	19.7675	2.2407	0.548615	4.08429	4.42115e-05	0.00041928	Ms4a4d	protein_coding
ENSMUSG00000111162	9.12256	2.23996	0.837662	2.67406	0.00749396	0.0289831	Gm7293	processed_pseudogene
ENSMUSG00000022122	14.4696	2.2357	0.734907	3.04215	0.00234894	0.011464	Ednrb	protein_coding
ENSMUSG00000104084	11.855	2.23567	0.797568	2.80311	0.0050612	0.0211966	Gm38276	TEC
ENSMUSG00000020120	79.1368	2.23431	0.347056	6.43787	1.2116e-10	5.02571e-09	Plek	protein_coding
ENSMUSG00000023013	333.888	2.23359	0.431686	5.17411	2.28999e-07	4.42614e-06	Aqp2	protein_coding
ENSMUSG00000110470	73.474	2.23304	0.323842	6.89546	5.3689e-12	2.94376e-10	Gm45723	lincRNA
ENSMUSG00000033361	81.9017	2.23287	0.549707	4.06193	4.86689e-05	0.00045397	Prrg3	protein_coding
ENSMUSG00000031939	4269.65	2.23236	0.177495	12.577	2.82453e-36	1.53109e-33	Taf1d	protein_coding
ENSMUSG00000090396	31.6791	2.23121	0.457636	4.87551	1.08526e-06	1.72679e-05	Gm6536	unprocessed_pseudogene
ENSMUSG00000074896	12.3639	2.23075	0.769148	2.90028	0.00372824	0.0166468	Ifit3	protein_coding
ENSMUSG00000030683	1793.55	2.23039	0.166102	13.4278	4.15708e-41	3.1984e-38	Sez6l2	protein_coding
ENSMUSG00000110874	13.2014	2.22622	0.789306	2.82048	0.00479514	0.0202854	D030045P18Rik	lincRNA
ENSMUSG00000105490	1229.11	2.22419	0.432633	5.14106	2.73191e-07	5.15089e-06	4933438B17Rik	lincRNA
ENSMUSG00000097472	37.2733	2.22411	0.419466	5.30224	1.14388e-07	2.41014e-06	Gm26586	antisense
ENSMUSG00000096697	30.1428	2.22259	0.773113	2.87485	0.00404215	0.0177158	Esp23	protein_coding
ENSMUSG00000104710	14.5025	2.22037	0.680902	3.26092	0.00111051	0.00618554	Gm31243	antisense
ENSMUSG00000072949	33.9276	2.22027	0.667855	3.32448	0.000885828	0.00512191	Acot1	protein_coding
ENSMUSG00000117916	16.958	2.21958	0.8426	2.63421	0.0084334	0.0318446	9630028I04Rik	lincRNA
ENSMUSG00000031387	56.2172	2.21892	0.363727	6.10051	1.05731e-09	3.59229e-08	Renbp	protein_coding
ENSMUSG00000046856	11.2596	2.21759	0.755411	2.9356	0.003329	0.015173	Gpr1	protein_coding
ENSMUSG00000042286	335.471	2.21694	0.299829	7.394	1.42475e-13	1.00538e-11	Stab1	protein_coding
ENSMUSG00000097739	171.021	2.21463	0.3539	6.25777	3.90509e-10	1.45078e-08	Gm2539	transcribed_unprocessed_pseudogene
ENSMUSG00000026691	30.2915	2.21322	0.635366	3.48337	0.000495136	0.00316184	Fmo3	protein_coding
ENSMUSG00000038224	29.1287	2.20995	0.899273	2.45749	0.0139911	0.0474673	Serpinf2	protein_coding
ENSMUSG00000030579	35.8998	2.20858	0.560304	3.94175	8.08885e-05	0.000694983	Tyrobp	protein_coding
ENSMUSG00000039457	20.8269	2.20797	0.557085	3.96343	7.38809e-05	0.000643819	Ppl	protein_coding
ENSMUSG00000087444	11.6972	2.20268	0.72128	3.05384	0.00225933	0.0111176	Gm5475	protein_coding
ENSMUSG00000030325	64.3082	2.20222	0.527739	4.17294	3.00696e-05	0.000298084	Klrb1c	protein_coding
ENSMUSG00000090512	87.3431	2.19754	0.60292	3.64483	0.000267568	0.00191915	Gm3424	protein_coding
ENSMUSG00000031207	164.601	2.19749	0.256417	8.56999	1.03492e-17	1.30602e-15	Msn	protein_coding
ENSMUSG00000027270	362.578	2.19721	0.190072	11.5599	6.57997e-31	2.49109e-28	Lamp5	protein_coding
ENSMUSG00000001583	56.3981	2.1955	0.57969	3.78738	0.000152245	0.00119095	Tnk1	protein_coding
ENSMUSG00000068009	29.0354	2.19143	0.727236	3.01337	0.00258363	0.0123552	Bpifb6	protein_coding
ENSMUSG00000051067	32.6937	2.1907	0.432137	5.06946	3.9894e-07	7.22484e-06	Lingo3	protein_coding
ENSMUSG00000018819	15.409	2.18986	0.679033	3.22497	0.00125986	0.00685738	Lsp1	protein_coding
ENSMUSG00000015340	34.4957	2.18857	0.510955	4.28329	1.84149e-05	0.000195903	Cybb	protein_coding
ENSMUSG00000036887	157.143	2.18633	0.356966	6.12476	9.08203e-10	3.12126e-08	C1qa	protein_coding
ENSMUSG00000060548	14.5676	2.18475	0.648153	3.37074	0.000749671	0.00445896	Tnfrsf19	protein_coding
ENSMUSG00000110255	16.0479	2.18466	1.05172	2.07721	0.0377819	0.103496	Gm45400	unprocessed_pseudogene
ENSMUSG00000037060	12.6965	2.18337	0.750569	2.90896	0.00362634	0.0162793	Cavin3	protein_coding
ENSMUSG00000027966	52.8033	2.17948	0.383861	5.67779	1.3645e-08	3.54516e-07	Col11a1	protein_coding
ENSMUSG00000091325	505.203	2.1792	0.283608	7.68384	1.54391e-14	1.29206e-12	Gm3760	unprocessed_pseudogene
ENSMUSG00000047281	22.7273	2.17757	0.650312	3.3485	0.000812499	0.00476609	Sfn	protein_coding
ENSMUSG00000035778	66.4368	2.17109	0.567316	3.82695	0.00012974	0.0010377	Ggta1	protein_coding
ENSMUSG00000063177	782.073	2.17089	0.536911	4.0433	5.27043e-05	0.000484973	Klk1b27	protein_coding
ENSMUSG00000031210	13.3601	2.16908	0.974677	2.22543	0.0260523	0.0772296	Gpr165	protein_coding
ENSMUSG00000079266	46.9008	2.16578	0.38855	5.574	2.48957e-08	6.15324e-07	Gm6490	unprocessed_pseudogene
ENSMUSG00000034177	658.832	2.16493	0.151592	14.2813	2.8605e-46	2.96634e-43	Rnf43	protein_coding
ENSMUSG00000040564	445.745	2.16083	0.533996	4.04652	5.19838e-05	0.000479427	Apoc1	protein_coding
ENSMUSG00000029885	63.0342	2.15906	0.369476	5.84357	5.10925e-09	1.45941e-07	Moxd2	protein_coding
ENSMUSG00000066516	1238.7	2.15895	0.512017	4.21656	2.48055e-05	0.000252728	Klk1b21	protein_coding
ENSMUSG00000021640	75.6631	2.15791	0.398419	5.41618	6.08845e-08	1.36738e-06	Naip1	protein_coding
ENSMUSG00000035237	34.1729	2.15669	0.660606	3.26471	0.00109578	0.00612212	Lcat	protein_coding
ENSMUSG00000101043	11.7262	2.15583	0.790071	2.72865	0.00635935	0.0255005	Gm29075	unprocessed_pseudogene
ENSMUSG00000106740	581.039	2.15388	0.217055	9.9232	3.29994e-23	7.09071e-21	Gm21221	lincRNA
ENSMUSG00000045083	18.1812	2.15375	0.623581	3.45384	0.000552661	0.00346062	Lingo2	protein_coding
ENSMUSG00000082352	31.8928	2.15178	0.50565	4.25547	2.08611e-05	0.000217464	Gm13228	processed_pseudogene
ENSMUSG00000020798	204.504	2.14951	0.193222	11.1245	9.52932e-29	3.34241e-26	Spns3	protein_coding
ENSMUSG00000112148	57.0655	2.14613	0.453438	4.73302	2.21203e-06	3.2014e-05	Lilrb4a	protein_coding
ENSMUSG00000085603	16.1575	2.14165	0.769172	2.78436	0.0053634	0.0222011	Gm11346	transcribed_processed_pseudogene
ENSMUSG00000060591	63.2745	2.14048	0.385046	5.55902	2.7129e-08	6.60258e-07	Ifitm2	protein_coding
ENSMUSG00000099524	10.0128	2.13657	0.845797	2.5261	0.0115336	0.0409082	Gm20860	unprocessed_pseudogene
ENSMUSG00000036896	177.5	2.13491	0.350766	6.08644	1.15449e-09	3.87258e-08	C1qc	protein_coding
ENSMUSG00000086035	61.5545	2.13391	0.462075	4.61811	3.87242e-06	5.16316e-05	Gm12610	processed_transcript
ENSMUSG00000036596	28.3482	2.13101	0.55419	3.84527	0.000120422	0.000973289	Cpz	protein_coding
ENSMUSG00000033192	21.2647	2.13065	0.59885	3.5579	0.000373833	0.002528	Lpcat2	protein_coding
ENSMUSG00000071713	40.8188	2.12716	0.42941	4.95367	7.2827e-07	1.21214e-05	Csf2rb	protein_coding
ENSMUSG00000003746	47.9628	2.12676	0.497814	4.27219	1.93559e-05	0.000204093	Man1a	protein_coding
ENSMUSG00000020407	38.725	2.12601	0.428465	4.96193	6.97966e-07	1.17151e-05	Upp1	protein_coding
ENSMUSG00000089871	253.275	2.12586	0.287073	7.40527	1.30882e-13	9.31863e-12	Speer4cos	antisense
ENSMUSG00000006205	217.621	2.12553	0.434346	4.89364	9.89859e-07	1.59198e-05	Htra1	protein_coding
ENSMUSG00000025810	86.0523	2.12421	0.404511	5.2513	1.51026e-07	3.07832e-06	Nrp1	protein_coding
ENSMUSG00000082297	16.686	2.12402	1.02948	2.06319	0.0390942	0.106305	Rhox3d-ps	unprocessed_pseudogene
ENSMUSG00000082827	9.76288	2.12328	0.895366	2.37141	0.0177203	0.0569913	Gm5397	unprocessed_pseudogene
ENSMUSG00000113734	55.0048	2.12205	0.61678	3.44054	0.00058056	0.00360973	Gm48539	lincRNA
ENSMUSG00000114853	74.5114	2.1155	0.356694	5.93084	3.01383e-09	9.19218e-08	D030051J21Rik	lincRNA
ENSMUSG00000024672	24.7649	2.11503	0.629103	3.36198	0.00077385	0.00458106	Ms4a7	protein_coding
ENSMUSG00000020303	37.5011	2.10699	0.522975	4.02886	5.60473e-05	0.000509445	Stc2	protein_coding
ENSMUSG00000026365	92.1738	2.10597	0.364029	5.78516	7.24439e-09	2.01853e-07	Cfh	protein_coding
ENSMUSG00000039954	85.7218	2.10261	0.317264	6.62732	3.41842e-11	1.60814e-09	Stk32a	protein_coding
ENSMUSG00000027375	25.2914	2.09876	0.58213	3.60532	0.00031177	0.00216984	Mal	protein_coding
ENSMUSG00000015966	193.834	2.09835	0.536271	3.91286	9.12105e-05	0.000768443	Il17rb	protein_coding
ENSMUSG00000021696	66.584	2.09598	0.419273	4.99907	5.76075e-07	9.93491e-06	Elovl7	protein_coding
ENSMUSG00000101639	34.1291	2.09283	0.887473	2.35819	0.0183642	0.0585932	Gm8597	transcribed_unprocessed_pseudogene
ENSMUSG00000086748	696.048	2.09241	0.187839	11.1394	8.06599e-29	2.91488e-26	Gm13261	processed_transcript
ENSMUSG00000040229	16.9247	2.09153	0.779442	2.68337	0.00728849	0.0283585	Gpr34	protein_coding
ENSMUSG00000025978	3252.17	2.08885	0.165742	12.603	2.03205e-36	1.12712e-33	Rftn2	protein_coding
ENSMUSG00000038552	48.6538	2.08879	0.434504	4.8073	1.52983e-06	2.31522e-05	Fndc4	protein_coding
ENSMUSG00000103752	15.2877	2.08828	0.730341	2.85932	0.00424554	0.0184233	Gm36467	lincRNA
ENSMUSG00000027499	74.0578	2.08819	0.405394	5.15101	2.59088e-07	4.91998e-06	Pkia	protein_coding
ENSMUSG00000097801	11.8558	2.08813	0.836306	2.49685	0.0125302	0.0435147	Gm26777	bidirectional_promoter_lncRNA
ENSMUSG00000110162	36.8984	2.08655	0.939016	2.22206	0.0262791	0.0777839	Gm45356	lincRNA
ENSMUSG00000046634	141.306	2.08468	0.334213	6.23758	4.44403e-10	1.62818e-08	Pkd1l1	protein_coding
ENSMUSG00000107096	163.592	2.08397	0.27673	7.53071	5.04655e-14	3.89532e-12	Gm43597	lincRNA
ENSMUSG00000002985	1832.94	2.0826	0.306111	6.80344	1.02152e-11	5.36658e-10	Apoe	protein_coding
ENSMUSG00000108841	108.482	2.08221	0.352641	5.90462	3.5346e-09	1.05644e-07	Frmpd2	protein_coding
ENSMUSG00000040693	9.42396	2.08058	0.802106	2.5939	0.00948945	0.035019	Slco4c1	protein_coding
ENSMUSG00000031736	3657.02	2.07764	0.135954	15.2819	1.00906e-52	1.5042e-49	Crnde	processed_transcript
ENSMUSG00000109713	196.938	2.07658	0.292958	7.0883	1.35769e-12	8.15676e-11	Pvrig	protein_coding
ENSMUSG00000078955	62.1429	2.0765	0.382323	5.43128	5.59514e-08	1.26974e-06	Gm14222	sense_intronic
ENSMUSG00000021509	47.9595	2.0755	0.572938	3.62256	0.000291706	0.00205538	Slc25a48	protein_coding
ENSMUSG00000030218	57.3961	2.0733	0.366791	5.65255	1.58087e-08	4.06307e-07	Mgp	protein_coding
ENSMUSG00000004952	207.065	2.07226	0.497161	4.1682	3.07021e-05	0.000303597	Rasa4	protein_coding
ENSMUSG00000087459	16.1203	2.07161	0.599057	3.45812	0.000543949	0.00341684	Csmd2os	antisense
ENSMUSG00000098702	213.78	2.07064	0.42782	4.83999	1.29846e-06	2.02283e-05	1500015A07Rik	antisense
ENSMUSG00000025150	120.845	2.07047	0.438259	4.72431	2.30894e-06	3.31151e-05	Cbr2	protein_coding
ENSMUSG00000117007	19.6755	2.07019	0.693354	2.98575	0.0028288	0.0133103	Gm41556	lincRNA
ENSMUSG00000081870	7.55772	2.06915	0.889713	2.32564	0.0200378	0.0626617	Gm15141	unprocessed_pseudogene
ENSMUSG00000074272	39.878	2.06701	0.510892	4.04588	5.21276e-05	0.000480222	Ceacam1	protein_coding
ENSMUSG00000020467	66.093	2.06549	0.478428	4.31724	1.57993e-05	0.000172699	Efemp1	protein_coding
ENSMUSG00000033453	26.9521	2.06501	0.595888	3.46543	0.000529383	0.0033403	Adamts15	protein_coding
ENSMUSG00000001946	18.6642	2.06396	0.616128	3.34988	0.000808469	0.00474729	Esam	protein_coding
ENSMUSG00000109649	269.986	2.06323	0.24628	8.37759	5.40217e-17	6.28523e-15	Gm45521	protein_coding
ENSMUSG00000082894	35.2024	2.06256	0.568009	3.6312	0.000282103	0.00199954	Gm6480	processed_pseudogene
ENSMUSG00000079272	17.333	2.06188	0.615987	3.34728	0.000816079	0.00478238	Gm7152	unprocessed_pseudogene
ENSMUSG00000071424	15.2581	2.06125	0.632824	3.25723	0.00112506	0.00625999	Grid2	protein_coding
ENSMUSG00000060030	64.4973	2.06113	0.509919	4.04207	5.29816e-05	0.000487336	Olfr317	protein_coding
ENSMUSG00000039601	74.2402	2.05949	0.551867	3.73186	0.000190069	0.00144098	Rcan2	protein_coding
ENSMUSG00000002504	157.403	2.05679	1.45902	1.40971	0.158626	0.306447	Slc9a3r2	protein_coding
ENSMUSG00000064373	2523.06	2.05654	0.32383	6.35067	2.14377e-10	8.52183e-09	Selenop	protein_coding
ENSMUSG00000026814	44.9541	2.05557	0.519562	3.95636	7.61011e-05	0.000660512	Eng	protein_coding
ENSMUSG00000102968	15.4416	2.0548	0.796685	2.57918	0.00990342	0.036228	Gm35070	lincRNA
ENSMUSG00000103431	15.4416	2.0548	0.796685	2.57918	0.00990342	0.036228	Gm30686	lincRNA
ENSMUSG00000021822	19.0015	2.0547	0.610709	3.36445	0.000766967	0.00454935	Plau	protein_coding
ENSMUSG00000021423	18.5532	2.04882	0.655676	3.12474	0.00177961	0.00913788	Ly86	protein_coding
ENSMUSG00000054626	60.2885	2.04876	0.415058	4.93609	7.97055e-07	1.31743e-05	Xlr	protein_coding
ENSMUSG00000110104	41.4575	2.04718	0.50693	4.03838	5.38209e-05	0.000494294	Gm45717	protein_coding
ENSMUSG00000089942	12.1857	2.04658	0.988323	2.07076	0.0383812	0.104848	Pira2	protein_coding
ENSMUSG00000100074	10.9679	2.04614	0.821125	2.49188	0.012707	0.0440068	Gm29524	unprocessed_pseudogene
ENSMUSG00000035385	54.7645	2.04324	0.429276	4.75974	1.93846e-06	2.84693e-05	Ccl2	protein_coding
ENSMUSG00000104869	15.667	2.04307	0.913542	2.23643	0.0253239	0.0755041	Gm42544	TEC
ENSMUSG00000028329	819.485	2.03807	0.161113	12.65	1.11932e-36	6.51142e-34	Xpa	protein_coding
ENSMUSG00000072620	15.8295	2.03734	0.580321	3.51071	0.000446904	0.00292351	Slfn2	protein_coding
ENSMUSG00000078234	59.5591	2.03552	0.415183	4.90271	9.4525e-07	1.52849e-05	Klhdc7a	protein_coding
ENSMUSG00000103586	114.252	2.0349	0.269203	7.55899	4.062e-14	3.20804e-12	5830405F06Rik	lincRNA
ENSMUSG00000038535	6012.81	2.03365	0.19031	10.686	1.18429e-26	3.44471e-24	Zfp280d	protein_coding
ENSMUSG00000015852	39.9304	2.02248	0.433443	4.66608	3.07007e-06	4.23406e-05	Fcrls	protein_coding
ENSMUSG00000052180	145.354	2.02197	0.26751	7.55847	4.07845e-14	3.2104e-12	Serpinb6c	protein_coding
ENSMUSG00000100039	731.44	2.02184	0.185269	10.913	9.99004e-28	3.17696e-25	Gm28959	antisense
ENSMUSG00000036667	187.036	2.01961	0.450132	4.48671	7.23298e-06	8.86504e-05	Tcaf1	protein_coding
ENSMUSG00000084372	299.908	2.01921	0.327464	6.16621	6.99456e-10	2.47886e-08	Gm13988	processed_pseudogene
ENSMUSG00000067212	59.5858	2.0168	0.531759	3.79268	0.000149029	0.00116885	H2-T23	protein_coding
ENSMUSG00000048677	1594.34	2.0138	0.129236	15.5823	9.60197e-55	1.52678e-51	Tpcn2	protein_coding
ENSMUSG00000071452	23.8628	2.01301	0.524195	3.8402	0.000122933	0.000990899	Serpinb9h	protein_coding
ENSMUSG00000097195	1640.23	2.01274	0.191167	10.5287	6.36938e-26	1.70692e-23	Snhg5	processed_transcript
ENSMUSG00000040329	13.7091	2.01242	0.716563	2.80844	0.00497824	0.0209153	Il7	protein_coding
ENSMUSG00000021280	145.742	2.01207	0.363419	5.5365	3.08576e-08	7.42668e-07	Exoc3l4	protein_coding
ENSMUSG00000079019	7473.36	2.0091	0.462077	4.34798	1.37396e-05	0.000153204	Insl3	protein_coding
ENSMUSG00000110586	35.1077	2.00831	0.424947	4.72602	2.28959e-06	3.28771e-05	4930578M07Rik	processed_transcript
ENSMUSG00000097048	1939.09	2.00814	0.149339	13.4468	3.21298e-41	2.55443e-38	1600020E01Rik	antisense
ENSMUSG00000003420	166.735	2.00603	0.351361	5.70931	1.13432e-08	2.9961e-07	Fcgrt	protein_coding
ENSMUSG00000022150	192.862	2.0054	0.266875	7.51438	5.71798e-14	4.3433e-12	Dab2	protein_coding
ENSMUSG00000111929	15.6806	2.00275	0.636013	3.14892	0.00163875	0.00854523	Gm48780	antisense
ENSMUSG00000029919	17.6198	2.00222	1.0172	1.96837	0.0490257	0.126849	Hpgds	protein_coding
ENSMUSG00000024621	311.157	2.00097	0.298609	6.70097	2.07038e-11	1.02662e-09	Csf1r	protein_coding
ENSMUSG00000024039	36.1184	2.00035	0.753403	2.65509	0.00792881	0.0303207	Cbs	protein_coding
ENSMUSG00000078771	17.7041	1.99985	0.600333	3.33124	0.000864612	0.00501626	Evi2a	protein_coding
ENSMUSG00000084381	7.53386	1.99867	0.882199	2.26555	0.023479	0.0712102	AA413626	processed_pseudogene
ENSMUSG00000076465	92.5321	1.99574	0.281815	7.08174	1.42351e-12	8.50929e-11	Trbv5	TR_V_gene
ENSMUSG00000079578	28.3875	1.99425	0.531189	3.75431	0.000173819	0.00133777	Gm1140	protein_coding
ENSMUSG00000114515	2720.17	1.99257	0.149679	13.3122	1.96533e-40	1.42046e-37	Aldoa	protein_coding
ENSMUSG00000037492	35.7543	1.99237	0.442701	4.50048	6.77988e-06	8.35694e-05	Zmat4	protein_coding
ENSMUSG00000024030	93.9414	1.99019	0.33745	5.89774	3.68504e-09	1.09591e-07	Abcg1	protein_coding
ENSMUSG00000112732	45.8084	1.98951	0.400742	4.96456	6.88558e-07	1.15782e-05	Gm47343	lincRNA
ENSMUSG00000068245	94.2706	1.98431	0.274835	7.21998	5.19934e-13	3.34258e-11	Phf11d	protein_coding
ENSMUSG00000025013	194.401	1.98307	0.458396	4.32611	1.51765e-05	0.000167232	Tll2	protein_coding
ENSMUSG00000021876	147.966	1.98136	0.313375	6.32264	2.57135e-10	9.93991e-09	Rnase4	protein_coding
ENSMUSG00000036242	21.1925	1.98126	0.681203	2.90847	0.00363199	0.0163016	Armh4	protein_coding
ENSMUSG00000090897	26.9749	1.98071	0.525389	3.76999	0.000163256	0.00126546	Gm44501	protein_coding
ENSMUSG00000100275	28.7849	1.98063	0.541665	3.65657	0.000255615	0.00184732	Gm28915	unprocessed_pseudogene
ENSMUSG00000028599	57.5743	1.97707	0.347945	5.68213	1.33026e-08	3.45998e-07	Tnfrsf1b	protein_coding
ENSMUSG00000115680	66.3692	1.97522	0.321645	6.14099	8.20081e-10	2.85544e-08	Gm35167	lincRNA
ENSMUSG00000107611	26.3441	1.97418	0.940678	2.09868	0.0358452	0.0993684	Gm44131	processed_pseudogene
ENSMUSG00000022893	199.591	1.97395	0.630704	3.12975	0.00174954	0.00901693	Adamts1	protein_coding
ENSMUSG00000099024	188.844	1.9726	0.211083	9.34513	9.17749e-21	1.59775e-18	Gm27457	misc_RNA
ENSMUSG00000029380	388.548	1.97256	0.444876	4.43395	9.25219e-06	0.000109534	Cxcl1	protein_coding
ENSMUSG00000108311	46.436	1.97252	0.382915	5.15133	2.5865e-07	4.91559e-06	Gm44737	lincRNA
ENSMUSG00000039942	60.9234	1.97178	0.341647	5.7714	7.86139e-09	2.16515e-07	Ptger4	protein_coding
ENSMUSG00000050224	14.7624	1.97115	0.749116	2.63131	0.00850575	0.0320491	Krtap13	protein_coding
ENSMUSG00000028116	37.3365	1.96769	0.462685	4.25277	2.11141e-05	0.000219717	Myoz2	protein_coding
ENSMUSG00000089922	16.0674	1.96667	0.618225	3.18115	0.00146692	0.00778193	Gm43517	protein_coding
ENSMUSG00000040147	44.1447	1.96488	0.573887	3.4238	0.000617521	0.00379503	Maob	protein_coding
ENSMUSG00000096332	19.7059	1.96392	0.630335	3.11567	0.00183525	0.00937112	Gm21241	unprocessed_pseudogene
ENSMUSG00000093085	18.165	1.96173	0.632808	3.10005	0.00193489	0.0097815	Gm24325	miRNA
ENSMUSG00000048155	46.1161	1.96086	0.423631	4.6287	3.67962e-06	4.94166e-05	H2bfm	protein_coding
ENSMUSG00000060988	28.705	1.96005	0.490297	3.99768	6.39661e-05	0.000568426	Galnt13	protein_coding
ENSMUSG00000020399	22.2604	1.9564	0.603031	3.24427	0.00117751	0.00649209	Havcr2	protein_coding
ENSMUSG00000057789	2377.03	1.95599	0.144351	13.5502	7.90503e-42	6.50148e-39	Bak1	protein_coding
ENSMUSG00000110534	10.674	1.95586	0.847251	2.30848	0.0209725	0.0650053	Gm45708	lincRNA
ENSMUSG00000118554	87.8035	1.95554	0.453709	4.31012	1.63165e-05	0.000177216	CXorf58	protein_coding
ENSMUSG00000029661	213.415	1.95544	0.333035	5.87156	4.31711e-09	1.26031e-07	Col1a2	protein_coding
ENSMUSG00000096403	194.997	1.95498	1.81731	1.07575	NA	NA	Rnps1-ps	processed_pseudogene
ENSMUSG00000097305	16.8053	1.95322	0.714154	2.73501	0.00623783	0.0250933	Gm17276	antisense
ENSMUSG00000019789	23.8092	1.95275	0.576726	3.38593	0.000709382	0.00425647	Hey2	protein_coding
ENSMUSG00000086762	10.4218	1.94982	0.715579	2.72481	0.0064339	0.0257388	Gm14546	antisense
ENSMUSG00000030789	33.9641	1.94977	0.651355	2.99341	0.00275874	0.0130346	Itgax	protein_coding
ENSMUSG00000046814	94.661	1.94741	0.429537	4.53374	5.79482e-06	7.29353e-05	Gchfr	protein_coding
ENSMUSG00000023367	822.799	1.94592	0.450297	4.32141	1.55035e-05	0.000170246	Tmem176a	protein_coding
ENSMUSG00000026480	16.9413	1.94486	0.655538	2.96681	0.00300905	0.0140119	Ncf2	protein_coding
ENSMUSG00000006958	66.9236	1.94166	0.503401	3.85709	0.000114744	0.00093628	Chrd	protein_coding
ENSMUSG00000049265	45.9178	1.94121	0.618661	3.13776	0.00170242	0.00882129	Kcnk3	protein_coding
ENSMUSG00000034648	30.0804	1.94026	0.509647	3.80707	0.000140622	0.0011128	Lrrn1	protein_coding
ENSMUSG00000050288	11.493	1.93741	0.780591	2.48198	0.0130655	0.0449869	Fzd2	protein_coding
ENSMUSG00000020673	294.825	1.93729	0.320857	6.03787	1.56158e-09	5.06051e-08	Tpo	protein_coding
ENSMUSG00000034923	164.843	1.93598	0.279034	6.93817	3.97205e-12	2.21867e-10	Ly6g6f	protein_coding
ENSMUSG00000032725	40.3486	1.93235	0.403418	4.78995	1.66824e-06	2.49462e-05	Folr2	protein_coding
ENSMUSG00000037031	104.781	1.93154	0.410542	4.70485	2.54051e-06	3.60034e-05	Tspan15	protein_coding
ENSMUSG00000027500	11.1802	1.93153	0.717276	2.69287	0.00708398	0.0276984	Stmn2	protein_coding
ENSMUSG00000059898	32.449	1.93083	0.428291	4.50823	6.53712e-06	8.09537e-05	Dsc3	protein_coding
ENSMUSG00000039109	336.921	1.9299	0.285451	6.76088	1.37161e-11	7.02021e-10	F13a1	protein_coding
ENSMUSG00000098166	12.954	1.9254	0.920422	2.09187	0.0364501	0.100657	Gm26978	sense_intronic
ENSMUSG00000028838	25.3715	1.92395	0.518482	3.71073	0.000206662	0.00154663	Extl1	protein_coding
ENSMUSG00000107872	9.22688	1.91995	0.951016	2.01884	0.043504	0.115534	Gm44511	protein_coding
ENSMUSG00000025386	135.039	1.9183	0.245452	7.81536	5.4804e-15	4.89562e-13	Pde6g	protein_coding
ENSMUSG00000113145	12.5157	1.91825	0.644955	2.97424	0.00293711	0.0137359	Vmn2r-ps95	unprocessed_pseudogene
ENSMUSG00000023349	37.4148	1.91818	0.528861	3.62699	0.000286742	0.0020288	Clec4n	protein_coding
ENSMUSG00000024610	112.001	1.91671	0.295919	6.47715	9.34728e-11	3.98823e-09	Cd74	protein_coding
ENSMUSG00000110664	31.1061	1.91455	0.548401	3.49115	0.000480946	0.00309505	Aprt-ps	processed_pseudogene
ENSMUSG00000112155	377.778	1.91397	0.190646	10.0394	1.02318e-23	2.28073e-21	4930477N07Rik	lincRNA
ENSMUSG00000039081	17.6121	1.9099	0.665159	2.87134	0.00408729	0.0178775	Zfp503	protein_coding
ENSMUSG00000035355	30.5428	1.90945	0.473866	4.02951	5.5894e-05	0.000508986	Kcnh4	protein_coding
ENSMUSG00000107734	18.2321	1.90814	0.634992	3.00498	0.00265599	0.0126241	Gm30055	TEC
ENSMUSG00000106200	9.61366	1.90762	0.845725	2.2556	0.0240954	0.0727099	Gm44341	miRNA
ENSMUSG00000009614	294.126	1.90742	0.495978	3.84576	0.000120177	0.000971642	Sardh	protein_coding
ENSMUSG00000078838	11.8803	1.90317	0.84084	2.26341	0.0236105	0.0715364	Gm17382	lincRNA
ENSMUSG00000022372	8.35553	1.90288	0.822099	2.31466	0.0206318	0.0640907	Sla	protein_coding
ENSMUSG00000091296	585.516	1.90021	0.341368	5.56645	2.5998e-08	6.35325e-07	Gm4181	protein_coding
ENSMUSG00000019929	367.225	1.89885	0.306077	6.20383	5.51056e-10	1.98839e-08	Dcn	protein_coding
ENSMUSG00000044244	331.835	1.8984	0.171671	11.0584	1.99714e-28	6.90343e-26	Il20rb	protein_coding
ENSMUSG00000018920	312.262	1.89034	0.183704	10.2901	7.80647e-25	1.95992e-22	Cxcl16	protein_coding
ENSMUSG00000081218	43.3177	1.89006	0.498449	3.79188	0.000149509	0.00117224	Gm4297	protein_coding
ENSMUSG00000115006	38.1596	1.88923	0.502975	3.75611	0.000172572	0.00132904	Gm49054	lincRNA
ENSMUSG00000085990	429.28	1.8838	0.350039	5.38168	7.37945e-08	1.61475e-06	Gm16731	processed_transcript
ENSMUSG00000093996	131.945	1.88237	1.78489	1.05461	0.291603	0.469583	Fam205a3	protein_coding
ENSMUSG00000113233	69.9986	1.8809	0.399474	4.70844	2.49622e-06	3.54663e-05	Gm31063	lincRNA
ENSMUSG00000029810	942.376	1.88085	0.362747	5.18501	2.16e-07	4.20214e-06	Tmem176b	protein_coding
ENSMUSG00000094529	12.9918	1.87925	0.928173	2.02467	0.042901	0.114225	Gm21744	unprocessed_pseudogene
ENSMUSG00000031805	7391.95	1.87657	0.418891	4.47984	7.46978e-06	9.11314e-05	Jak3	protein_coding
ENSMUSG00000038642	96.1259	1.87596	0.433842	4.32405	1.53187e-05	0.000168449	Ctss	protein_coding
ENSMUSG00000024300	22.8588	1.8759	0.589788	3.18063	0.00146953	0.00779402	Myo1f	protein_coding
ENSMUSG00000048387	25.5293	1.87539	0.507109	3.6982	0.00021713	0.00160681	Osr1	protein_coding
ENSMUSG00000072723	3966.78	1.87042	0.155197	12.0519	1.89547e-33	8.21981e-31	Gm10044	transcribed_unprocessed_pseudogene
ENSMUSG00000033450	268.639	1.86875	1.49116	1.25322	0.210126	0.373563	Tagap	protein_coding
ENSMUSG00000085877	24.3417	1.86726	0.648927	2.87746	0.00400887	0.017612	Spin2-ps4	processed_pseudogene
ENSMUSG00000027994	143.341	1.86537	1.37963	1.35208	0.17635	0.330874	Mcub	protein_coding
ENSMUSG00000015568	84.9295	1.86418	0.488589	3.81544	0.000135938	0.00107988	Lpl	protein_coding
ENSMUSG00000101389	22.9334	1.86301	0.684341	2.72235	0.00648201	0.0258792	Ms4a4a	protein_coding
ENSMUSG00000028417	212.926	1.86231	0.226219	8.23232	1.83627e-16	2.05619e-14	Tal2	protein_coding
ENSMUSG00000078606	11.3152	1.86221	0.806554	2.30884	0.0209523	0.0649595	Gm4070	protein_coding
ENSMUSG00000042514	121.587	1.86197	0.567776	3.27941	0.00104026	0.00586276	Klhl14	protein_coding
ENSMUSG00000105036	13.4505	1.86196	0.643292	2.89443	0.0037985	0.0168672	1110060G06Rik	TEC
ENSMUSG00000095360	17.2398	1.86122	1.07129	1.73737	0.082322	0.188903	Gm3594	protein_coding
ENSMUSG00000100953	46.6386	1.8591	0.688619	2.69975	0.00693918	0.0272394	Gm28280	lincRNA
ENSMUSG00000016024	220.851	1.85804	0.372256	4.9913	5.99758e-07	1.02617e-05	Lbp	protein_coding
ENSMUSG00000035948	92.7144	1.85777	0.59252	3.13537	0.00171638	0.00888397	Acss3	protein_coding
ENSMUSG00000079494	58.2863	1.85682	0.585768	3.16989	0.00152498	0.00805411	Nat8f5	protein_coding
ENSMUSG00000065497	72.4889	1.85634	0.440944	4.20993	2.55446e-05	0.000259372	Mir410	miRNA
ENSMUSG00000022661	30.0419	1.85599	0.496005	3.74188	0.00018265	0.00139226	Cd200	protein_coding
ENSMUSG00000068758	3407.02	1.85145	0.188059	9.84501	7.2029e-23	1.4559e-20	Il3ra	protein_coding
ENSMUSG00000036872	36463.8	1.85114	0.0980289	18.8836	1.55466e-79	7.41603e-76	Abcc12	protein_coding
ENSMUSG00000022659	323.131	1.84998	0.208814	8.85948	8.03905e-19	1.16914e-16	Gcsam	protein_coding
ENSMUSG00000100161	50.3239	1.84957	0.509186	3.63241	0.000280785	0.00199412	Gm28445	lincRNA
ENSMUSG00000032714	48.2554	1.84724	0.545065	3.38902	0.000701425	0.00421509	Syde1	protein_coding
ENSMUSG00000041423	54.5844	1.84531	0.685402	2.6923	0.00709616	0.0277414	Paqr6	protein_coding
ENSMUSG00000095368	77.2465	1.84495	0.34118	5.40755	6.38932e-08	1.43091e-06	Gm3012	protein_coding
ENSMUSG00000112444	117.636	1.8419	0.359144	5.1286	2.91905e-07	5.47722e-06	4930401C15Rik	lincRNA
ENSMUSG00000104499	17.077	1.83766	0.699808	2.62595	0.00864081	0.032435	Gm30353	lincRNA
ENSMUSG00000117205	50.9636	1.83743	0.457575	4.01559	5.9298e-05	0.0005329	Gm29711	processed_pseudogene
ENSMUSG00000095533	77.7357	1.83722	0.341684	5.37697	7.57516e-08	1.65605e-06	Gm10413	protein_coding
ENSMUSG00000085440	53.8199	1.83433	0.391022	4.69112	2.71712e-06	3.81886e-05	Sorbs2os	antisense
ENSMUSG00000117472	569.928	1.83217	0.173165	10.5805	3.66854e-26	1.00573e-23	Gm4601	processed_pseudogene
ENSMUSG00000011463	40.1836	1.83207	0.413668	4.42883	9.47462e-06	0.000111701	Cpb1	protein_coding
ENSMUSG00000086012	10.8047	1.83153	0.809265	2.26321	0.0236229	0.0715557	Gm15902	sense_intronic
ENSMUSG00000115050	139.759	1.82843	0.230978	7.91602	2.45238e-15	2.31193e-13	Gm21154	lincRNA
ENSMUSG00000023959	27.3436	1.82821	0.564532	3.23846	0.00120178	0.00659695	Clic5	protein_coding
ENSMUSG00000044206	25.1037	1.82619	0.562581	3.24609	0.00117002	0.00646875	Vsig4	protein_coding
ENSMUSG00000014599	164.047	1.82588	0.42069	4.3402	1.42355e-05	0.000157921	Csf1	protein_coding
ENSMUSG00000003617	170.751	1.82577	0.363845	5.018	5.22127e-07	9.10991e-06	Cp	protein_coding
ENSMUSG00000117218	89.2524	1.82549	0.759666	2.40301	0.0162606	0.0533395	Gm19283	transcribed_unprocessed_pseudogene
ENSMUSG00000030560	153.572	1.82538	0.36823	4.95718	7.1523e-07	1.19628e-05	Ctsc	protein_coding
ENSMUSG00000050106	61.7923	1.82436	0.451805	4.03793	5.39256e-05	0.000494875	Tmc8	protein_coding
ENSMUSG00000056737	52.5212	1.82422	0.338402	5.39068	7.01897e-08	1.54437e-06	Capg	protein_coding
ENSMUSG00000104158	11.1003	1.822	0.696826	2.61471	0.0089304	0.0333332	Gm38100	protein_coding
ENSMUSG00000015396	19.5608	1.82142	0.685552	2.65687	0.00788693	0.0302041	Cd83	protein_coding
ENSMUSG00000041390	36.535	1.82081	0.549941	3.31092	0.000929882	0.00534419	Mdfic	protein_coding
ENSMUSG00000112901	317.212	1.819	0.18132	10.032	1.10253e-23	2.43485e-21	Gm18514	processed_pseudogene
ENSMUSG00000091730	23.9881	1.81742	0.60232	3.01736	0.00254984	0.0122342	Gm17230	processed_pseudogene
ENSMUSG00000103807	16.8872	1.81355	0.624901	2.90215	0.00370616	0.0165815	Trbv6	TR_V_pseudogene
ENSMUSG00000035373	26.009	1.81334	0.537495	3.3737	0.000741664	0.00441904	Ccl7	protein_coding
ENSMUSG00000029417	54.0698	1.81228	0.404124	4.48447	7.30948e-06	8.94961e-05	Cxcl9	protein_coding
ENSMUSG00000049560	13.8806	1.81228	0.648822	2.79319	0.00521917	0.0217209	Defb20	protein_coding
ENSMUSG00000001986	37.9662	1.81173	0.568491	3.18692	0.00143797	0.00765388	Gria3	protein_coding
ENSMUSG00000074264	1093.9	1.81109	0.258501	7.00611	2.45028e-12	1.41849e-10	Amy1	protein_coding
ENSMUSG00000048621	22.9558	1.80925	0.568002	3.18529	0.0014461	0.00768512	Gm6377	protein_coding
ENSMUSG00000110869	64.206	1.80855	0.30607	5.90895	3.44289e-09	1.03551e-07	Gm49628	TEC
ENSMUSG00000102966	18.2183	1.80701	0.68455	2.6397	0.008298	0.0314351	Gm31123	unprocessed_pseudogene
ENSMUSG00000026418	12.828	1.80606	0.770403	2.34431	0.0190624	0.0603633	Tnni1	protein_coding
ENSMUSG00000055789	11.2546	1.80588	0.777389	2.323	0.0201791	0.0629964	Ftdc2	protein_coding
ENSMUSG00000023274	20.1284	1.80566	0.656124	2.75201	0.00592308	0.0240094	Cd4	protein_coding
ENSMUSG00000030533	1787.04	1.80143	0.278278	6.47349	9.57626e-11	4.06412e-09	Unc45a	protein_coding
ENSMUSG00000117190	11.8598	1.79971	0.716105	2.51319	0.0119645	0.0419901	Esp5	protein_coding
ENSMUSG00000038521	224.712	1.7985	0.309821	5.80496	6.43806e-09	1.8044e-07	C1s1	protein_coding
ENSMUSG00000072115	15.3819	1.79797	0.618933	2.90496	0.00367299	0.0164546	Ang	protein_coding
ENSMUSG00000094325	20.9365	1.79725	0.530722	3.38642	0.000708109	0.0042499	Gm20831	protein_coding
ENSMUSG00000030208	88.0346	1.79553	0.540689	3.32082	0.000897542	0.00517834	Emp1	protein_coding
ENSMUSG00000015947	9.16278	1.79522	0.950091	1.88953	0.058821	0.146155	Fcgr1	protein_coding
ENSMUSG00000117208	14.8971	1.79518	0.754195	2.38026	0.0173003	0.0560125	Gm49945	lincRNA
ENSMUSG00000099856	13.0687	1.79139	0.6413	2.79337	0.00521625	0.0217147	Gm20906	protein_coding
ENSMUSG00000117092	43.2676	1.7903	0.892448	2.00606	0.04485	0.118319	Gm49934	processed_transcript
ENSMUSG00000094196	25.3281	1.78745	0.55217	3.23713	0.00120737	0.0066185	Magea3	protein_coding
ENSMUSG00000028773	2245.07	1.78567	0.465195	3.83854	0.000123766	0.000996605	Fabp3	protein_coding
ENSMUSG00000055746	24.73	1.78539	0.626951	2.84774	0.00440311	0.0189976	Magea2	protein_coding
ENSMUSG00000024349	41.0425	1.78487	0.393045	4.54114	5.59504e-06	7.07568e-05	Sting1	protein_coding
ENSMUSG00000019779	15.0258	1.78432	0.69967	2.55023	0.0107652	0.0386805	Frk	protein_coding
ENSMUSG00000033688	3565.61	1.78371	0.100136	17.8129	5.6163e-71	1.67443e-67	1300017J02Rik	protein_coding
ENSMUSG00000022755	68.5	1.78302	0.654204	2.72547	0.00642094	0.0256956	Adgrg7	protein_coding
ENSMUSG00000114336	17.2226	1.78203	0.580246	3.07116	0.00213232	0.0105998	Gm18643	processed_pseudogene
ENSMUSG00000035923	158.732	1.78177	0.206089	8.64562	5.35135e-18	7.09084e-16	Myf6	protein_coding
ENSMUSG00000029122	24.1484	1.78152	0.525669	3.38905	0.000701343	0.00421509	Evc	protein_coding
ENSMUSG00000112596	13.6385	1.78094	0.695354	2.5612	0.0104312	0.0377476	Gm48804	TEC
ENSMUSG00000110618	11.9995	1.77994	0.686359	2.59331	0.00950574	0.0350528	Gm39822	lincRNA
ENSMUSG00000115822	172.85	1.77968	0.275794	6.45293	1.09711e-10	4.59879e-09	Gm33450	lincRNA
ENSMUSG00000109097	9.21373	1.77888	0.78982	2.25225	0.0243062	0.0732257	Gm29683	lincRNA
ENSMUSG00000001025	25.1978	1.77867	0.599512	2.96687	0.0030085	0.0140119	S100a6	protein_coding
ENSMUSG00000078202	111.087	1.77804	0.268963	6.61072	3.82459e-11	1.77817e-09	Nrarp	protein_coding
ENSMUSG00000029056	2043.01	1.77783	0.179358	9.91219	3.68497e-23	7.77789e-21	Pank4	protein_coding
ENSMUSG00000015001	25.9718	1.77599	0.54452	3.26158	0.00110795	0.00617855	Oc90	protein_coding
ENSMUSG00000033436	196.796	1.77581	0.368027	4.8252	1.39861e-06	2.15215e-05	Armcx2	protein_coding
ENSMUSG00000026674	126.607	1.7753	0.26521	6.69394	2.17237e-11	1.07274e-09	Ddr2	protein_coding
ENSMUSG00000057439	9.63499	1.77435	1.02791	1.72617	0.0843167	0.192251	Kir3dl2	protein_coding
ENSMUSG00000018654	26.0028	1.77321	0.458173	3.87018	0.000108757	0.000893851	Ikzf1	protein_coding
ENSMUSG00000117091	22.4583	1.77269	0.5325	3.32899	0.000871605	0.00505192	Gm5698	protein_coding
ENSMUSG00000100984	33.1936	1.77137	0.588721	3.00884	0.00262247	0.0125022	Gm28357	lincRNA
ENSMUSG00000037217	13.2011	1.77113	0.759049	2.33336	0.0196293	0.0617487	Syn1	protein_coding
ENSMUSG00000057604	27.8379	1.76933	0.463578	3.81667	0.000135263	0.00107574	Lmcd1	protein_coding
ENSMUSG00000056529	10.6595	1.7692	0.964576	1.83417	0.0666286	0.160814	Ptafr	protein_coding
ENSMUSG00000046272	133.834	1.76611	0.300496	5.8773	4.17005e-09	1.22487e-07	Olfr1444	protein_coding
ENSMUSG00000027876	45.4571	1.76564	0.379266	4.65541	3.23335e-06	4.42701e-05	Reg4	protein_coding
ENSMUSG00000031595	21.5317	1.76371	0.830195	2.12446	0.033632	0.0945159	Pdgfrl	protein_coding
ENSMUSG00000030157	28.2424	1.76324	0.547177	3.22243	0.0012711	0.0069138	Clec2d	protein_coding
ENSMUSG00000024498	9423.65	1.76137	0.132385	13.3049	2.16693e-40	1.5201e-37	Tcerg1	protein_coding
ENSMUSG00000032440	68.1752	1.76129	0.338111	5.2092	1.89659e-07	3.75711e-06	Tgfbr2	protein_coding
ENSMUSG00000037686	42.7556	1.76089	0.515033	3.41899	0.000628541	0.00385283	Aspg	protein_coding
ENSMUSG00000094230	652.217	1.75868	0.246563	7.13279	9.83552e-13	6.10903e-11	Gm21847	antisense
ENSMUSG00000023992	24.1594	1.75785	0.562651	3.12422	0.00178275	0.00915128	Trem2	protein_coding
ENSMUSG00000060177	237.12	1.75677	0.61932	2.83662	0.00455937	0.01954	Klk1b22	protein_coding
ENSMUSG00000030921	37.0679	1.75662	0.488998	3.59228	0.000327793	0.00225698	Trim30a	protein_coding
ENSMUSG00000079014	30.2115	1.75562	0.813274	2.15871	0.030873	0.088334	Serpina3i	protein_coding
ENSMUSG00000086453	19.2566	1.7549	0.551014	3.18485	0.00144831	0.00769346	Gm11457	antisense
ENSMUSG00000032456	4280.18	1.75437	0.353381	4.96453	6.88687e-07	1.15782e-05	Nmnat3	protein_coding
ENSMUSG00000024365	51.1772	1.75379	0.322998	5.42973	5.64384e-08	1.27836e-06	Cyp21a1	protein_coding
ENSMUSG00000037010	373.496	1.75362	0.501881	3.49409	0.000475686	0.00306969	Apln	protein_coding
ENSMUSG00000079636	21.1207	1.75112	0.737949	2.37296	0.0176464	0.0568149	Rhox3c	protein_coding
ENSMUSG00000040747	24.0716	1.75068	0.603407	2.90132	0.00371589	0.0166204	Cd53	protein_coding
ENSMUSG00000086190	76.8739	1.75026	0.417717	4.19006	2.78881e-05	0.000279596	4930579M01Rik	antisense
ENSMUSG00000110479	16.2028	1.74935	0.607205	2.88099	0.00396423	0.0174545	Gm5743	transcribed_unprocessed_pseudogene
ENSMUSG00000039956	183.905	1.74933	0.410916	4.25715	2.07054e-05	0.000216124	Mrap	protein_coding
ENSMUSG00000063713	833.65	1.74899	0.493614	3.54324	0.000395248	0.00264148	Klk1b24	protein_coding
ENSMUSG00000106004	403.838	1.74838	0.193175	9.05078	1.41953e-19	2.19852e-17	Gm43391	antisense
ENSMUSG00000074578	259.643	1.74699	0.228768	7.63652	2.23173e-14	1.81051e-12	Zfas1	processed_transcript
ENSMUSG00000051851	17.1725	1.74654	0.75765	2.3052	0.0211552	0.0654439	Rtl8c	protein_coding
ENSMUSG00000004044	166.425	1.74642	0.436644	3.99965	6.34367e-05	0.000564142	Cavin1	protein_coding
ENSMUSG00000093327	11.0281	1.74616	0.811721	2.15118	0.0314622	0.0896755	Mir5107	miRNA
ENSMUSG00000039385	11.9666	1.74614	0.934257	1.86901	0.0616211	0.15135	Cdh6	protein_coding
ENSMUSG00000084101	34.0704	1.74552	0.474719	3.67695	0.000236041	0.00172113	Gm17014	processed_pseudogene
ENSMUSG00000033024	13.6749	1.74491	0.702831	2.48268	0.0130398	0.0449244	Klra9	protein_coding
ENSMUSG00000087102	13.9671	1.74396	0.654145	2.66601	0.00767585	0.0295666	Gm13661	lincRNA
ENSMUSG00000100609	51.4748	1.74356	0.612094	2.84851	0.00439238	0.0189547	Gm28687	lincRNA
ENSMUSG00000102054	51.4748	1.74356	0.612094	2.84851	0.00439238	0.0189547	Gm29373	lincRNA
ENSMUSG00000054072	61.0574	1.7424	0.537491	3.24173	0.00118808	0.00654196	Iigp1	protein_coding
ENSMUSG00000105072	12.5341	1.74229	0.739439	2.35624	0.0184612	0.0588575	Gm44335	miRNA
ENSMUSG00000104811	104.962	1.74176	0.30925	5.6322	1.77926e-08	4.55334e-07	Gm33093	lincRNA
ENSMUSG00000108227	1122.41	1.74107	0.156437	11.1295	9.01395e-29	3.20883e-26	4933412L11Rik	TEC
ENSMUSG00000026730	21.9798	1.73798	0.675053	2.57458	0.0100362	0.0365958	Pter	protein_coding
ENSMUSG00000031380	113.998	1.73789	0.468064	3.71293	0.000204877	0.00153616	Vegfd	protein_coding
ENSMUSG00000096839	522.306	1.73749	0.209413	8.29699	1.06785e-16	1.23039e-14	Gm3460	protein_coding
ENSMUSG00000101005	19.9869	1.73722	0.738496	2.35238	0.0186538	0.0593394	Gm20871	unprocessed_pseudogene
ENSMUSG00000037022	745.337	1.73701	0.175716	9.8853	4.8212e-23	9.82824e-21	Mmaa	protein_coding
ENSMUSG00000041596	1492.7	1.73586	0.296763	5.84931	4.93616e-09	1.42189e-07	Nlrp5-ps	transcribed_unprocessed_pseudogene
ENSMUSG00000013367	454.993	1.73332	0.162741	10.6508	1.72809e-26	4.90674e-24	Iglon5	protein_coding
ENSMUSG00000033538	10.6069	1.73148	1.22538	1.41302	0.157651	0.305055	Casp4	protein_coding
ENSMUSG00000059555	43.6826	1.72964	0.476778	3.62778	0.000285874	0.00202386	Tor4a	protein_coding
ENSMUSG00000086960	112.302	1.72863	0.263357	6.56383	5.24445e-11	2.38258e-09	Gm13017	lincRNA
ENSMUSG00000023008	3278.83	1.72651	0.138912	12.4288	1.82254e-35	9.44988e-33	Fmnl3	protein_coding
ENSMUSG00000011632	634.53	1.7264	0.15997	10.7921	3.75295e-27	1.13306e-24	Pinlyp	protein_coding
ENSMUSG00000024107	414.125	1.72534	0.573385	3.00904	0.00262071	0.0124963	Lhcgr	protein_coding
ENSMUSG00000096901	435.795	1.72409	0.242479	7.11024	1.15838e-12	7.01685e-11	Gm3029	protein_coding
ENSMUSG00000086697	27.5451	1.72374	0.742505	2.32152	0.0202586	0.0632031	4933427G23Rik	antisense
ENSMUSG00000021835	10.9001	1.72215	0.786772	2.18888	0.0286059	0.0832351	Bmp4	protein_coding
ENSMUSG00000117440	25.4751	1.72176	0.524042	3.28554	0.00101787	0.00576022	Gm50087	antisense
ENSMUSG00000053025	210.744	1.72168	0.344423	4.99874	5.7705e-07	9.94453e-06	Sv2b	protein_coding
ENSMUSG00000033343	39.6568	1.72159	0.503726	3.41771	0.000631497	0.00386598	Magea4	protein_coding
ENSMUSG00000091898	13.2937	1.72113	0.654491	2.62972	0.00854554	0.0321584	Tnnc1	protein_coding
ENSMUSG00000098234	299.437	1.71954	0.277152	6.2043	5.49403e-10	1.98542e-08	Snhg6	lincRNA
ENSMUSG00000026975	1178.97	1.71923	0.108058	15.9102	5.38002e-57	9.16564e-54	Dph7	protein_coding
ENSMUSG00000039419	5963.61	1.71853	0.0986293	17.4242	5.40849e-68	1.43331e-64	Cntnap2	protein_coding
ENSMUSG00000022594	111.735	1.71824	0.420126	4.08983	4.31687e-05	0.000411189	Lynx1	protein_coding
ENSMUSG00000118315	56.2314	1.71818	0.582923	2.94753	0.00320323	0.0147263	Gm31019	antisense
ENSMUSG00000045658	21.311	1.7181	0.55047	3.12115	0.00180147	0.00922629	Pid1	protein_coding
ENSMUSG00000071203	33.435	1.71765	0.671811	2.55674	0.0105657	0.0381303	Naip5	protein_coding
ENSMUSG00000039372	113.428	1.71764	0.290272	5.91736	3.27156e-09	9.90857e-08	Marchf4	protein_coding
ENSMUSG00000053702	34.9545	1.71744	0.44852	3.82913	0.000128598	0.00102995	Nebl	protein_coding
ENSMUSG00000116589	62.1174	1.7165	0.314646	5.45535	4.88772e-08	1.12093e-06	Gm31323	antisense
ENSMUSG00000087176	35.611	1.71533	0.382966	4.47907	7.49674e-06	9.13668e-05	D230022J07Rik	processed_transcript
ENSMUSG00000032125	38.9468	1.71528	0.478312	3.58612	0.000335637	0.00229971	Robo4	protein_coding
ENSMUSG00000063903	142.38	1.71167	0.75199	2.27619	0.0228349	0.0696	Klk1	protein_coding
ENSMUSG00000028173	82.682	1.71138	0.414789	4.12591	3.69277e-05	0.000358616	Wls	protein_coding
ENSMUSG00000015957	46.9857	1.71043	0.358554	4.77036	1.83896e-06	2.71534e-05	Wnt11	protein_coding
ENSMUSG00000078123	175.873	1.71025	0.421467	4.05786	4.95241e-05	0.000460686	Gm5071	processed_pseudogene
ENSMUSG00000031980	6607.19	1.70988	0.465944	3.6697	0.000242834	0.00176419	Agt	protein_coding
ENSMUSG00000030737	65.4925	1.70895	0.426999	4.00222	6.27502e-05	0.000559135	Slco2b1	protein_coding
ENSMUSG00000031142	9.68253	1.70869	1.09141	1.56558	0.117446	0.246065	Cacna1f	protein_coding
ENSMUSG00000014426	1963.64	1.70842	0.155251	11.0043	3.64528e-28	1.22456e-25	Map3k4	protein_coding
ENSMUSG00000117230	18.8763	1.70833	0.527357	3.23943	0.00119771	0.00657761	Gm29748	processed_pseudogene
ENSMUSG00000040594	18364.9	1.70823	0.124471	13.7239	7.30417e-43	6.45229e-40	Ranbp17	protein_coding
ENSMUSG00000109333	33.8332	1.70729	0.53382	3.19825	0.00138262	0.00741649	Gm30790	lincRNA
ENSMUSG00000037820	289.232	1.70639	0.480304	3.55274	0.000381246	0.00256722	Tgm2	protein_coding
ENSMUSG00000031374	14.7269	1.70499	0.703201	2.42461	0.0153247	0.0510416	Zfp92	protein_coding
ENSMUSG00000020950	31.7345	1.70438	0.458491	3.71737	0.000201307	0.0015151	Foxg1	protein_coding
ENSMUSG00000073424	23.0212	1.70415	0.582227	2.92696	0.00342293	0.0155239	Cyp4f15	protein_coding
ENSMUSG00000087559	12.5171	1.70394	0.973005	1.75121	0.079909	0.18486	Gm13802	lincRNA
ENSMUSG00000099575	23.6144	1.70374	0.64331	2.6484	0.00808736	0.0307838	Gm29350	unprocessed_pseudogene
ENSMUSG00000061353	334.587	1.70331	0.382797	4.44964	8.60133e-06	0.000103142	Cxcl12	protein_coding
ENSMUSG00000022543	9260.7	1.70306	0.086595	19.667	4.13468e-86	3.28721e-82	4930451G09Rik	transcribed_unitary_pseudogene
ENSMUSG00000038679	45.68	1.70259	0.521844	3.26264	0.00110381	0.00615978	Trps1	protein_coding
ENSMUSG00000032053	77.8786	1.7012	0.34666	4.90741	9.22857e-07	1.4943e-05	Pou2af1	protein_coding
ENSMUSG00000116595	42.7483	1.70062	0.436451	3.89647	9.76058e-05	0.000816268	Gm30695	lincRNA
ENSMUSG00000036908	128.616	1.7003	0.249491	6.81508	9.42098e-12	5.01562e-10	Unc93b1	protein_coding
ENSMUSG00000017754	190.437	1.69593	0.387023	4.38198	1.17604e-05	0.000134017	Pltp	protein_coding
ENSMUSG00000039005	15.3332	1.69491	0.694703	2.43977	0.0146968	0.049364	Tlr4	protein_coding
ENSMUSG00000058270	115.251	1.69238	0.595642	2.84127	0.00449341	0.0193138	Olfr25	protein_coding
ENSMUSG00000028919	23.4098	1.69042	0.636098	2.65748	0.00787271	0.0301594	Arhgef19	protein_coding
ENSMUSG00000116643	106.185	1.68964	0.295631	5.71537	1.09463e-08	2.90412e-07	Gm30162	transcribed_unprocessed_pseudogene
ENSMUSG00000089661	22.9349	1.68937	0.514325	3.28462	0.00102119	0.00577164	Mia	protein_coding
ENSMUSG00000045679	36.4315	1.68757	0.466089	3.6207	0.000293807	0.00206836	Pqlc3	protein_coding
ENSMUSG00000083200	21.5462	1.68756	0.847685	1.99079	0.0465043	0.12166	Gm15066	processed_pseudogene
ENSMUSG00000054162	22.1107	1.68731	0.627755	2.68785	0.00719147	0.0280543	Spock3	protein_coding
ENSMUSG00000028108	373.144	1.68711	0.312529	5.39824	6.72964e-08	1.49589e-06	Ecm1	protein_coding
ENSMUSG00000057137	95.3232	1.6845	0.301515	5.58679	2.31303e-08	5.76468e-07	Tmem140	protein_coding
ENSMUSG00000055172	182.819	1.6843	0.371236	4.537	5.7059e-06	7.19299e-05	C1ra	protein_coding
ENSMUSG00000072674	27.9927	1.6837	0.753961	2.23314	0.0255399	0.076011	Plac9b	protein_coding
ENSMUSG00000049152	31.5604	1.68341	0.551606	3.05184	0.00227445	0.0111805	Ugt3a2	protein_coding
ENSMUSG00000037855	13.2244	1.68296	0.725205	2.32066	0.020305	0.0632983	Zfp365	protein_coding
ENSMUSG00000024521	315.517	1.68258	0.211683	7.94858	1.88666e-15	1.79994e-13	Pmaip1	protein_coding
ENSMUSG00000021994	73.978	1.68179	0.608895	2.76203	0.00574429	0.0234536	Wnt5a	protein_coding
ENSMUSG00000056366	15.4772	1.68177	0.720694	2.33354	0.0196198	0.0617345	Fabp3-ps1	processed_pseudogene
ENSMUSG00000026177	107.9	1.68037	0.252912	6.64408	3.05116e-11	1.45546e-09	Slc11a1	protein_coding
ENSMUSG00000030108	74.7699	1.67949	0.374142	4.48891	7.15893e-06	8.78784e-05	Slc6a13	protein_coding
ENSMUSG00000082403	8.51343	1.6785	0.848775	1.97756	0.0479789	0.124765	Gm14916	processed_pseudogene
ENSMUSG00000058818	16.0314	1.67836	0.640374	2.6209	0.00876971	0.0328312	Pirb	protein_coding
ENSMUSG00000107817	28.967	1.67807	0.596996	2.81086	0.00494098	0.0207844	Gm38840	unprocessed_pseudogene
ENSMUSG00000032323	4865.2	1.67702	0.420758	3.98571	6.72786e-05	0.000594099	Cyp11a1	protein_coding
ENSMUSG00000019312	251.006	1.67594	0.286725	5.84513	5.06173e-09	1.45105e-07	Grb7	protein_coding
ENSMUSG00000000530	89.6522	1.67242	0.611899	2.73316	0.00627296	0.0252091	Acvrl1	protein_coding
ENSMUSG00000108596	12.9708	1.67148	0.691962	2.41557	0.0157106	0.0519931	Gm49368	protein_coding
ENSMUSG00000021998	82.4076	1.66971	0.334935	4.98516	6.19102e-07	1.05473e-05	Lcp1	protein_coding
ENSMUSG00000118526	11.4624	1.66961	0.783809	2.13012	0.0331614	0.0934797	AL831766.1	unitary_pseudogene
ENSMUSG00000074768	3036.27	1.66883	0.800855	2.08381	0.0371772	0.102191	Bhmt	protein_coding
ENSMUSG00000078249	546.955	1.66852	1.30376	1.27978	0.200623	0.362039	Hmga1b	protein_coding
ENSMUSG00000072660	440.526	1.66847	0.189558	8.80191	1.34512e-18	1.8872e-16	Gm6288	antisense
ENSMUSG00000039997	60.0598	1.6645	0.394128	4.22326	2.40794e-05	0.000246489	Ifi203	protein_coding
ENSMUSG00000018339	217.486	1.66346	0.3963	4.19748	2.69905e-05	0.000271739	Gpx3	protein_coding
ENSMUSG00000018217	93.1148	1.66322	0.393605	4.2256	2.38307e-05	0.000244257	Pmp22	protein_coding
ENSMUSG00000040253	46.3642	1.66173	0.512203	3.24429	0.00117745	0.00649209	Gbp7	protein_coding
ENSMUSG00000028883	24.5266	1.66163	0.534539	3.10853	0.00188021	0.0095618	Sema3a	protein_coding
ENSMUSG00000092200	88.5248	1.6583	0.343762	4.82397	1.40725e-06	2.15987e-05	Tnxa	unprocessed_pseudogene
ENSMUSG00000101106	17.88	1.65674	0.611713	2.70837	0.00676155	0.0267446	Gm28819	transcribed_unprocessed_pseudogene
ENSMUSG00000114783	79.8508	1.65434	0.298107	5.54947	2.86533e-08	6.95233e-07	Gm48217	processed_pseudogene
ENSMUSG00000038175	43.6129	1.65326	0.376983	4.38552	1.15709e-05	0.000132169	Mylip	protein_coding
ENSMUSG00000096051	99.7055	1.65128	0.384321	4.29663	1.73413e-05	0.000186574	Vmn1r40	protein_coding
ENSMUSG00000082052	19.0304	1.65011	0.59972	2.75146	0.00593304	0.0240375	Ywhaq-ps2	processed_pseudogene
ENSMUSG00000043004	17.107	1.6475	0.640789	2.57105	0.010139	0.0369066	Gng2	protein_coding
ENSMUSG00000066361	424.853	1.64696	0.443833	3.71077	0.000206631	0.00154663	Serpina3c	protein_coding
ENSMUSG00000002111	19.0781	1.64621	0.589969	2.79033	0.00526548	0.0218705	Spi1	protein_coding
ENSMUSG00000101017	10.741	1.64552	0.71695	2.29517	0.0217236	0.0668295	Gm21658	unprocessed_pseudogene
ENSMUSG00000055818	26.2238	1.64383	0.473907	3.46868	0.000523026	0.00330456	A230083G16Rik	antisense
ENSMUSG00000056267	6479.35	1.64297	0.144618	11.3608	6.5562e-30	2.44331e-27	Cep70	protein_coding
ENSMUSG00000107488	56.018	1.64283	0.506166	3.24563	0.00117189	0.00647609	Gm31579	TEC
ENSMUSG00000029352	12.4646	1.64219	0.882656	1.86051	0.0628137	0.153531	Crybb3	protein_coding
ENSMUSG00000107704	18.782	1.64139	0.565365	2.90324	0.00369322	0.0165359	Gm36355	lincRNA
ENSMUSG00000049047	74.1774	1.64132	0.431576	3.80309	0.000142903	0.00112898	Armcx3	protein_coding
ENSMUSG00000062980	114.449	1.64123	0.483535	3.39424	0.000688205	0.00415239	Cped1	protein_coding
ENSMUSG00000023046	235.584	1.64083	0.351656	4.66601	3.07112e-06	4.23406e-05	Igfbp6	protein_coding
ENSMUSG00000020812	813.871	1.63971	0.167081	9.81387	9.8136e-23	1.95053e-20	Snhg16	antisense
ENSMUSG00000041548	94.532	1.63947	0.785072	2.0883	0.0367708	0.101331	Hspb8	protein_coding
ENSMUSG00000073139	1012.75	1.63934	0.241578	6.78595	1.15323e-11	5.99255e-10	Tmem185a	protein_coding
ENSMUSG00000063507	74.7653	1.63557	0.303107	5.39599	6.81455e-08	1.50914e-06	Gm1330	protein_coding
ENSMUSG00000021268	445.426	1.63427	0.578164	2.82666	0.00470368	0.0200335	Meg3	lincRNA
ENSMUSG00000111594	569.151	1.63395	0.309619	5.27729	1.31105e-07	2.71913e-06	Gm3365	unprocessed_pseudogene
ENSMUSG00000104445	76.6442	1.63251	0.501307	3.2565	0.00112796	0.00627256	Rhbg	protein_coding
ENSMUSG00000026748	109.212	1.6324	0.411852	3.96357	7.38358e-05	0.000643819	Plxdc2	protein_coding
ENSMUSG00000030963	12.5769	1.63151	0.654465	2.49289	0.0126709	0.0439072	Umod	protein_coding
ENSMUSG00000023169	161.146	1.63138	0.460245	3.5446	0.000393211	0.00263071	Slc38a1	protein_coding
ENSMUSG00000114897	33.6071	1.63106	0.627893	2.59768	0.00938564	0.0347226	Gm5923	processed_pseudogene
ENSMUSG00000067764	34.0901	1.6297	0.484377	3.36453	0.00076673	0.00454907	Xlr5c	protein_coding
ENSMUSG00000085146	10.0352	1.62955	0.713686	2.28328	0.0224138	0.068555	Eif2c5	lincRNA
ENSMUSG00000100637	31.0192	1.62928	0.539824	3.01816	0.00254311	0.0122142	Gm20819	unprocessed_pseudogene
ENSMUSG00000042115	52.7739	1.6287	0.515514	3.15937	0.00158111	0.00829178	Klhdc8a	protein_coding
ENSMUSG00000001123	71.061	1.62812	0.372803	4.36725	1.2582e-05	0.000141889	Lgals9	protein_coding
ENSMUSG00000034457	12.8942	1.62684	0.769203	2.11497	0.0344323	0.0963224	Eda2r	protein_coding
ENSMUSG00000053687	17.3913	1.62673	0.693223	2.34662	0.0189445	0.0600858	Dpep2	protein_coding
ENSMUSG00000097232	23.4223	1.6265	0.523255	3.10843	0.00188085	0.00956304	Gm26854	antisense
ENSMUSG00000020656	2689.47	1.62621	0.106443	15.2777	1.07593e-52	1.50953e-49	Grhl1	protein_coding
ENSMUSG00000025170	15.6379	1.6236	0.807901	2.00965	0.0444683	0.117585	Rab40b	protein_coding
ENSMUSG00000001663	32.991	1.62359	0.550596	2.94878	0.00319032	0.0146755	Gstt1	protein_coding
ENSMUSG00000118012	230.322	1.6224	1.73388	0.935704	0.349426	0.529825	Gm46620	lincRNA
ENSMUSG00000096137	18.833	1.62228	0.60378	2.68687	0.00721261	0.0281091	Gm14527	unprocessed_pseudogene
ENSMUSG00000024034	8.31706	1.62107	0.866843	1.87009	0.0614719	0.151105	Tmprss3	protein_coding
ENSMUSG00000101096	18.9357	1.62017	0.773776	2.09385	0.0362735	0.10032	Gm21524	unprocessed_pseudogene
ENSMUSG00000038884	24.6374	1.62014	0.522218	3.10242	0.00191947	0.00971952	Shfl	protein_coding
ENSMUSG00000083815	16.2085	1.61957	0.904371	1.79083	0.0733207	0.173386	Gm13435	processed_pseudogene
ENSMUSG00000118588	281.141	1.61938	0.567709	2.85248	0.00433799	0.0187573	AC142112.1	unprocessed_pseudogene
ENSMUSG00000038527	75.005	1.61867	0.438402	3.69221	0.000222316	0.00163707	C1rl	protein_coding
ENSMUSG00000009281	12.1217	1.61859	0.695866	2.32601	0.020018	0.0626163	Rarres2	protein_coding
ENSMUSG00000036661	697.076	1.61782	0.187924	8.60892	7.37516e-18	9.56005e-16	Dennd3	protein_coding
ENSMUSG00000031209	28.8766	1.61642	0.706848	2.2868	0.0222075	0.0680811	Heph	protein_coding
ENSMUSG00000057836	38.2614	1.61642	0.559735	2.88783	0.00387911	0.0171525	Xlr3a	protein_coding
ENSMUSG00000035435	18113.3	1.61612	0.181507	8.90388	5.39295e-19	8.19282e-17	Abca17	protein_coding
ENSMUSG00000036099	1993.19	1.61595	0.159081	10.158	3.0528e-24	7.20915e-22	Vezt	protein_coding
ENSMUSG00000118219	20.1911	1.61529	0.570354	2.83207	0.00462473	0.0197572	Gm29695	protein_coding
ENSMUSG00000118587	21.7105	1.61364	0.478109	3.37504	0.000738047	0.00440299	AC132945.1	unprocessed_pseudogene
ENSMUSG00000016028	35.6473	1.61331	0.446432	3.61379	0.000301756	0.00211061	Celsr1	protein_coding
ENSMUSG00000043424	210.965	1.61226	1.26533	1.27417	0.202602	0.364478	Eif3j2	protein_coding
ENSMUSG00000085666	26.9836	1.61202	1.16761	1.38062	0.167396	0.318792	Tdg-ps2	processed_pseudogene
ENSMUSG00000075591	351.69	1.61197	0.241716	6.66889	2.57747e-11	1.25974e-09	Gm10874	lincRNA
ENSMUSG00000022871	22.514	1.61183	0.695107	2.31883	0.0204045	0.0635502	Fetub	protein_coding
ENSMUSG00000033498	37.6227	1.61074	0.443847	3.62904	0.000284477	0.00201576	Strc	protein_coding
ENSMUSG00000075514	10.5385	1.61056	0.824458	1.95347	0.0507635	0.130428	Gm13375	antisense
ENSMUSG00000037071	493.735	1.61026	0.361186	4.45825	8.26314e-06	9.96832e-05	Scd1	protein_coding
ENSMUSG00000039043	21.4017	1.61007	0.641251	2.51083	0.0120446	0.0422093	Arpin	protein_coding
ENSMUSG00000090707	33.781	1.60964	0.466074	3.45362	0.000553126	0.00346263	Gm8237	protein_coding
ENSMUSG00000032359	283.62	1.60963	0.317746	5.06578	4.06727e-07	7.34372e-06	Ctsh	protein_coding
ENSMUSG00000036095	15.589	1.60959	0.681693	2.36116	0.0182179	0.0582453	Dgkb	protein_coding
ENSMUSG00000031778	86.2204	1.60934	0.543687	2.96004	0.00307597	0.0142428	Cx3cl1	protein_coding
ENSMUSG00000029088	815.562	1.60811	0.158622	10.138	3.74732e-24	8.6774e-22	Kcnip4	protein_coding
ENSMUSG00000039155	725.177	1.60768	0.151736	10.5953	3.13358e-26	8.69058e-24	Cdh26	protein_coding
ENSMUSG00000052160	54.0647	1.60721	0.356365	4.51001	6.48235e-06	8.03589e-05	Pld4	protein_coding
ENSMUSG00000000058	27.0152	1.60689	0.565586	2.84111	0.00449566	0.01932	Cav2	protein_coding
ENSMUSG00000003500	360.928	1.6068	0.231121	6.9522	3.59633e-12	2.02302e-10	Impdh1	protein_coding
ENSMUSG00000061531	157.322	1.60662	0.23407	6.86382	6.70416e-12	3.6095e-10	Tmem236	protein_coding
ENSMUSG00000067229	27.3332	1.60632	0.682153	2.35478	0.0185338	0.0590343	Cyp2c66	protein_coding
ENSMUSG00000050737	105.502	1.60624	0.477592	3.3632	0.000770443	0.00456429	Ptges	protein_coding
ENSMUSG00000087207	357.491	1.60511	0.185649	8.64595	5.33586e-18	7.09084e-16	Gm13147	transcribed_unprocessed_pseudogene
ENSMUSG00000029804	428.245	1.60459	0.234245	6.85006	7.38207e-12	3.95662e-10	Herc3	protein_coding
ENSMUSG00000068874	262.341	1.60424	0.353557	4.53741	5.69491e-06	7.18294e-05	Selenbp1	protein_coding
ENSMUSG00000040740	86.8901	1.60393	0.451461	3.55275	0.000381231	0.00256722	Slc25a34	protein_coding
ENSMUSG00000037942	105.148	1.60315	0.512471	3.12828	0.0017583	0.0090499	Crp	protein_coding
ENSMUSG00000113977	14.5474	1.60287	0.667303	2.40202	0.016305	0.0534044	Gm34276	lincRNA
ENSMUSG00000005268	863.425	1.60284	0.463223	3.4602	0.000539775	0.00339419	Prlr	protein_coding
ENSMUSG00000061244	2208.36	1.60239	0.166309	9.63503	5.68759e-22	1.08524e-19	Exoc5	protein_coding
ENSMUSG00000033122	908.975	1.60133	0.447421	3.57901	0.000344892	0.002355	Hsd17b3	protein_coding
ENSMUSG00000110052	85.2473	1.60126	0.274928	5.82428	5.73598e-09	1.62868e-07	1700020G03Rik	TEC
ENSMUSG00000105300	127.238	1.60109	0.406216	3.94147	8.09838e-05	0.000695551	Gm30613	antisense
ENSMUSG00000078853	28.2009	1.59964	0.522376	3.06223	0.00219694	0.0108667	Igtp	protein_coding
ENSMUSG00000110476	128.452	1.59923	0.284043	5.63023	1.79966e-08	4.59569e-07	4930422C21Rik	lincRNA
ENSMUSG00000067608	286.692	1.59737	1.13657	1.40543	0.159894	0.308273	Pcna-ps2	processed_pseudogene
ENSMUSG00000080242	341.405	1.59658	1.65561	0.964344	0.334874	0.514697	Atp6v0c-ps2	processed_pseudogene
ENSMUSG00000007872	36.2298	1.5957	0.410853	3.88387	0.000102806	0.000852878	Id3	protein_coding
ENSMUSG00000114242	14.0788	1.59517	0.680155	2.3453	0.0190118	0.0602511	Gm31219	antisense
ENSMUSG00000093483	19.9351	1.5944	0.647181	2.4636	0.0137548	0.0468059	AA465934	processed_transcript
ENSMUSG00000038058	39.9165	1.59414	0.463297	3.44087	0.000579854	0.00360628	Nod1	protein_coding
ENSMUSG00000118627	12.9114	1.59348	0.996495	1.59908	0.109802	0.234018	AC117663.2	transcribed_processed_pseudogene
ENSMUSG00000108220	186.655	1.5924	0.225261	7.06911	1.55931e-12	9.27458e-11	Gm44056	TEC
ENSMUSG00000107944	102.062	1.59043	0.300146	5.29886	1.16528e-07	2.44228e-06	Gm44280	TEC
ENSMUSG00000024235	34.8091	1.59001	0.518391	3.06721	0.00216066	0.0107139	Map3k8	protein_coding
ENSMUSG00000035226	124.72	1.58992	0.400162	3.97318	7.09184e-05	0.000620725	Rims4	protein_coding
ENSMUSG00000027322	55.9306	1.58902	0.33432	4.75298	2.00444e-06	2.93479e-05	Siglec1	protein_coding
ENSMUSG00000101786	13.9242	1.58854	0.780225	2.036	0.0417506	0.111887	Gm28840	transcribed_unprocessed_pseudogene
ENSMUSG00000048899	111.552	1.58832	0.242737	6.54337	6.01481e-11	2.6933e-09	Rimkla	protein_coding
ENSMUSG00000025955	3363.98	1.58816	0.39269	4.04431	5.2478e-05	0.000483077	Akr1cl	protein_coding
ENSMUSG00000082108	27.7556	1.58795	0.604953	2.62491	0.00866711	0.0325073	Gm13777	processed_pseudogene
ENSMUSG00000063157	10.285	1.58718	0.744425	2.13209	0.0329997	0.093123	Csn2	protein_coding
ENSMUSG00000035686	48.6101	1.58705	0.489729	3.24067	0.00119249	0.00655651	Thrsp	protein_coding
ENSMUSG00000100127	4881.82	1.58681	0.0981946	16.1599	9.67695e-59	1.92337e-55	Gsdmcl-ps	transcribed_unprocessed_pseudogene
ENSMUSG00000054510	9.93875	1.58562	0.790091	2.00688	0.0447619	0.118165	Gm14461	lincRNA
ENSMUSG00000035395	332.911	1.58552	0.341934	4.63692	3.53646e-06	4.77352e-05	Dcaf8l	protein_coding
ENSMUSG00000111673	30.7836	1.58435	0.557196	2.84344	0.00446297	0.0192037	Gm29724	antisense
ENSMUSG00000018774	99.9001	1.58404	0.285662	5.54516	2.93693e-08	7.10433e-07	Cd68	protein_coding
ENSMUSG00000027230	268.937	1.58348	0.448683	3.52917	0.000416864	0.00275572	Creb3l1	protein_coding
ENSMUSG00000019088	24.8204	1.58329	0.628316	2.51989	0.011739	0.0414366	Dnase1l1	protein_coding
ENSMUSG00000108776	11.5631	1.58328	0.678757	2.33262	0.0196679	0.0618299	Gm45169	lincRNA
ENSMUSG00000100006	37.7272	1.58324	0.37094	4.26819	1.97066e-05	0.000207241	Gm21971	lincRNA
ENSMUSG00000021938	10423	1.58209	0.130006	12.1694	4.52347e-34	2.12366e-31	Pspc1	protein_coding
ENSMUSG00000030562	22.7834	1.58074	0.679846	2.32514	0.0200646	0.062727	Nox4	protein_coding
ENSMUSG00000030786	19.7457	1.58066	0.525816	3.0061	0.0026462	0.0125895	Itgam	protein_coding
ENSMUSG00000036905	187.816	1.58061	0.421743	3.74782	0.000178381	0.00136715	C1qb	protein_coding
ENSMUSG00000024778	11.2096	1.58033	0.970337	1.62864	0.10339	0.223648	Fas	protein_coding
ENSMUSG00000031551	24.9213	1.58018	0.537667	2.93896	0.00329313	0.0150526	Ido1	protein_coding
ENSMUSG00000075265	58.5842	1.5793	0.339668	4.64955	3.32662e-06	4.52614e-05	Tnk2os	antisense
ENSMUSG00000097124	39.7554	1.57911	0.808956	1.95203	0.0509344	0.130782	A530020G20Rik	antisense
ENSMUSG00000102045	42.1012	1.57756	0.492683	3.20199	0.00136482	0.00733326	Gm21294	protein_coding
ENSMUSG00000087138	65.9596	1.57742	0.325433	4.84714	1.25255e-06	1.96157e-05	Gm15545	antisense
ENSMUSG00000024736	230.518	1.577	0.395293	3.98945	6.62261e-05	0.000585455	Tmem132a	protein_coding
ENSMUSG00000068631	195.581	1.57663	0.256399	6.14912	7.79121e-10	2.72475e-08	Gm7676	processed_pseudogene
ENSMUSG00000074739	492.457	1.57584	0.241703	6.51973	7.04324e-11	3.09941e-09	Gm10750	TEC
ENSMUSG00000043631	59.8651	1.57522	0.380973	4.13472	3.55392e-05	0.000346119	Ecm2	protein_coding
ENSMUSG00000070034	19.6872	1.57439	0.655302	2.40255	0.0162814	0.0533784	Sp110	protein_coding
ENSMUSG00000042401	616.16	1.57423	0.170329	9.2423	2.41266e-20	3.94139e-18	Crtac1	protein_coding
ENSMUSG00000044583	23.3168	1.57411	0.503557	3.12597	0.00177218	0.00910758	Tlr7	protein_coding
ENSMUSG00000110424	447.17	1.57353	0.19833	7.93392	2.12336e-15	2.0097e-13	1700012D14Rik	processed_transcript
ENSMUSG00000040612	47.647	1.57221	0.447658	3.51208	0.000444619	0.00291335	Ildr2	protein_coding
ENSMUSG00000000555	36.9406	1.572	0.470462	3.3414	0.000833567	0.00486693	Itga5	protein_coding
ENSMUSG00000097445	110.593	1.57184	0.303662	5.1763	2.26334e-07	4.37818e-06	Gm26631	bidirectional_promoter_lncRNA
ENSMUSG00000042228	30.7097	1.57128	0.474781	3.30948	0.000934685	0.00536538	Lyn	protein_coding
ENSMUSG00000112269	12.039	1.57045	1.0038	1.56451	0.117697	0.246484	Gm6906	processed_pseudogene
ENSMUSG00000015090	5110.64	1.57016	0.46818	3.35374	0.000797259	0.00469267	Ptgds	protein_coding
ENSMUSG00000116262	910.133	1.57005	0.161137	9.74352	1.96617e-22	3.84387e-20	Gm49544	antisense
ENSMUSG00000023083	13.1595	1.56983	0.676648	2.32001	0.0203406	0.0633759	H2-M10.2	protein_coding
ENSMUSG00000034127	88.8527	1.56893	0.404599	3.87774	0.00010543	0.000870834	Tspan8	protein_coding
ENSMUSG00000006344	33.9516	1.56882	0.558888	2.80703	0.00500005	0.0209921	Ggt5	protein_coding
ENSMUSG00000055523	502.257	1.56871	0.151308	10.3677	3.47886e-25	8.92196e-23	Gucy2g	protein_coding
ENSMUSG00000021779	51.9562	1.56811	0.507501	3.08986	0.0020025	0.0100721	Thrb	protein_coding
ENSMUSG00000112404	11.4156	1.56809	0.778812	2.01344	0.0440686	0.116722	Gm32442	lincRNA
ENSMUSG00000022346	185.075	1.56758	0.606767	2.58349	0.00978052	0.035883	Myc	protein_coding
ENSMUSG00000094156	26.8167	1.56741	0.476437	3.28985	0.0010024	0.0056884	Sult2a7	protein_coding
ENSMUSG00000021390	137	1.56733	0.471108	3.3269	0.000878171	0.00508627	Ogn	protein_coding
ENSMUSG00000087128	88.841	1.56706	0.329155	4.76086	1.92774e-06	2.83293e-05	Gm12655	processed_transcript
ENSMUSG00000098676	9.49678	1.56678	0.74107	2.11422	0.0344966	0.0964684	Mir6359	miRNA
ENSMUSG00000115099	47.7027	1.56666	0.380227	4.12033	3.78336e-05	0.000366072	1700087I21Rik	lincRNA
ENSMUSG00000081993	51.7115	1.56659	0.401737	3.89955	9.6372e-05	0.000806233	Gm8475	processed_pseudogene
ENSMUSG00000002699	17.407	1.56644	0.697336	2.24633	0.0246831	0.0740711	Lcp2	protein_coding
ENSMUSG00000049502	161.711	1.56481	0.261465	5.98477	2.16691e-09	6.80935e-08	Dtx3l	protein_coding
ENSMUSG00000026867	6990.75	1.56435	0.254793	6.13971	8.26697e-10	2.87428e-08	Gapvd1	protein_coding
ENSMUSG00000060519	26.1298	1.56256	0.62353	2.50599	0.012211	0.0426859	Tor3a	protein_coding
ENSMUSG00000033318	8925.1	1.56241	0.176159	8.86928	7.36233e-19	1.09068e-16	Gstt2	protein_coding
ENSMUSG00000036912	36.4459	1.56207	0.438152	3.56513	0.000363681	0.00246355	Piwil4	protein_coding
ENSMUSG00000033998	76.472	1.55919	0.626585	2.48839	0.0128321	0.0443564	Kcnk1	protein_coding
ENSMUSG00000026471	74.8634	1.55795	0.443055	3.51638	0.000437479	0.00287051	Mr1	protein_coding
ENSMUSG00000024066	118.64	1.55657	0.399504	3.89625	9.76918e-05	0.000816701	Xdh	protein_coding
ENSMUSG00000050425	90.5514	1.55609	0.271624	5.72881	1.01136e-08	2.71032e-07	Mrgprb2	protein_coding
ENSMUSG00000041481	529.049	1.55603	0.517333	3.00779	0.00263159	0.012537	Serpina3g	protein_coding
ENSMUSG00000047352	37.2268	1.55437	0.504146	3.08317	0.00204805	0.0102622	Olfr976	protein_coding
ENSMUSG00000075520	100.75	1.55389	0.260321	5.96913	2.38528e-09	7.41737e-08	Malrd1	protein_coding
ENSMUSG00000078137	518.9	1.54944	0.254356	6.09163	1.11768e-09	3.76524e-08	Ankrd63	protein_coding
ENSMUSG00000036362	15.9967	1.54912	0.586793	2.63998	0.00829105	0.0314263	P2ry13	protein_coding
ENSMUSG00000052914	31.9624	1.54865	0.502018	3.08485	0.00203653	0.0102109	Cyp2j6	protein_coding
ENSMUSG00000107881	146.694	1.54702	0.463215	3.33974	0.000838581	0.00488864	Gm44250	TEC
ENSMUSG00000041515	231.185	1.54624	0.425059	3.63769	0.000275089	0.00196265	Irf8	protein_coding
ENSMUSG00000062128	57.7211	1.54539	0.319978	4.82969	1.36745e-06	2.11333e-05	Olfr20	protein_coding
ENSMUSG00000118376	44.7773	1.54533	0.378707	4.08055	4.49284e-05	0.000424727	Gm9926	lincRNA
ENSMUSG00000020473	190.178	1.54533	0.358113	4.3152	1.5946e-05	0.000174063	Aebp1	protein_coding
ENSMUSG00000043168	76.8193	1.5443	0.587953	2.62657	0.00862514	0.0323913	4930426D05Rik	antisense
ENSMUSG00000073430	1747.94	1.54328	0.186427	8.27818	1.2507e-16	1.4273e-14	Gm10505	processed_transcript
ENSMUSG00000033576	26.2527	1.54265	0.615027	2.50827	0.0121325	0.0424737	Apol6	protein_coding
ENSMUSG00000017765	293.862	1.5426	0.183849	8.39061	4.83609e-17	5.68205e-15	Slc12a4	protein_coding
ENSMUSG00000021933	34.9267	1.54211	0.870039	1.77247	0.0763173	0.178578	Gucy1b2	protein_coding
ENSMUSG00000078735	11.3054	1.54181	3.34738	0.460602	0.645084	0.781526	Il11ra2	protein_coding
ENSMUSG00000050394	119.699	1.53581	0.38959	3.9421	8.07702e-05	0.000694292	Armcx6	protein_coding
ENSMUSG00000006519	40.615	1.53574	0.549787	2.79335	0.0052166	0.0217147	Cyba	protein_coding
ENSMUSG00000114249	498.132	1.53403	0.164963	9.29924	1.41454e-20	2.42628e-18	Gm47709	lincRNA
ENSMUSG00000021573	64.9063	1.53331	0.457192	3.35376	0.000797219	0.00469267	Tppp	protein_coding
ENSMUSG00000048485	91.1956	1.5315	0.495298	3.09207	0.00198766	0.0100153	Zbtb8b	protein_coding
ENSMUSG00000096727	14.0048	1.53083	0.608533	2.51561	0.0118828	0.0417588	Psmb9	protein_coding
ENSMUSG00000027297	135.248	1.53067	1.27447	1.20102	NA	NA	Ltk	protein_coding
ENSMUSG00000115704	34.2345	1.53048	0.541871	2.82444	0.00473634	0.0201076	Gm49171	lincRNA
ENSMUSG00000108548	1220.07	1.53015	0.166931	9.16637	4.89193e-20	7.8307e-18	Gm45006	TEC
ENSMUSG00000032180	1235.94	1.53002	0.157922	9.68849	3.37494e-22	6.54437e-20	Tmed1	protein_coding
ENSMUSG00000040710	15.4234	1.52818	0.62406	2.44877	0.0143345	0.0483788	St8sia4	protein_coding
ENSMUSG00000111050	20.3742	1.52795	0.884225	1.72801	0.0839864	0.191598	Gm47877	antisense
ENSMUSG00000030731	194.029	1.52703	0.312037	4.89374	9.89388e-07	1.59198e-05	Syt3	protein_coding
ENSMUSG00000097316	693.48	1.52615	0.463224	3.29461	0.000985568	0.00561021	Gm10516	antisense
ENSMUSG00000032591	38.1942	1.52592	0.375186	4.06711	4.75991e-05	0.00044626	Mst1	protein_coding
ENSMUSG00000079566	60.7871	1.52578	0.464442	3.2852	0.00101909	0.00576526	Spin2d	protein_coding
ENSMUSG00000046718	92.4766	1.52574	0.381806	3.99611	6.43925e-05	0.000571151	Bst2	protein_coding
ENSMUSG00000115134	11.3656	1.52571	0.802854	1.90036	0.0573853	0.143499	Gm49108	lincRNA
ENSMUSG00000025701	19.4973	1.52487	0.76292	1.99873	0.0456374	0.119892	Alox5	protein_coding
ENSMUSG00000068959	108.928	1.52471	0.582962	2.61545	0.0089109	0.0332865	Zfp619	protein_coding
ENSMUSG00000035459	1111.29	1.52461	0.203177	7.50385	6.19712e-14	4.67745e-12	Stab2	protein_coding
ENSMUSG00000038022	9601.13	1.52447	0.126793	12.0233	2.68024e-33	1.14154e-30	Mindy4	protein_coding
ENSMUSG00000052430	10.1403	1.52295	0.686968	2.21692	0.0266288	0.0785614	Bmpr1b	protein_coding
ENSMUSG00000085398	31.5827	1.52293	0.526382	2.89321	0.00381326	0.0169084	4931406G06Rik	antisense
ENSMUSG00000032128	44.0591	1.522	0.419837	3.62522	0.000288711	0.0020391	Robo3	protein_coding
ENSMUSG00000098937	11.7728	1.52149	0.731344	2.0804	0.0374891	0.102902	Mir7241	miRNA
ENSMUSG00000024339	50.7663	1.52093	0.382069	3.98077	6.86919e-05	0.000603229	Tap2	protein_coding
ENSMUSG00000031375	169.672	1.52069	0.53031	2.86755	0.00413661	0.0180403	Bgn	protein_coding
ENSMUSG00000027871	1038.51	1.52007	0.512687	2.96491	0.00302771	0.0140754	Hsd3b1	protein_coding
ENSMUSG00000020601	17.502	1.51883	0.551818	2.75241	0.0059159	0.0239925	Trib2	protein_coding
ENSMUSG00000021647	12.2158	1.51747	0.707729	2.14413	0.0320221	0.090967	Cartpt	protein_coding
ENSMUSG00000028790	10129.3	1.51345	0.127982	11.8255	2.88322e-32	1.14613e-29	Khdrbs1	protein_coding
ENSMUSG00000049303	42.9552	1.51313	0.549025	2.75602	0.00585092	0.0238099	Syt12	protein_coding
ENSMUSG00000027257	96.0999	1.51282	0.34367	4.40197	1.07271e-05	0.000124321	Pacsin3	protein_coding
ENSMUSG00000101575	19.0905	1.51262	0.971186	1.5575	0.119353	0.249337	Gm20898	unprocessed_pseudogene
ENSMUSG00000058997	3340.34	1.51219	0.110333	13.7057	9.38685e-43	7.99592e-40	Vwa8	protein_coding
ENSMUSG00000024713	98.0918	1.51205	0.405104	3.73251	0.000189585	0.00143823	Pcsk5	protein_coding
ENSMUSG00000117138	37.692	1.51201	0.582161	2.59723	0.00939795	0.0347628	Gm9191	processed_pseudogene
ENSMUSG00000026395	53.1892	1.51141	0.379446	3.98319	6.79975e-05	0.000598674	Ptprc	protein_coding
ENSMUSG00000042359	46.1227	1.51002	0.37502	4.02652	5.66095e-05	0.000512797	Osbpl6	protein_coding
ENSMUSG00000101686	65.4726	1.50933	0.390729	3.86287	0.000112062	0.000918437	Gm29633	transcribed_unprocessed_pseudogene
ENSMUSG00000030049	9.72841	1.50884	0.862217	1.74995	0.0801267	0.185166	Gkn2	protein_coding
ENSMUSG00000070044	16.6832	1.50758	0.684431	2.20268	0.027617	0.0808809	Fam149a	protein_coding
ENSMUSG00000020884	37.3969	1.50715	0.606717	2.4841	0.0129878	0.0447713	Asgr1	protein_coding
ENSMUSG00000031740	20.0257	1.50666	0.501062	3.00693	0.002639	0.0125659	Mmp2	protein_coding
ENSMUSG00000085525	1262.02	1.50421	0.149667	10.0504	9.14804e-24	2.0584e-21	Gm13166	lincRNA
ENSMUSG00000116114	51.0782	1.50403	0.451181	3.33354	0.000857472	0.00497968	Gm35853	antisense
ENSMUSG00000060063	18.9298	1.50399	0.734824	2.04673	0.0406847	0.109696	Alox5ap	protein_coding
ENSMUSG00000083530	85.3757	1.50373	0.407857	3.6869	0.000227004	0.00166542	Gm13867	unprocessed_pseudogene
ENSMUSG00000096277	136.576	1.50266	0.7052	2.13083	0.0331031	0.0933288	Gm21142	unprocessed_pseudogene
ENSMUSG00000098900	41.1433	1.50243	0.652032	2.30423	0.0212098	0.0655788	Gm18190	transcribed_unprocessed_pseudogene
ENSMUSG00000086377	114.688	1.50237	0.51242	2.93191	0.00336888	0.0153196	4930529C04Rik	processed_pseudogene
ENSMUSG00000040505	30.8884	1.50232	0.542358	2.76998	0.00560603	0.0230335	Abcg5	protein_coding
ENSMUSG00000110795	26.4689	1.50102	0.757607	1.98127	0.047561	0.123908	Gm47179	TEC
ENSMUSG00000022090	104.807	1.50092	0.491844	3.05162	0.00227607	0.0111855	Pdlim2	protein_coding
ENSMUSG00000062797	262.896	1.50046	0.185684	8.08069	6.44008e-16	6.70753e-14	Hikeshi	protein_coding
ENSMUSG00000020142	127.694	1.50043	0.417454	3.59424	0.000325335	0.0022446	Slc1a4	protein_coding
ENSMUSG00000045680	34.0803	1.50015	0.58528	2.56313	0.0103734	0.0375785	Tcf21	protein_coding
ENSMUSG00000063851	103.097	1.49974	0.296762	5.0537	4.33338e-07	7.75359e-06	Rnf183	protein_coding
ENSMUSG00000098430	7.46611	1.4993	0.791765	1.89362	0.058276	0.145155	Gm27494	misc_RNA
ENSMUSG00000027993	18.108	1.49872	0.706916	2.12008	0.0339994	0.0953193	Trim2	protein_coding
ENSMUSG00000021538	22.3919	1.4976	0.712072	2.10316	0.0354519	0.0985276	Il9	protein_coding
ENSMUSG00000104708	398.414	1.49736	0.214658	6.97556	3.04658e-12	1.73423e-10	Gm42503	TEC
ENSMUSG00000107412	38.3913	1.49723	0.522099	2.86771	0.0041346	0.0180361	Gm20383	lincRNA
ENSMUSG00000102636	407.3	1.49716	0.19038	7.86405	3.71896e-15	3.38553e-13	Gm31466	lincRNA
ENSMUSG00000090231	11.7129	1.4971	0.646724	2.3149	0.0206183	0.0640573	Cfb	protein_coding
ENSMUSG00000114178	18.7134	1.49688	1.69004	0.885711	0.375773	0.556646	Gm48656	lincRNA
ENSMUSG00000040488	197.191	1.49627	0.418029	3.57933	0.00034447	0.00235279	Ltbp4	protein_coding
ENSMUSG00000092727	74.4143	1.49588	0.36196	4.13272	3.58499e-05	0.00034886	Mir3062	miRNA
ENSMUSG00000031290	62.9502	1.49586	0.427404	3.49988	0.000465474	0.00302067	Lrch2	protein_coding
ENSMUSG00000037003	129.444	1.49574	0.37029	4.03938	5.35931e-05	0.000492392	Tns2	protein_coding
ENSMUSG00000025271	216.803	1.49461	0.272537	5.48404	4.15712e-08	9.69223e-07	Pfkfb1	protein_coding
ENSMUSG00000027962	2391.25	1.49428	0.451557	3.30917	0.000935746	0.00537018	Vcam1	protein_coding
ENSMUSG00000027082	77.2451	1.49427	0.461128	3.24048	0.0011933	0.00655945	Tfpi	protein_coding
ENSMUSG00000055653	21.092	1.49026	0.509566	2.92457	0.00344938	0.015626	Gpc3	protein_coding
ENSMUSG00000047631	11.6145	1.49025	0.77699	1.91798	0.055114	0.139088	Apof	protein_coding
ENSMUSG00000042826	417.228	1.4898	0.212396	7.01426	2.3117e-12	1.34479e-10	Fgf11	protein_coding
ENSMUSG00000053846	994.346	1.48977	0.342301	4.35222	1.34766e-05	0.000150623	Lipg	protein_coding
ENSMUSG00000044734	137.537	1.48975	0.474848	3.13733	0.00170496	0.00883254	Serpinb1a	protein_coding
ENSMUSG00000111993	13.5871	1.48968	0.870987	1.71033	0.0872042	0.197297	Gm48018	transcribed_unprocessed_pseudogene
ENSMUSG00000039899	113.21	1.48852	0.407789	3.65021	0.000262029	0.00188644	Fgl2	protein_coding
ENSMUSG00000099696	55.2025	1.48841	0.592694	2.51126	0.0120303	0.0421651	2900052N01Rik	lincRNA
ENSMUSG00000025911	183.156	1.48813	0.22324	6.66605	2.62776e-11	1.28169e-09	Adhfe1	protein_coding
ENSMUSG00000101727	57.96	1.48795	0.369496	4.02698	5.64977e-05	0.000512367	Gm29495	unprocessed_pseudogene
ENSMUSG00000031189	56.1742	1.48777	0.54605	2.72461	0.00643772	0.0257498	Aff2	protein_coding
ENSMUSG00000024535	27.4733	1.48768	0.497787	2.98859	0.00280264	0.0131976	Snx24	protein_coding
ENSMUSG00000039607	27.6058	1.48684	0.569092	2.61266	0.00898412	0.033497	Rbms3	protein_coding
ENSMUSG00000098832	374.585	1.48669	0.236463	6.28718	3.23275e-10	1.22778e-08	Kdm4dl	unprocessed_pseudogene
ENSMUSG00000100469	12.0397	1.48649	0.707241	2.10182	0.0355692	0.0987729	Gm28895	unprocessed_pseudogene
ENSMUSG00000031502	398.736	1.48471	0.197873	7.50335	6.22073e-14	4.68046e-12	Col4a1	protein_coding
ENSMUSG00000031880	14.0342	1.48462	0.647257	2.29371	0.021807	0.0670257	Rrad	protein_coding
ENSMUSG00000071769	40.6013	1.4841	0.534761	2.77527	0.00551563	0.02273	Rhox3h	protein_coding
ENSMUSG00000055254	186.472	1.48299	0.313412	4.73178	2.22564e-06	3.21367e-05	Ntrk2	protein_coding
ENSMUSG00000019368	49.0145	1.48258	0.532927	2.78197	0.00540307	0.0223265	Sec14l4	protein_coding
ENSMUSG00000025511	145.476	1.48212	0.284565	5.20837	1.90502e-07	3.77068e-06	Tspan4	protein_coding
ENSMUSG00000094484	62.094	1.48194	0.41728	3.55143	0.000383138	0.00257632	Gm21244	protein_coding
ENSMUSG00000025666	85.5907	1.48122	0.45737	3.23855	0.00120138	0.00659623	Tmem47	protein_coding
ENSMUSG00000105926	48.9471	1.48115	0.346601	4.27335	1.9256e-05	0.000203309	Gm43386	TEC
ENSMUSG00000098627	2359.93	1.48112	0.121735	12.1668	4.67111e-34	2.14251e-31	4930524O08Rik	lincRNA
ENSMUSG00000044726	41.0369	1.48063	0.391266	3.78421	0.000154197	0.00120424	Erich5	protein_coding
LTR86C:ERVL:LTR	37.4481	1.48017	0.473655	3.125	0.00177803	0.00913372	LTR86C	Repeat
ENSMUSG00000097891	36.8249	1.47962	2.43818	0.606857	0.543946	0.707333	Gm3650	unprocessed_pseudogene
ENSMUSG00000105349	23.1074	1.4788	0.510487	2.89684	0.00376937	0.0167918	Gm43604	antisense
ENSMUSG00000039328	17.6784	1.47838	0.779716	1.89605	0.0579537	0.144527	Rnf122	protein_coding
ENSMUSG00000028195	149.056	1.47799	0.359514	4.11107	3.93825e-05	0.000379903	Ccn1	protein_coding
ENSMUSG00000079495	18.3947	1.47649	0.671342	2.19931	0.0278558	0.0814701	Nat8f6	protein_coding
ENSMUSG00000036594	58.4333	1.47646	0.507791	2.9076	0.00364211	0.0163408	H2-Aa	protein_coding
ENSMUSG00000060586	42.1633	1.47494	0.423936	3.47916	0.00050299	0.00320109	H2-Eb1	protein_coding
ENSMUSG00000071753	8.09525	1.47207	0.777128	1.89424	0.0581935	0.144973	Cdr1os	lincRNA
ENSMUSG00000019842	27.5991	1.46988	0.553378	2.65619	0.00790298	0.0302364	Traf3ip2	protein_coding
ENSMUSG00000031398	64.4611	1.46909	0.414787	3.54179	0.000397426	0.0026537	Plxna3	protein_coding
ENSMUSG00000020848	128.873	1.46894	0.344926	4.25872	2.05604e-05	0.000214893	Doc2b	protein_coding
ENSMUSG00000035277	17.9598	1.46877	0.607847	2.41635	0.0156771	0.051918	Arx	protein_coding
ENSMUSG00000094910	57.0395	1.46776	0.482942	3.0392	0.00237206	0.0115508	D430019H16Rik	protein_coding
ENSMUSG00000024371	378.134	1.46767	0.380695	3.85524	0.000115617	0.000941474	C2	protein_coding
ENSMUSG00000100512	27.302	1.4673	0.482027	3.04402	0.0023344	0.0114094	Ovol3	protein_coding
ENSMUSG00000115320	169.189	1.46643	0.216784	6.76447	1.33801e-11	6.86301e-10	4930524C18Rik	lincRNA
ENSMUSG00000031196	90.7397	1.46629	0.442861	3.31095	0.000929795	0.00534419	F8	protein_coding
ENSMUSG00000036570	435.322	1.4659	0.475658	3.08183	0.00205734	0.0103001	Fxyd1	protein_coding
ENSMUSG00000050818	10.8596	1.46473	0.715438	2.04732	0.0406268	0.109589	Olfr330	protein_coding
ENSMUSG00000092511	296.052	1.46411	0.413971	3.53674	0.000405096	0.00269273	Gm20547	protein_coding
ENSMUSG00000022831	27.8479	1.46396	0.508004	2.88179	0.00395418	0.0174231	Hcls1	protein_coding
ENSMUSG00000032363	152.477	1.46164	0.302969	4.82439	1.40434e-06	2.15765e-05	Adamts7	protein_coding
ENSMUSG00000064267	34.0033	1.46147	0.454686	3.21424	0.00130792	0.00707855	Hvcn1	protein_coding
ENSMUSG00000028644	26.7026	1.46123	0.58643	2.49174	0.0127118	0.0440171	Ermap	protein_coding
ENSMUSG00000027403	82.266	1.46117	0.589755	2.47759	0.0132273	0.0453869	Tgm6	protein_coding
ENSMUSG00000049625	11.0471	1.4608	0.68267	2.13984	0.0323679	0.0917141	Tifab	protein_coding
ENSMUSG00000026979	45.9913	1.46071	0.549378	2.65885	0.00784079	0.0300805	Psd4	protein_coding
ENSMUSG00000026158	22.165	1.46028	0.492749	2.96354	0.00304124	0.0141119	Ogfrl1	protein_coding
ENSMUSG00000030775	18.8403	1.45917	0.517454	2.81991	0.0048037	0.0203108	Trat1	protein_coding
ENSMUSG00000027824	115.98	1.45854	0.309836	4.70747	2.50809e-06	3.55651e-05	Vmn2r1	protein_coding
ENSMUSG00000030004	124.172	1.45812	0.401135	3.63498	0.000278006	0.00197814	Nat8	protein_coding
ENSMUSG00000078945	28.9375	1.45777	0.625285	2.33136	0.0197342	0.0619316	Naip2	protein_coding
ENSMUSG00000022952	46.5758	1.4571	0.435235	3.34784	0.00081443	0.00477507	Runx1	protein_coding
ENSMUSG00000097451	188.264	1.45693	0.371771	3.91888	8.89597e-05	0.000752404	Rian	processed_transcript
ENSMUSG00000003541	164.957	1.45587	0.418445	3.47925	0.000502824	0.00320109	Ier3	protein_coding
ENSMUSG00000022754	36.5441	1.45584	0.581736	2.50259	0.0123289	0.0429778	Tmem45a	protein_coding
ENSMUSG00000066090	72.2505	1.45525	0.321282	4.5295	5.91231e-06	7.41011e-05	Insl5	protein_coding
ENSMUSG00000037709	30.6312	1.45455	0.559462	2.5999	0.00932499	0.0345197	Fam13a	protein_coding
ENSMUSG00000037341	15.982	1.45423	0.65067	2.23498	0.0254187	0.075726	Slc9a7	protein_coding
ENSMUSG00000112652	16.6826	1.4542	0.64627	2.25014	0.0244401	0.0735386	4921516A02Rik	antisense
ENSMUSG00000117618	1711.97	1.45419	0.132254	10.9955	4.0181e-28	1.33105e-25	4930578E11Rik	lincRNA
ENSMUSG00000074743	55.2608	1.45357	0.420077	3.46024	0.000539697	0.00339419	Thbd	protein_coding
ENSMUSG00000028344	778.79	1.45352	0.15126	9.60942	7.296e-22	1.38109e-19	Invs	protein_coding
ENSMUSG00000070469	48.94	1.45324	0.464183	3.13074	0.00174368	0.00899016	Adamtsl3	protein_coding
ENSMUSG00000076617	26.1507	1.45279	0.517166	2.80914	0.00496736	0.0208732	Ighm	IG_C_gene
ENSMUSG00000082319	13.1753	1.45277	0.636869	2.28111	0.022542	0.0688586	Actr3-ps	processed_pseudogene
ENSMUSG00000091676	344.696	1.45269	0.282172	5.14823	2.6295e-07	4.98936e-06	Gm8374	protein_coding
ENSMUSG00000051591	31.5472	1.45267	0.467887	3.10475	0.0019044	0.00965673	Olfr697	protein_coding
ENSMUSG00000081298	38.4919	1.4522	0.510299	2.84577	0.00443038	0.0190945	Gm14622	unprocessed_pseudogene
ENSMUSG00000097476	21.9311	1.44844	0.490943	2.95032	0.00317446	0.0146138	Gm26583	lincRNA
ENSMUSG00000021591	64.5304	1.44636	0.499443	2.89595	0.00378017	0.0168336	Glrx	protein_coding
ENSMUSG00000112935	128.118	1.44613	0.679142	2.12935	0.0332254	0.0936269	Gm40983	lincRNA
ENSMUSG00000086726	35.3012	1.4457	0.465481	3.10582	0.00189751	0.00963338	Gm9458	processed_pseudogene
ENSMUSG00000015243	2587.54	1.44502	0.416077	3.47296	0.000514758	0.00326009	Abca1	protein_coding
ENSMUSG00000026840	221.562	1.44488	0.413947	3.4905	0.000482109	0.00309856	Lamc3	protein_coding
ENSMUSG00000005973	172.801	1.44463	0.404094	3.57498	0.000350257	0.00238455	Rcn1	protein_coding
ENSMUSG00000050989	43.8616	1.44454	0.446095	3.23819	0.0012029	0.00660153	Selenon	protein_coding
ENSMUSG00000085449	65.3288	1.44446	0.326061	4.43002	9.42243e-06	0.000111365	Gm15520	antisense
ENSMUSG00000050896	24.4483	1.44397	0.534669	2.70068	0.00691982	0.0272006	Rtn4rl2	protein_coding
ENSMUSG00000118623	82.9567	1.44086	0.267703	5.38232	7.35303e-08	1.61044e-06	AL935121.1	protein_coding
ENSMUSG00000032372	22.1045	1.4401	0.637961	2.25735	0.0239861	0.0723984	Plscr2	protein_coding
ENSMUSG00000117956	67.3738	1.43535	0.303428	4.73043	2.2404e-06	3.2307e-05	Gm50196	antisense
ENSMUSG00000086250	72.8376	1.43423	0.328652	4.36397	1.27723e-05	0.000143756	Gm14095	lincRNA
ENSMUSG00000074457	21.3286	1.43316	0.678193	2.1132	0.0345835	0.0966327	S100a16	protein_coding
ENSMUSG00000059639	21.7629	1.43219	0.597776	2.39587	0.016581	0.054115	Clec4a4	protein_coding
ENSMUSG00000036381	21.4553	1.43152	0.754615	1.89702	0.0578248	0.144311	P2ry14	protein_coding
ENSMUSG00000046589	21.6214	1.43131	0.498815	2.86943	0.00411218	0.0179633	Lrrc8e	protein_coding
ENSMUSG00000102529	27.6543	1.4306	0.49225	2.90625	0.00365793	0.0164026	Gm29740	unprocessed_pseudogene
ENSMUSG00000036172	18.8527	1.43009	0.676668	2.11344	0.0345635	0.0966327	Cd200r3	protein_coding
ENSMUSG00000106362	28.4483	1.42977	0.471217	3.03421	0.00241166	0.0116936	Gm47279	miRNA
ENSMUSG00000024401	27.5609	1.4296	0.667309	2.14234	0.0321663	0.0912416	Tnf	protein_coding
ENSMUSG00000106578	33.6636	1.42835	0.457554	3.1217	0.00179808	0.00921489	Mir7217	miRNA
ENSMUSG00000053113	785.562	1.42817	0.43042	3.31808	0.000906396	0.00522311	Socs3	protein_coding
ENSMUSG00000082612	44.3775	1.42724	0.380961	3.7464	0.000179388	0.00137278	4930503H13Rik	processed_pseudogene
ENSMUSG00000018604	52.1551	1.42672	0.483777	2.94913	0.00318674	0.0146618	Tbx3	protein_coding
ENSMUSG00000024646	1664.47	1.42668	0.283868	5.02585	5.01207e-07	8.80934e-06	Cyb5a	protein_coding
ENSMUSG00000095510	27.6142	1.42459	0.579982	2.45627	0.0140387	0.0475959	Rhox3f	protein_coding
ENSMUSG00000070877	27.8898	1.42292	0.50352	2.82595	0.00471413	0.0200591	Ldlrad1	protein_coding
ENSMUSG00000003526	78.9664	1.4222	0.476533	2.98448	0.00284058	0.0133544	Prodh	protein_coding
ENSMUSG00000093880	294.5	1.42212	0.189861	7.49032	6.87041e-14	5.08901e-12	Tmem181c-ps	unprocessed_pseudogene
ENSMUSG00000030630	124.26	1.42197	0.513786	2.76764	0.00564642	0.0231198	Fah	protein_coding
ENSMUSG00000105408	20.5317	1.42148	0.559199	2.542	0.011022	0.0394251	Gm7285	processed_pseudogene
ENSMUSG00000101072	12.9066	1.42096	0.787768	1.80378	0.0712654	0.169602	Gm29470	unprocessed_pseudogene
ENSMUSG00000085182	41.8149	1.42082	0.45338	3.13385	0.00172531	0.00891857	Gm13596	antisense
ENSMUSG00000083246	8.26701	1.42051	1.00919	1.40757	0.159258	0.307294	Gm11839	processed_pseudogene
ENSMUSG00000101709	15.5234	1.41983	0.718525	1.97603	0.0481512	0.12509	Gm28337	unprocessed_pseudogene
ENSMUSG00000022330	398.044	1.41719	0.391598	3.61899	0.000295751	0.00207898	Osr2	protein_coding
ENSMUSG00000031616	54.1878	1.41623	0.313857	4.51236	6.41117e-06	7.9685e-05	Ednra	protein_coding
ENSMUSG00000026170	136.419	1.41538	0.30976	4.56928	4.89409e-06	6.31487e-05	Cyp27a1	protein_coding
ENSMUSG00000067567	19.465	1.41507	0.759741	1.86257	0.062523	0.15301	Hdac8	protein_coding
ENSMUSG00000079445	10.0051	1.41462	0.75113	1.88332	0.0596572	0.14774	B3gnt7	protein_coding
ENSMUSG00000041117	122.35	1.41438	0.576904	2.45168	0.0142193	0.0480577	Ccdc8	protein_coding
ENSMUSG00000061897	16.4827	1.41413	1.30689	1.08206	0.279227	0.456203	Gm14292	processed_pseudogene
ENSMUSG00000101300	18.3247	1.41384	0.847408	1.66842	0.0952319	0.210683	Gm29130	lincRNA
ENSMUSG00000062949	848.174	1.413	0.302879	4.66523	3.08267e-06	4.24508e-05	Atp11c	protein_coding
ENSMUSG00000076441	1342.04	1.41245	0.515068	2.74226	0.00610176	0.0246374	Ass1	protein_coding
ENSMUSG00000030147	24.3889	1.41193	0.457753	3.08447	0.00203914	0.0102218	Clec4b1	protein_coding
ENSMUSG00000029522	15.4312	1.41183	0.662508	2.13104	0.0330862	0.0933121	Pla2g1b	protein_coding
ENSMUSG00000035699	30.7825	1.41104	0.511071	2.76095	0.00576332	0.0235137	Slc51a	protein_coding
ENSMUSG00000026586	23.845	1.4109	0.561759	2.51157	0.0120196	0.0421401	Prrx1	protein_coding
ENSMUSG00000110656	22.0756	1.4101	0.575384	2.4507	0.0142577	0.0481604	Gm20735	lincRNA
ENSMUSG00000100009	24.4415	1.40945	0.471593	2.98869	0.00280172	0.0131959	Gm7967	lincRNA
ENSMUSG00000047638	12.3935	1.40804	0.74683	1.88536	0.0593817	0.147285	Nr1h4	protein_coding
ENSMUSG00000047045	517.904	1.40747	0.430968	3.26584	0.00109141	0.00610057	Tmem164	protein_coding
ENSMUSG00000091148	99.838	1.40712	0.348954	4.0324	5.52106e-05	0.000504145	Gm3182	protein_coding
ENSMUSG00000053263	487.002	1.40646	0.308784	4.55484	5.24259e-06	6.68311e-05	Gm12592	processed_transcript
ENSMUSG00000025140	16.1765	1.40531	0.701927	2.00208	0.0452766	0.119199	Pycr1	protein_coding
ENSMUSG00000106282	65.2456	1.40465	0.488937	2.87286	0.00406769	0.0178048	Gm2287	transcribed_processed_pseudogene
ENSMUSG00000028885	101.253	1.40448	0.440975	3.18495	0.00144778	0.00769238	Smpdl3b	protein_coding
ENSMUSG00000078810	11.9284	1.40381	0.646551	2.17123	0.0299137	0.0860849	Gp6	protein_coding
ENSMUSG00000096932	258.916	1.4012	0.225523	6.2131	5.1949e-10	1.88303e-08	5033403F01Rik	antisense
ENSMUSG00000031379	26.427	1.40048	0.626887	2.23402	0.0254814	0.0758749	Pir	protein_coding
ENSMUSG00000050511	36.9998	1.39915	0.574744	2.43439	0.0149167	0.0499549	Oprd1	protein_coding
ENSMUSG00000040522	15.1935	1.39876	0.685634	2.0401	0.0413408	0.111038	Tlr8	protein_coding
ENSMUSG00000117896	11.727	1.39813	0.638316	2.19034	0.0284995	0.0830066	AA387883	lincRNA
ENSMUSG00000085457	180.473	1.3978	0.228557	6.11576	9.60956e-10	3.28834e-08	1110046J04Rik	antisense
ENSMUSG00000048807	18.2457	1.39775	0.545681	2.56147	0.010423	0.0377394	Slc35e4	protein_coding
ENSMUSG00000053931	220.708	1.39563	0.223213	6.25245	4.04058e-10	1.49414e-08	Cnn3	protein_coding
ENSMUSG00000104474	37.4657	1.39517	0.445481	3.13183	0.00173723	0.00896918	Gm38210	TEC
ENSMUSG00000052562	41.4815	1.3951	0.406151	3.43492	0.000592729	0.00367104	Slc22a30	protein_coding
ENSMUSG00000086342	40.1401	1.39468	0.378887	3.68099	0.000232332	0.00169876	Gm12932	antisense
ENSMUSG00000098095	11.2297	1.39447	0.659883	2.1132	0.0345834	0.0966327	Gm9274	processed_pseudogene
ENSMUSG00000026009	15.4564	1.3941	0.556451	2.50535	0.0122332	0.0427444	Icos	protein_coding
ENSMUSG00000110404	115.106	1.39293	0.335234	4.1551	3.25146e-05	0.000320457	Rnf223	protein_coding
ENSMUSG00000090764	132.214	1.3917	0.301099	4.62206	3.79945e-06	5.08248e-05	Gm3127	protein_coding
ENSMUSG00000097145	324.85	1.39109	0.165929	8.38361	5.13299e-17	6.00133e-15	9230114K14Rik	processed_transcript
ENSMUSG00000113976	34.3979	1.39094	0.439714	3.16328	0.00156002	0.00819743	Gm18243	processed_pseudogene
ENSMUSG00000036764	244.581	1.39041	0.299128	4.6482	3.3484e-06	4.55317e-05	Dnajc12	protein_coding
ENSMUSG00000089766	92.5029	1.38828	0.312998	4.43543	9.18896e-06	0.000109038	Gm16538	antisense
ENSMUSG00000113662	472.878	1.38791	0.184632	7.5172	5.59627e-14	4.2781e-12	Gm35558	TEC
ENSMUSG00000094460	33.2152	1.38562	0.576535	2.40336	0.0162453	0.0532965	Gm21560	protein_coding
ENSMUSG00000046879	110.896	1.38561	0.477951	2.89906	0.00374284	0.0166954	Irgm1	protein_coding
ENSMUSG00000044534	16.7782	1.38433	0.602171	2.2989	0.0215106	0.0663368	Ackr2	protein_coding
ENSMUSG00000036334	24.3024	1.38421	0.491269	2.81763	0.00483797	0.0204159	Igsf10	protein_coding
ENSMUSG00000032318	16.8046	1.38329	0.574412	2.40819	0.0160317	0.0527556	Isl2	protein_coding
ENSMUSG00000031837	1407.39	1.38265	0.134746	10.2611	1.05467e-24	2.59329e-22	Necab2	protein_coding
ENSMUSG00000029136	895.986	1.38163	0.203843	6.77788	1.21949e-11	6.30935e-10	Rbks	protein_coding
ENSMUSG00000079409	465.237	1.38139	0.221171	6.24581	4.21612e-10	1.55423e-08	Gm5795	protein_coding
ENSMUSG00000046006	30.546	1.38012	0.510143	2.70536	0.00682302	0.0269074	Gapt	protein_coding
ENSMUSG00000100715	224.654	1.37993	0.485403	2.84286	0.00447111	0.0192353	Gm28074	lincRNA
ENSMUSG00000090145	239.156	1.37912	0.431403	3.19682	0.00138951	0.00744413	Ugt1a6b	protein_coding
ENSMUSG00000083556	16.1717	1.3789	0.959836	1.4366	0.150832	0.295555	Gm9043	unprocessed_pseudogene
ENSMUSG00000046687	28.7904	1.37874	0.669776	2.05851	0.0395408	0.107267	Gm5424	processed_pseudogene
ENSMUSG00000096645	87.4043	1.37857	0.494878	2.78569	0.00534147	0.0221218	Spin2e	protein_coding
ENSMUSG00000040113	29.479	1.37647	0.439052	3.1351	0.00171794	0.00888821	Mettl11b	protein_coding
ENSMUSG00000096233	64.0324	1.37641	0.393752	3.49564	0.000472935	0.0030569	Gm13238	processed_pseudogene
ENSMUSG00000099684	158.228	1.37494	0.349577	3.93315	8.38409e-05	0.000717249	Gm28356	transcribed_unprocessed_pseudogene
MamRep1527:LTR:LTR	206.859	1.37425	0.176903	7.76838	7.94974e-15	6.94539e-13	MamRep1527	Repeat
ENSMUSG00000079349	32.2484	1.3741	0.481738	2.85238	0.00433935	0.0187598	Magea5	protein_coding
ENSMUSG00000085114	115.243	1.37404	0.327681	4.19324	2.74993e-05	0.000276396	1600025M17Rik	lincRNA
ENSMUSG00000031253	13.8598	1.37122	0.746542	1.83676	0.0662451	0.16005	Srpx2	protein_coding
ENSMUSG00000031340	10.4581	1.37096	0.980918	1.39763	0.162225	0.311708	Gabre	protein_coding
ENSMUSG00000057751	33.2369	1.37093	0.453142	3.0254	0.00248305	0.0119736	Megf6	protein_coding
ENSMUSG00000028464	63.4574	1.3705	0.588167	2.33013	0.0197994	0.0620953	Tpm2	protein_coding
ENSMUSG00000116429	656.695	1.37041	0.135934	10.0814	6.67451e-24	1.53071e-21	Ddit3	protein_coding
ENSMUSG00000010122	42.5067	1.3698	0.429393	3.19008	0.00142234	0.00758421	Slc47a1	protein_coding
ENSMUSG00000062345	12.0181	1.36969	0.69523	1.97013	0.0488237	0.126452	Serpinb2	protein_coding
ENSMUSG00000059327	53.3928	1.36917	0.325997	4.19996	2.66966e-05	0.000269008	Eda	protein_coding
ENSMUSG00000003555	8568.89	1.36911	0.45103	3.03551	0.00240129	0.0116575	Cyp17a1	protein_coding
ENSMUSG00000092456	10.7835	1.36854	0.741484	1.84568	0.064939	0.157645	V1rd19	protein_coding
ENSMUSG00000015850	40.0592	1.3683	0.450707	3.0359	0.0023982	0.0116472	Adamtsl4	protein_coding
ENSMUSG00000095599	25.1755	1.36698	0.518529	2.63627	0.00838221	0.0316987	Gm6215	transcribed_processed_pseudogene
ENSMUSG00000033491	279.222	1.3664	0.280788	4.86631	1.13699e-06	1.79473e-05	Prss35	protein_coding
ENSMUSG00000080718	35.9255	1.36631	0.505936	2.70055	0.00692245	0.0272006	Gm8019	processed_pseudogene
ENSMUSG00000026058	12.8871	1.366	0.655677	2.08335	0.0372197	0.102273	Khdrbs2	protein_coding
ENSMUSG00000101155	204.412	1.36571	0.329344	4.14676	3.37215e-05	0.000330848	Sly	protein_coding
ENSMUSG00000108668	69.1193	1.36484	0.289458	4.71517	2.41511e-06	3.44308e-05	Gm32816	processed_transcript
ENSMUSG00000055538	317.94	1.36386	0.482905	2.82427	0.0047388	0.0201076	Zcchc24	protein_coding
ENSMUSG00000041544	46.6568	1.36348	0.430305	3.16863	0.00153158	0.00807821	Disp3	protein_coding
ENSMUSG00000095521	35.9523	1.36297	0.647803	2.10399	0.0353794	0.0984163	Astx5	lincRNA
ENSMUSG00000114621	59.0422	1.36275	0.346581	3.93197	8.42513e-05	0.000719985	Gm31107	lincRNA
ENSMUSG00000091006	56.2375	1.36233	0.395459	3.44493	0.000571215	0.00355905	Vmn2r69	protein_coding
ENSMUSG00000035274	15.2047	1.36174	0.584487	2.32981	0.0198163	0.0621217	Tpbg	protein_coding
ENSMUSG00000029771	22.0404	1.36173	0.598891	2.27376	0.0229805	0.0699741	Irf5	protein_coding
ENSMUSG00000043923	525.132	1.36172	0.221928	6.13585	8.47065e-10	2.94081e-08	Ccdc84	protein_coding
ENSMUSG00000038572	346.555	1.36145	0.453991	2.99886	0.00270995	0.012824	Bpifb5	protein_coding
ENSMUSG00000105203	179.606	1.36126	0.292609	4.65213	3.2852e-06	4.48514e-05	4933428P19Rik	antisense
ENSMUSG00000036931	31.9937	1.36093	0.43323	3.14135	0.00168171	0.00873488	Nfkbid	protein_coding
ENSMUSG00000041120	47.1605	1.36091	0.336701	4.04188	5.30246e-05	0.000487544	Nbl1	protein_coding
ENSMUSG00000036062	555.709	1.36076	0.335278	4.05861	4.93654e-05	0.000459389	Phf24	protein_coding
ENSMUSG00000028517	234.064	1.35941	0.374909	3.62597	0.000287883	0.00203446	Plpp3	protein_coding
ENSMUSG00000024673	13.2075	1.35922	0.804455	1.68962	0.0911006	0.204023	Ms4a1	protein_coding
ENSMUSG00000085385	895.943	1.35887	0.149446	9.09269	9.66142e-20	1.51602e-17	Snhg17	processed_transcript
ENSMUSG00000073490	72.9144	1.35815	0.508621	2.67026	0.00757936	0.0292517	Ifi207	protein_coding
ENSMUSG00000034981	64.826	1.35771	0.521415	2.6039	0.009217	0.0342081	Parm1	protein_coding
ENSMUSG00000082313	35.0936	1.35732	0.38544	3.52149	0.000429123	0.00282423	Gm11701	processed_pseudogene
ENSMUSG00000030272	35.4551	1.35714	0.539317	2.51641	0.0118556	0.0417063	Camk1	protein_coding
ENSMUSG00000045091	28.8254	1.35703	0.431518	3.14477	0.00166215	0.00865422	Aqp12	protein_coding
ENSMUSG00000040752	101.277	1.35676	0.448349	3.02611	0.00247719	0.0119554	Myh6	protein_coding
ENSMUSG00000080907	28.5787	1.35604	0.756627	1.79222	0.0730975	0.172995	4930455H04Rik	protein_coding
ENSMUSG00000114677	16.9847	1.35575	0.600255	2.25862	0.0239068	0.0721879	Gm48733	transcribed_processed_pseudogene
ENSMUSG00000025466	13.3498	1.35573	0.857922	1.58025	0.114051	0.240621	Fuom	protein_coding
ENSMUSG00000090891	260.241	1.35527	0.249562	5.43058	5.61715e-08	1.27352e-06	D6Ertd527e	protein_coding
ENSMUSG00000096119	17.8538	1.35521	1.59109	0.851749	0.394354	0.574711	Gm6228	transcribed_unprocessed_pseudogene
ENSMUSG00000027939	20810.7	1.35512	0.114458	11.8394	2.44218e-32	9.87263e-30	Nup210l	protein_coding
ENSMUSG00000019768	183.58	1.35484	0.339437	3.99143	6.56765e-05	0.000581459	Esr1	protein_coding
ENSMUSG00000081766	89.7746	1.35471	0.283291	4.78204	1.73524e-06	2.58509e-05	2210409E12Rik	transcribed_processed_pseudogene
ENSMUSG00000029759	226.91	1.35385	0.434487	3.11597	0.00183342	0.00936582	Pon3	protein_coding
ENSMUSG00000040907	55.979	1.35193	0.36708	3.68293	0.000230572	0.00168796	Atp1a3	protein_coding
ENSMUSG00000031333	167.305	1.35137	0.308151	4.38542	1.15761e-05	0.000132169	Abcb7	protein_coding
ENSMUSG00000096127	13.5469	1.35116	0.850008	1.58959	0.111928	0.237509	Gm14625	unprocessed_pseudogene
ENSMUSG00000064179	17.3525	1.35104	0.535207	2.52432	0.0115921	0.041058	Tnnt1	protein_coding
ENSMUSG00000031264	10.7838	1.35026	0.791919	1.70505	0.0881846	0.199025	Btk	protein_coding
ENSMUSG00000105437	11.3651	1.35012	0.745461	1.81112	0.0701217	0.167398	Gm42450	lincRNA
ENSMUSG00000117786	137.617	1.34944	1.59327	0.846962	0.397016	0.577076	Gm10503	antisense
ENSMUSG00000111656	29.2934	1.34851	0.447133	3.01589	0.00256225	0.0122763	Gm47232	lincRNA
ENSMUSG00000095797	179.267	1.34842	0.275215	4.89953	9.60674e-07	1.55132e-05	Gm8246	protein_coding
ENSMUSG00000025726	207.312	1.34842	0.231857	5.81573	6.03694e-09	1.70601e-07	Slc28a1	protein_coding
ENSMUSG00000018672	88.9879	1.34772	0.413973	3.25558	0.00113159	0.00628541	Copz2	protein_coding
ENSMUSG00000110425	75.0697	1.34766	0.38614	3.49009	0.000482863	0.00310174	Gm32390	processed_pseudogene
ENSMUSG00000112491	9.75634	1.34729	0.705493	1.90972	0.0561694	0.141154	Gm19801	processed_pseudogene
ENSMUSG00000038776	3405.76	1.3472	0.459289	2.93323	0.00335451	0.015263	Ephx1	protein_coding
ENSMUSG00000092120	8.70471	1.34715	1.15959	1.16175	0.245339	0.417403	Vmn2r90	protein_coding
ENSMUSG00000039463	6362.31	1.34711	0.0925003	14.5633	4.8052e-48	5.45756e-45	Slc9a8	protein_coding
ENSMUSG00000113283	29.8223	1.34709	0.448958	3.00048	0.00269557	0.0127639	Gm35890	lincRNA
ENSMUSG00000112980	77.5733	1.34682	0.280295	4.80501	1.5474e-06	2.33737e-05	D430020J02Rik	bidirectional_promoter_lncRNA
ENSMUSG00000020589	51.0424	1.34664	0.363435	3.70532	0.000211125	0.00157312	Fam49a	protein_coding
ENSMUSG00000087577	11.8603	1.34645	0.825986	1.63011	0.103078	0.223157	Gm13299	antisense
ENSMUSG00000051043	18.1023	1.34581	0.595353	2.26053	0.0237882	0.0719743	Gprc5c	protein_coding
ENSMUSG00000101943	13.2177	1.34467	1.09029	1.23331	0.217459	0.382635	Gm28532	lincRNA
ENSMUSG00000037005	31.3957	1.34465	0.62618	2.14739	0.0317625	0.090391	Xpnpep2	protein_coding
ENSMUSG00000105239	14.0594	1.34419	0.611621	2.19775	0.0279673	0.0817159	Gm43091	lincRNA
ENSMUSG00000099792	86.0778	1.34397	0.437225	3.07386	0.00211311	0.0105197	Gm29564	protein_coding
ENSMUSG00000028444	257.693	1.34333	0.486358	2.76202	0.00574451	0.0234536	Cntfr	protein_coding
ENSMUSG00000097682	42.2756	1.34316	0.375749	3.57461	0.000350752	0.00238681	4930554H23Rik	lincRNA
ENSMUSG00000031302	10.6645	1.34305	0.762513	1.76135	0.0781794	0.181883	Nlgn3	protein_coding
ENSMUSG00000094811	1777.96	1.3425	0.152785	8.78687	1.53787e-18	2.14501e-16	Gm21103	protein_coding
ENSMUSG00000110588	152.34	1.34226	0.213808	6.27789	3.43197e-10	1.29519e-08	Gm45774	antisense
ENSMUSG00000028125	73.526	1.34092	0.321091	4.17613	2.96516e-05	0.000294831	Abca4	protein_coding
ENSMUSG00000026879	2346.41	1.34084	0.193668	6.92338	4.40994e-12	2.45178e-10	Gsn	protein_coding
ENSMUSG00000096520	46.9043	1.34063	0.433775	3.09062	0.00199737	0.0100526	Gm3376	protein_coding
ENSMUSG00000117965	41.0698	1.34063	0.369644	3.62681	0.000286942	0.00202961	AC141477.1	protein_coding
ENSMUSG00000051439	46.7165	1.33969	0.45909	2.91814	0.00352126	0.0158853	Cd14	protein_coding
ENSMUSG00000020919	99.6904	1.33853	0.418592	3.19768	0.00138537	0.00742859	Stat5b	protein_coding
ENSMUSG00000110646	36.6942	1.33806	0.459399	2.91264	0.0035839	0.0161313	Olfr369-ps1	unprocessed_pseudogene
ENSMUSG00000045514	9.93525	1.33776	0.786472	1.70096	0.0889507	0.20028	Olfr460	protein_coding
ENSMUSG00000045991	22.8235	1.33685	0.76014	1.75869	0.0786307	0.182754	Onecut2	protein_coding
ENSMUSG00000093006	9.71438	1.33682	0.756485	1.76714	0.0772042	0.180282	Gm24157	miRNA
ENSMUSG00000039450	40.1223	1.33631	0.589268	2.26775	0.0233442	0.0709005	Dcxr	protein_coding
ENSMUSG00000021798	75.6798	1.33588	0.344276	3.88025	0.000104351	0.000863058	Ldb3	protein_coding
ENSMUSG00000094151	159.7	1.33536	0.205769	6.48961	8.60616e-11	3.72655e-09	Gm7233	protein_coding
ENSMUSG00000052726	24.7154	1.33531	0.650911	2.05144	0.0402236	0.108773	Kcnt2	protein_coding
ENSMUSG00000017405	2503.93	1.33456	0.103269	12.9231	3.3357e-38	2.09368e-35	Nek8	protein_coding
ENSMUSG00000049184	153.047	1.33365	0.214813	6.20842	5.35209e-10	1.93707e-08	Purg	protein_coding
ENSMUSG00000097910	17.5251	1.33323	0.568966	2.34325	0.0191167	0.0604952	5033428I22Rik	lincRNA
ENSMUSG00000114288	11.887	1.33299	0.795308	1.67607	0.0937248	0.208196	Gm32123	lincRNA
ENSMUSG00000026307	3076.79	1.33276	0.224528	5.93584	2.92353e-09	8.95109e-08	Scly	protein_coding
ENSMUSG00000033880	315.07	1.33204	0.303048	4.39546	1.10537e-05	0.000127697	Lgals3bp	protein_coding
ENSMUSG00000031503	202.424	1.33144	0.22612	5.88821	3.90389e-09	1.15523e-07	Col4a2	protein_coding
ENSMUSG00000060212	522.321	1.3312	0.277103	4.80399	1.55531e-06	2.34783e-05	Pcnx2	protein_coding
ENSMUSG00000037996	25.4939	1.33113	0.559743	2.37811	0.0174014	0.0562234	Slc24a2	protein_coding
ENSMUSG00000070031	15.2523	1.33101	0.673921	1.97503	0.0482652	0.125291	Sp140	protein_coding
ENSMUSG00000029061	10.0699	1.33054	0.713852	1.86389	0.0623377	0.152619	Mmp23	protein_coding
ENSMUSG00000023267	13.5898	1.32959	0.683043	1.94657	0.0515861	0.1322	Gabrr2	protein_coding
ENSMUSG00000090965	71.9625	1.32834	0.343618	3.86575	0.00011075	0.000909256	Gm17203	lincRNA
ENSMUSG00000064329	107.559	1.32781	0.317905	4.17675	2.95708e-05	0.00029424	Scn1a	protein_coding
ENSMUSG00000035371	28.7282	1.32681	0.55617	2.38562	0.0170505	0.0553301	Ssx9	protein_coding
ENSMUSG00000105336	135.593	1.32668	0.241765	5.48748	4.07703e-08	9.54281e-07	AU022133	processed_pseudogene
ENSMUSG00000107279	16.3809	1.32647	0.62038	2.13816	0.0325038	0.0919739	Gm43450	lincRNA
ENSMUSG00000038763	59.0141	1.32599	0.362054	3.6624	0.000249867	0.00180977	Alpk3	protein_coding
ENSMUSG00000091091	190.802	1.32597	0.349081	3.79847	0.000145594	0.00114644	Kcnmb3	protein_coding
ENSMUSG00000054206	14.3126	1.32532	0.608209	2.17906	0.0293272	0.0847653	Gzmm	protein_coding
ENSMUSG00000090105	10.6168	1.32452	0.692693	1.91214	0.0558586	0.140542	Gm15890	antisense
ENSMUSG00000030351	25.1119	1.32443	0.508641	2.60386	0.00921792	0.0342081	Tspan11	protein_coding
ENSMUSG00000038567	27.3009	1.32385	0.466049	2.84057	0.00450327	0.0193457	Cyp24a1	protein_coding
ENSMUSG00000023011	13.6603	1.32374	0.716108	1.84853	0.0645261	0.156809	Faim2	protein_coding
ENSMUSG00000020899	3634.1	1.32336	0.12119	10.9197	9.27572e-28	2.98967e-25	Pfas	protein_coding
ENSMUSG00000106845	596.762	1.32334	0.170765	7.7495	9.2258e-15	8.03083e-13	Gm43156	lincRNA
ENSMUSG00000001508	1813.46	1.32261	0.149604	8.84074	9.50859e-19	1.3662e-16	Sgca	protein_coding
ENSMUSG00000096966	78.9239	1.32253	0.35338	3.7425	0.000182197	0.0013897	Gm18336	protein_coding
ENSMUSG00000020846	17.4929	1.32241	0.607916	2.17532	0.0296061	0.085385	Rflnb	protein_coding
ENSMUSG00000049521	45.9849	1.32216	0.466887	2.83187	0.00462768	0.0197661	Cdc42ep1	protein_coding
ENSMUSG00000049112	231.119	1.3221	0.513175	2.57631	0.00998609	0.0364745	Oxtr	protein_coding
ENSMUSG00000071141	19.1835	1.32088	0.570258	2.31628	0.0205428	0.0638975	Rpl36a-ps3	processed_pseudogene
ENSMUSG00000115867	64.2969	1.31978	0.401695	3.28552	0.00101796	0.00576022	Gm17753	lincRNA
ENSMUSG00000112934	130.144	1.31977	0.21141	6.24272	4.30022e-10	1.58279e-08	Gm32305	lincRNA
ENSMUSG00000070985	21.4054	1.31974	0.508333	2.59621	0.00942596	0.034834	Acnat1	protein_coding
ENSMUSG00000019989	35.453	1.31888	0.444081	2.96992	0.00297882	0.0138901	Enpp3	protein_coding
ENSMUSG00000033542	50.2259	1.31886	0.445047	2.96342	0.00304237	0.0141119	Arhgef5	protein_coding
ENSMUSG00000102246	15.9826	1.31873	0.551743	2.39011	0.0168433	0.0547306	9430037O13Rik	TEC
ENSMUSG00000116751	374.581	1.31834	0.341924	3.85566	0.000115416	0.000940806	Gm49793	lincRNA
ENSMUSG00000021186	169.526	1.31695	0.239954	5.48832	4.05765e-08	9.50679e-07	Fbln5	protein_coding
ENSMUSG00000070385	51.6435	1.31668	0.508624	2.58871	0.00963349	0.0354581	Ampd1	protein_coding
ENSMUSG00000054517	13.9096	1.31642	0.663881	1.98292	0.0473764	0.123495	Trim65	protein_coding
ENSMUSG00000079378	97.89	1.31543	0.363339	3.6204	0.000294145	0.00206951	Gm8279	protein_coding
ENSMUSG00000028457	11447.1	1.31491	0.128963	10.196	2.06534e-24	4.9758e-22	Atp8b5	protein_coding
ENSMUSG00000021665	122.125	1.31468	0.373134	3.52334	0.000426145	0.00280851	Hexb	protein_coding
ENSMUSG00000019539	113.052	1.31353	0.476018	2.75941	0.00579052	0.0236125	Rcn3	protein_coding
ENSMUSG00000104998	8.9943	1.31284	0.833014	1.57601	0.115023	0.242223	Gm43822	TEC
ENSMUSG00000104904	28.3788	1.31259	0.53169	2.46872	0.0135597	0.0463078	9330198I05Rik	lincRNA
ENSMUSG00000029245	49.6011	1.31215	0.497453	2.63773	0.00834639	0.0315934	Epha5	protein_coding
ENSMUSG00000033467	1931.2	1.31204	0.12518	10.4812	1.05365e-25	2.79229e-23	Crlf2	protein_coding
ENSMUSG00000007655	62.4367	1.31192	0.350183	3.74638	0.000179404	0.00137278	Cav1	protein_coding
ENSMUSG00000106333	103.474	1.31185	0.30531	4.29679	1.7329e-05	0.000186574	4930428O21Rik	lincRNA
ENSMUSG00000025932	63.0789	1.31176	0.435469	3.01229	0.00259282	0.0123906	Eya1	protein_coding
LTR81C:Gypsy:LTR	27.4044	1.31061	0.554457	2.36378	0.0180897	0.0579293	LTR81C	Repeat
ENSMUSG00000051242	9.54445	1.30941	0.849198	1.54194	0.123089	0.254998	Pcdhb9	protein_coding
ENSMUSG00000095049	17.9811	1.30803	0.623091	2.09925	0.0357945	0.0992485	Gm21756	unprocessed_pseudogene
ENSMUSG00000037405	239.396	1.30758	0.621075	2.10535	0.035261	0.098152	Icam1	protein_coding
ENSMUSG00000087153	569.621	1.30599	0.138101	9.45675	3.17658e-21	5.69659e-19	Gm6483	unprocessed_pseudogene
ENSMUSG00000110669	39.5697	1.30577	0.398296	3.2784	0.00104396	0.00588083	Gm10060	processed_pseudogene
ENSMUSG00000114317	102.733	1.3056	0.307781	4.24197	2.21566e-05	0.000229266	Gm49873	transcribed_processed_pseudogene
ENSMUSG00000025329	44.3357	1.30435	0.49222	2.64994	0.00805072	0.0306885	Padi1	protein_coding
ENSMUSG00000037410	187.668	1.30378	0.288325	4.52191	6.1285e-06	7.65292e-05	Tbc1d2b	protein_coding
ENSMUSG00000029309	527.992	1.30144	0.411809	3.1603	0.00157608	0.00827085	Sparcl1	protein_coding
ENSMUSG00000028415	29.5007	1.3012	0.579948	2.24365	0.0248551	0.0744655	Spink4	protein_coding
ENSMUSG00000022887	62.2971	1.30069	0.323699	4.0182	5.86447e-05	0.000527228	Masp1	protein_coding
ENSMUSG00000040738	2117.55	1.30008	0.140533	9.25104	2.22312e-20	3.6568e-18	Ints8	protein_coding
ENSMUSG00000020828	33.2849	1.29936	0.441345	2.94409	0.00323901	0.0148493	Pld2	protein_coding
ENSMUSG00000111746	793.467	1.29902	0.191177	6.79482	1.08449e-11	5.67243e-10	4933422A05Rik	lincRNA
ENSMUSG00000004945	4535.86	1.29822	0.204817	6.33843	2.32111e-10	9.10539e-09	Tmem242	protein_coding
ENSMUSG00000118459	21.4888	1.29778	0.518394	2.50346	0.0122985	0.0429104	Btbd35f1	protein_coding
ENSMUSG00000004558	390.372	1.2969	0.310211	4.18069	2.90626e-05	0.000289909	Ndrg2	protein_coding
ENSMUSG00000109091	17.44	1.2968	0.885426	1.46461	0.143027	0.284655	Gm44827	lincRNA
ENSMUSG00000066363	21.4186	1.29642	1.06435	1.21804	0.223208	0.390132	Serpina3f	protein_coding
ENSMUSG00000107092	549.89	1.29629	1.61003	0.80513	0.420745	0.600083	Gm7993	processed_pseudogene
ENSMUSG00000034311	371.231	1.29589	0.363243	3.56755	0.000360334	0.00244574	Kif4	protein_coding
ENSMUSG00000094814	25.7259	1.29573	0.621701	2.08417	0.0371451	0.102125	Gm21973	protein_coding
ENSMUSG00000027579	306.463	1.29536	0.174351	7.4296	1.08923e-13	7.8487e-12	Srms	protein_coding
ENSMUSG00000097548	23.5526	1.29474	0.579439	2.23448	0.0254517	0.0758052	Gm26748	antisense
ENSMUSG00000035576	462.357	1.2947	0.360751	3.58889	0.000332087	0.00228128	L3mbtl1	protein_coding
ENSMUSG00000117406	28.5647	1.29454	0.529058	2.44688	0.01441	0.0485717	Ntn3	protein_coding
ENSMUSG00000028270	37.0132	1.29428	0.392533	3.29724	0.000976384	0.00557523	Gbp2	protein_coding
ENSMUSG00000019278	46.3393	1.29404	0.456164	2.83679	0.00455693	0.0195375	Dpep1	protein_coding
ENSMUSG00000053714	468.301	1.29401	0.162497	7.96326	1.6757e-15	1.638e-13	4732471J01Rik	antisense
ENSMUSG00000024063	42.718	1.29225	0.543218	2.37888	0.0173654	0.0561526	Lbh	protein_coding
ENSMUSG00000040552	50.075	1.29106	0.339046	3.80793	0.000140137	0.0011097	C3ar1	protein_coding
ENSMUSG00000037705	29.2512	1.29092	0.451546	2.8589	0.00425118	0.0184388	Tecta	protein_coding
ENSMUSG00000075254	1220.64	1.29092	0.321121	4.02004	5.81884e-05	0.000524113	Heg1	protein_coding
ENSMUSG00000105021	23.7986	1.29054	0.488894	2.63972	0.00829749	0.0314351	Gm8234	processed_pseudogene
ENSMUSG00000030707	34.9116	1.28974	0.575079	2.24273	0.0249145	0.0745683	Coro1a	protein_coding
ENSMUSG00000104301	86.7724	1.28973	0.642217	2.00824	0.0446176	0.117901	Wdr49	protein_coding
ENSMUSG00000032625	328.006	1.28953	0.298093	4.32594	1.51882e-05	0.000167246	Thsd7a	protein_coding
ENSMUSG00000018008	41.8471	1.28866	0.412143	3.12674	0.00176759	0.00908985	Cyth4	protein_coding
ENSMUSG00000084401	544.495	1.28752	0.348712	3.69221	0.000222313	0.00163707	Gm12586	unprocessed_pseudogene
ENSMUSG00000032691	18.4455	1.2875	0.5486	2.34689	0.018931	0.0600569	Nlrp3	protein_coding
ENSMUSG00000100091	16.9585	1.28732	0.656629	1.9605	0.0499377	0.128751	Gm28597	unprocessed_pseudogene
ENSMUSG00000042842	33.1975	1.28677	0.755862	1.70238	0.0886839	0.199943	Serpinb6b	protein_coding
ENSMUSG00000109108	213.552	1.28635	0.175024	7.34956	1.98864e-13	1.37084e-11	Gm36371	bidirectional_promoter_lncRNA
ENSMUSG00000025498	27.9138	1.28542	0.548758	2.34241	0.0191596	0.0606147	Irf7	protein_coding
ENSMUSG00000033715	25.2871	1.28471	0.648335	1.98155	0.0475299	0.123854	Akr1c14	protein_coding
ENSMUSG00000085407	2516.47	1.28327	0.118523	10.8271	2.56062e-27	7.82992e-25	1700095J03Rik	antisense
ENSMUSG00000031877	17.279	1.2831	0.586324	2.18838	0.0286421	0.0833221	Ces2g	protein_coding
ENSMUSG00000032014	47.7947	1.2828	0.583816	2.19728	0.0280008	0.0817838	Oaf	protein_coding
ENSMUSG00000104093	174.941	1.28243	0.237657	5.39614	6.80894e-08	1.50914e-06	A330015K06Rik	antisense
ENSMUSG00000026043	450.839	1.28204	0.44061	2.9097	0.00361777	0.01625	Col3a1	protein_coding
ENSMUSG00000023915	218.996	1.28133	0.380625	3.36638	0.000761613	0.00452547	Tnfrsf21	protein_coding
ENSMUSG00000034037	216.284	1.28096	0.189079	6.77474	1.24633e-11	6.43425e-10	Fgd5	protein_coding
ENSMUSG00000054074	19.9524	1.27945	0.696075	1.8381	0.0660484	0.159655	Skida1	protein_coding
ENSMUSG00000038242	374.288	1.27897	0.213972	5.97726	2.2692e-09	7.06561e-08	Aox4	protein_coding
ENSMUSG00000079455	14.561	1.27717	0.948974	1.34585	0.178352	0.333121	Gm16026	transcribed_unprocessed_pseudogene
ENSMUSG00000045576	2699.03	1.27712	0.135157	9.44921	3.41401e-21	6.07668e-19	St7l	protein_coding
ENSMUSG00000087428	12.5553	1.27695	0.735784	1.73549	0.0826539	0.189373	Gm15017	processed_transcript
ENSMUSG00000097233	55.0952	1.27664	0.382783	3.33516	0.000852492	0.00495801	Gm17552	antisense
ENSMUSG00000002289	260.72	1.27654	0.459673	2.77706	0.00548534	0.0226155	Angptl4	protein_coding
ENSMUSG00000021587	65.0069	1.27584	0.439082	2.9057	0.00366437	0.0164222	Pcsk1	protein_coding
ENSMUSG00000017861	1449.22	1.27548	0.173078	7.36943	1.71354e-13	1.19154e-11	Mybl2	protein_coding
ENSMUSG00000044349	303.121	1.27519	0.396433	3.21666	0.0012969	0.00703809	Snhg11	protein_coding
ENSMUSG00000113352	74.7214	1.27422	0.321898	3.95844	7.54395e-05	0.000655246	Gm34639	lincRNA
ENSMUSG00000113860	700.771	1.27393	0.166751	7.63972	2.17698e-14	1.77212e-12	Gm45949	lincRNA
ENSMUSG00000062393	20.271	1.27296	0.592679	2.1478	0.0317294	0.0903399	Dgkk	protein_coding
ENSMUSG00000064120	112.807	1.27288	0.369852	3.44159	0.000578299	0.00359755	Mocs1	protein_coding
ENSMUSG00000086032	14.6836	1.27138	0.62336	2.03956	0.0413945	0.111142	Gm15929	antisense
ENSMUSG00000046719	110.851	1.26978	0.530579	2.3932	0.0167019	0.0543907	Nxph3	protein_coding
ENSMUSG00000104509	22.7772	1.26937	0.844619	1.50289	0.132867	0.269268	Gm33994	lincRNA
ENSMUSG00000108117	14.356	1.2686	0.672636	1.88601	0.0592942	0.147116	Gm44262	processed_pseudogene
ENSMUSG00000046794	26.3493	1.26821	0.596828	2.12492	0.0335933	0.0944405	Ppp1r3b	protein_coding
ENSMUSG00000037346	242.887	1.26817	0.338479	3.74669	0.000179186	0.00137243	Hrh4	protein_coding
ENSMUSG00000087394	20.7363	1.26759	0.517948	2.44734	0.0143917	0.0485304	Gm12945	processed_transcript
ENSMUSG00000111655	328.647	1.26742	0.177006	7.16035	8.04727e-13	5.05093e-11	4930434F21Rik	bidirectional_promoter_lncRNA
ENSMUSG00000100900	20.3991	1.26659	0.745609	1.69874	0.089369	0.200975	Gm28850	lincRNA
ENSMUSG00000055125	26.213	1.26618	0.551933	2.29407	0.0217863	0.0669792	M5C1000I18Rik	lincRNA
ENSMUSG00000104247	7.3495	1.26615	1.39057	0.910524	0.362546	0.543125	Gm21768	unprocessed_pseudogene
ENSMUSG00000062646	1260.13	1.26601	0.114707	11.0369	2.53653e-28	8.64268e-26	Ganc	protein_coding
ENSMUSG00000062017	16718.9	1.26577	0.0952881	13.2836	2.88296e-40	1.96461e-37	Abca14	protein_coding
ENSMUSG00000050212	52.7522	1.2653	0.388016	3.26095	0.00111038	0.00618554	Eva1b	protein_coding
ENSMUSG00000033032	471.602	1.26506	0.173821	7.27794	3.38949e-13	2.27726e-11	Afap1l1	protein_coding
ENSMUSG00000097730	21.9416	1.26389	0.562211	2.24808	0.0245711	0.0738	Gm26588	antisense
ENSMUSG00000029228	19.8213	1.26364	0.572672	2.20657	0.0273443	0.0802793	Lnx1	protein_coding
ENSMUSG00000038608	20.2278	1.26232	0.555688	2.27163	0.0231088	0.0702841	Dock10	protein_coding
ENSMUSG00000051890	2377.15	1.26183	0.147719	8.54206	1.31847e-17	1.63786e-15	Klhdc1	protein_coding
ENSMUSG00000027869	3182.23	1.2618	0.51031	2.47262	0.0134127	0.0459043	Hsd3b6	protein_coding
ENSMUSG00000086910	193.695	1.26147	0.208498	6.05027	1.44603e-09	4.72455e-08	Gm15755	antisense
ENSMUSG00000112323	241.912	1.26145	0.175975	7.16833	7.59181e-13	4.77763e-11	Gm32828	lincRNA
ENSMUSG00000055413	24.0699	1.26143	0.471814	2.67358	0.00750464	0.0290197	H2-Q5	polymorphic_pseudogene
ENSMUSG00000101643	33.8808	1.2609	0.417586	3.01949	0.00253203	0.0121708	Gm28307	lincRNA
ENSMUSG00000016256	140.842	1.26079	0.348873	3.61389	0.000301632	0.00211036	Ctsz	protein_coding
ENSMUSG00000028134	13763.4	1.26072	0.14638	8.6127	7.13625e-18	9.30091e-16	Ptbp2	protein_coding
ENSMUSG00000039257	20.0129	1.26049	0.663962	1.89844	0.0576381	0.14395	Vstm2b	protein_coding
ENSMUSG00000074115	84.2017	1.26041	0.306993	4.10564	4.03189e-05	0.000387292	Saa1	protein_coding
ENSMUSG00000031557	35.9714	1.26018	0.618426	2.03772	0.0415777	0.1115	Plekha2	protein_coding
ENSMUSG00000098789	279.961	1.26015	0.186651	6.75138	1.46443e-11	7.43154e-10	Jmjd7	protein_coding
ENSMUSG00000104415	73.433	1.25923	0.31507	3.99667	6.42391e-05	0.000570177	Gm37069	TEC
ENSMUSG00000090788	421.754	1.259	0.530047	2.37526	0.0175366	0.0565378	Gm9597	transcribed_unprocessed_pseudogene
MER52-int:ERV1:LTR	398.263	1.25898	0.176691	7.12533	1.03829e-12	6.41563e-11	MER52-int	Repeat
ENSMUSG00000022816	435.167	1.2587	0.179793	7.00084	2.54434e-12	1.46412e-10	Fstl1	protein_coding
ENSMUSG00000014773	17.0314	1.25869	0.611953	2.05684	0.0397019	0.107606	Dll1	protein_coding
ENSMUSG00000086882	21.9773	1.25848	0.521093	2.41508	0.0157317	0.0520411	Gm13352	processed_pseudogene
ENSMUSG00000027253	56.6153	1.25797	0.375514	3.35	0.000808117	0.00474729	Lrp4	protein_coding
ENSMUSG00000062151	46.7327	1.25791	0.48578	2.58947	0.00961228	0.0353964	Unc13c	protein_coding
ENSMUSG00000028597	18.6758	1.25785	0.552953	2.27478	0.0229189	0.0698223	Gpx7	protein_coding
ENSMUSG00000101928	40.6122	1.25784	0.417279	3.01439	0.00257497	0.012325	Gm20824	protein_coding
ENSMUSG00000110790	53.1206	1.25643	0.317485	3.95743	7.57599e-05	0.00065779	Gm47079	antisense
ENSMUSG00000015652	80.0465	1.25586	0.364355	3.44682	0.00056723	0.00353977	Steap1	protein_coding
ENSMUSG00000053332	2281.72	1.25584	0.230408	5.45051	5.02268e-08	1.14857e-06	Gas5	processed_transcript
ENSMUSG00000019832	16.9969	1.25582	0.619925	2.02576	0.0427898	0.11399	Rab32	protein_coding
ENSMUSG00000037731	24.2764	1.25551	0.533732	2.35231	0.0186571	0.05934	Themis2	protein_coding
ENSMUSG00000017446	16.6993	1.25503	0.698926	1.79566	0.0725484	0.17202	C1qtnf1	protein_coding
ENSMUSG00000101056	37.5344	1.25485	0.442101	2.83838	0.0045343	0.0194545	Gm28329	unprocessed_pseudogene
ENSMUSG00000034853	38.572	1.25367	0.471911	2.65658	0.00789389	0.0302113	Acot11	protein_coding
MLT1I-int:ERVL-MaLR:LTR	15.6907	1.25366	0.600841	2.0865	0.0369332	0.101661	MLT1I-int	Repeat
ENSMUSG00000102953	32.6548	1.25347	0.582612	2.15146	0.0314396	0.0896434	Gm37019	TEC
ENSMUSG00000029699	10.9996	1.25281	0.985895	1.27074	0.203822	0.366067	Ssc4d	protein_coding
ENSMUSG00000117783	8.88036	1.25254	0.721218	1.7367	0.082441	0.18906	Gm31265	lincRNA
ENSMUSG00000049882	237.281	1.25243	0.213163	5.87548	4.21612e-09	1.23688e-07	Vcpkmt	protein_coding
ENSMUSG00000032193	252.471	1.25243	0.332516	3.76652	0.000165539	0.00127942	Ldlr	protein_coding
ENSMUSG00000109931	27.7329	1.25128	0.610729	2.04884	0.0404781	0.109287	Gm39929	lincRNA
ENSMUSG00000035722	374.312	1.25124	0.172081	7.2712	3.56296e-13	2.37375e-11	Abca7	protein_coding
ENSMUSG00000026358	10.6137	1.2505	1.10696	1.12967	0.258615	0.433101	Rgs1	protein_coding
ENSMUSG00000033805	212.889	1.25035	0.299665	4.1725	3.0127e-05	0.000298529	Ephx4	protein_coding
ENSMUSG00000092247	73.7539	1.24954	0.419987	2.97519	0.0029281	0.0136991	Gm20426	transcribed_processed_pseudogene
ENSMUSG00000035711	129.66	1.24937	0.375877	3.32387	0.000887761	0.00513014	Dok3	protein_coding
ENSMUSG00000038156	720.112	1.24831	0.334663	3.73004	0.000191449	0.00145006	Spon1	protein_coding
ENSMUSG00000024731	33.6731	1.24814	0.634466	1.96723	0.0491567	0.127101	Ms4a10	protein_coding
ENSMUSG00000079442	32.7561	1.24797	0.49817	2.50511	0.0122413	0.0427539	St6galnac4	protein_coding
ENSMUSG00000003283	13.5122	1.24774	0.667596	1.869	0.0616226	0.15135	Hck	protein_coding
ENSMUSG00000112937	74.6212	1.24769	0.972209	1.28335	0.199369	0.360102	Gm17746	lincRNA
ENSMUSG00000096957	191.57	1.24759	0.250637	4.97767	6.43527e-07	1.09089e-05	E230013L22Rik	bidirectional_promoter_lncRNA
ENSMUSG00000034435	12.3842	1.24727	0.659282	1.89187	0.0585085	0.145591	Tmem30b	protein_coding
ENSMUSG00000117102	29.7563	1.24646	0.482897	2.58121	0.00984548	0.0360658	AC107792.1	TEC
ENSMUSG00000039579	38.8733	1.24595	0.602448	2.06814	0.0386269	0.105327	Grin3a	protein_coding
ENSMUSG00000021250	2598.4	1.2459	0.379702	3.28125	0.00103347	0.00583003	Fos	protein_coding
ENSMUSG00000087502	25.5451	1.24526	0.48474	2.56892	0.0102017	0.0370521	Gm16091	processed_transcript
ENSMUSG00000069874	34.0711	1.24518	0.446444	2.7891	0.00528544	0.0219316	Irgm2	protein_coding
ENSMUSG00000022055	21.4716	1.2451	0.491445	2.53354	0.0112918	0.040203	Nefl	protein_coding
ENSMUSG00000115151	54.3534	1.2448	0.53171	2.34113	0.0192254	0.0607748	Gm19276	lincRNA
ENSMUSG00000085998	58.8977	1.24351	0.599165	2.07541	0.0379488	0.103917	AW822252	transcribed_unprocessed_pseudogene
ENSMUSG00000109727	13.1884	1.24341	0.67707	1.83645	0.0662911	0.160145	Gm45464	sense_intronic
ENSMUSG00000001119	211.899	1.24257	0.329128	3.77535	0.00015978	0.00124174	Col6a1	protein_coding
ENSMUSG00000031226	385.478	1.24255	0.378704	3.28106	0.00103417	0.00583257	Pbdc1	protein_coding
ENSMUSG00000056116	43.3577	1.2421	0.531815	2.33559	0.0195129	0.0614878	H2-T22	protein_coding
ENSMUSG00000063689	60.7828	1.24192	0.297546	4.17387	2.99469e-05	0.000297114	H2ac21	protein_coding
ENSMUSG00000025408	4476.97	1.24183	0.113151	10.975	5.0385e-28	1.64621e-25	Ddit3	protein_coding
ENSMUSG00000053964	595.687	1.24173	0.21885	5.6739	1.39584e-08	3.61871e-07	Lgals4	protein_coding
ENSMUSG00000024866	322.02	1.24156	0.216422	5.73674	9.65154e-09	2.60112e-07	Acy3	protein_coding
ENSMUSG00000101476	18.9813	1.24113	0.625569	1.984	0.047256	0.123263	Gm29570	antisense
ENSMUSG00000096685	35.5581	1.24066	0.514916	2.40945	0.0159767	0.0526499	Gm3642	protein_coding
ENSMUSG00000118642	149.146	1.23938	0.303252	4.08697	4.37052e-05	0.000414973	CT010467.2	pseudogene
ENSMUSG00000054598	32.0093	1.2393	0.527228	2.3506	0.018743	0.0595814	9130230L23Rik	protein_coding
ENSMUSG00000053559	55.8339	1.23907	0.412412	3.00445	0.00266064	0.0126438	Smagp	protein_coding
ENSMUSG00000053211	298.781	1.23894	0.267407	4.63316	3.6012e-06	4.84993e-05	Zfy1	protein_coding
ENSMUSG00000028583	58.7308	1.2382	0.654269	1.8925	0.0584243	0.145457	Pdpn	protein_coding
ENSMUSG00000111147	34.3777	1.23808	0.494834	2.50201	0.0123491	0.0430108	Gm33699	lincRNA
ENSMUSG00000112943	20.7045	1.23808	0.524603	2.36002	0.0182737	0.0583853	Gm18983	processed_pseudogene
ENSMUSG00000079415	127.023	1.23781	0.237263	5.21703	1.8182e-07	3.61382e-06	Cntf	protein_coding
ENSMUSG00000082497	21.2861	1.23766	1.00201	1.23518	0.216764	0.381778	Gm40	unprocessed_pseudogene
ENSMUSG00000083722	488.06	1.2375	0.232839	5.31481	1.06768e-07	2.26156e-06	Adgrd2-ps	transcribed_unitary_pseudogene
ENSMUSG00000034205	60.9794	1.23731	0.462439	2.67562	0.00745905	0.0288761	Loxl2	protein_coding
ENSMUSG00000036395	327.615	1.23714	0.363409	3.40427	0.000663415	0.00403034	Glb1l2	protein_coding
ENSMUSG00000113852	53.4659	1.23628	0.349389	3.53841	0.00040254	0.00268184	Gm48062	TEC
ENSMUSG00000024381	75.7564	1.23583	0.319692	3.86567	0.000110784	0.000909256	Bin1	protein_coding
ENSMUSG00000031129	78.0296	1.2357	0.298321	4.14218	3.44018e-05	0.0003361	Slc9a9	protein_coding
ENSMUSG00000051022	38.9362	1.23545	0.438642	2.81653	0.00485453	0.0204821	Hs3st1	protein_coding
ENSMUSG00000027870	123.641	1.2346	0.536266	2.30222	0.0213229	0.0658426	Hao2	protein_coding
ENSMUSG00000086677	20.479	1.23435	0.528856	2.33401	0.0195954	0.0617071	Tvp23bos	antisense
ENSMUSG00000001348	62.6826	1.23422	0.354621	3.4804	0.000500675	0.00319226	Acp5	protein_coding
ENSMUSG00000026610	31.2291	1.23223	0.694531	1.7742	0.0760308	0.178087	Esrrg	protein_coding
ENSMUSG00000090827	327.903	1.23195	0.16701	7.37655	1.62441e-13	1.13618e-11	Gm8297	protein_coding
ENSMUSG00000022894	55.4758	1.23191	0.43084	2.85933	0.00424536	0.0184233	Adamts5	protein_coding
ENSMUSG00000060802	624.589	1.23183	0.291155	4.23082	2.3284e-05	0.000239683	B2m	protein_coding
ENSMUSG00000079350	48.832	1.23078	0.468597	2.62651	0.00862644	0.0323913	Magea8	protein_coding
ENSMUSG00000087170	2212.11	1.23069	0.113367	10.8558	1.87078e-27	5.79479e-25	1700001G01Rik	lincRNA
ENSMUSG00000073679	341.614	1.23043	0.218684	5.62653	1.83874e-08	4.69047e-07	Mxra8os	antisense
ENSMUSG00000090336	179.596	1.22999	0.295724	4.15926	3.19284e-05	0.00031494	Cfap97d2	protein_coding
ENSMUSG00000081880	26.6183	1.22987	0.483399	2.54422	0.0109522	0.0392459	Gm5385	processed_pseudogene
ENSMUSG00000031825	56.998	1.22975	0.436421	2.81781	0.00483519	0.0204078	Crispld2	protein_coding
ENSMUSG00000019158	20.6171	1.22848	0.6159	1.99461	0.046085	0.120748	Tmem160	protein_coding
ENSMUSG00000021974	10.468	1.22816	0.695886	1.76488	0.0775837	0.180867	Fgf9	protein_coding
ENSMUSG00000084128	62.0501	1.22814	0.347044	3.53885	0.000401867	0.0026796	Esrp2	protein_coding
ENSMUSG00000017969	105.551	1.22793	0.415917	2.95236	0.0031536	0.0145234	Ptgis	protein_coding
ENSMUSG00000109585	39.312	1.22793	0.511013	2.40293	0.0162642	0.0533439	Gm45358	TEC
ENSMUSG00000070822	1748.97	1.22749	0.132245	9.28195	1.66401e-20	2.77541e-18	Zscan18	protein_coding
ENSMUSG00000039599	5796	1.22729	0.0936716	13.102	3.20597e-39	2.12404e-36	Fam149b	protein_coding
ENSMUSG00000038593	8495.79	1.22703	0.12509	9.80915	1.02832e-22	2.02698e-20	Tctn1	protein_coding
ENSMUSG00000090693	15.1297	1.2268	0.580952	2.11171	0.034711	0.0968748	Trim43a	protein_coding
ENSMUSG00000051669	437.206	1.22618	0.497528	2.46455	0.0137184	0.0467292	AU021092	protein_coding
ENSMUSG00000055976	16.5587	1.22554	0.803343	1.52555	0.127123	0.261057	Cldn23	protein_coding
ENSMUSG00000019990	60.9517	1.2249	0.460918	2.65751	0.00787193	0.0301594	Pde7b	protein_coding
ENSMUSG00000026841	93.6077	1.22487	0.498383	2.45769	0.0139833	0.0474619	Fibcd1	protein_coding
ENSMUSG00000105142	56.0891	1.22477	0.437775	2.79772	0.00514648	0.0214746	Mir7214	miRNA
ENSMUSG00000063820	1621.93	1.22438	0.305329	4.01002	6.07143e-05	0.000543132	Arl9	protein_coding
ENSMUSG00000105656	48.8708	1.22426	0.365626	3.3484	0.000812803	0.0047667	Gm43017	sense_intronic
ENSMUSG00000031799	154.295	1.22393	0.286496	4.27208	1.93658e-05	0.000204107	Tpm4	protein_coding
ENSMUSG00000028240	10.3236	1.22321	0.996354	1.22769	0.219565	0.385657	Cyp7a1	protein_coding
ENSMUSG00000035951	28.5178	1.22314	0.588144	2.07965	0.0375574	0.102999	Ascl3	protein_coding
ENSMUSG00000072726	349.77	1.22303	0.26657	4.58803	4.4745e-06	5.84134e-05	Gm5797	protein_coding
ENSMUSG00000093673	19.3775	1.22245	0.575349	2.12471	0.0336105	0.0944667	Gm20644	sense_overlapping
ENSMUSG00000029712	16.176	1.22128	0.552291	2.21129	0.0270156	0.0795199	Actl6b	protein_coding
ENSMUSG00000047230	13.8008	1.22012	0.836916	1.45788	0.144873	0.287164	Cldn2	protein_coding
ENSMUSG00000022997	24.625	1.21787	0.767006	1.58782	0.112327	0.238079	Wnt1	protein_coding
ENSMUSG00000101360	508.526	1.21717	0.242472	5.01983	5.17165e-07	9.03657e-06	4933417O13Rik	antisense
ENSMUSG00000057315	75.443	1.21586	0.389682	3.12012	0.00180778	0.00925466	Arhgap24	protein_coding
ENSMUSG00000069565	16095.6	1.21553	0.116366	10.4458	1.53149e-25	3.9704e-23	Dazap1	protein_coding
ENSMUSG00000114689	21.4831	1.2146	0.473134	2.56713	0.0102544	0.0372209	Gm9465	lincRNA
ENSMUSG00000099393	7.72262	1.21444	1.35889	0.893701	0.371482	0.552693	Gm28179	transcribed_processed_pseudogene
ENSMUSG00000031574	2048.58	1.21294	0.402027	3.01707	0.00255233	0.0122412	Star	protein_coding
ENSMUSG00000051278	2892.26	1.21266	0.122077	9.93353	2.9754e-23	6.50654e-21	Zgrf1	protein_coding
ENSMUSG00000095900	65.5391	1.21255	0.439054	2.76174	0.00574949	0.0234653	Gm20773	protein_coding
ENSMUSG00000020527	4092.25	1.21255	0.0978362	12.3937	2.82736e-35	1.4348e-32	Myo19	protein_coding
ENSMUSG00000033423	5072.35	1.21255	0.0997796	12.1523	5.5807e-34	2.51142e-31	Eri3	protein_coding
ENSMUSG00000024247	542.091	1.21242	0.433869	2.79444	0.00519898	0.0216557	Pkdcc	protein_coding
ENSMUSG00000101224	30.478	1.2118	0.501395	2.41685	0.0156555	0.0518759	Gm28209	lincRNA
ENSMUSG00000042766	848.804	1.20967	0.518089	2.33488	0.0195499	0.0615845	Trim46	protein_coding
ENSMUSG00000027875	2702.14	1.20952	0.438408	2.75888	0.0057999	0.0236336	Hmgcs2	protein_coding
ENSMUSG00000069170	1991.74	1.20946	0.173814	6.95837	3.44228e-12	1.9548e-10	Adgrv1	protein_coding
ENSMUSG00000085888	13.0589	1.20926	0.660651	1.83041	0.0671892	0.161872	Gm12224	antisense
ENSMUSG00000085218	30.9857	1.2088	0.594589	2.03299	0.0420531	0.112521	BB218582	processed_transcript
ENSMUSG00000044627	26301.7	1.20862	0.117295	10.3041	6.75417e-25	1.71376e-22	Swi5	protein_coding
ENSMUSG00000032942	89.449	1.2086	0.26794	4.5107	6.46155e-06	8.02262e-05	Ucp3	protein_coding
ENSMUSG00000087067	76.2282	1.20849	0.343921	3.51386	0.000441649	0.00289628	Gm11532	processed_transcript
ENSMUSG00000118099	67.2054	1.20775	0.337563	3.57786	0.000346415	0.00236269	Gm31356	antisense
ENSMUSG00000028776	12.2625	1.2074	0.935637	1.29046	0.196892	0.35723	Tinagl1	protein_coding
ENSMUSG00000028480	185.751	1.20725	0.199996	6.03639	1.576e-09	5.0934e-08	Glipr2	protein_coding
ENSMUSG00000019082	129.07	1.20681	0.439628	2.74508	0.00604966	0.0244477	Slc25a22	protein_coding
ENSMUSG00000048949	377.068	1.20627	0.162371	7.4291	1.09335e-13	7.8547e-12	Gm6206	processed_pseudogene
ENSMUSG00000090795	181.683	1.20585	0.251383	4.79687	1.61163e-06	2.42211e-05	Gm7346	unprocessed_pseudogene
ENSMUSG00000038685	7798.13	1.20561	0.104267	11.5628	6.35941e-31	2.44642e-28	Rtel1	protein_coding
ENSMUSG00000094354	504.066	1.20539	0.474091	2.54253	0.0110054	0.0393772	Gm21882	protein_coding
ENSMUSG00000099786	41.2009	1.2036	0.547511	2.19832	0.0279265	0.0816368	Gm29215	lincRNA
ENSMUSG00000098492	18.4184	1.2033	0.5478	2.19661	0.0280486	0.0819033	Gm19353	processed_pseudogene
ENSMUSG00000003849	61.1998	1.20256	0.429008	2.80312	0.00506113	0.0211966	Nqo1	protein_coding
ENSMUSG00000101825	32.3304	1.20249	0.441031	2.72655	0.00640001	0.0256334	Gm21806	unprocessed_pseudogene
ENSMUSG00000035258	57.8274	1.20209	0.452479	2.65668	0.00789143	0.0302071	Abi3bp	protein_coding
ENSMUSG00000025366	43.6309	1.20173	0.490439	2.45032	0.0142729	0.0481914	Esyt1	protein_coding
ENSMUSG00000114353	14.5753	1.20153	0.624353	1.92445	0.0542986	0.137584	Gm7896	transcribed_processed_pseudogene
ENSMUSG00000035057	10660.3	1.19984	0.140955	8.51222	1.70641e-17	2.09791e-15	Mgat4d	protein_coding
ENSMUSG00000097712	555.431	1.19952	0.194472	6.16809	6.912e-10	2.45324e-08	Gm10532	antisense
ENSMUSG00000100137	76.2149	1.19863	0.603253	1.98694	0.0469285	0.122528	Gm29352	unprocessed_pseudogene
ENSMUSG00000056222	22.0087	1.19855	0.901685	1.32924	0.18377	0.340328	Spock1	protein_coding
ENSMUSG00000030110	123.007	1.19839	0.256135	4.67876	2.88611e-06	4.01145e-05	Ret	protein_coding
ENSMUSG00000050666	364.107	1.1976	0.35466	3.37675	0.000733483	0.00438015	Vstm4	protein_coding
ENSMUSG00000030519	22.5176	1.19671	0.537957	2.22454	0.0261119	0.0773658	Apba2	protein_coding
ENSMUSG00000002900	330.623	1.19667	0.271645	4.40528	1.05645e-05	0.000122854	Lamb1	protein_coding
ENSMUSG00000102965	18.15	1.1966	0.589569	2.02962	0.042395	0.113232	Gm20926	unprocessed_pseudogene
ENSMUSG00000031217	431.663	1.19602	0.474932	2.5183	0.0117923	0.0415551	Efnb1	protein_coding
ENSMUSG00000112501	12.8549	1.19567	0.750379	1.59342	0.111066	0.236079	Gm33091	lincRNA
ENSMUSG00000002006	50.9246	1.19525	0.464341	2.57407	0.010051	0.0366273	Pdzd4	protein_coding
ENSMUSG00000029570	17.1642	1.19486	0.581606	2.05442	0.039935	0.108127	Lfng	protein_coding
ENSMUSG00000010830	36.1149	1.19456	0.416262	2.86972	0.00410839	0.0179566	Kdelr3	protein_coding
ENSMUSG00000022203	42.9289	1.19449	0.453138	2.63604	0.00838799	0.0317106	Efs	protein_coding
ENSMUSG00000021047	176.43	1.19433	0.334414	3.57142	0.000355055	0.00241197	Nova1	protein_coding
ENSMUSG00000020695	148.686	1.19396	0.259878	4.59431	4.3419e-06	5.70886e-05	Mrc2	protein_coding
ENSMUSG00000103190	19.385	1.19372	1.21636	0.981391	0.3264	0.505977	Gm34716	lincRNA
ENSMUSG00000030347	482.957	1.19371	0.180921	6.59795	4.16871e-11	1.9269e-09	D6Wsu163e	protein_coding
ENSMUSG00000099391	2174.91	1.19262	0.138794	8.59279	8.48835e-18	1.07689e-15	1700003C15Rik	lincRNA
ENSMUSG00000002944	559.305	1.19146	0.521464	2.28483	0.0223226	0.0683198	Cd36	protein_coding
ENSMUSG00000025321	29.1893	1.19096	0.623554	1.90996	0.056139	0.141122	Itgb8	protein_coding
ENSMUSG00000073144	197.019	1.19039	0.222502	5.35002	8.79435e-08	1.90339e-06	4930599N23Rik	antisense
ENSMUSG00000071647	242.909	1.19035	0.192879	6.17147	6.76584e-10	2.40495e-08	Eml3	protein_coding
ENSMUSG00000000693	27.3735	1.18987	0.525938	2.26238	0.0236739	0.071701	Loxl3	protein_coding
ENSMUSG00000105703	484.185	1.18939	0.311598	3.81705	0.000135058	0.00107519	Gm43305	processed_transcript
ENSMUSG00000033313	24.6475	1.18879	0.499438	2.38025	0.0173009	0.0560125	Fbxl8	protein_coding
ENSMUSG00000073016	11.2023	1.1887	0.864722	1.37466	0.169238	0.321351	Uprt	protein_coding
ENSMUSG00000115784	47.604	1.18837	0.484947	2.45052	0.0142651	0.0481723	Gm30929	lincRNA
ENSMUSG00000023249	268.26	1.18807	0.239629	4.95797	7.12318e-07	1.19225e-05	Parp3	protein_coding
ENSMUSG00000104960	382.128	1.18798	0.246248	4.82431	1.4049e-06	2.15765e-05	Snhg8	processed_transcript
ENSMUSG00000028804	399.76	1.18741	0.241081	4.92536	8.42047e-07	1.38222e-05	Csmd2	protein_coding
ENSMUSG00000074981	712.445	1.18738	0.307124	3.86613	0.000110575	0.000908171	Dcdc5	transcribed_unitary_pseudogene
ENSMUSG00000109224	134.797	1.18736	0.212079	5.59866	2.16017e-08	5.42909e-07	Tmem147os	processed_transcript
ENSMUSG00000095276	623.908	1.18718	0.246132	4.82336	1.41161e-06	2.16516e-05	Gfy	protein_coding
ENSMUSG00000027078	54.6121	1.18707	0.633209	1.87469	0.0608352	0.14991	Ube2l6	protein_coding
ENSMUSG00000087323	17.9633	1.18568	0.668216	1.7744	0.0759976	0.178074	Gm14170	antisense
ENSMUSG00000114692	459.387	1.18541	0.149186	7.94583	1.92894e-15	1.83296e-13	Gm48157	processed_pseudogene
ENSMUSG00000074847	59.5412	1.18447	0.358119	3.30747	0.000941422	0.00539756	Gm10775	protein_coding
ENSMUSG00000019823	12.0296	1.18409	0.692343	1.71027	0.0872167	0.197299	Mical1	protein_coding
ENSMUSG00000056973	687.425	1.18369	0.466424	2.53779	0.0111554	0.0398124	Ces1d	protein_coding
ENSMUSG00000029449	14.1981	1.18279	0.66758	1.77176	0.0764337	0.178798	Rhof	protein_coding
ENSMUSG00000033737	216.883	1.18275	0.265694	4.45156	8.52468e-06	0.000102561	Fndc3c1	protein_coding
ENSMUSG00000097189	87.9416	1.18261	0.26931	4.39126	1.12697e-05	0.000129851	Gm26594	lincRNA
ENSMUSG00000022436	28.0061	1.18194	0.474629	2.49024	0.0127659	0.0441849	Sh3bp1	protein_coding
ENSMUSG00000029761	114.481	1.18164	0.377971	3.12626	0.00177046	0.0091007	Cald1	protein_coding
ENSMUSG00000110010	67.1868	1.18091	0.290204	4.06922	4.71709e-05	0.000442942	Gm45629	TEC
ENSMUSG00000106431	23.6042	1.18077	0.614373	1.9219	0.0546179	0.138187	Gm44492	miRNA
ENSMUSG00000108612	56.4557	1.18039	0.377016	3.13087	0.00174288	0.00898797	Gm44634	unprocessed_pseudogene
ENSMUSG00000030088	803.553	1.18027	0.411064	2.87125	0.00408849	0.0178795	Aldh1l1	protein_coding
ENSMUSG00000079057	28.1999	1.17954	0.546855	2.15696	0.0310087	0.0885948	Cyp4v3	protein_coding
ENSMUSG00000102263	104.644	1.17922	0.249297	4.73019	2.24309e-06	3.23263e-05	Gm31415	lincRNA
ENSMUSG00000029650	248.974	1.17871	0.58875	2.00206	0.0452788	0.119199	Slc46a3	protein_coding
ENSMUSG00000097901	91.3049	1.1784	0.481816	2.44575	0.014455	0.0487097	Gm26680	processed_transcript
ENSMUSG00000007783	7511.18	1.17832	0.137021	8.59958	8.00078e-18	1.02046e-15	Cpt1c	protein_coding
ENSMUSG00000017390	263.829	1.17777	0.33756	3.48908	0.000484684	0.00311176	Aldoc	protein_coding
ENSMUSG00000109008	14.5839	1.17748	0.598304	1.96803	0.0490641	0.126895	Gm44899	lincRNA
ENSMUSG00000100813	73.6329	1.17734	0.46299	2.54292	0.0109932	0.0393513	Gm28874	lincRNA
ENSMUSG00000090175	165.746	1.17726	0.428726	2.74596	0.0060335	0.0244031	Ugt1a9	protein_coding
ENSMUSG00000025964	137.989	1.17694	0.290518	4.05118	5.09596e-05	0.000471862	Adam23	protein_coding
ENSMUSG00000039126	32.1658	1.17662	0.462859	2.54206	0.01102	0.0394238	Prune2	protein_coding
ENSMUSG00000098184	44.7785	1.17644	0.387003	3.03988	0.00236673	0.0115296	Gm27011	bidirectional_promoter_lncRNA
ENSMUSG00000116068	29.2205	1.17633	0.469054	2.50789	0.0121456	0.0425069	Gm49457	lincRNA
ENSMUSG00000086999	250.627	1.17608	0.243263	4.8346	1.33412e-06	2.07163e-05	Bcas1os2	antisense
ENSMUSG00000100146	28.0556	1.17598	0.481655	2.44155	0.0146244	0.0491902	1700020M21Rik	lincRNA
ENSMUSG00000101243	83.8893	1.17596	0.371555	3.16496	0.00155104	0.0081574	Gm28919	protein_coding
ENSMUSG00000033114	28.1125	1.17548	0.47067	2.49745	0.0125089	0.0434531	Slc35d2	protein_coding
ENSMUSG00000029059	22.4159	1.17546	0.513347	2.2898	0.0220332	0.0676163	Prxl2b	protein_coding
ENSMUSG00000116256	136.024	1.17523	0.228624	5.14044	2.74096e-07	5.16387e-06	Gm32405	lincRNA
ENSMUSG00000097675	740.39	1.1752	0.167211	7.02826	2.09132e-12	1.22555e-10	1700101I11Rik	processed_transcript
ENSMUSG00000014668	9922.62	1.17498	0.119686	9.81722	9.49248e-23	1.90256e-20	Chfr	protein_coding
ENSMUSG00000023795	3197.16	1.17495	0.202087	5.81409	6.09639e-09	1.71873e-07	Pisd-ps2	transcribed_unprocessed_pseudogene
ENSMUSG00000039254	32623.6	1.17484	0.11828	9.93268	3.00079e-23	6.50654e-21	Pomt1	protein_coding
ENSMUSG00000102230	13.519	1.17469	0.67083	1.7511	0.0799288	0.184888	Gm31335	unprocessed_pseudogene
ENSMUSG00000086522	69.1054	1.17434	0.356119	3.29762	0.000975097	0.00556921	Gm4473	bidirectional_promoter_lncRNA
ENSMUSG00000085058	31.6211	1.17368	0.392807	2.98794	0.00280861	0.0132231	8030453O22Rik	processed_transcript
ENSMUSG00000044788	270.036	1.17298	0.387231	3.02914	0.00245251	0.0118554	Fads6	protein_coding
ENSMUSG00000084925	339.459	1.17275	0.166263	7.05355	1.74407e-12	1.02711e-10	1810062O18Rik	antisense
ENSMUSG00000030610	867.028	1.17267	0.176921	6.62822	3.39755e-11	1.60148e-09	Det1	protein_coding
ENSMUSG00000078365	43.3173	1.17229	0.49482	2.36912	0.0178304	0.0572682	Mos	protein_coding
ENSMUSG00000034584	1031.32	1.17141	0.158374	7.39651	1.39812e-13	9.92454e-12	Exph5	protein_coding
ENSMUSG00000031558	77.7769	1.1714	0.351044	3.33691	0.000847141	0.0049329	Slit2	protein_coding
ENSMUSG00000054702	22.9118	1.17136	0.471215	2.48584	0.0129247	0.0445922	Ap1s3	protein_coding
ENSMUSG00000112416	32.5485	1.17119	0.40841	2.86768	0.0041349	0.0180361	Gm47028	lincRNA
ENSMUSG00000103112	91.2574	1.17095	0.398555	2.93798	0.00330359	0.0150859	Gm38016	unprocessed_pseudogene
ENSMUSG00000027261	76.6999	1.17018	0.31798	3.68004	0.000233199	0.00170405	Hao1	protein_coding
ENSMUSG00000037254	455.959	1.16968	0.455098	2.57018	0.0101645	0.0369675	Itih2	protein_coding
ENSMUSG00000024942	73.7398	1.16966	0.300814	3.88833	0.000100937	0.0008403	Capn1	protein_coding
ENSMUSG00000090171	165.614	1.16949	0.426964	2.73909	0.00616103	0.0248515	Ugt1a2	protein_coding
ENSMUSG00000090165	165.559	1.16883	0.427185	2.73612	0.00621687	0.0250259	Ugt1a10	protein_coding
ENSMUSG00000089675	166.029	1.16873	0.431462	2.70876	0.00675353	0.0267217	Ugt1a8	protein_coding
ENSMUSG00000020122	136.526	1.16859	0.343226	3.40472	0.000662313	0.00402467	Egfr	protein_coding
ENSMUSG00000089943	165.546	1.16822	0.430599	2.71302	0.00666723	0.0264637	Ugt1a5	protein_coding
ENSMUSG00000116544	43.7945	1.16806	0.37143	3.14477	0.00166219	0.00865422	Gm49626	unprocessed_pseudogene
ENSMUSG00000035032	2646.34	1.16515	0.115855	10.0569	8.56321e-24	1.94515e-21	Nek11	protein_coding
ENSMUSG00000027384	654.303	1.16494	0.152712	7.62834	2.37789e-14	1.92255e-12	Ndufaf5	protein_coding
ENSMUSG00000090124	522.568	1.16484	0.46788	2.48961	0.0127883	0.0442306	Ugt1a7c	protein_coding
ENSMUSG00000115794	48.8356	1.16478	0.368266	3.16287	0.0015622	0.00820704	Gm49101	lincRNA
ENSMUSG00000061728	20.3964	1.16457	0.526016	2.21395	0.026832	0.0790478	Btnl7-ps	unprocessed_pseudogene
ENSMUSG00000094071	50.399	1.16406	0.422632	2.75432	0.00588146	0.0238894	Gm21729	unprocessed_pseudogene
ENSMUSG00000092354	27.305	1.16326	0.451616	2.57578	0.0100016	0.0364816	Gm20548	antisense
ENSMUSG00000107126	328.012	1.16191	0.27524	4.22144	2.42747e-05	0.000248168	Gm40289	lincRNA
ENSMUSG00000030972	17.1249	1.1611	0.601234	1.9312	0.0534587	0.136019	Acsm5	protein_coding
ENSMUSG00000031700	1260.63	1.16085	0.44142	2.62981	0.00854322	0.0321547	Gpt2	protein_coding
ENSMUSG00000031972	10.8209	1.16075	0.692882	1.67525	0.093885	0.208399	Acta1	protein_coding
ENSMUSG00000100477	17.3554	1.16064	0.694024	1.67234	0.0944574	0.209456	Gm28507	unprocessed_pseudogene
ENSMUSG00000108509	26.5194	1.16062	0.448583	2.5873	0.00967303	0.0355652	Gm44780	antisense
ENSMUSG00000040164	44.7661	1.16049	0.447433	2.59366	0.00949609	0.035028	Kcns1	protein_coding
ENSMUSG00000086166	10.2504	1.16043	0.759544	1.5278	0.126563	0.260319	Gm14342	lincRNA
ENSMUSG00000029680	323.513	1.16027	0.191561	6.05694	1.38734e-09	4.56405e-08	Hyal4	protein_coding
ENSMUSG00000024889	1395.56	1.16014	0.175004	6.62921	3.3748e-11	1.59391e-09	Rce1	protein_coding
ENSMUSG00000045287	102.841	1.15916	0.299127	3.87514	0.000106564	0.000878859	Rtn4rl1	protein_coding
ENSMUSG00000029135	241.79	1.15896	0.432082	2.68228	0.00731229	0.0284372	Fosl2	protein_coding
ENSMUSG00000093806	12.1162	1.15874	0.67261	1.72275	0.0849329	0.193277	Asmt	protein_coding
ENSMUSG00000041886	116.2	1.15806	0.36064	3.21114	0.00132212	0.00714699	Macc1	protein_coding
ENSMUSG00000107614	46.262	1.15756	0.350402	3.30351	0.000954811	0.00546906	Gm44196	lincRNA
ENSMUSG00000022311	308.884	1.15751	0.241524	4.79254	1.64684e-06	2.46572e-05	Csmd3	protein_coding
ENSMUSG00000045326	74.9478	1.1574	0.480128	2.41061	0.0159258	0.0525376	Fndc7	protein_coding
ENSMUSG00000039375	1952.7	1.15724	0.159888	7.23784	4.55887e-13	2.96277e-11	Wdr17	protein_coding
ENSMUSG00000060459	17.0305	1.15716	0.715397	1.61751	0.105768	0.227288	Kng2	protein_coding
ENSMUSG00000048368	14.4876	1.15712	0.670589	1.72553	0.0844316	0.192393	Omd	protein_coding
ENSMUSG00000024026	1280.92	1.15657	0.301452	3.83666	0.00012472	0.00100263	Glo1	protein_coding
ENSMUSG00000090872	26.7141	1.15652	0.422848	2.73507	0.00623668	0.025093	Gm3239	protein_coding
ENSMUSG00000017737	27.0955	1.15593	0.485452	2.38115	0.0172585	0.0559006	Mmp9	protein_coding
ENSMUSG00000030123	442.252	1.15591	0.296303	3.90112	9.57494e-05	0.000802713	Plxnd1	protein_coding
ENSMUSG00000110049	218.43	1.15539	0.262902	4.39478	1.10885e-05	0.000127949	Gm3836	processed_pseudogene
ENSMUSG00000021789	14.8895	1.15529	0.887921	1.30112	0.193216	0.352547	Sftpa1	protein_coding
ENSMUSG00000031320	454.096	1.15442	0.342113	3.37438	0.000739813	0.00441022	Rps4x	protein_coding
ENSMUSG00000025202	81.1122	1.15413	0.407211	2.83423	0.00459365	0.0196526	Scd3	protein_coding
ENSMUSG00000039195	397.097	1.15344	0.346396	3.32982	0.000869029	0.00503944	1110008P14Rik	protein_coding
ENSMUSG00000026692	26.943	1.15341	0.457568	2.52073	0.0117112	0.0413814	Fmo4	protein_coding
ENSMUSG00000027075	20.0637	1.15283	0.790813	1.45778	0.1449	0.287164	Slc43a1	protein_coding
ENSMUSG00000104061	17.0955	1.15235	0.583738	1.97409	0.0483709	0.125497	Gm37953	TEC
ENSMUSG00000094925	228.907	1.15211	0.279209	4.12635	3.68562e-05	0.000358068	Gm5798	protein_coding
ENSMUSG00000051225	589.356	1.15206	0.234184	4.91945	8.67898e-07	1.41977e-05	Fam83a	protein_coding
ENSMUSG00000054885	693.926	1.15201	0.228097	5.05053	4.40595e-07	7.87163e-06	4930578G10Rik	protein_coding
ENSMUSG00000039717	13.3353	1.15189	0.623927	1.84619	0.0648646	0.157496	Ralyl	protein_coding
ENSMUSG00000073976	6843.02	1.15146	0.14123	8.1531	3.54711e-16	3.86311e-14	1700026J12Rik	lincRNA
ENSMUSG00000117193	166.021	1.15133	0.203455	5.65889	1.52352e-08	3.93263e-07	Gm36252	lincRNA
ENSMUSG00000062542	243.363	1.15126	0.199833	5.76109	8.35744e-09	2.28593e-07	Syt9	protein_coding
ENSMUSG00000117312	27.4319	1.14993	0.475473	2.4185	0.0155846	0.0517123	Gm49931	processed_pseudogene
ENSMUSG00000069873	98.9684	1.1499	0.479754	2.39686	0.0165361	0.0540129	4930438A08Rik	protein_coding
ENSMUSG00000030541	143.211	1.14778	0.328208	3.49709	0.000470358	0.00304272	Idh2	protein_coding
ENSMUSG00000026207	11.3661	1.14747	0.850252	1.34956	0.177156	0.331945	Speg	protein_coding
ENSMUSG00000114851	11.3073	1.14724	0.687749	1.66811	0.0952934	0.210713	Gm46409	sense_intronic
ENSMUSG00000086240	10.4404	1.1466	0.719777	1.593	0.111161	0.236199	Gm7846	processed_pseudogene
ENSMUSG00000037784	51.3713	1.14625	0.330575	3.46745	0.000525416	0.00331702	Dzip1l	protein_coding
ENSMUSG00000042251	46.6555	1.14616	0.474939	2.41328	0.0158096	0.0522626	Pm20d1	protein_coding
ENSMUSG00000004655	39.2339	1.14605	0.427683	2.67967	0.00736947	0.028599	Aqp1	protein_coding
ENSMUSG00000086390	15.8565	1.1459	0.62981	1.81943	0.0688454	0.165028	1810019D21Rik	processed_transcript
ENSMUSG00000044017	102.785	1.1458	0.3227	3.55066	0.000384262	0.00258243	Adgrd1	protein_coding
ENSMUSG00000032377	36.9588	1.14515	0.515128	2.22304	0.026213	0.0776074	Plscr4	protein_coding
ENSMUSG00000003199	160.552	1.14434	0.420244	2.72305	0.00646821	0.0258335	Mpnd	protein_coding
ENSMUSG00000002769	44.6174	1.14429	0.574667	1.99123	0.0464561	0.121574	Gnmt	protein_coding
ENSMUSG00000032875	220.575	1.14399	0.277846	4.11734	3.83264e-05	0.00037024	Arhgef17	protein_coding
ENSMUSG00000110661	109.956	1.1438	0.346954	3.29668	0.000978337	0.00558237	Gm31805	lincRNA
ENSMUSG00000029072	232.794	1.14355	0.228597	5.00248	5.6598e-07	9.77495e-06	Tas1r3	protein_coding
ENSMUSG00000106591	127.061	1.14252	0.291861	3.91461	9.05512e-05	0.000763698	Gm47286	miRNA
ENSMUSG00000047369	31506.4	1.14207	0.105138	10.8626	1.7382e-27	5.45497e-25	Dnah14	protein_coding
ENSMUSG00000053965	87.6108	1.14195	0.371232	3.07612	0.00209715	0.0104599	Pde5a	protein_coding
ENSMUSG00000045126	64.5244	1.14067	0.468847	2.43292	0.0149776	0.0501306	Olfr1445	protein_coding
ENSMUSG00000043661	11.6803	1.14058	0.657646	1.73433	0.0828595	0.189773	Gm9785	transcribed_processed_pseudogene
ENSMUSG00000000958	628.892	1.14001	0.162753	7.00456	2.47766e-12	1.43086e-10	Slc7a7	protein_coding
ENSMUSG00000028268	49.0257	1.13977	0.43805	2.60192	0.00927042	0.034355	Gbp3	protein_coding
ENSMUSG00000100552	49.1742	1.13936	0.357347	3.1884	0.00143064	0.00762165	Gm29019	lincRNA
ENSMUSG00000042942	150.579	1.13899	0.30667	3.71406	0.000203959	0.00152975	Greb1l	protein_coding
ENSMUSG00000052516	22.6991	1.13881	0.472343	2.41097	0.01591	0.0525	Robo2	protein_coding
ENSMUSG00000000579	3411.29	1.13874	0.285166	3.99325	6.5175e-05	0.000577448	Dynlt1c	protein_coding
ENSMUSG00000094233	453.228	1.13824	0.513005	2.21876	0.0265029	0.0782963	Gm21276	unprocessed_pseudogene
ENSMUSG00000031860	10958.6	1.13818	0.119648	9.51274	1.85705e-21	3.3555e-19	Pbx4	protein_coding
ENSMUSG00000000409	131.75	1.13751	0.329022	3.45725	0.00054571	0.00342519	Lck	protein_coding
ENSMUSG00000025194	80.0513	1.13733	0.36625	3.10535	0.00190056	0.00964266	Abcc2	protein_coding
ENSMUSG00000099825	228.593	1.13645	0.237443	4.78622	1.6995e-06	2.5366e-05	1810012K16Rik	lincRNA
ENSMUSG00000039759	30.2873	1.13559	0.555293	2.04503	0.040852	0.109961	Thap3	protein_coding
ENSMUSG00000026042	57.7958	1.1355	0.505953	2.24428	0.0248147	0.0743646	Col5a2	protein_coding
ENSMUSG00000047228	33.5544	1.13528	0.454463	2.49808	0.0124869	0.0433958	A2ml1	protein_coding
ENSMUSG00000015854	234.17	1.13501	1.79105	0.63371	0.52627	0.693284	Cd5l	protein_coding
ENSMUSG00000044339	49.3951	1.1345	0.366466	3.09579	0.00196287	0.00990612	Alkbh2	protein_coding
ENSMUSG00000055978	43.6184	1.13431	0.486475	2.33168	0.0197173	0.0618948	Fut2	protein_coding
ENSMUSG00000117026	31.9579	1.13382	0.537128	2.11089	0.0347821	0.0970617	C87487	lincRNA
ENSMUSG00000072214	3942.06	1.13355	0.132331	8.56604	1.07108e-17	1.34455e-15	Septin5	protein_coding
ENSMUSG00000110332	628.861	1.13323	0.245051	4.62445	3.75587e-06	5.03266e-05	Gm19935	protein_coding
Helitron3Na_Mam:Helitron:RC	68.7651	1.13315	0.348607	3.25051	0.00115199	0.00638088	Helitron3Na_Mam	Repeat
ENSMUSG00000108175	258.998	1.1329	0.229349	4.93962	7.82753e-07	1.29649e-05	Gm16499	antisense
ENSMUSG00000095115	38.9265	1.13267	0.454082	2.49442	0.0126162	0.0437496	Itpripl2	protein_coding
ENSMUSG00000032355	269.005	1.13263	0.229717	4.93054	8.20041e-07	1.35075e-05	Mlip	protein_coding
ENSMUSG00000033544	13.6561	1.13208	0.762325	1.48503	0.137535	0.276309	Angptl1	protein_coding
ENSMUSG00000087522	37.7561	1.13173	0.520158	2.17574	0.0295749	0.0853268	Gm371	processed_pseudogene
ENSMUSG00000032122	602.498	1.13157	0.158764	7.12738	1.02294e-12	6.33717e-11	Slc37a2	protein_coding
ENSMUSG00000039062	30.7726	1.13	0.444846	2.54021	0.0110787	0.0395921	Anpep	protein_coding
ENSMUSG00000105652	13.7255	1.12994	0.675051	1.67385	0.0941597	0.208873	4930519L02Rik	lincRNA
ENSMUSG00000032596	24.8011	1.12953	0.472987	2.38808	0.0169365	0.0549971	Uba7	protein_coding
ENSMUSG00000027978	21.4443	1.12902	0.53716	2.10183	0.0355682	0.0987729	Prss12	protein_coding
ENSMUSG00000097577	13.7984	1.1289	0.603983	1.86909	0.0616108	0.15135	6230400D17Rik	antisense
ENSMUSG00000031349	329.152	1.12876	0.289832	3.89452	9.83953e-05	0.000821718	Nsdhl	protein_coding
ENSMUSG00000025237	3005.97	1.12875	0.122795	9.19209	3.85265e-20	6.20876e-18	Parp6	protein_coding
ENSMUSG00000020256	34.4501	1.12866	0.436203	2.58746	0.00966869	0.0355547	Aldh1l2	protein_coding
ENSMUSG00000034361	45.744	1.12837	0.461609	2.44444	0.0145078	0.048839	Cpne2	protein_coding
ENSMUSG00000097391	1092.96	1.12819	0.35836	3.14819	0.00164285	0.008561	Mirg	lincRNA
ENSMUSG00000051149	7759.61	1.12784	0.0934652	12.0669	1.57919e-33	6.97506e-31	Adnp	protein_coding
ENSMUSG00000034990	30.8387	1.12775	0.416803	2.7057	0.00681605	0.0268946	Otoa	protein_coding
ENSMUSG00000024799	759.724	1.12752	0.166798	6.75978	1.38206e-11	7.05858e-10	Tm7sf2	protein_coding
ENSMUSG00000027259	1527.35	1.12691	0.154625	7.288	3.14585e-13	2.11954e-11	Adal	protein_coding
ENSMUSG00000117220	35.462	1.12676	0.41989	2.68347	0.00728625	0.0283544	Gm49932	lincRNA
ENSMUSG00000095686	34.5059	1.12644	0.510208	2.20781	0.0272574	0.0800735	Gm3099	protein_coding
ENSMUSG00000021939	1926.2	1.12582	0.335279	3.35786	0.000785471	0.00464409	Ctsb	protein_coding
ENSMUSG00000022440	90.27	1.12554	0.521437	2.15853	0.0308864	0.0883557	C1qtnf6	protein_coding
ENSMUSG00000084790	78.256	1.12534	0.279248	4.0299	5.58014e-05	0.000508499	Gm15879	antisense
ENSMUSG00000097149	9.932	1.12528	0.848812	1.32571	0.184935	0.341639	G630030J09Rik	antisense
ENSMUSG00000025497	111.852	1.12465	0.56351	1.99579	0.0459563	0.120504	Cdhr5	protein_coding
ENSMUSG00000086251	127.032	1.1244	0.23341	4.81725	1.45548e-06	2.21757e-05	Gm12694	antisense
ENSMUSG00000086842	9.85299	1.12408	0.6971	1.61251	0.10685	0.229015	Gm15681	processed_pseudogene
ENSMUSG00000096169	16.5224	1.12394	0.662887	1.69552	0.0899771	0.201942	Olfr1564	protein_coding
ENSMUSG00000059981	12982.9	1.12375	0.13673	8.21874	2.05655e-16	2.28143e-14	Taok2	protein_coding
ENSMUSG00000033149	62.4336	1.12301	0.392283	2.86275	0.00419988	0.0182561	Phldb2	protein_coding
ENSMUSG00000029125	3117.93	1.123	0.0950798	11.8111	3.42123e-32	1.3377e-29	Stx18	protein_coding
ENSMUSG00000047495	38.9995	1.12281	0.405494	2.769	0.00562292	0.0230592	Dlgap2	protein_coding
ENSMUSG00000100231	63.5162	1.12218	0.329258	3.40821	0.000653913	0.00397971	Gm29554	protein_coding
ENSMUSG00000102234	1057.96	1.12211	0.177096	6.33617	2.35546e-10	9.18318e-09	Gm37885	antisense
ENSMUSG00000085156	193.944	1.12185	0.253693	4.42207	9.77585e-06	0.000114464	Snhg15	lincRNA
ENSMUSG00000115930	109.403	1.12183	0.313698	3.57615	0.000348688	0.00237548	A930027H12Rik	lincRNA
ENSMUSG00000054988	159.945	1.12177	0.238672	4.70006	2.60089e-06	3.67499e-05	Agtr1b	protein_coding
ENSMUSG00000053552	101.799	1.12124	0.371684	3.01665	0.00255582	0.0122531	Ebf4	protein_coding
ENSMUSG00000023968	445.397	1.12073	0.220228	5.08895	3.60051e-07	6.63645e-06	Crip3	protein_coding
ENSMUSG00000081934	34.3382	1.12042	0.433533	2.58439	0.00975525	0.0358068	Gm12193	processed_pseudogene
RLTR13A3:ERVK:LTR	789.048	1.12001	0.135447	8.26899	1.35101e-16	1.52715e-14	RLTR13A3	Repeat
ENSMUSG00000062132	4510.03	1.12	0.322558	3.47223	0.000516147	0.00326802	Arhgap33os	protein_coding
ENSMUSG00000091260	13.2804	1.11991	0.660289	1.69609	0.0898694	0.201758	Vmn2r19	protein_coding
ENSMUSG00000035835	44.092	1.11976	0.506894	2.20906	0.0271707	0.0798679	Plppr3	protein_coding
ENSMUSG00000117490	12.0346	1.11784	0.664236	1.6829	0.0923941	0.20603	Gm35031	lincRNA
RLTR10B:ERVK:LTR	1311.78	1.11664	0.254402	4.38928	1.13725e-05	0.000130583	RLTR10B	Repeat
ENSMUSG00000059482	8022.78	1.11593	0.147563	7.56242	3.95635e-14	3.13498e-12	2610301B20Rik	protein_coding
ENSMUSG00000018398	109.781	1.11579	0.346856	3.21686	0.00129603	0.00703493	Septin8	protein_coding
ENSMUSG00000028174	16.8072	1.11558	0.587529	1.89876	0.0575959	0.143875	Rpe65	protein_coding
ENSMUSG00000048388	23.979	1.11412	0.588056	1.89458	0.0581485	0.144894	Fam171b	protein_coding
ENSMUSG00000078552	1337.11	1.11379	0.425167	2.61964	0.00880215	0.0329421	Dcdc2b	protein_coding
ENSMUSG00000020566	57.3678	1.11267	0.444803	2.5015	0.0123668	0.0430641	Atp6v1c2	protein_coding
ENSMUSG00000060673	572.599	1.11194	0.373814	2.97459	0.00293379	0.0137231	4930595M18Rik	protein_coding
ENSMUSG00000116009	12.4337	1.11144	0.679704	1.63518	0.102012	0.221613	Gm49503	lincRNA
ENSMUSG00000103103	527.496	1.1114	0.174973	6.35181	2.12798e-10	8.47321e-09	4833445I07Rik	lincRNA
ENSMUSG00000045092	36.6581	1.11136	0.467095	2.3793	0.0173456	0.0561116	S1pr1	protein_coding
ENSMUSG00000079702	162.892	1.11092	0.380842	2.917	0.00353411	0.0159282	Ssxb6	protein_coding
ENSMUSG00000097653	290.828	1.11088	0.505292	2.19849	0.0279144	0.0816123	Gm16387	unprocessed_pseudogene
ENSMUSG00000029822	48.0366	1.11052	0.367108	3.02505	0.00248588	0.0119828	Osbpl3	protein_coding
ENSMUSG00000001506	118.984	1.1097	0.328845	3.37456	0.000739348	0.00440855	Col1a1	protein_coding
ENSMUSG00000008136	42.3774	1.10937	0.504336	2.19966	0.0278307	0.0814168	Fhl2	protein_coding
RLTR19A:ERVK:LTR	108.36	1.10927	0.253294	4.37938	1.19018e-05	0.000135409	RLTR19A	Repeat
ENSMUSG00000002845	1246.99	1.10913	0.128049	8.66177	4.64505e-18	6.25926e-16	Tmem39a	protein_coding
ENSMUSG00000029101	6051.2	1.10911	0.166944	6.6436	3.06105e-11	1.45727e-09	Rgs12	protein_coding
ENSMUSG00000036986	230.815	1.10875	0.277316	3.99815	6.38398e-05	0.000567515	Pml	protein_coding
ENSMUSG00000085536	72.7042	1.10843	0.586317	1.89049	0.0586918	0.14591	Gm14950	lincRNA
ENSMUSG00000112113	53.5241	1.10764	0.344585	3.21441	0.00130711	0.00707855	Gm47698	lincRNA
ENSMUSG00000117923	52.921	1.10722	0.459746	2.40832	0.0160261	0.0527442	Gm30593	lincRNA
ENSMUSG00000117904	43.4483	1.10673	0.384761	2.87641	0.00402227	0.0176611	Gm7447	processed_pseudogene
ENSMUSG00000099079	15.8151	1.10672	0.547439	2.02162	0.0432154	0.114921	Mir7068	miRNA
ENSMUSG00000114426	22.3199	1.10601	0.583171	1.89654	0.0578889	0.144426	Gm10769	processed_pseudogene
ENSMUSG00000024486	176.391	1.10596	0.313131	3.53196	0.000412499	0.00273141	Hbegf	protein_coding
ENSMUSG00000026415	17.9536	1.10549	0.723566	1.52784	0.126552	0.260319	Fcamr	protein_coding
ENSMUSG00000025185	23.2577	1.10539	0.797913	1.38535	0.165946	0.316652	Loxl4	protein_coding
ENSMUSG00000031819	1124.41	1.10518	0.139754	7.90799	2.6158e-15	2.44664e-13	Emc8	protein_coding
ENSMUSG00000093156	25.2922	1.10435	0.494387	2.23378	0.0254976	0.0759134	Mir3076	miRNA
ENSMUSG00000046049	13.5302	1.10413	0.649367	1.70031	0.0890717	0.200472	Rp1l1	protein_coding
ENSMUSG00000036040	37.3021	1.10408	0.669975	1.64794	0.099365	0.217487	Adamtsl2	protein_coding
ENSMUSG00000116594	2496.14	1.10386	0.126592	8.71983	2.78611e-18	3.86345e-16	Gm49601	protein_coding
ENSMUSG00000005378	2016.54	1.10301	0.124523	8.85786	8.15668e-19	1.17906e-16	Bud23	protein_coding
ENSMUSG00000115001	45.4877	1.10271	0.444734	2.47949	0.0131571	0.0452307	4930474H20Rik	lincRNA
ENSMUSG00000100939	23.6796	1.10238	0.493174	2.23528	0.025399	0.0756861	Gm28998	protein_coding
ENSMUSG00000113199	12.7041	1.10219	1.79484	0.614089	0.539157	0.703419	Gm9229	unprocessed_pseudogene
ENSMUSG00000043953	23.9522	1.10105	0.49624	2.21878	0.026502	0.0782963	Ccrl2	protein_coding
ENSMUSG00000020101	56.6174	1.10058	0.358381	3.07099	0.00213354	0.0106037	Vsir	protein_coding
ENSMUSG00000039114	19.3464	1.10056	0.616698	1.7846	0.0743257	0.175293	Nrn1	protein_coding
ENSMUSG00000039234	133.695	1.10038	0.380094	2.89502	0.00379136	0.016857	Sec24d	protein_coding
ENSMUSG00000024097	8187.19	1.10005	0.135893	8.09494	5.72925e-16	6.04639e-14	Srsf7	protein_coding
ENSMUSG00000102014	35.2836	1.1	0.422555	2.6032	0.00923584	0.0342535	2900009J06Rik	antisense
ENSMUSG00000022906	35.5375	1.09978	0.373537	2.94422	0.00323765	0.0148493	Parp9	protein_coding
ENSMUSG00000055980	94.3229	1.09907	0.630247	1.74388	0.0811803	0.186992	Irs1	protein_coding
ENSMUSG00000036646	14416.3	1.09839	0.118918	9.2365	2.54688e-20	4.13236e-18	Man1b1	protein_coding
ENSMUSG00000101032	43.7603	1.09786	0.456907	2.4028	0.0162702	0.053349	Gm29377	transcribed_unprocessed_pseudogene
ENSMUSG00000056043	27.6767	1.0968	0.473409	2.31682	0.0205133	0.0638223	Rgs9bp	protein_coding
ENSMUSG00000115118	911.257	1.09659	0.189951	5.77301	7.78678e-09	2.14708e-07	Gm36617	lincRNA
ENSMUSG00000097068	16.3825	1.09604	0.583643	1.87794	0.0603901	0.14908	Gm26760	lincRNA
ENSMUSG00000106799	31.8733	1.09557	0.416746	2.62887	0.00856683	0.0322182	Gm20756	lincRNA
ENSMUSG00000097870	28.0015	1.09506	0.494308	2.21534	0.0267369	0.0788162	Gm26868	lincRNA
ENSMUSG00000016356	3144.27	1.09492	0.168952	6.48069	9.1307e-11	3.93098e-09	Col20a1	protein_coding
ENSMUSG00000050663	359.095	1.09326	0.201167	5.43459	5.49239e-08	1.2488e-06	Trhde	protein_coding
ENSMUSG00000108553	12.553	1.093	0.677198	1.61401	0.106526	0.228557	Gm38569	lincRNA
ENSMUSG00000032517	50.9277	1.09295	0.311707	3.50634	0.000454321	0.00296194	Mobp	protein_coding
ENSMUSG00000002808	19.2091	1.09277	0.842087	1.29769	0.194393	0.354097	Epdr1	protein_coding
ENSMUSG00000099530	25.9375	1.09257	0.548532	1.99181	0.0463921	0.121427	Gm29644	protein_coding
ENSMUSG00000115070	12.0906	1.09241	0.891577	1.22526	0.220478	0.386863	Gm4740	processed_pseudogene
ENSMUSG00000022574	32.8336	1.09206	0.417369	2.61653	0.00888286	0.0332025	Naprt	protein_coding
ENSMUSG00000090191	1170.38	1.09137	0.173824	6.27857	3.41701e-10	1.29159e-08	9230105E05Rik	antisense
ENSMUSG00000055670	2569.79	1.09087	0.113693	9.59485	8.40426e-22	1.57835e-19	Zzef1	protein_coding
ENSMUSG00000037172	574.866	1.09071	0.143698	7.59028	3.19221e-14	2.5464e-12	Dennd11	protein_coding
ENSMUSG00000045664	25.8544	1.09028	0.573174	1.90217	0.0571486	0.142997	Cdc42ep2	protein_coding
ENSMUSG00000022603	88321.8	1.0902	0.114238	9.54317	1.38534e-21	2.54167e-19	Mroh4	protein_coding
ENSMUSG00000024131	108.541	1.08984	0.292594	3.72477	0.000195494	0.00147648	Slc3a1	protein_coding
ENSMUSG00000029204	56.0654	1.08963	0.318627	3.41975	0.000626792	0.00384507	Rhoh	protein_coding
ENSMUSG00000001918	308.815	1.08923	0.343718	3.16895	0.0015299	0.00807116	Slc1a5	protein_coding
ENSMUSG00000094921	19.8336	1.08893	0.750491	1.45096	0.146792	0.289685	Vmn2r112	protein_coding
ENSMUSG00000087373	532.721	1.0889	0.137762	7.90421	2.69629e-15	2.51208e-13	Gm15892	lincRNA
ENSMUSG00000033852	492.97	1.08879	0.150241	7.24697	4.26183e-13	2.79255e-11	Gm28042	protein_coding
ENSMUSG00000036553	56.7168	1.0887	0.545127	1.99714	0.0458096	0.120198	Sh3tc1	protein_coding
ENSMUSG00000100483	10.775	1.08844	0.653877	1.6646	0.0959935	0.211818	Gm28237	lincRNA
ENSMUSG00000050390	97.8036	1.08793	0.305835	3.55725	0.000374752	0.00253279	C77080	protein_coding
ENSMUSG00000036390	82.533	1.08762	0.448694	2.42396	0.0153524	0.0511125	Gadd45a	protein_coding
ENSMUSG00000052912	308.368	1.08553	0.231535	4.68839	2.75366e-06	3.86339e-05	Smarca5-ps	transcribed_processed_pseudogene
RLTR10B2:ERVK:LTR	792.178	1.08528	0.245054	4.42873	9.47899e-06	0.000111701	RLTR10B2	Repeat
ENSMUSG00000039115	123.817	1.08511	0.308362	3.51894	0.000433273	0.00284683	Itga9	protein_coding
ENSMUSG00000097277	163.368	1.08507	0.231699	4.6831	2.8257e-06	3.94128e-05	2900076A07Rik	lincRNA
ENSMUSG00000086221	37.1777	1.08385	0.534061	2.02946	0.0424114	0.113263	4930412B13Rik	lincRNA
ENSMUSG00000117009	49.011	1.08349	0.456769	2.37208	0.0176883	0.0569267	Gm41597	lincRNA
ENSMUSG00000025091	13.7967	1.08346	0.627897	1.72554	0.0844302	0.192393	Pnliprp2	protein_coding
ENSMUSG00000116984	305.113	1.08291	0.222038	4.87713	1.07638e-06	1.71609e-05	4930549P19Rik	lincRNA
ENSMUSG00000040987	26.1082	1.08286	0.591245	1.83149	0.0670267	0.161562	Mill2	protein_coding
ENSMUSG00000032179	20.4633	1.08284	0.588367	1.84041	0.0657074	0.159041	Bmp5	protein_coding
ENSMUSG00000032120	1017.12	1.08266	0.297361	3.64089	0.000271692	0.00194249	C2cd2l	protein_coding
ENSMUSG00000075044	24.8913	1.0825	0.457942	2.36383	0.0180872	0.057929	Slc22a29	protein_coding
ENSMUSG00000029096	159.928	1.08164	0.42228	2.56143	0.0104242	0.0377394	Htra3	protein_coding
ENSMUSG00000018411	82.3855	1.08153	0.388181	2.78614	0.00533391	0.0221036	Mapt	protein_coding
ENSMUSG00000095597	204.912	1.08145	1.11605	0.969	0.332545	0.512267	Rps7-ps3	transcribed_processed_pseudogene
ENSMUSG00000042784	2122.56	1.08097	0.224875	4.80699	1.53221e-06	2.31736e-05	Muc1	protein_coding
ENSMUSG00000094954	166.237	1.08091	0.315545	3.42554	0.000613575	0.00377662	Gm8011	protein_coding
ENSMUSG00000018372	7800.47	1.08075	0.0882089	12.2522	1.6349e-34	7.95795e-32	Cep95	protein_coding
ENSMUSG00000111108	13.405	1.08074	0.622252	1.73681	0.0824199	0.189037	Gm17795	processed_pseudogene
ENSMUSG00000024679	20.6256	1.08044	0.569604	1.89682	0.0578511	0.144361	Ms4a6d	protein_coding
ENSMUSG00000000682	24.3987	1.07977	0.479307	2.25277	0.0242739	0.0731376	Cd52	protein_coding
ENSMUSG00000085776	260.982	1.07908	0.168838	6.39122	1.64567e-10	6.6527e-09	5430402O13Rik	antisense
ENSMUSG00000055150	1067.58	1.07873	0.142742	7.55719	4.1187e-14	3.23142e-12	Zfp78	protein_coding
ENSMUSG00000021265	67.6106	1.07833	0.477295	2.25925	0.0238678	0.0721327	Slc25a29	protein_coding
ENSMUSG00000114125	14.0874	1.07801	0.648429	1.6625	0.0964129	0.212527	1700037F03Rik	antisense
ENSMUSG00000117371	309.026	1.07794	0.431978	2.49537	0.0125826	0.0436712	Gm50019	bidirectional_promoter_lncRNA
ENSMUSG00000027953	37.6751	1.07707	0.469265	2.29523	0.0217197	0.0668262	Slc50a1	protein_coding
ENSMUSG00000043342	43.2129	1.07707	0.474463	2.27008	0.0232028	0.0705169	Hoxd9	protein_coding
ENSMUSG00000036009	668.066	1.07678	0.208847	5.15585	2.52488e-07	4.81768e-06	Mettl25	protein_coding
ENSMUSG00000013846	160.787	1.07643	0.335563	3.20782	0.00133743	0.00721373	St3gal1	protein_coding
ENSMUSG00000097715	32.6604	1.07512	0.449229	2.39326	0.0166992	0.0543907	Gpr137b-ps	transcribed_unprocessed_pseudogene
ENSMUSG00000085034	693.348	1.0749	0.136212	7.89136	2.98917e-15	2.76336e-13	Gm11240	processed_transcript
ENSMUSG00000022901	17.8923	1.07481	0.568258	1.89141	0.0585695	0.1457	Cd86	protein_coding
ENSMUSG00000050671	18.8793	1.07473	0.599084	1.79396	0.0728192	0.172483	Ism2	protein_coding
ENSMUSG00000085054	58.4515	1.07428	0.390251	2.7528	0.00590885	0.0239721	Gm15834	lincRNA
ENSMUSG00000071537	35.6201	1.07351	0.381687	2.81253	0.0049154	0.020706	Klrg2	protein_coding
ENSMUSG00000022235	169.426	1.0724	0.44275	2.42213	0.0154298	0.051331	Cmbl	protein_coding
ENSMUSG00000106093	29.0465	1.07238	0.509026	2.10674	0.0351403	0.0979012	Gm42722	antisense
ENSMUSG00000100798	1101.57	1.07198	0.350565	3.05785	0.0022293	0.0109949	Gm19589	lincRNA
ENSMUSG00000049488	5665.56	1.07195	0.137514	7.79521	6.43032e-15	5.68036e-13	Tmem67	protein_coding
ENSMUSG00000116674	63.1301	1.07181	0.48423	2.21343	0.026868	0.079144	4930551I23Rik	lincRNA
ENSMUSG00000109624	11.3912	1.07165	0.698927	1.53328	0.125207	0.258375	Saa-ps	unprocessed_pseudogene
ENSMUSG00000043391	39.2592	1.07055	0.387606	2.76195	0.00574565	0.0234536	2510009E07Rik	protein_coding
ENSMUSG00000021559	30.7388	1.07045	0.4853	2.20574	0.0274022	0.0804195	Dapk1	protein_coding
ENSMUSG00000028811	2828.27	1.06979	0.122835	8.70915	3.06168e-18	4.22105e-16	Yars	protein_coding
ENSMUSG00000110229	75.2664	1.06936	0.2763	3.87028	0.00010871	0.000893777	Gm31784	lincRNA
ENSMUSG00000095334	453.892	1.06931	0.141769	7.54265	4.60521e-14	3.5895e-12	Gm21984	processed_transcript
ENSMUSG00000028179	32.1272	1.06901	0.5925	1.80424	0.0711937	0.169491	Cth	protein_coding
ENSMUSG00000026315	22.6762	1.06893	0.599859	1.78197	0.0747544	0.175904	Serpinb8	protein_coding
ENSMUSG00000022216	309.309	1.068	0.338004	3.15971	0.00157924	0.00828382	Psme1	protein_coding
ENSMUSG00000097320	437.232	1.06784	0.188353	5.66939	1.43311e-08	3.70728e-07	Tmem147os	antisense
ENSMUSG00000069806	38.0102	1.06773	0.577136	1.85005	0.064307	0.156429	Cacng7	protein_coding
ENSMUSG00000006522	42.1348	1.06697	0.434097	2.45791	0.0139748	0.0474398	Itih3	protein_coding
ENSMUSG00000087108	16.2908	1.06688	0.597245	1.78633	0.0740452	0.174805	Gm16093	antisense
ENSMUSG00000038712	6033.25	1.06663	0.0998914	10.6779	1.29198e-26	3.71265e-24	Mindy1	protein_coding
ENSMUSG00000105867	30.0441	1.0665	0.444348	2.40013	0.0163891	0.053621	Gm42517	protein_coding
ENSMUSG00000033722	126.167	1.06625	0.216679	4.92088	8.61575e-07	1.41136e-05	BC034090	protein_coding
ENSMUSG00000006538	49.6295	1.06617	0.387724	2.7498	0.00596308	0.024151	Ihh	protein_coding
ENSMUSG00000112381	11.5829	1.06581	0.643986	1.65502	0.0979196	0.214954	Gm8170	processed_pseudogene
ENSMUSG00000071350	1391.31	1.06568	0.123048	8.66064	4.6913e-18	6.28608e-16	Setdb2	protein_coding
ENSMUSG00000064995	9.5565	1.06529	0.689652	1.54467	0.122426	0.253989	Gm26003	snoRNA
ENSMUSG00000017057	89.7574	1.06515	0.324692	3.28048	0.00103629	0.00584316	Il13ra1	protein_coding
ENSMUSG00000099944	17.4152	1.06501	0.557553	1.91015	0.0561137	0.141089	Gm21875	unprocessed_pseudogene
ENSMUSG00000020447	90.0913	1.06494	0.395068	2.69558	0.00702658	0.0275277	Npc1l1	protein_coding
ENSMUSG00000026500	973.206	1.06437	0.177116	6.00948	1.86118e-09	5.90306e-08	Cox20	protein_coding
ENSMUSG00000025082	70.9024	1.06437	0.346994	3.0674	0.00215927	0.0107092	Vwa2	protein_coding
ENSMUSG00000083981	71.8043	1.06417	0.418502	2.5428	0.010997	0.039359	Gm15363	unprocessed_pseudogene
ENSMUSG00000025220	9544.04	1.06384	0.125414	8.48265	2.20118e-17	2.65153e-15	Oga	protein_coding
ENSMUSG00000105960	55.0436	1.06303	0.345317	3.07841	0.00208105	0.0104013	6330410L21Rik	antisense
ENSMUSG00000032269	18.0254	1.06248	0.658414	1.61369	0.106594	0.228652	Htr3a	protein_coding
ENSMUSG00000083616	140.831	1.06192	0.330274	3.21527	0.00130322	0.00706597	H2ab3	protein_coding
ENSMUSG00000084997	15.294	1.06166	0.748383	1.41861	0.156014	0.3027	Gm15471	processed_transcript
ENSMUSG00000006301	118.319	1.06128	0.434233	2.44404	0.0145239	0.0488866	Tmbim1	protein_coding
ENSMUSG00000100876	189.67	1.06116	0.253047	4.19354	2.74629e-05	0.000276146	2810454H06Rik	antisense
ENSMUSG00000114877	13.29	1.06116	0.868117	1.22237	0.221569	0.388149	Gm33022	unprocessed_pseudogene
ENSMUSG00000087174	48.1503	1.06066	0.415518	2.55263	0.0106913	0.0384938	5530601H04Rik	processed_transcript
ENSMUSG00000114619	87.4907	1.06035	0.250467	4.23347	2.30108e-05	0.000237076	Gm49141	transcribed_processed_pseudogene
ENSMUSG00000030701	151.696	1.06007	0.342714	3.09317	0.00198028	0.00998133	Plekhb1	protein_coding
ENSMUSG00000032812	59.167	1.0599	0.363867	2.91288	0.00358106	0.0161216	Arap1	protein_coding
ENSMUSG00000052631	2368.9	1.05985	0.158605	6.68233	2.35175e-11	1.15653e-09	Sh2d6	protein_coding
ENSMUSG00000092536	41.02	1.05972	0.396021	2.67592	0.00745245	0.0288612	Gm20501	bidirectional_promoter_lncRNA
ENSMUSG00000037851	3951.58	1.05951	0.155473	6.81475	9.44264e-12	5.01595e-10	Iars	protein_coding
ENSMUSG00000109615	23.3735	1.05937	0.583548	1.8154	0.069463	0.166188	Gm39231	lincRNA
ENSMUSG00000115779	45.5384	1.05929	0.527956	2.00639	0.0448143	0.11825	4930592A05Rik	antisense
ENSMUSG00000054545	401.305	1.0588	0.388831	2.72304	0.00646839	0.0258335	Ugt1a6a	protein_coding
ENSMUSG00000106707	628.706	1.05875	0.132253	8.00545	1.19026e-15	1.18782e-13	Gm43748	TEC
ENSMUSG00000100756	15.0512	1.05865	0.648727	1.63189	0.102702	0.222657	Gm21257	unprocessed_pseudogene
ENSMUSG00000111351	32.855	1.05847	0.604111	1.75212	0.0797535	0.184554	Gm48537	processed_pseudogene
ENSMUSG00000057469	393.941	1.05845	0.479074	2.20936	0.0271494	0.0798152	E2f6	protein_coding
ENSMUSG00000040749	149.956	1.05777	0.322352	3.28141	0.00103291	0.00582821	Siah1b	protein_coding
ENSMUSG00000101292	9.88281	1.05743	0.867673	1.21869	0.222961	0.389786	Gm29496	unprocessed_pseudogene
ENSMUSG00000079273	13.5288	1.05729	0.747509	1.41442	0.157239	0.304556	Gm17165	unprocessed_pseudogene
ENSMUSG00000019873	189.874	1.05671	0.329557	3.20645	0.00134382	0.00723673	Reep3	protein_coding
ENSMUSG00000059897	78.2003	1.05647	0.30266	3.4906	0.000481937	0.0030983	Zfp930	protein_coding
ENSMUSG00000030307	155.43	1.05598	0.224225	4.70945	2.48383e-06	3.5326e-05	Slc6a11	protein_coding
ENSMUSG00000073411	439.159	1.0551	0.276809	3.81165	0.000138041	0.00109528	H2-D1	protein_coding
ENSMUSG00000024064	373.222	1.05487	0.147864	7.13407	9.74465e-13	6.0684e-11	Galnt14	protein_coding
ENSMUSG00000099139	20.2188	1.05468	0.542885	1.94274	0.0520481	0.13314	1110028F18Rik	lincRNA
ENSMUSG00000000290	53.5066	1.05415	0.365625	2.88315	0.0039372	0.0173707	Itgb2	protein_coding
ENSMUSG00000069324	18.5362	1.05404	0.909144	1.15938	0.246303	0.418506	Gm5096	protein_coding
ENSMUSG00000039438	13.2713	1.0538	0.724374	1.45477	0.145732	0.288381	Ttc36	protein_coding
ENSMUSG00000059013	94.3342	1.05308	0.282205	3.73161	0.00019026	0.00144151	Sh2d3c	protein_coding
ENSMUSG00000091172	30.1035	1.05305	2.47156	0.426067	0.670059	0.799717	Gm17120	antisense
ENSMUSG00000009376	74.1564	1.05304	0.344142	3.0599	0.00221411	0.010929	Met	protein_coding
ENSMUSG00000091144	667.799	1.05303	0.145086	7.25797	3.92944e-13	2.61062e-11	Phf11c	protein_coding
ENSMUSG00000029456	1154.71	1.05278	0.129229	8.14656	3.74415e-16	4.03769e-14	Acad10	protein_coding
ENSMUSG00000092185	48.3863	1.05226	0.503007	2.09193	0.0364443	0.100652	Gm20416	processed_transcript
ENSMUSG00000055866	528.545	1.05107	0.175761	5.98009	2.23009e-09	6.9803e-08	Per2	protein_coding
ENSMUSG00000105504	61.7497	1.05096	0.335825	3.12948	0.00175114	0.00902275	Gbp5	protein_coding
ENSMUSG00000118519	565.263	1.05055	0.175156	5.9978	2.00003e-09	6.31823e-08	AC163638.2	antisense
ENSMUSG00000019865	2143.29	1.05024	0.103475	10.1497	3.32298e-24	7.77023e-22	Nmbr	protein_coding
ENSMUSG00000117784	12.9885	1.05011	0.802928	1.30785	0.190923	0.349828	Vmn2r-ps108	unprocessed_pseudogene
ENSMUSG00000024962	268.437	1.05003	0.194377	5.40202	6.5893e-08	1.4688e-06	Vegfb	protein_coding
ENSMUSG00000095324	66.0224	1.04985	0.422244	2.48635	0.0129062	0.0445659	Gm20825	protein_coding
ENSMUSG00000089960	186.883	1.04958	0.384401	2.73044	0.00632499	0.0253926	Ugt1a1	protein_coding
ENSMUSG00000066704	94.2085	1.04954	0.520708	2.0156	0.0438422	0.11629	Cyp2b19	protein_coding
ENSMUSG00000002233	50.6255	1.04944	0.377485	2.78008	0.00543448	0.022433	Rhoc	protein_coding
MURVY-int:ERV1:LTR	562.043	1.04912	0.293401	3.57573	0.000349254	0.00237865	MURVY-int	Repeat
ENSMUSG00000031995	16.4779	1.04858	0.544449	1.92595	0.0541102	0.137261	St14	protein_coding
ENSMUSG00000116988	104.673	1.04848	0.466718	2.24649	0.0246727	0.0740585	Gm49673	protein_coding
ENSMUSG00000038370	19.0223	1.04835	0.591005	1.77384	0.0760904	0.178203	Pcp4l1	protein_coding
ENSMUSG00000020592	198.007	1.04799	0.295745	3.54357	0.000394742	0.00263947	Sdc1	protein_coding
ENSMUSG00000095440	22.7061	1.04713	0.833003	1.25705	0.208734	0.371865	Fignl2	protein_coding
ENSMUSG00000052854	36.4053	1.04658	0.463492	2.25803	0.0239438	0.0722891	Nrk	protein_coding
ENSMUSG00000040732	45.6678	1.04654	0.380721	2.74884	0.00598071	0.0242183	Erg	protein_coding
ENSMUSG00000038648	236.543	1.04571	0.305945	3.41798	0.000630887	0.00386422	Creb3l2	protein_coding
ENSMUSG00000116309	10.5242	1.04563	0.685139	1.52615	0.126972	0.260968	Gm49418	lincRNA
ENSMUSG00000030546	64.7816	1.04521	0.466576	2.24018	0.0250795	0.0749637	Plin1	protein_coding
ENSMUSG00000040649	15052	1.04521	0.0819006	12.7619	2.6743e-37	1.59462e-34	Rimklb	protein_coding
ENSMUSG00000102131	20.7206	1.04505	0.659861	1.58374	0.113253	0.239372	Gm21160	unprocessed_pseudogene
ENSMUSG00000105723	46.0484	1.0447	0.499267	2.09247	0.0363964	0.100565	Mir7210	miRNA
ENSMUSG00000093400	122.592	1.04452	0.322241	3.24144	0.00118928	0.00654337	Gm20647	antisense
ENSMUSG00000029675	13.026	1.04437	0.58836	1.77504	0.0758906	0.177959	Eln	protein_coding
ENSMUSG00000109561	6250.83	1.0441	0.133624	7.81373	5.55207e-15	4.94113e-13	Ankrd31	protein_coding
ENSMUSG00000026628	322.688	1.0435	0.504375	2.0689	0.0385554	0.105192	Atf3	protein_coding
ENSMUSG00000003865	56.1612	1.04345	0.413091	2.52595	0.0115386	0.040909	Gys1	protein_coding
ENSMUSG00000043259	1813.99	1.04322	0.168546	6.1895	6.03549e-10	2.16145e-08	Fam13c	protein_coding
ENSMUSG00000091756	16.2	1.04272	0.57927	1.80006	0.0718519	0.170776	Gm3095	protein_coding
ENSMUSG00000097093	252.457	1.04214	0.207169	5.03039	4.89475e-07	8.62859e-06	C330013E15Rik	bidirectional_promoter_lncRNA
ENSMUSG00000032443	395.87	1.04208	0.237961	4.37921	1.19109e-05	0.000135409	Zcwpw2	protein_coding
ENSMUSG00000074207	208.634	1.04183	0.466513	2.23324	0.0255334	0.0760011	Adh1	protein_coding
ENSMUSG00000090873	21.6046	1.04182	0.505586	2.06062	0.0393396	0.106854	Gm17112	antisense
ENSMUSG00000026222	17.7934	1.0415	0.728189	1.43026	0.152643	0.297889	Sp100	protein_coding
ENSMUSG00000116953	670.751	1.04142	0.402354	2.58833	0.00964436	0.0354926	9030025P20Rik	protein_coding
ENSMUSG00000010067	9001.66	1.04126	0.198683	5.24082	1.59861e-07	3.23832e-06	Rassf1	protein_coding
ENSMUSG00000060568	15.8562	1.04119	0.799614	1.30212	0.192876	0.352292	Fam78b	protein_coding
ENSMUSG00000003119	5735.24	1.04083	0.111432	9.3405	9.58838e-21	1.65719e-18	Cdk12	protein_coding
ENSMUSG00000023153	672.47	1.0405	0.237528	4.38052	1.18394e-05	0.000134789	Tmem52	protein_coding
ENSMUSG00000022101	14.1939	1.03992	0.626677	1.65941	0.0970322	0.213478	Fgf17	protein_coding
ENSMUSG00000035547	38.6979	1.03851	0.448401	2.31604	0.0205562	0.0639226	Capn5	protein_coding
ENSMUSG00000073077	1295.25	1.0382	0.314517	3.30093	0.000963633	0.00550901	Cfap47	protein_coding
ENSMUSG00000038486	60.573	1.03787	0.374803	2.76912	0.00562071	0.0230571	Sv2a	protein_coding
ENSMUSG00000041396	238.284	1.03755	0.19844	5.22853	1.70866e-07	3.43329e-06	Mettl18	protein_coding
ENSMUSG00000020229	56.8195	1.03744	0.315732	3.28584	0.00101679	0.00575906	Slc5a4a	protein_coding
ENSMUSG00000035172	39.282	1.03705	0.45796	2.26451	0.0235427	0.0713762	Plekhh3	protein_coding
ENSMUSG00000096197	37.4473	1.03671	0.464488	2.23194	0.025619	0.07618	4930555G01Rik	protein_coding
ENSMUSG00000005054	212.91	1.03671	0.310102	3.34312	0.000828413	0.00484039	Cstb	protein_coding
ENSMUSG00000093895	60.8618	1.03657	0.420588	2.46458	0.0137174	0.0467292	Gm21865	protein_coding
ENSMUSG00000001566	17.1518	1.03622	0.834412	1.24185	0.214291	0.378816	Mnx1	protein_coding
ENSMUSG00000020641	22.6887	1.03541	0.607746	1.70369	0.0884388	0.199447	Rsad2	protein_coding
ENSMUSG00000058900	142.271	1.03527	0.23454	4.41406	1.01451e-05	0.000118497	Rsl1	protein_coding
ENSMUSG00000074218	14.9766	1.03522	0.667637	1.55057	0.121006	0.251862	Cox7a1	protein_coding
ENSMUSG00000106617	51.356	1.03403	0.425798	2.42844	0.0151639	0.050605	Gm36266	antisense
ENSMUSG00000110165	114.081	1.03342	0.278109	3.71588	0.000202495	0.00152084	Gm4032	transcribed_processed_pseudogene
ENSMUSG00000036295	24.4751	1.03318	0.687347	1.50314	0.132804	0.269163	Lrrn3	protein_coding
[truncated: 21,869 more rows]

## Sheet: Table S6E
Supplementary Table S6E. TEtranscripts DE analysis of Smg6-cKO vs. CTRL round spermatids.
Gene_id	baseMean	log2FoldChange	lfcSE	stat	pvalue	padj	Symbol	Biotype
ENSMUSG00000028008	19.6442	7.51748	1.40372	5.35541	8.53639e-08	2.97661e-07	Asic5	protein_coding
ENSMUSG00000035352	30.8566	7.19921	1.36758	5.26422	1.40789e-07	4.79598e-07	Ccl12	protein_coding
ENSMUSG00000025461	89.3035	6.82539	1.60982	4.23984	2.23676e-05	5.8278e-05	Cd163l1	protein_coding
ENSMUSG00000094447	16.2479	6.26461	1.34938	4.64258	3.44087e-06	9.91944e-06	9430069I07Rik	protein_coding
ENSMUSG00000046223	16.0499	6.24774	1.3844	4.51296	6.39285e-06	1.78205e-05	Plaur	protein_coding
ENSMUSG00000037095	44.4736	6.21918	1.21984	5.09837	3.42595e-07	1.11677e-06	Lrg1	protein_coding
ENSMUSG00000001020	43.3131	6.19805	1.12553	5.50679	3.65429e-08	1.33098e-07	S100a4	protein_coding
ENSMUSG00000009185	97.2843	6.13176	0.809815	7.5718	3.68085e-14	2.38974e-13	Ccl8	protein_coding
ENSMUSG00000093938	14.2694	6.07585	1.41687	4.28822	1.80113e-05	4.75211e-05	Evi2b	protein_coding
ENSMUSG00000073555	13.9615	6.04317	1.3921	4.34105	1.41804e-05	3.79556e-05	Gm4951	protein_coding
ENSMUSG00000048521	38.3706	6.02006	1.22925	4.89733	9.7147e-07	2.99838e-06	Cxcr6	protein_coding
ENSMUSG00000001131	25.2293	5.99256	1.19905	4.99777	5.79978e-07	1.83747e-06	Timp1	protein_coding
ENSMUSG00000021456	12.6625	5.90232	1.39644	4.22668	2.3716e-05	6.1566e-05	Fbp2	protein_coding
ENSMUSG00000032011	80.7158	5.84809	1.37864	4.24192	2.21613e-05	5.77591e-05	Thy1	protein_coding
ENSMUSG00000086290	742.952	5.79278	0.230076	25.1777	7.0311e-140	1.60588e-137	Snhg12	lincRNA
ENSMUSG00000079293	21.8609	5.78191	1.19134	4.8533	1.21427e-06	3.70758e-06	Clec7a	polymorphic_pseudogene
ENSMUSG00000044313	29.7004	5.63225	1.09289	5.15355	2.55603e-07	8.44915e-07	Mab21l3	protein_coding
ENSMUSG00000045757	10.2853	5.59508	1.43511	3.8987	9.67109e-05	0.000229794	Zfp764	protein_coding
ENSMUSG00000079186	18.8242	5.56063	1.26588	4.39269	1.11955e-05	3.0335e-05	Gzmc	protein_coding
ENSMUSG00000072844	9.40977	5.46704	1.45306	3.76242	0.000168274	0.00038641	G530011O06Rik	processed_transcript
ENSMUSG00000038527	17.3354	5.45513	1.30899	4.16744	3.0804e-05	7.85345e-05	C1rl	protein_coding
ENSMUSG00000045625	9.23884	5.44041	1.48531	3.66282	0.000249453	0.000558416	Pigz	protein_coding
ENSMUSG00000105518	40.348	5.35833	1.00349	5.33967	9.31169e-08	3.23623e-07	Gm42674	protein_coding
ENSMUSG00000023013	40.4776	5.33959	0.995167	5.36552	8.07147e-08	2.82181e-07	Aqp2	protein_coding
ENSMUSG00000040605	16.0907	5.32763	1.30485	4.08295	4.44674e-05	0.000110939	Bace2	protein_coding
ENSMUSG00000051457	54.4052	5.29321	0.913885	5.79199	6.95585e-09	2.74896e-08	Spn	protein_coding
ENSMUSG00000013707	29.2774	5.20538	0.943657	5.51618	3.46448e-08	1.26432e-07	Tnfaip8l2	protein_coding
ENSMUSG00000021091	206.026	5.16804	1.36767	3.77872	0.000157637	0.000363431	Serpina3n	protein_coding
ENSMUSG00000033453	41.9536	5.13884	0.834237	6.15993	7.27781e-10	3.19427e-09	Adamts15	protein_coding
ENSMUSG00000002033	28.0713	5.11782	1.0765	4.75415	1.99283e-06	5.93e-06	Cd3g	protein_coding
ENSMUSG00000078920	20.5298	5.08238	1.19444	4.25503	2.09017e-05	5.46824e-05	Ifi47	protein_coding
ENSMUSG00000026471	26.7191	5.0701	0.968615	5.23438	1.65542e-07	5.60056e-07	Mr1	protein_coding
ENSMUSG00000104876	47.1429	5.03688	1.59673	3.1545	0.00160772	0.00315241	Trdc	TR_C_gene
ENSMUSG00000022504	26.1828	5.02912	0.961161	5.23234	1.67378e-07	5.65793e-07	Ciita	protein_coding
ENSMUSG00000086757	19.5367	5.01242	1.0872	4.61041	4.01868e-06	1.15003e-05	Gm2309	lincRNA
ENSMUSG00000051212	38.587	5.00661	0.836485	5.98529	2.16004e-09	9.02098e-09	Gpr183	protein_coding
ENSMUSG00000040950	101.122	5.00174	0.658419	7.59659	3.04037e-14	1.98777e-13	Mgl2	protein_coding
ENSMUSG00000031212	72.4599	4.91595	0.536185	9.16839	4.80143e-20	4.69478e-19	Pgr15l	protein_coding
ENSMUSG00000097743	7911.41	4.91532	0.120289	40.8625	0	0	Gm16973	lincRNA
ENSMUSG00000031165	29.9112	4.90232	0.918432	5.33771	9.41276e-08	3.26901e-07	Was	protein_coding
ENSMUSG00000027995	131.935	4.89912	0.420172	11.6598	2.04509e-31	3.44788e-30	Tlr2	protein_coding
ENSMUSG00000057726	6.38824	4.88984	1.55262	3.14942	0.00163597	0.00320314	Serpinb9g	protein_coding
ENSMUSG00000026938	17.6206	4.87154	1.06461	4.5759	4.74175e-06	1.34282e-05	Fcna	protein_coding
ENSMUSG00000026822	1207.99	4.86647	1.09809	4.43175	9.34714e-06	2.56134e-05	Lcn2	protein_coding
ENSMUSG00000040564	64.6324	4.85872	0.837135	5.80399	6.47543e-09	2.56958e-08	Apoc1	protein_coding
ENSMUSG00000074768	460.944	4.83166	1.16389	4.1513	3.30586e-05	8.38414e-05	Bhmt	protein_coding
ENSMUSG00000053835	22.7034	4.82831	1.00419	4.80817	1.52318e-06	4.59345e-06	H2-T24	protein_coding
ENSMUSG00000029059	23.0254	4.82619	0.981445	4.91744	8.76845e-07	2.7188e-06	Prxl2b	protein_coding
ENSMUSG00000022667	11.2419	4.81262	1.32985	3.61892	0.000295839	0.000655344	Cd200r1	protein_coding
ENSMUSG00000093327	156.01	4.74301	0.546669	8.67621	4.09183e-18	3.53419e-17	Mir5107	miRNA
ENSMUSG00000072115	26.8589	4.73318	0.832077	5.68839	1.28242e-08	4.92671e-08	Ang	protein_coding
ENSMUSG00000070354	32.1458	4.72524	0.843148	5.60428	2.09119e-08	7.83469e-08	Evi2	protein_coding
ENSMUSG00000052776	21.1654	4.72239	0.953018	4.9552	7.22574e-07	2.26307e-06	Oas1a	protein_coding
ENSMUSG00000022346	58.1305	4.70939	0.668115	7.04877	1.80512e-12	1.00928e-11	Myc	protein_coding
ENSMUSG00000033122	84.27	4.7055	0.812412	5.79202	6.95466e-09	2.74894e-08	Hsd17b3	protein_coding
ENSMUSG00000054675	21.0723	4.69283	1.00748	4.65797	3.19346e-06	9.2558e-06	Tmem119	protein_coding
ENSMUSG00000069607	25.8772	4.6751	0.940052	4.97324	6.58438e-07	2.07184e-06	Cd300ld3	protein_coding
ENSMUSG00000114608	20.6674	4.65931	1.11853	4.16558	3.10556e-05	7.91177e-05	Gm36161	lincRNA
ENSMUSG00000000486	40.7181	4.64967	0.969778	4.79457	1.63022e-06	4.89734e-06	Septin1	protein_coding
ENSMUSG00000060591	65.5094	4.64512	0.63022	7.37063	1.69818e-13	1.03768e-12	Ifitm2	protein_coding
ENSMUSG00000035004	29.6321	4.62849	0.83824	5.52167	3.35785e-08	1.22837e-07	Igsf6	protein_coding
ENSMUSG00000029082	9.74376	4.59827	1.32155	3.47946	0.000502433	0.00107199	Bst1	protein_coding
ENSMUSG00000072929	14.2705	4.55458	1.09017	4.17787	2.94248e-05	7.52402e-05	Gm15109	unprocessed_pseudogene
ENSMUSG00000079019	982.719	4.55112	0.965933	4.71163	2.45739e-06	7.23323e-06	Insl3	protein_coding
ENSMUSG00000045658	66.4615	4.55008	0.558828	8.14217	3.88242e-16	2.97071e-15	Pid1	protein_coding
ENSMUSG00000118588	42.9152	4.54959	0.896518	5.07474	3.88035e-07	1.2566e-06	AC142112.1	unprocessed_pseudogene
ENSMUSG00000110104	42.5491	4.54641	0.720214	6.31258	2.74423e-10	1.25615e-09	Gm45717	protein_coding
ENSMUSG00000085998	50.9967	4.51864	0.670831	6.73589	1.62925e-11	8.36034e-11	AW822252	transcribed_unprocessed_pseudogene
ENSMUSG00000079227	60.6791	4.51401	0.675793	6.67959	2.39617e-11	1.2121e-10	Ccr5	protein_coding
ENSMUSG00000069792	87.1569	4.49668	0.507345	8.86317	7.77718e-19	7.04661e-18	Wfdc17	protein_coding
ENSMUSG00000039601	13.5621	4.4933	1.12027	4.0109	6.04879e-05	0.000148295	Rcan2	protein_coding
ENSMUSG00000003617	216.69	4.48982	0.486149	9.23548	2.57132e-20	2.55653e-19	Cp	protein_coding
ENSMUSG00000024610	2061.81	4.48774	0.613876	7.31051	2.66132e-13	1.59285e-12	Cd74	protein_coding
ENSMUSG00000018507	32.0438	4.48729	0.803133	5.58724	2.3071e-08	8.60231e-08	Trpv2	protein_coding
ENSMUSG00000001123	82.8971	4.48306	0.657638	6.81691	9.30211e-12	4.87168e-11	Lgals9	protein_coding
ENSMUSG00000026358	116.951	4.47155	0.601307	7.43639	1.03475e-13	6.44157e-13	Rgs1	protein_coding
ENSMUSG00000081723	8.93072	4.46721	1.35023	3.30848	0.000938024	0.00191642	Gm15931	unprocessed_pseudogene
ENSMUSG00000037321	53.6117	4.46613	0.671658	6.64941	2.94277e-11	1.4781e-10	Tap1	protein_coding
ENSMUSG00000027871	182.015	4.4598	1.2408	3.59429	0.000325278	0.000714609	Hsd3b1	protein_coding
ENSMUSG00000041481	80.7315	4.44966	0.771427	5.7681	8.01716e-09	3.15295e-08	Serpina3g	protein_coding
ENSMUSG00000010358	22.414	4.44618	0.989493	4.49339	7.00992e-06	1.94599e-05	Ifi35	protein_coding
ENSMUSG00000050921	21.5669	4.44086	1.11398	3.98649	6.70569e-05	0.000163243	P2ry10	protein_coding
ENSMUSG00000032487	17.5818	4.43203	0.954078	4.64536	3.39489e-06	9.79739e-06	Ptgs2	protein_coding
ENSMUSG00000029380	77.3315	4.41349	0.596492	7.39908	1.37135e-13	8.43506e-13	Cxcl1	protein_coding
ENSMUSG00000095609	21.6435	4.3912	1.05225	4.17315	3.00414e-05	7.67197e-05	Gm21188	protein_coding
ENSMUSG00000031980	925.922	4.38714	0.988576	4.43784	9.08649e-06	2.495e-05	Agt	protein_coding
ENSMUSG00000023367	195.229	4.37911	0.539893	8.11108	5.01705e-16	3.8088e-15	Tmem176a	protein_coding
ENSMUSG00000025492	93.129	4.37779	0.546048	8.01723	1.08156e-15	8.00259e-15	Ifitm3	protein_coding
ENSMUSG00000079168	20.9692	4.36887	0.900817	4.84989	1.23527e-06	3.76697e-06	Cd209g	protein_coding
ENSMUSG00000055976	16.6394	4.36032	0.992999	4.39106	1.12801e-05	3.05504e-05	Cldn23	protein_coding
ENSMUSG00000018819	125.716	4.35744	0.552272	7.89002	3.02145e-15	2.15019e-14	Lsp1	protein_coding
ENSMUSG00000055172	181.562	4.34931	0.492328	8.83417	1.00845e-18	9.06593e-18	C1ra	protein_coding
ENSMUSG00000032690	57.8641	4.34892	0.584805	7.43653	1.03366e-13	6.43647e-13	Oas2	protein_coding
ENSMUSG00000030707	198.256	4.3413	0.459805	9.44161	3.67096e-21	3.81761e-20	Coro1a	protein_coding
ENSMUSG00000065211	12.3601	4.33852	1.08098	4.01352	5.98211e-05	0.000146779	Gm26265	snoRNA
ENSMUSG00000105690	12.3601	4.33852	1.08098	4.01352	5.98211e-05	0.000146779	Gm26265	snoRNA
ENSMUSG00000036896	713.629	4.33103	0.28805	15.0357	4.28584e-51	1.35281e-49	C1qc	protein_coding
ENSMUSG00000027869	439.352	4.33041	0.931228	4.65021	3.31598e-06	9.5868e-06	Hsd3b6	protein_coding
ENSMUSG00000107881	37.0713	4.32917	0.896641	4.8282	1.37771e-06	4.17974e-06	Gm44250	TEC
ENSMUSG00000038642	455.839	4.32301	0.305809	14.1363	2.26957e-45	6.05136e-44	Ctss	protein_coding
ENSMUSG00000061353	158.804	4.31476	0.53763	8.02551	1.01101e-15	7.49665e-15	Cxcl12	protein_coding
ENSMUSG00000015852	182.75	4.30988	0.37111	11.6135	3.52016e-31	5.8815e-30	Fcrls	protein_coding
ENSMUSG00000039956	32.7296	4.30831	0.769113	5.60166	2.12305e-08	7.94542e-08	Mrap	protein_coding
ENSMUSG00000032948	176.676	4.29906	0.422163	10.1834	2.35173e-24	2.84962e-23	Lipi	protein_coding
ENSMUSG00000033777	71.2147	4.29167	0.494642	8.67632	4.08768e-18	3.53186e-17	Tlr13	protein_coding
ENSMUSG00000072620	76.038	4.28497	0.578066	7.41259	1.23856e-13	7.6416e-13	Slfn2	protein_coding
ENSMUSG00000006205	118.626	4.27244	0.531321	8.04117	8.89859e-16	6.63489e-15	Htra1	protein_coding
ENSMUSG00000041548	19.3715	4.27196	0.98388	4.34195	1.41223e-05	3.78124e-05	Hspb8	protein_coding
ENSMUSG00000044231	7.93642	4.26573	1.40677	3.03228	0.00242711	0.00462206	Nhlrc1	protein_coding
ENSMUSG00000024339	50.9062	4.25878	0.717464	5.93587	2.92292e-09	1.20408e-08	Tap2	protein_coding
ENSMUSG00000066516	97.7708	4.25709	0.695217	6.1234	9.15973e-10	3.97628e-09	Klk1b21	protein_coding
ENSMUSG00000032323	531.091	4.25554	0.941716	4.51892	6.21561e-06	1.73484e-05	Cyp11a1	protein_coding
ENSMUSG00000041538	11.8171	4.2551	1.13107	3.762	0.000168562	0.000387035	H2-Ob	protein_coding
ENSMUSG00000110270	96.1574	4.24362	0.417101	10.1741	2.58833e-24	3.12692e-23	Gm45607	antisense
ENSMUSG00000024672	84.761	4.23215	0.530744	7.974	1.53624e-15	1.11991e-14	Ms4a7	protein_coding
ENSMUSG00000030711	52.9566	4.22665	0.702293	6.01836	1.76191e-09	7.42355e-09	Sult1a1	protein_coding
ENSMUSG00000058755	38.4278	4.22659	0.621729	6.79811	1.05998e-11	5.52585e-11	Osm	protein_coding
ENSMUSG00000032014	23.0553	4.22149	0.9742	4.33328	1.46901e-05	3.92201e-05	Oaf	protein_coding
ENSMUSG00000023992	78.3722	4.20709	0.513708	8.18965	2.61982e-16	2.03093e-15	Trem2	protein_coding
ENSMUSG00000027270	451.51	4.20394	0.219264	19.173	6.22183e-82	4.32846e-80	Lamp5	protein_coding
ENSMUSG00000002699	78.7661	4.19947	0.604107	6.95153	3.61348e-12	1.96546e-11	Lcp2	protein_coding
ENSMUSG00000075602	61.0125	4.19637	0.744026	5.64009	1.6996e-08	6.43732e-08	Ly6a	protein_coding
ENSMUSG00000092727	52.4904	4.19317	0.522317	8.02803	9.90503e-16	7.36037e-15	Mir3062	miRNA
ENSMUSG00000015396	111.193	4.179	0.377846	11.0601	1.95948e-28	2.86988e-27	Cd83	protein_coding
ENSMUSG00000049047	32.843	4.17868	0.835603	5.0008	5.70942e-07	1.81018e-06	Armcx3	protein_coding
ENSMUSG00000030047	29.718	4.17667	0.775036	5.389	7.08522e-08	2.49394e-07	Arhgap25	protein_coding
ENSMUSG00000029298	25.693	4.1697	0.894363	4.6622	3.1285e-06	9.07839e-06	Gbp9	protein_coding
ENSMUSG00000090231	14.6695	4.15715	1.02114	4.07107	4.67983e-05	0.000116491	Cfb	protein_coding
ENSMUSG00000005268	148.212	4.13892	0.920438	4.49669	6.90188e-06	1.91754e-05	Prlr	protein_coding
ENSMUSG00000087021	39.4719	4.13071	0.698156	5.91661	3.28653e-09	1.3454e-08	Fthl17-ps3	unprocessed_pseudogene
ENSMUSG00000024338	50.1281	4.12683	0.714662	5.77452	7.71745e-09	3.03903e-08	Psmb8	protein_coding
ENSMUSG00000025498	36.189	4.12437	0.784308	5.25862	1.45144e-07	4.93738e-07	Irf7	protein_coding
ENSMUSG00000038760	10.8252	4.1212	1.13846	3.61998	0.000294622	0.000653007	Trhr	protein_coding
ENSMUSG00000067212	82.2917	4.11719	0.600233	6.85932	6.91901e-12	3.66943e-11	H2-T23	protein_coding
ENSMUSG00000047180	49.3262	4.1162	0.630419	6.5293	6.60774e-11	3.22592e-10	Neurl3	protein_coding
ENSMUSG00000060177	21.3001	4.11207	0.921092	4.46434	8.03154e-06	2.21765e-05	Klk1b22	protein_coding
ENSMUSG00000035373	105.338	4.09083	0.426966	9.58116	9.5959e-22	1.0339e-20	Ccl7	protein_coding
ENSMUSG00000037548	13.9082	4.08909	1.0307	3.9673	7.26913e-05	0.00017588	H2-DMb2	protein_coding
ENSMUSG00000036594	1121.38	4.0846	0.592716	6.89133	5.52741e-12	2.96059e-11	H2-Aa	protein_coding
ENSMUSG00000016024	122.375	4.07847	0.515974	7.90441	2.69215e-15	1.92604e-14	Lbp	protein_coding
ENSMUSG00000033355	24.2641	4.07295	0.870528	4.67871	2.88689e-06	8.42677e-06	Rtp4	protein_coding
ENSMUSG00000040528	10.3743	4.07231	1.13978	3.57289	0.000353064	0.000771173	Milr1	protein_coding
ENSMUSG00000029759	51.9677	4.06973	0.652537	6.23679	4.46644e-10	2.00208e-09	Pon3	protein_coding
ENSMUSG00000040253	47.7888	4.0644	0.673497	6.03477	1.59186e-09	6.73994e-09	Gbp7	protein_coding
ENSMUSG00000074896	41.7246	4.05974	0.779444	5.2085	1.90373e-07	6.3924e-07	Ifit3	protein_coding
ENSMUSG00000028773	315.409	4.056	0.912604	4.44442	8.81274e-06	2.42258e-05	Fabp3	protein_coding
ENSMUSG00000020709	44.4241	4.05184	0.619924	6.53603	6.31734e-11	3.08975e-10	Adap2	protein_coding
ENSMUSG00000038843	30.9358	4.04939	0.740372	5.4694	4.51555e-08	1.62753e-07	Gcnt1	protein_coding
ENSMUSG00000021423	73.9063	4.04789	0.502474	8.05591	7.88878e-16	5.90744e-15	Ly86	protein_coding
ENSMUSG00000025955	513.724	4.04569	0.794441	5.0925	3.53369e-07	1.15018e-06	Akr1cl	protein_coding
ENSMUSG00000032089	158.691	4.04521	0.375851	10.7628	5.15799e-27	7.0352e-26	Il10ra	protein_coding
ENSMUSG00000076928	27.4192	4.04173	0.923394	4.37704	1.20303e-05	3.24988e-05	Trac	TR_C_gene
ENSMUSG00000029915	23.6354	4.04113	0.779952	5.18125	2.20407e-07	7.35198e-07	Clec5a	protein_coding
ENSMUSG00000037071	102.132	4.03969	0.689714	5.85705	4.71164e-09	1.89957e-08	Scd1	protein_coding
ENSMUSG00000022659	158.095	4.02984	0.351149	11.4762	1.7384e-30	2.81516e-29	Gcsam	protein_coding
ENSMUSG00000069516	1839.11	4.0288	0.478455	8.42045	3.75053e-17	3.05109e-16	Lyz2	protein_coding
ENSMUSG00000044811	47.1243	4.02375	0.57481	7.00014	2.55706e-12	1.40792e-11	Cd300c2	protein_coding
ENSMUSG00000061758	33.2771	4.0176	0.714287	5.62463	1.85907e-08	7.00953e-08	Akr1b10	protein_coding
ENSMUSG00000027514	26.645	4.01713	0.809372	4.96327	6.93167e-07	2.176e-06	Zbp1	protein_coding
ENSMUSG00000049625	33.5415	4.01672	0.72598	5.53283	3.15105e-08	1.15621e-07	Tifab	protein_coding
ENSMUSG00000107611	20.0754	4.01344	0.816811	4.91355	8.94411e-07	2.77185e-06	Gm44131	processed_pseudogene
ENSMUSG00000003555	911.409	4.01264	1.01609	3.94911	7.84427e-05	0.000188665	Cyp17a1	protein_coding
ENSMUSG00000036887	664.362	4.01203	0.32773	12.2419	1.85657e-34	3.47353e-33	C1qa	protein_coding
ENSMUSG00000062073	400.391	4.00768	0.210506	19.0383	8.21847e-81	5.63652e-79	Gm10109	transcribed_unprocessed_pseudogene
ENSMUSG00000028581	522.328	4.00613	0.346215	11.5712	5.76561e-31	9.56064e-30	Laptm5	protein_coding
ENSMUSG00000045680	52.6066	4.00406	0.765317	5.2319	1.67777e-07	5.66984e-07	Tcf21	protein_coding
ENSMUSG00000030579	154.298	4.00011	0.429404	9.31548	1.214e-20	1.22615e-19	Tyrobp	protein_coding
ENSMUSG00000038776	389.952	3.99907	0.855773	4.67305	2.96754e-06	8.64757e-06	Ephx1	protein_coding
ENSMUSG00000037060	16.705	3.9979	1.02846	3.88728	0.000101372	0.000240114	Cavin3	protein_coding
ENSMUSG00000030786	82.4025	3.99501	0.452563	8.82752	1.07027e-18	9.60028e-18	Itgam	protein_coding
ENSMUSG00000085060	13.182	3.99439	1.0566	3.78042	0.000156563	0.000361195	E330016L19Rik	lincRNA
ENSMUSG00000078771	78.1312	3.99082	0.490738	8.13228	4.21288e-16	3.21443e-15	Evi2a	protein_coding
ENSMUSG00000014453	29.4963	3.98941	0.91316	4.36879	1.24934e-05	3.36784e-05	Blk	protein_coding
ENSMUSG00000015947	52.1572	3.98745	0.52919	7.535	4.88318e-14	3.13336e-13	Fcgr1	protein_coding
ENSMUSG00000052087	19.5798	3.98331	0.920163	4.32892	1.49845e-05	3.9931e-05	Rgs14	protein_coding
ENSMUSG00000062593	120.671	3.98311	0.341907	11.6497	2.30269e-31	3.8714e-30	Gm49339	protein_coding
ENSMUSG00000063286	138.363	3.981	0.448885	8.86864	7.4045e-19	6.71648e-18	Gm8995	transcribed_unprocessed_pseudogene
ENSMUSG00000022372	57.7457	3.97443	0.631712	6.29153	3.14359e-10	1.42977e-09	Sla	protein_coding
ENSMUSG00000026315	25.8818	3.97248	0.726107	5.47092	4.47694e-08	1.61434e-07	Serpinb8	protein_coding
ENSMUSG00000063177	58.48	3.96984	0.875658	4.53355	5.79993e-06	1.62575e-05	Klk1b27	protein_coding
ENSMUSG00000022971	58.0216	3.96826	0.608003	6.52672	6.72261e-11	3.28068e-10	Ifnar2	protein_coding
ENSMUSG00000033361	38.5382	3.96437	0.681898	5.81372	6.10985e-09	2.42969e-08	Prrg3	protein_coding
ENSMUSG00000060586	801.708	3.96412	0.618434	6.40994	1.45575e-10	6.86478e-10	H2-Eb1	protein_coding
ENSMUSG00000014599	116.203	3.96006	0.566143	6.99481	2.65622e-12	1.45987e-11	Csf1	protein_coding
ENSMUSG00000079017	41.638	3.953	0.632616	6.24865	4.14006e-10	1.86026e-09	Ifi27l2a	protein_coding
ENSMUSG00000061535	28.916	3.95187	0.783673	5.04276	4.58873e-07	1.4726e-06	C1qtnf7	protein_coding
ENSMUSG00000020101	194.456	3.94621	0.375129	10.5196	7.01593e-26	9.07349e-25	Vsir	protein_coding
ENSMUSG00000028071	31.9043	3.94597	0.78408	5.03261	4.83836e-07	1.548e-06	Sh2d2a	protein_coding
ENSMUSG00000058715	117.934	3.94363	0.447905	8.80462	1.31301e-18	1.17037e-17	Fcer1g	protein_coding
ENSMUSG00000074622	330.049	3.94296	0.434464	9.07547	1.13189e-19	1.0827e-18	Mafb	protein_coding
ENSMUSG00000044583	66.7111	3.9386	0.522261	7.54143	4.6485e-14	2.9907e-13	Tlr7	protein_coding
ENSMUSG00000110463	519.298	3.93781	0.263056	14.9695	1.1623e-50	3.63088e-49	Gm35998	lincRNA
ENSMUSG00000024107	53.8071	3.93738	0.821379	4.79362	1.63797e-06	4.92001e-06	Lhcgr	protein_coding
ENSMUSG00000015340	192.123	3.93	0.328218	11.9738	4.87631e-33	8.73838e-32	Cybb	protein_coding
ENSMUSG00000024300	85.3683	3.91441	0.561137	6.97585	3.04027e-12	1.66114e-11	Myo1f	protein_coding
ENSMUSG00000015090	711.11	3.90976	1.0341	3.78082	0.000156314	0.000360691	Ptgds	protein_coding
ENSMUSG00000031380	30.9509	3.90771	0.915371	4.26899	1.96364e-05	5.15616e-05	Vegfd	protein_coding
ENSMUSG00000032440	292.648	3.90767	0.350042	11.1634	6.15855e-29	9.22068e-28	Tgfbr2	protein_coding
ENSMUSG00000036856	9.29242	3.90292	1.21286	3.21795	0.0012911	0.00257282	Wnt4	protein_coding
ENSMUSG00000021591	27.5427	3.90193	0.874234	4.46326	8.07225e-06	2.22813e-05	Glrx	protein_coding
ENSMUSG00000048387	43.2812	3.89536	0.81365	4.78751	1.6886e-06	5.06893e-06	Osr1	protein_coding
ENSMUSG00000002668	42.2398	3.8881	0.734902	5.29063	1.21893e-07	4.18406e-07	Dennd1c	protein_coding
ENSMUSG00000112148	323.413	3.8877	0.231442	16.7977	2.53752e-63	1.09507e-61	Lilrb4a	protein_coding
ENSMUSG00000023349	118.452	3.88432	0.409207	9.49232	2.25956e-21	2.3781e-20	Clec4n	protein_coding
ENSMUSG00000038530	12.2589	3.88218	1.06677	3.6392	0.00027349	0.000609125	Rgs4	protein_coding
ENSMUSG00000042286	1154.98	3.8796	0.235169	16.4971	3.84989e-61	1.57442e-59	Stab1	protein_coding
ENSMUSG00000008845	176.5	3.87755	0.331622	11.6927	1.38932e-31	2.35378e-30	Cd163	protein_coding
ENSMUSG00000043004	64.2529	3.87596	0.586572	6.60781	3.90048e-11	1.94302e-10	Gng2	protein_coding
ENSMUSG00000021665	271.802	3.87317	0.351436	11.021	3.02745e-28	4.39944e-27	Hexb	protein_coding
ENSMUSG00000022587	730.067	3.87181	0.65233	5.93535	2.93213e-09	1.20746e-08	Ly6e	protein_coding
ENSMUSG00000059588	33.1284	3.86913	0.769235	5.02984	4.90878e-07	1.56949e-06	Calcrl	protein_coding
ENSMUSG00000030220	167.112	3.86285	0.452665	8.53356	1.41907e-17	1.18386e-16	Arhgdib	protein_coding
ENSMUSG00000028776	11.8299	3.8558	1.07738	3.57886	0.000345093	0.000754788	Tinagl1	protein_coding
ENSMUSG00000030156	32.822	3.85455	0.775509	4.97035	6.68328e-07	2.10242e-06	Cd69	protein_coding
ENSMUSG00000075010	32.8219	3.8534	0.686671	5.61171	2.00333e-08	7.52182e-08	AW112010	lincRNA
ENSMUSG00000040147	35.9123	3.84979	0.788008	4.88547	1.0318e-06	3.17608e-06	Maob	protein_coding
ENSMUSG00000030745	26.9749	3.84342	0.863151	4.45278	8.47642e-06	2.33516e-05	Il21r	protein_coding
ENSMUSG00000031722	8.82403	3.84295	1.24257	3.09275	0.00198308	0.00384053	Hp	protein_coding
ENSMUSG00000039899	411.164	3.83786	0.635299	6.04103	1.53136e-09	6.49628e-09	Fgl2	protein_coding
ENSMUSG00000018008	165.052	3.83627	0.407617	9.41147	4.89264e-21	5.05768e-20	Cyth4	protein_coding
ENSMUSG00000021998	416.66	3.83431	0.368269	10.4117	2.19216e-25	2.77429e-24	Lcp1	protein_coding
ENSMUSG00000058163	14.6187	3.83072	0.980183	3.90817	9.2999e-05	0.000221474	Gm5431	protein_coding
ENSMUSG00000030218	180.304	3.82949	0.422657	9.06052	1.29829e-19	1.23795e-18	Mgp	protein_coding
ENSMUSG00000097934	8.85148	3.82775	1.21381	3.15349	0.00161333	0.00316188	6720483E21Rik	lincRNA
ENSMUSG00000003746	83.0351	3.82535	0.530192	7.21503	5.39206e-13	3.15014e-12	Man1a	protein_coding
ENSMUSG00000016087	32.2538	3.82027	0.671905	5.68573	1.30258e-08	5.00085e-08	Fli1	protein_coding
ENSMUSG00000031304	34.7919	3.81426	0.773082	4.93383	8.06339e-07	2.50822e-06	Il2rg	protein_coding
ENSMUSG00000046805	423.196	3.81368	0.335752	11.3586	6.72053e-30	1.05721e-28	Mpeg1	protein_coding
ENSMUSG00000026435	32.2093	3.81211	0.719953	5.29495	1.19051e-07	4.09e-07	Slc45a3	protein_coding
ENSMUSG00000029373	99.394	3.80814	0.44304	8.59548	8.29174e-18	7.00185e-17	Pf4	protein_coding
ENSMUSG00000019823	38.2933	3.80434	0.739519	5.14435	2.68454e-07	8.85218e-07	Mical1	protein_coding
ENSMUSG00000035385	177.01	3.80295	0.321438	11.8311	2.69696e-32	4.694e-31	Ccl2	protein_coding
ENSMUSG00000028173	63.6798	3.80017	0.508721	7.47005	8.01635e-14	5.02918e-13	Wls	protein_coding
ENSMUSG00000019929	1908.78	3.7981	0.604875	6.27914	3.40453e-10	1.54265e-09	Dcn	protein_coding
ENSMUSG00000020467	127.58	3.79374	0.575227	6.59521	4.24666e-11	2.10766e-10	Efemp1	protein_coding
ENSMUSG00000058818	63.4023	3.79358	0.488963	7.75841	8.60031e-15	5.88174e-14	Pirb	protein_coding
ENSMUSG00000001281	60.0832	3.78479	0.811233	4.66547	3.07911e-06	8.94794e-06	Itgb7	protein_coding
ENSMUSG00000070942	14.1472	3.77873	0.960058	3.93594	8.28729e-05	0.000198668	Il1rl2	protein_coding
ENSMUSG00000020120	314.959	3.77599	0.242961	15.5415	1.81571e-54	6.33406e-53	Plek	protein_coding
ENSMUSG00000106333	113.887	3.77297	0.405123	9.31314	1.24106e-20	1.25192e-19	4930428O21Rik	lincRNA
ENSMUSG00000049130	31.3593	3.77111	0.644148	5.85441	4.78704e-09	1.92868e-08	C5ar1	protein_coding
ENSMUSG00000079057	22.4278	3.76027	0.811915	4.63136	3.63275e-06	1.04494e-05	Cyp4v3	protein_coding
ENSMUSG00000003420	243.684	3.75792	0.370812	10.1343	3.89062e-24	4.66528e-23	Fcgrt	protein_coding
ENSMUSG00000018217	186.15	3.75517	0.350704	10.7075	9.3843e-27	1.2643e-25	Pmp22	protein_coding
ENSMUSG00000053113	507.797	3.74913	0.381254	9.83368	8.06155e-23	9.10733e-22	Socs3	protein_coding
ENSMUSG00000025197	746.184	3.74553	0.20671	18.1197	2.22717e-73	1.28076e-71	Cyp2c23	protein_coding
ENSMUSG00000020427	68.7821	3.7406	0.619282	6.04022	1.53908e-09	6.52558e-09	Igfbp3	protein_coding
ENSMUSG00000040747	119.552	3.74047	0.397914	9.40019	5.44629e-21	5.6228e-20	Cd53	protein_coding
ENSMUSG00000025804	36.0025	3.73936	0.65352	5.72187	1.05361e-08	4.09502e-08	Ccr1	protein_coding
ENSMUSG00000067203	14.016	3.73875	1.03834	3.60071	0.000317347	0.00069858	H2-K2	transcribed_unprocessed_pseudogene
ENSMUSG00000020601	24.898	3.73706	0.82439	4.53312	5.81195e-06	1.62893e-05	Trib2	protein_coding
ENSMUSG00000031574	367.962	3.73474	0.887911	4.20621	2.59689e-05	6.69691e-05	Star	protein_coding
ENSMUSG00000025889	13.8418	3.7347	1.02129	3.65686	0.000255323	0.000570842	Snca	protein_coding
ENSMUSG00000040711	55.4166	3.72432	0.555803	6.70079	2.073e-11	1.05325e-10	Sh3pxd2b	protein_coding
ENSMUSG00000018339	276.182	3.72217	0.729549	5.10201	3.36059e-07	1.09679e-06	Gpx3	protein_coding
ENSMUSG00000031767	8.25945	3.72158	1.2288	3.02864	0.00245654	0.00467444	Nudt7	protein_coding
ENSMUSG00000006519	112.643	3.71994	0.430373	8.64354	5.44993e-18	4.65243e-17	Cyba	protein_coding
ENSMUSG00000030325	30.4113	3.71666	0.689343	5.3916	6.98327e-08	2.45984e-07	Klrb1c	protein_coding
ENSMUSG00000032691	79.0229	3.7162	0.515611	7.20737	5.70413e-13	3.32523e-12	Nlrp3	protein_coding
ENSMUSG00000024730	41.5345	3.71565	0.592439	6.27179	3.56923e-10	1.61455e-09	Ms4a8a	protein_coding
ENSMUSG00000023008	3980.07	3.71492	0.116186	31.974	2.51062e-224	2.43128e-221	Fmnl3	protein_coding
ENSMUSG00000006344	48.8283	3.7127	0.686599	5.40738	6.39533e-08	2.26328e-07	Ggt5	protein_coding
ENSMUSG00000046768	30.1736	3.71008	0.81305	4.56317	5.03877e-06	1.42128e-05	Rhoj	protein_coding
ENSMUSG00000021876	281.561	3.70963	0.323964	11.4508	2.33067e-30	3.7492e-29	Rnase4	protein_coding
ENSMUSG00000078853	27.3486	3.70814	0.806547	4.59755	4.2748e-06	1.21799e-05	Igtp	protein_coding
ENSMUSG00000035277	21.5021	3.70578	0.879713	4.21249	2.52569e-05	6.52931e-05	Arx	protein_coding
ENSMUSG00000075284	82.0002	3.70296	0.533151	6.94542	3.77331e-12	2.04871e-11	Wipf1	protein_coding
ENSMUSG00000000982	127.952	3.69996	0.419549	8.8189	1.1559e-18	1.03416e-17	Ccl3	protein_coding
ENSMUSG00000003541	172.83	3.69658	0.349252	10.5843	3.52518e-26	4.62824e-25	Ier3	protein_coding
ENSMUSG00000028859	40.5106	3.69616	0.633904	5.8308	5.51638e-09	2.2071e-08	Csf3r	protein_coding
ENSMUSG00000020303	18.7433	3.69501	0.908918	4.06529	4.79734e-05	0.000119256	Stc2	protein_coding
ENSMUSG00000108596	62.278	3.69299	0.485481	7.60685	2.80853e-14	1.84117e-13	Gm49368	protein_coding
ENSMUSG00000026872	229.491	3.69296	0.397269	9.29586	1.46019e-20	1.46868e-19	Zeb2	protein_coding
ENSMUSG00000032725	97.2436	3.68522	0.389903	9.45165	3.33542e-21	3.47774e-20	Folr2	protein_coding
ENSMUSG00000034353	118.816	3.68269	0.354983	10.3743	3.24653e-25	4.08728e-24	Ramp1	protein_coding
ENSMUSG00000090268	49.4251	3.68251	0.75413	4.88312	1.04418e-06	3.21133e-06	Spopfm3	protein_coding
ENSMUSG00000050666	274.996	3.67882	0.342676	10.7356	6.92988e-27	9.38325e-26	Vstm4	protein_coding
ENSMUSG00000001741	267.42	3.67755	0.385464	9.54059	1.42024e-21	1.51139e-20	Il16	protein_coding
ENSMUSG00000026628	592.069	3.67602	0.235277	15.6242	4.98027e-55	1.76792e-53	Atf3	protein_coding
ENSMUSG00000069874	26.4901	3.67305	0.765929	4.79555	1.62231e-06	4.87659e-06	Irgm2	protein_coding
ENSMUSG00000035258	71.5991	3.67219	0.559709	6.56089	5.34874e-11	2.63626e-10	Abi3bp	protein_coding
ENSMUSG00000018930	37.5456	3.67141	0.660912	5.55506	2.77515e-08	1.02637e-07	Ccl4	protein_coding
ENSMUSG00000024066	133.283	3.66869	0.472544	7.7637	8.24877e-15	5.6509e-14	Xdh	protein_coding
ENSMUSG00000018168	40.2624	3.66764	0.854159	4.29386	1.75592e-05	4.63988e-05	Ikzf3	protein_coding
ENSMUSG00000032000	77.2983	3.66556	0.473067	7.74849	9.29916e-15	6.34355e-14	Birc3	protein_coding
ENSMUSG00000029661	657.047	3.66351	0.536998	6.8222	8.96565e-12	4.70027e-11	Col1a2	protein_coding
ENSMUSG00000031880	15.7046	3.66341	0.912512	4.01465	5.9535e-05	0.000146121	Rrad	protein_coding
ENSMUSG00000034981	15.7549	3.65942	0.989605	3.69786	0.000217421	0.000491389	Parm1	protein_coding
ENSMUSG00000021250	2460.95	3.65787	0.574474	6.36734	1.92335e-10	8.94435e-10	Fos	protein_coding
ENSMUSG00000044206	55.6399	3.65619	0.711465	5.13897	2.76255e-07	9.09703e-07	Vsig4	protein_coding
ENSMUSG00000111594	282.871	3.65582	0.31678	11.5406	8.23793e-31	1.35549e-29	Gm3365	unprocessed_pseudogene
ENSMUSG00000001663	23.4307	3.65136	0.853226	4.27947	1.87338e-05	4.9309e-05	Gstt1	protein_coding
ENSMUSG00000026321	28.8342	3.64711	0.712518	5.11862	3.07772e-07	1.008e-06	Tnfrsf11a	protein_coding
ENSMUSG00000052688	63.2382	3.64647	0.463601	7.86553	3.67539e-15	2.59043e-14	Rab7b	protein_coding
ENSMUSG00000036362	49.0018	3.64344	0.603552	6.03667	1.57328e-09	6.66593e-09	P2ry13	protein_coding
ENSMUSG00000034641	36.5327	3.63864	0.584241	6.22798	4.72473e-10	2.11239e-09	Cd300ld	protein_coding
ENSMUSG00000028599	122.007	3.63525	0.42387	8.57633	9.79447e-18	8.25353e-17	Tnfrsf1b	protein_coding
ENSMUSG00000041515	85.7696	3.63355	0.57243	6.34758	2.18721e-10	1.01093e-09	Irf8	protein_coding
ENSMUSG00000029309	588.198	3.6316	0.668678	5.43102	5.60343e-08	1.99792e-07	Sparcl1	protein_coding
ENSMUSG00000034855	25.9813	3.62768	0.799946	4.53491	5.76291e-06	1.61594e-05	Cxcl10	protein_coding
ENSMUSG00000017747	12.6652	3.62524	1.08319	3.34681	0.00081748	0.00168536	Ghdc	protein_coding
ENSMUSG00000020899	2333.35	3.61874	0.12025	30.0936	5.87949e-199	3.23506e-196	Pfas	protein_coding
ENSMUSG00000107872	7.7153	3.61509	1.21191	2.98297	0.00285462	0.00537741	Gm44511	protein_coding
ENSMUSG00000025283	236.364	3.61294	0.325532	11.0986	1.27469e-28	1.88287e-27	Sat1	protein_coding
ENSMUSG00000031877	41.2944	3.61269	0.704544	5.12769	2.93317e-07	9.62875e-07	Ces2g	protein_coding
ENSMUSG00000040229	62.1873	3.61177	0.56082	6.44015	1.19354e-10	5.67471e-10	Gpr34	protein_coding
ENSMUSG00000030981	7.69535	3.61156	1.24614	2.89819	0.00375318	0.00692407	Mmp21	protein_coding
ENSMUSG00000052468	295.017	3.60966	0.21511	16.7806	3.38675e-63	1.45895e-61	Pmp2	protein_coding
ENSMUSG00000068227	91.2668	3.60935	1.15392	3.1279	0.0017606	0.00343051	Il2rb	protein_coding
ENSMUSG00000035948	38.6143	3.60905	0.780281	4.62532	3.74013e-06	1.07425e-05	Acss3	protein_coding
ENSMUSG00000041959	130.887	3.60865	0.523231	6.89687	5.31613e-12	2.8531e-11	S100a10	protein_coding
ENSMUSG00000105134	10.2764	3.6064	1.14758	3.14261	0.00167446	0.00327269	Gm42923	TEC
ENSMUSG00000023795	1555.91	3.60586	0.164122	21.9707	5.49715e-107	6.39837e-105	Pisd-ps2	transcribed_unprocessed_pseudogene
ENSMUSG00000031207	373.328	3.60281	0.305227	11.8037	3.73464e-32	6.46749e-31	Msn	protein_coding
ENSMUSG00000039653	10.0936	3.59676	1.12154	3.20699	0.0013413	0.00266608	Baat	protein_coding
ENSMUSG00000113283	22.7859	3.59644	0.703728	5.11056	3.21209e-07	1.05016e-06	Gm35890	lincRNA
ENSMUSG00000022150	631.405	3.59519	0.229208	15.6853	1.90749e-55	6.93398e-54	Dab2	protein_coding
ENSMUSG00000059336	15.1158	3.59487	0.99002	3.63111	0.000282209	0.00062762	Slc14a1	protein_coding
ENSMUSG00000037010	65.8049	3.59432	0.730841	4.91806	8.74072e-07	2.71055e-06	Apln	protein_coding
ENSMUSG00000007655	55.7861	3.59115	0.624424	5.75114	8.86415e-09	3.46962e-08	Cav1	protein_coding
ENSMUSG00000032915	12.6088	3.58768	0.935246	3.83608	0.000125011	0.000292418	Adgre4	protein_coding
ENSMUSG00000042228	75.956	3.58464	0.489368	7.32502	2.38856e-13	1.43562e-12	Lyn	protein_coding
ENSMUSG00000027078	62.8502	3.5814	0.574954	6.22901	4.69379e-10	2.09894e-09	Ube2l6	protein_coding
ENSMUSG00000091859	10.0809	3.56166	1.09432	3.25467	0.00113523	0.00228557	Vmn2r100	protein_coding
ENSMUSG00000027875	527.507	3.5598	0.734997	4.84329	1.27707e-06	3.88661e-06	Hmgcs2	protein_coding
ENSMUSG00000019122	22.1186	3.55851	0.746639	4.76604	1.87882e-06	5.60312e-06	Ccl9	protein_coding
ENSMUSG00000025150	342.803	3.55832	0.286847	12.4049	2.45725e-35	4.7478e-34	Cbr2	protein_coding
ENSMUSG00000040693	19.8134	3.55797	0.842931	4.22095	2.43278e-05	6.30595e-05	Slco4c1	protein_coding
ENSMUSG00000028583	56.699	3.55323	0.565858	6.27936	3.39959e-10	1.5407e-09	Pdpn	protein_coding
ENSMUSG00000021068	49.1556	3.55201	0.524986	6.76591	1.32476e-11	6.84869e-11	Nin	protein_coding
ENSMUSG00000101389	69.5853	3.54749	0.522143	6.7941	1.08991e-11	5.67334e-11	Ms4a4a	protein_coding
ENSMUSG00000048215	40.3477	3.54518	1.69499	2.09157	0.0364773	0.0557629	A630023P12Rik	lincRNA
ENSMUSG00000021938	6191.16	3.54358	0.104904	33.7792	3.98679e-250	5.36223e-247	Pspc1	protein_coding
ENSMUSG00000032377	19.7081	3.54175	0.825672	4.28953	1.79048e-05	4.72606e-05	Plscr4	protein_coding
ENSMUSG00000056498	24.1726	3.54081	0.875365	4.04496	5.23324e-05	0.000129388	Tmem154	protein_coding
ENSMUSG00000038608	87.3068	3.53999	0.481495	7.35208	1.95146e-13	1.18468e-12	Dock10	protein_coding
ENSMUSG00000045730	59.0858	3.53944	0.537885	6.58029	4.69547e-11	2.32612e-10	Adrb2	protein_coding
ENSMUSG00000048376	56.3373	3.53462	0.760031	4.65063	3.30929e-06	9.5686e-06	F2r	protein_coding
ENSMUSG00000038521	258.877	3.53131	0.46916	7.52687	5.19695e-14	3.32588e-13	C1s1	protein_coding
ENSMUSG00000063713	75.8745	3.528	0.713141	4.94713	7.53144e-07	2.3509e-06	Klk1b24	protein_coding
ENSMUSG00000052837	1169.16	3.5279	0.486132	7.25707	3.95561e-13	2.3346e-12	Junb	protein_coding
ENSMUSG00000001025	100.058	3.52453	0.609492	5.78274	7.34928e-09	2.89688e-08	S100a6	protein_coding
ENSMUSG00000023945	14.3483	3.52157	0.901725	3.90537	9.40813e-05	0.000223875	Slc5a7	protein_coding
ENSMUSG00000039081	9.72546	3.52067	1.17801	2.98866	0.00280208	0.00528583	Zfp503	protein_coding
ENSMUSG00000026009	31.8197	3.51948	0.868966	4.0502	5.11748e-05	0.000126668	Icos	protein_coding
ENSMUSG00000091649	26.7834	3.51804	0.692514	5.0801	3.7724e-07	1.22393e-06	Phf11b	protein_coding
ENSMUSG00000031320	444.725	3.51744	0.376751	9.33624	9.98165e-21	1.01366e-19	Rps4x	protein_coding
ENSMUSG00000005087	48.6083	3.5174	0.709197	4.9597	7.06024e-07	2.21439e-06	Cd44	protein_coding
ENSMUSG00000024621	1292.02	3.51737	0.247271	14.2248	6.42882e-46	1.74682e-44	Csf1r	protein_coding
ENSMUSG00000007872	100.99	3.51637	0.540629	6.50421	7.81018e-11	3.78093e-10	Id3	protein_coding
ENSMUSG00000022894	321.284	3.50967	0.700033	5.01357	5.34287e-07	1.70087e-06	Adamts5	protein_coding
ENSMUSG00000024965	90.9293	3.50456	0.436263	8.03314	9.50112e-16	7.0689e-15	Fermt3	protein_coding
ENSMUSG00000024678	47.8472	3.50285	0.645612	5.42564	5.77486e-08	2.05632e-07	Ms4a4d	protein_coding
ENSMUSG00000098465	7.16268	3.4982	1.25341	2.79095	0.0052553	0.00943849	Mir1668	miRNA
ENSMUSG00000044786	1646.32	3.49773	0.460064	7.6027	2.90017e-14	1.8997e-13	Zfp36	protein_coding
ENSMUSG00000036570	104.94	3.48907	0.584144	5.97296	2.32983e-09	9.67995e-09	Fxyd1	protein_coding
ENSMUSG00000076441	193.615	3.48543	0.918704	3.79385	0.000148327	0.000343538	Ass1	protein_coding
ENSMUSG00000036353	71.8869	3.48279	0.508543	6.84857	7.45893e-12	3.94281e-11	P2ry12	protein_coding
ENSMUSG00000045382	101.68	3.48099	0.36603	9.51012	1.90439e-21	2.01246e-20	Cxcr4	protein_coding
ENSMUSG00000031253	14.4127	3.48006	1.07343	3.242	0.00118692	0.00238132	Srpx2	protein_coding
ENSMUSG00000023915	211.988	3.47866	0.330244	10.5336	6.04867e-26	7.85192e-25	Tnfrsf21	protein_coding
ENSMUSG00000102908	11.8581	3.47798	1.07893	3.22355	0.0012661	0.00252782	Gm7558	processed_pseudogene
ENSMUSG00000097715	40.1159	3.47761	0.56335	6.17309	6.69666e-10	2.95419e-09	Gpr137b-ps	transcribed_unprocessed_pseudogene
ENSMUSG00000031375	437.954	3.47531	0.391933	8.8671	7.5078e-19	6.80764e-18	Bgn	protein_coding
ENSMUSG00000024538	14.1945	3.47359	0.890776	3.89951	9.63863e-05	0.000229113	Ppic	protein_coding
ENSMUSG00000022899	28.0958	3.47358	0.889072	3.90697	9.34591e-05	0.000222482	Slc15a2	protein_coding
ENSMUSG00000044734	46.7103	3.4699	0.741311	4.68076	2.8581e-06	8.34777e-06	Serpinb1a	protein_coding
ENSMUSG00000020123	37.1377	3.46929	0.737275	4.70556	2.53173e-06	7.44122e-06	Avpr1a	protein_coding
ENSMUSG00000030560	523.477	3.46899	0.277258	12.5118	6.43758e-36	1.28064e-34	Ctsc	protein_coding
ENSMUSG00000020437	63.5228	3.46807	0.550813	6.29627	3.04891e-10	1.38853e-09	Myo1g	protein_coding
ENSMUSG00000000753	197.664	3.46792	0.466706	7.43064	1.0807e-13	6.71724e-13	Serpinf1	protein_coding
ENSMUSG00000019539	86.5365	3.46731	0.572889	6.05232	1.42774e-09	6.07372e-09	Rcn3	protein_coding
ENSMUSG00000073413	27.6263	3.46527	0.693155	4.99928	5.75456e-07	1.82401e-06	Ly6g6d	protein_coding
ENSMUSG00000025592	62.7175	3.46402	0.498374	6.95065	3.63602e-12	1.97638e-11	Dach2	protein_coding
ENSMUSG00000016194	11.7286	3.4624	1.00129	3.45793	0.000544333	0.00115508	Hsd11b1	protein_coding
ENSMUSG00000030703	61.6618	3.46239	0.569671	6.07787	1.21787e-09	5.21576e-09	Gdpd3	protein_coding
ENSMUSG00000058254	27.7548	3.45449	0.71894	4.80498	1.54766e-06	4.66436e-06	Tspan7	protein_coding
ENSMUSG00000021457	120.75	3.45388	0.341899	10.102	5.41066e-24	6.44328e-23	Syk	protein_coding
ENSMUSG00000048621	62.5412	3.45307	0.433496	7.96564	1.64376e-15	1.19363e-14	Gm6377	protein_coding
ENSMUSG00000000682	67.55	3.45276	0.632411	5.45967	4.77022e-08	1.71498e-07	Cd52	protein_coding
ENSMUSG00000067085	13.9086	3.45151	0.945597	3.65008	0.000262158	0.000585178	Gm10197	protein_coding
ENSMUSG00000040170	46.3021	3.4514	0.606201	5.6935	1.24464e-08	4.79211e-08	Fmo2	protein_coding
ENSMUSG00000010142	11.7662	3.44808	1.18089	2.91989	0.00350153	0.00649494	Tnfrsf13b	protein_coding
ENSMUSG00000024401	124.398	3.44745	0.330766	10.4226	1.95508e-25	2.48204e-24	Tnf	protein_coding
ENSMUSG00000064267	49.943	3.44469	0.579739	5.9418	2.81913e-09	1.16271e-08	Hvcn1	protein_coding
ENSMUSG00000029490	9.1438	3.44104	1.11769	3.0787	0.00207903	0.00400839	Mfsd7a	protein_coding
ENSMUSG00000026480	85.0025	3.44103	0.428777	8.02521	1.01351e-15	7.51288e-15	Ncf2	protein_coding
ENSMUSG00000044337	32.174	3.44027	0.780355	4.40859	1.04044e-05	2.8334e-05	Ackr3	protein_coding
ENSMUSG00000031712	45.9572	3.4393	0.554989	6.19706	5.75272e-10	2.55126e-09	Il15	protein_coding
ENSMUSG00000040710	26.7067	3.43689	0.912714	3.76557	0.000166171	0.000381725	St8sia4	protein_coding
ENSMUSG00000057191	16.1075	3.43624	0.97427	3.52699	0.000420312	0.000908144	AB124611	protein_coding
ENSMUSG00000096727	23.1039	3.43559	0.857669	4.00573	6.18274e-05	0.000151288	Psmb9	protein_coding
ENSMUSG00000030208	197.393	3.4348	0.378587	9.07268	1.1612e-19	1.10986e-18	Emp1	protein_coding
ENSMUSG00000054072	47.7601	3.43367	0.578273	5.9378	2.88873e-09	1.19061e-08	Iigp1	protein_coding
ENSMUSG00000105300	43.328	3.43127	0.535556	6.40692	1.48488e-10	6.99667e-10	Gm30613	antisense
ENSMUSG00000020828	43.6121	3.43093	0.579243	5.92313	3.1588e-09	1.29552e-08	Pld2	protein_coding
ENSMUSG00000105211	9.16056	3.42784	1.11654	3.07006	0.00214017	0.00411676	Gm47302	miRNA
ENSMUSG00000000078	750.401	3.42675	0.276556	12.3908	2.9303e-35	5.6438e-34	Klf6	protein_coding
ENSMUSG00000024164	755.495	3.4258	0.685467	4.99776	5.80007e-07	1.83747e-06	C3	protein_coding
ENSMUSG00000024691	31.8769	3.42578	0.658074	5.20576	1.93201e-07	6.47838e-07	Fam111a	protein_coding
ENSMUSG00000029925	38.8577	3.42328	0.548563	6.24045	4.36312e-10	1.95758e-09	Tbxas1	protein_coding
ENSMUSG00000017144	54.0651	3.41614	0.522414	6.53913	6.18765e-11	3.03061e-10	Rnd3	protein_coding
ENSMUSG00000038151	13.5958	3.41613	0.948871	3.6002	0.000317972	0.000699891	Prdm1	protein_coding
ENSMUSG00000058427	138.071	3.4141	0.387931	8.80079	1.35851e-18	1.20917e-17	Cxcl2	protein_coding
ENSMUSG00000095576	47.7269	3.41376	0.516514	6.60923	3.86335e-11	1.92571e-10	Fmo6	protein_coding
ENSMUSG00000018774	244.784	3.412	0.307377	11.1004	1.24932e-28	1.84652e-27	Cd68	protein_coding
ENSMUSG00000025366	139.137	3.40963	0.498108	6.84516	7.63926e-12	4.03285e-11	Esyt1	protein_coding
ENSMUSG00000104404	32.1599	3.40883	0.720116	4.73372	2.20438e-06	6.5322e-06	Gm36728	unprocessed_pseudogene
ENSMUSG00000105036	9.0401	3.40697	1.08822	3.13077	0.0017435	0.00339966	1110060G06Rik	TEC
ENSMUSG00000044244	358.401	3.40654	0.203975	16.7008	1.29325e-62	5.4929e-61	Il20rb	protein_coding
ENSMUSG00000030157	33.7736	3.40596	0.809195	4.20907	2.56426e-05	6.61981e-05	Clec2d	protein_coding
ENSMUSG00000028270	40.3916	3.4055	0.627831	5.42423	5.82063e-08	2.0711e-07	Gbp2	protein_coding
ENSMUSG00000021390	189.498	3.40245	0.494074	6.88653	5.7169e-12	3.0587e-11	Ogn	protein_coding
ENSMUSG00000044827	22.4543	3.39962	0.802305	4.23731	2.26213e-05	5.89073e-05	Tlr1	protein_coding
ENSMUSG00000026365	325.515	3.39707	0.284359	11.9464	6.78078e-33	1.20886e-31	Cfh	protein_coding
ENSMUSG00000021939	1659.47	3.39594	0.207953	16.3304	6.00138e-60	2.38577e-58	Ctsb	protein_coding
ENSMUSG00000021624	55.3801	3.39418	0.485174	6.9958	2.63751e-12	1.44991e-11	Cd180	protein_coding
ENSMUSG00000019088	33.2745	3.38737	0.619326	5.46945	4.51433e-08	1.62734e-07	Dnase1l1	protein_coding
ENSMUSG00000079442	37.4304	3.38347	0.716302	4.72353	2.31782e-06	6.84908e-06	St6galnac4	protein_coding
ENSMUSG00000040552	165.941	3.38022	0.292501	11.5563	6.86353e-31	1.13347e-29	C3ar1	protein_coding
ENSMUSG00000103593	13.1258	3.3725	0.93231	3.61736	0.000297618	0.000658864	Gm37352	TEC
ENSMUSG00000022906	42.1781	3.36881	0.613181	5.494	3.92936e-08	1.4258e-07	Parp9	protein_coding
ENSMUSG00000036931	95.828	3.36834	0.382844	8.7982	1.39033e-18	1.23659e-17	Nfkbid	protein_coding
ENSMUSG00000015957	58.91	3.36406	0.482141	6.97734	3.00828e-12	1.64514e-11	Wnt11	protein_coding
ENSMUSG00000048485	32.4359	3.36087	0.760602	4.41871	9.92941e-06	2.71291e-05	Zbtb8b	protein_coding
ENSMUSG00000047878	19.6825	3.36067	0.787207	4.26911	1.96256e-05	5.15387e-05	A4galt	protein_coding
ENSMUSG00000038058	54.0294	3.35891	0.503902	6.66581	2.63215e-11	1.32682e-10	Nod1	protein_coding
ENSMUSG00000041202	25.8293	3.35749	0.851321	3.94386	8.0179e-05	0.00019263	Pla2g2d	protein_coding
ENSMUSG00000019194	19.6355	3.35647	0.770066	4.35868	1.30849e-05	3.51984e-05	Scn1b	protein_coding
ENSMUSG00000036242	23.9905	3.35115	0.76469	4.38237	1.17397e-05	3.17562e-05	Armh4	protein_coding
ENSMUSG00000048779	127.94	3.35086	0.365349	9.17166	4.6581e-20	4.55646e-19	P2ry6	protein_coding
ENSMUSG00000073491	11.0179	3.34641	1.07271	3.1196	0.00181099	0.00352217	Ifi213	protein_coding
ENSMUSG00000054517	15.2051	3.34628	0.854698	3.91517	9.03416e-05	0.000215485	Trim65	protein_coding
ENSMUSG00000069793	13.0852	3.34364	0.944958	3.5384	0.000402556	0.000872038	Slfn9	protein_coding
ENSMUSG00000026360	249.139	3.34142	0.363732	9.1865	4.0585e-20	3.98282e-19	Rgs2	protein_coding
ENSMUSG00000037820	137.343	3.34089	0.47463	7.03895	1.93692e-12	1.07998e-11	Tgm2	protein_coding
ENSMUSG00000015950	107.979	3.34037	0.356952	9.35805	8.12253e-21	8.29032e-20	Ncf1	protein_coding
ENSMUSG00000074578	178.505	3.33981	0.272642	12.2498	1.68373e-34	3.15749e-33	Zfas1	processed_transcript
ENSMUSG00000041117	43.7893	3.33634	0.781881	4.26707	1.98057e-05	5.19611e-05	Ccdc8	protein_coding
ENSMUSG00000032750	29.2584	3.3306	0.793068	4.19964	2.67345e-05	6.88044e-05	Gab3	protein_coding
ENSMUSG00000107317	14.8918	3.31211	0.880498	3.76163	0.000168807	0.00038745	Gm19719	antisense
ENSMUSG00000031740	31.6623	3.30987	0.691378	4.78735	1.68999e-06	5.07249e-06	Mmp2	protein_coding
ENSMUSG00000032554	506.448	3.30924	0.306881	10.7835	4.12067e-27	5.65221e-26	Trf	protein_coding
ENSMUSG00000021217	20.9121	3.30859	0.751715	4.40139	1.07558e-05	2.92221e-05	Tshz3	protein_coding
ENSMUSG00000110479	6.32667	3.30258	1.29072	2.55871	0.0105063	0.0178785	Gm5743	transcribed_unprocessed_pseudogene
ENSMUSG00000026519	54.5446	3.30212	0.569609	5.79716	6.74473e-09	2.66945e-08	Tmem63a	protein_coding
ENSMUSG00000029553	10.4952	3.29969	1.03203	3.19728	0.00138731	0.00274985	Tfec	protein_coding
ENSMUSG00000018169	14.4464	3.29894	0.975382	3.3822	0.000719076	0.00149663	Mfng	protein_coding
ENSMUSG00000024381	110.996	3.2966	0.374969	8.79167	1.47349e-18	1.30814e-17	Bin1	protein_coding
ENSMUSG00000027513	8.11377	3.29615	1.30623	2.5234	0.0116226	0.0196004	Pck1	protein_coding
ENSMUSG00000033538	16.5441	3.29248	0.855779	3.84735	0.000119403	0.000280139	Casp4	protein_coding
ENSMUSG00000056145	27.0478	3.29191	0.761967	4.32028	1.55833e-05	4.1472e-05	AI504432	lincRNA
ENSMUSG00000096119	39.3741	3.29183	0.706926	4.65653	3.21577e-06	9.31601e-06	Gm6228	transcribed_unprocessed_pseudogene
ENSMUSG00000066800	89.5917	3.28834	0.412042	7.98058	1.45647e-15	1.06369e-14	Rnasel	protein_coding
ENSMUSG00000056116	39.7336	3.28719	0.638334	5.14964	2.60983e-07	8.61522e-07	H2-T22	protein_coding
ENSMUSG00000029231	340.442	3.28322	0.40494	8.10791	5.14996e-16	3.90481e-15	Pdgfra	protein_coding
ENSMUSG00000057329	31.6388	3.28188	0.825148	3.97732	6.96955e-05	0.000169139	Bcl2	protein_coding
ENSMUSG00000030683	1129.01	3.28067	0.162586	20.1781	1.52594e-90	1.25656e-88	Sez6l2	protein_coding
ENSMUSG00000106734	37.5397	3.28047	0.580641	5.64974	1.60693e-08	6.10446e-08	Gm20559	processed_transcript
ENSMUSG00000025780	132.964	3.27896	0.489912	6.69296	2.18704e-11	1.10956e-10	Itih5	protein_coding
ENSMUSG00000018920	487.678	3.27043	0.191412	17.0859	1.89153e-65	8.49607e-64	Cxcl16	protein_coding
ENSMUSG00000031710	22.7047	3.26938	0.686205	4.76443	1.89389e-06	5.646e-06	Ucp1	protein_coding
ENSMUSG00000040249	1031.87	3.26764	0.508442	6.42677	1.30347e-10	6.17798e-10	Lrp1	protein_coding
ENSMUSG00000018654	84.0446	3.26748	0.518822	6.29789	3.01727e-10	1.37541e-09	Ikzf1	protein_coding
ENSMUSG00000022180	306.644	3.26658	0.411841	7.93164	2.16268e-15	1.55829e-14	Slc7a8	protein_coding
ENSMUSG00000049152	10.3468	3.26328	1.01533	3.21401	0.00130897	0.00260545	Ugt3a2	protein_coding
ENSMUSG00000060063	86.4729	3.26196	0.408326	7.98863	1.36452e-15	1.00076e-14	Alox5ap	protein_coding
ENSMUSG00000097739	83.8496	3.26165	0.38734	8.42063	3.74449e-17	3.0472e-16	Gm2539	transcribed_unprocessed_pseudogene
ENSMUSG00000049580	41.1732	3.26045	0.674516	4.83375	1.33982e-06	4.0699e-06	Tsku	protein_coding
ENSMUSG00000074968	38.8453	3.26024	0.583037	5.59182	2.24705e-08	8.38875e-08	Ano3	protein_coding
ENSMUSG00000069917	457.9	3.25894	0.702292	4.64043	3.4768e-06	1.00182e-05	Hba-a2	protein_coding
ENSMUSG00000025934	102.97	3.25865	1.11007	2.93553	0.00332977	0.00619915	Gsta3	protein_coding
ENSMUSG00000051439	136.042	3.25828	0.427292	7.62542	2.43247e-14	1.60071e-13	Cd14	protein_coding
ENSMUSG00000020395	32.7344	3.25745	0.804267	4.05022	5.11704e-05	0.000126668	Itk	protein_coding
ENSMUSG00000056529	50.9882	3.25445	0.539976	6.02702	1.67007e-09	7.05134e-09	Ptafr	protein_coding
ENSMUSG00000033508	99.0781	3.25243	0.408287	7.96604	1.63834e-15	1.1904e-14	Asprv1	protein_coding
ENSMUSG00000117472	162.281	3.25224	0.290734	11.1863	4.75796e-29	7.16357e-28	Gm4601	processed_pseudogene
ENSMUSG00000016494	283.506	3.2432	0.415686	7.80205	6.09091e-15	4.22616e-14	Cd34	protein_coding
ENSMUSG00000086841	1702.99	3.24278	0.118741	27.3096	3.26238e-164	1.0531e-161	2410006H16Rik	processed_transcript
ENSMUSG00000021822	88.5863	3.23256	0.398469	8.11247	4.96024e-16	3.76686e-15	Plau	protein_coding
ENSMUSG00000033192	79.6194	3.22901	0.495598	6.51538	7.25036e-11	3.52331e-10	Lpcat2	protein_coding
ENSMUSG00000052684	1297.44	3.22896	0.277289	11.6447	2.44093e-31	4.09812e-30	Jun	protein_coding
ENSMUSG00000000058	16.1173	3.22313	0.868953	3.70921	0.000207909	0.000470991	Cav2	protein_coding
ENSMUSG00000043631	95.1424	3.22125	0.526757	6.11525	9.6405e-10	4.17532e-09	Ecm2	protein_coding
ENSMUSG00000059981	7361.57	3.2202	0.116106	27.7349	2.64702e-169	9.70975e-167	Taok2	protein_coding
ENSMUSG00000105703	138.47	3.21813	0.932436	3.45132	0.000557855	0.00118118	Gm43305	processed_transcript
ENSMUSG00000027763	290.986	3.21714	0.439669	7.3172	2.53196e-13	1.5188e-12	Mbnl1	protein_coding
ENSMUSG00000040943	54.0897	3.21706	0.511195	6.29322	3.10948e-10	1.41478e-09	Tet2	protein_coding
ENSMUSG00000078606	49.097	3.21502	0.81562	3.94181	8.08696e-05	0.000194154	Gm4070	protein_coding
ENSMUSG00000048096	15.9073	3.21257	1.03127	3.11517	0.00183841	0.00357379	Lmod1	protein_coding
ENSMUSG00000087590	369.913	3.21138	0.187053	17.1683	4.58439e-66	2.10205e-64	Epb41l4aos	lincRNA
ENSMUSG00000058135	2185.85	3.2101	0.797659	4.0244	5.7122e-05	0.000140512	Gstm1	protein_coding
ENSMUSG00000006542	10.0774	3.20406	1.10534	2.8987	0.0037471	0.00691496	Prkag3	protein_coding
ENSMUSG00000026430	55.6681	3.2031	0.604787	5.29624	1.18211e-07	4.06174e-07	Rassf5	protein_coding
ENSMUSG00000062128	15.9054	3.20177	0.818667	3.91095	9.19344e-05	0.000219047	Olfr20	protein_coding
ENSMUSG00000020205	25.6071	3.19747	0.675744	4.73178	2.22563e-06	6.59194e-06	Phlda1	protein_coding
ENSMUSG00000038175	74.6031	3.19511	0.413218	7.73226	1.05655e-14	7.169e-14	Mylip	protein_coding
ENSMUSG00000041736	55.4943	3.19468	0.582389	5.48547	4.12371e-08	1.49253e-07	Tspo	protein_coding
ENSMUSG00000022987	11.6114	3.19122	1.00298	3.18174	0.00146394	0.00288969	Zfp641	protein_coding
ENSMUSG00000082286	3201.14	3.19045	0.150895	21.1435	3.16821e-99	3.19593e-97	Pisd-ps1	transcribed_unprocessed_pseudogene
ENSMUSG00000052854	122.24	3.18889	0.504269	6.32378	2.55249e-10	1.17104e-09	Nrk	protein_coding
ENSMUSG00000097214	29.5628	3.18885	0.656711	4.85579	1.19909e-06	3.66355e-06	Gm19791	unprocessed_pseudogene
ENSMUSG00000027322	169.371	3.18695	0.348417	9.14693	5.85736e-20	5.69963e-19	Siglec1	protein_coding
ENSMUSG00000020423	655.131	3.18447	0.291814	10.9127	1.0025e-27	1.42099e-26	Btg2	protein_coding
ENSMUSG00000093701	35.3306	3.18347	0.591336	5.38352	7.30412e-08	2.56726e-07	Gm21970	protein_coding
ENSMUSG00000057715	262.149	3.18272	0.221697	14.3562	9.74388e-47	2.70837e-45	A830018L16Rik	protein_coding
ENSMUSG00000103023	37.3137	3.18262	0.642899	4.95042	7.40519e-07	2.31508e-06	Gm20910	unprocessed_pseudogene
ENSMUSG00000028517	330.779	3.18246	0.689339	4.61668	3.89921e-06	1.11769e-05	Plpp3	protein_coding
ENSMUSG00000004044	146.643	3.18236	0.519311	6.12805	8.89643e-10	3.86753e-09	Cavin1	protein_coding
ENSMUSG00000090795	23.0324	3.18032	0.769623	4.13231	3.5913e-05	9.06814e-05	Gm7346	unprocessed_pseudogene
ENSMUSG00000025993	153.68	3.17737	0.307047	10.3481	4.26671e-25	5.34388e-24	Slc40a1	protein_coding
ENSMUSG00000052760	15.3519	3.17597	0.911919	3.48273	0.00049633	0.00105972	A630001G21Rik	protein_coding
ENSMUSG00000020641	17.4035	3.17397	0.878268	3.6139	0.000301622	0.000667178	Rsad2	protein_coding
ENSMUSG00000103509	9.50436	3.17301	1.11447	2.84711	0.00441184	0.00803692	Gm38372	TEC
ENSMUSG00000029919	78.8963	3.16793	0.384806	8.23255	1.83272e-16	1.43222e-15	Hpgds	protein_coding
ENSMUSG00000105391	7.77963	3.16769	1.12097	2.82584	0.00471564	0.00854277	Gm43401	antisense
ENSMUSG00000023224	708.313	3.16473	0.548466	5.77015	7.92001e-09	3.11626e-08	Serping1	protein_coding
ENSMUSG00000062980	79.7073	3.16439	0.589207	5.37058	7.84827e-08	2.74912e-07	Cped1	protein_coding
ENSMUSG00000112023	270.165	3.16396	0.26406	11.982	4.41647e-33	7.94373e-32	Lilr4b	protein_coding
ENSMUSG00000031778	29.0995	3.1636	0.678089	4.66547	3.07906e-06	8.94794e-06	Cx3cl1	protein_coding
ENSMUSG00000052305	2694.02	3.15885	0.589697	5.35673	8.47402e-08	2.95571e-07	Hbb-bs	protein_coding
ENSMUSG00000022831	92.7504	3.15594	0.455109	6.93447	4.07757e-12	2.2055e-11	Hcls1	protein_coding
ENSMUSG00000022893	116.161	3.15516	0.425318	7.41836	1.18576e-13	7.33639e-13	Adamts1	protein_coding
ENSMUSG00000031700	277.455	3.15352	0.714065	4.41629	1.0041e-05	2.74091e-05	Gpt2	protein_coding
ENSMUSG00000076036	320.901	3.15032	0.298482	10.5545	4.84351e-26	6.30926e-25	Gm22133	miRNA
ENSMUSG00000079298	15.2803	3.147	0.856369	3.67482	0.000238018	0.000534447	Klrb1b	protein_coding
ENSMUSG00000029675	30.7466	3.14663	0.667098	4.71689	2.39474e-06	7.05998e-06	Eln	protein_coding
ENSMUSG00000000530	57.7223	3.14534	0.579735	5.42547	5.78022e-08	2.05762e-07	Acvrl1	protein_coding
ENSMUSG00000026879	2799.35	3.14393	0.269299	11.6745	1.72085e-31	2.90731e-30	Gsn	protein_coding
ENSMUSG00000030103	147.09	3.14206	0.45301	6.93595	4.03501e-12	2.18296e-11	Bhlhe40	protein_coding
ENSMUSG00000073409	72.3211	3.14138	0.545961	5.75386	8.72293e-09	3.41719e-08	H2-Q6	protein_coding
ENSMUSG00000026395	271.149	3.14124	0.407194	7.71435	1.21596e-14	8.19096e-14	Ptprc	protein_coding
ENSMUSG00000105003	60.8024	3.14097	0.414979	7.569	3.76109e-14	2.44118e-13	Gm40055	lincRNA
ENSMUSG00000017754	485.514	3.14039	0.297141	10.5687	4.16228e-26	5.44107e-25	Pltp	protein_coding
ENSMUSG00000040483	26.5957	3.13785	0.751682	4.17444	2.98718e-05	7.63026e-05	Xaf1	protein_coding
ENSMUSG00000025810	160.431	3.13577	0.336575	9.31673	1.19982e-20	1.21284e-19	Nrp1	protein_coding
ENSMUSG00000009281	53.2379	3.13524	0.613245	5.11254	3.17857e-07	1.03977e-06	Rarres2	protein_coding
ENSMUSG00000036986	165.665	3.13504	0.274366	11.4265	3.0836e-30	4.94398e-29	Pml	protein_coding
ENSMUSG00000078289	24.9943	3.134	0.686134	4.56762	4.93288e-06	1.39336e-05	Gm10923	processed_pseudogene
ENSMUSG00000107952	91.1567	3.13234	0.37711	8.30617	9.8844e-17	7.87694e-16	Gm6352	processed_pseudogene
ENSMUSG00000028268	39.4603	3.129	0.546753	5.72287	1.04738e-08	4.07211e-08	Gbp3	protein_coding
ENSMUSG00000001270	73.3488	3.12405	0.519985	6.00798	1.87853e-09	7.89433e-09	Ckb	protein_coding
ENSMUSG00000021268	75.902	3.12363	0.440059	7.09819	1.26399e-12	7.16703e-12	Meg3	lincRNA
ENSMUSG00000013846	101.304	3.12302	0.366057	8.53152	1.44435e-17	1.20453e-16	St3gal1	protein_coding
ENSMUSG00000026840	441.531	3.12143	0.697396	4.47584	7.61121e-06	2.10639e-05	Lamc3	protein_coding
ENSMUSG00000106004	124.591	3.11977	0.324266	9.62102	6.51807e-22	7.06684e-21	Gm43391	antisense
ENSMUSG00000060802	731.224	3.11782	0.318673	9.78377	1.32191e-22	1.48095e-21	B2m	protein_coding
ENSMUSG00000020407	47.3922	3.11776	0.498612	6.25288	4.02947e-10	1.81292e-09	Upp1	protein_coding
ENSMUSG00000046879	60.3533	3.11457	0.564227	5.52006	3.3888e-08	1.23913e-07	Irgm1	protein_coding
ENSMUSG00000034177	720.085	3.10652	0.198238	15.6706	2.40141e-55	8.6515e-54	Rnf43	protein_coding
ENSMUSG00000043832	26.2753	3.10625	0.662322	4.68994	2.73285e-06	8.00126e-06	Clec4a3	protein_coding
ENSMUSG00000036667	42.8745	3.1062	0.628735	4.9404	7.79614e-07	2.42883e-06	Tcaf1	protein_coding
ENSMUSG00000064373	2332.1	3.10327	0.243296	12.7551	2.9192e-37	6.03535e-36	Selenop	protein_coding
ENSMUSG00000037405	151.53	3.10129	0.332267	9.33372	1.02214e-20	1.03627e-19	Icam1	protein_coding
ENSMUSG00000027712	222.357	3.09993	0.393353	7.88079	3.25316e-15	2.30357e-14	Anxa5	protein_coding
ENSMUSG00000079018	20.5952	3.09958	0.770652	4.02202	5.77016e-05	0.000141852	Ly6c1	protein_coding
ENSMUSG00000038679	27.771	3.0992	0.629976	4.91955	8.67439e-07	2.69102e-06	Trps1	protein_coding
ENSMUSG00000102074	7.37673	3.09849	1.12367	2.75747	0.00582507	0.0103901	Gm29020	lincRNA
ENSMUSG00000098557	498.008	3.09708	0.29506	10.4964	8.97063e-26	1.15398e-24	Kctd12	protein_coding
ENSMUSG00000033033	24.1443	3.09692	0.797503	3.88327	0.000103062	0.00024388	Calhm2	protein_coding
ENSMUSG00000029771	59.6004	3.09617	0.461286	6.71203	1.91931e-11	9.77009e-11	Irf5	protein_coding
ENSMUSG00000001128	91.9967	3.09431	0.364231	8.49545	1.97173e-17	1.63199e-16	Cfp	protein_coding
ENSMUSG00000034708	921.675	3.09383	0.223739	13.8279	1.7309e-43	4.37421e-42	Grn	protein_coding
ENSMUSG00000015134	89.1467	3.0934	0.538444	5.74507	9.18821e-09	3.59074e-08	Aldh1a3	protein_coding
ENSMUSG00000003283	44.794	3.09197	0.551581	5.60565	2.07471e-08	7.77533e-08	Hck	protein_coding
ENSMUSG00000062031	22.2747	3.09136	0.733872	4.21239	2.52683e-05	6.53156e-05	Pgghg	protein_coding
ENSMUSG00000046272	60.5719	3.08995	0.448864	6.88393	5.82239e-12	3.10964e-11	Olfr1444	protein_coding
ENSMUSG00000025647	163.422	3.08979	0.48709	6.34336	2.24806e-10	1.03767e-09	Shisa5	protein_coding
ENSMUSG00000107096	154.218	3.08789	0.284334	10.8601	1.78578e-27	2.49186e-26	Gm43597	lincRNA
ENSMUSG00000085666	32.2341	3.08572	2.04047	1.51226	0.130468	0.176007	Tdg-ps2	processed_pseudogene
ENSMUSG00000050211	198.473	3.08545	0.969632	3.18208	0.0014622	0.00288672	Pla2g4e	protein_coding
ENSMUSG00000037031	65.8273	3.08321	0.434744	7.09202	1.32164e-12	7.48116e-12	Tspan15	protein_coding
ENSMUSG00000113662	275.159	3.08137	0.263337	11.7013	1.25585e-31	2.13063e-30	Gm35558	TEC
ENSMUSG00000053560	335.917	3.08063	0.327794	9.39808	5.55696e-21	5.73217e-20	Ier2	protein_coding
ENSMUSG00000028369	58.2502	3.07683	0.567895	5.41796	6.02827e-08	2.1412e-07	Svep1	protein_coding
ENSMUSG00000027009	91.9277	3.07556	0.573789	5.36008	8.31837e-08	2.90393e-07	Itga4	protein_coding
ENSMUSG00000054203	14.1689	3.07327	1.03261	2.97621	0.00291831	0.00548883	Ifi205	protein_coding
ENSMUSG00000005686	40.2165	3.07169	0.658683	4.66338	3.11062e-06	9.033e-06	Ampd3	protein_coding
ENSMUSG00000021696	34.7068	3.07117	0.545244	5.63266	1.77448e-08	6.70625e-08	Elovl7	protein_coding
ENSMUSG00000036469	59.885	3.07088	0.426419	7.20156	5.95286e-13	3.46356e-12	Marchf1	protein_coding
ENSMUSG00000110476	23.9197	3.06777	0.719812	4.2619	2.02696e-05	5.31032e-05	4930422C21Rik	lincRNA
ENSMUSG00000116589	37.7944	3.06771	0.573087	5.35296	8.65257e-08	3.01582e-07	Gm31323	antisense
ENSMUSG00000032714	20.3312	3.06683	0.929127	3.30077	0.00096421	0.00196561	Syde1	protein_coding
ENSMUSG00000020374	49.0469	3.06565	0.456925	6.7093	1.95561e-11	9.95067e-11	Rasgef1c	protein_coding
ENSMUSG00000106379	259.257	3.06534	0.847801	3.61564	0.000299611	0.000662972	Lhfpl3	protein_coding
ENSMUSG00000094230	245.461	3.06313	0.265536	11.5356	8.72508e-31	1.43307e-29	Gm21847	antisense
ENSMUSG00000073490	271.958	3.06279	0.298456	10.2621	1.0442e-24	1.28456e-23	Ifi207	protein_coding
ENSMUSG00000034652	41.8963	3.06076	0.619468	4.94096	7.77405e-07	2.42226e-06	Cd300a	protein_coding
ENSMUSG00000029135	302.764	3.05826	0.255865	11.9526	6.29108e-33	1.12404e-31	Fosl2	protein_coding
ENSMUSG00000050394	32.0759	3.05557	0.804504	3.79808	0.000145822	0.000338091	Armcx6	protein_coding
ENSMUSG00000037217	19.8425	3.05365	0.725799	4.2073	2.58442e-05	6.66751e-05	Syn1	protein_coding
ENSMUSG00000108612	14.5049	3.05277	0.85063	3.58883	0.000332163	0.000728544	Gm44634	unprocessed_pseudogene
ENSMUSG00000117007	54.1063	3.04902	0.43977	6.9332	4.11426e-12	2.22435e-11	Gm41556	lincRNA
ENSMUSG00000067924	16.2817	3.04803	0.820011	3.71706	0.000201558	0.000457716	Rtl8b	protein_coding
ENSMUSG00000020142	100.94	3.04394	0.401861	7.57459	3.60251e-14	2.34076e-13	Slc1a4	protein_coding
ENSMUSG00000010067	4964.04	3.0433	0.125278	24.2923	2.36378e-130	4.57817e-128	Rassf1	protein_coding
ENSMUSG00000005973	61.0517	3.04289	0.642247	4.73787	2.15975e-06	6.40385e-06	Rcn1	protein_coding
ENSMUSG00000001506	335.141	3.04138	0.376025	8.08826	6.05249e-16	4.57194e-15	Col1a1	protein_coding
ENSMUSG00000026170	200.189	3.03792	0.356605	8.51902	1.60915e-17	1.33875e-16	Cyp27a1	protein_coding
ENSMUSG00000099855	12.4417	3.03676	0.954009	3.18316	0.00145676	0.00287692	Gm28486	lincRNA
ENSMUSG00000023169	41.2934	3.03616	0.665764	4.56041	5.10531e-06	1.43971e-05	Slc38a1	protein_coding
ENSMUSG00000015243	924.183	3.03565	0.272068	11.1577	6.56854e-29	9.81632e-28	Abca1	protein_coding
ENSMUSG00000026712	1063.98	3.03492	0.223401	13.5851	4.90931e-42	1.18263e-40	Mrc1	protein_coding
ENSMUSG00000074342	14.4263	3.03467	0.877884	3.4568	0.000546622	0.00115933	I830077J02Rik	protein_coding
ENSMUSG00000035778	65.8821	3.03229	0.513822	5.90145	3.60322e-09	1.46883e-08	Ggta1	protein_coding
ENSMUSG00000076617	103.634	3.03185	0.395965	7.65685	1.90553e-14	1.26774e-13	Ighm	IG_C_gene
ENSMUSG00000024646	851.526	3.02779	0.200704	15.0858	2.00698e-51	6.3849e-50	Cyb5a	protein_coding
ENSMUSG00000015568	153.251	3.02253	0.299173	10.103	5.36037e-24	6.38654e-23	Lpl	protein_coding
ENSMUSG00000110087	17.5626	3.02242	0.789587	3.82784	0.00012927	0.000301739	Gm45309	sense_intronic
ENSMUSG00000074739	194.988	3.02241	0.246401	12.2662	1.37509e-34	2.58671e-33	Gm10750	TEC
ENSMUSG00000033446	17.9395	3.02216	0.872884	3.46228	0.000535628	0.0011382	Lpar6	protein_coding
ENSMUSG00000047045	137.817	3.02197	0.480958	6.28322	3.31621e-10	1.50488e-09	Tmem164	protein_coding
ENSMUSG00000037868	147.184	3.02191	0.329941	9.15896	5.24011e-20	5.11544e-19	Egr2	protein_coding
ENSMUSG00000085449	26.5626	3.02185	0.622517	4.85425	1.20844e-06	3.69025e-06	Gm15520	antisense
ENSMUSG00000032093	29.8364	3.02144	0.847414	3.56549	0.000363182	0.000791916	Cd3e	protein_coding
ENSMUSG00000052336	279.555	3.02108	0.707767	4.26846	1.9683e-05	5.16669e-05	Cx3cr1	protein_coding
ENSMUSG00000060675	37.2193	3.01762	0.705308	4.27844	1.88205e-05	4.95211e-05	Plaat3	protein_coding
ENSMUSG00000004814	28.4011	3.0172	0.675269	4.46815	7.89007e-06	2.18033e-05	Ccl24	protein_coding
ENSMUSG00000025491	10.5005	3.01598	0.962922	3.13211	0.00173553	0.0033852	Ifitm1	protein_coding
ENSMUSG00000041390	49.3288	3.01569	0.580779	5.19249	2.07495e-07	6.94136e-07	Mdfic	protein_coding
ENSMUSG00000086448	393.928	3.013	0.193435	15.5763	1.05476e-54	3.70622e-53	9330162012Rik	bidirectional_promoter_lncRNA
ENSMUSG00000089871	96.6356	3.01131	0.349791	8.60888	7.37806e-18	6.24556e-17	Speer4cos	antisense
ENSMUSG00000024235	43.7449	3.00776	0.481203	6.2505	4.09148e-10	1.83911e-09	Map3k8	protein_coding
ENSMUSG00000032596	47.4001	3.00768	0.560839	5.36282	8.1933e-08	2.86192e-07	Uba7	protein_coding
ENSMUSG00000026896	38.9543	3.00667	0.643741	4.67063	3.00284e-06	8.7431e-06	Ifih1	protein_coding
ENSMUSG00000015085	87.3521	3.00461	0.487749	6.16015	7.26758e-10	3.19036e-09	Entpd2	protein_coding
ENSMUSG00000056220	33.1481	3.00056	0.613371	4.89192	9.98572e-07	3.0781e-06	Pla2g4a	protein_coding
ENSMUSG00000055546	24.6052	3.00038	0.641759	4.67525	2.93596e-06	8.56007e-06	Timd4	protein_coding
ENSMUSG00000090043	134.808	2.99912	0.300119	9.99311	1.63379e-23	1.90256e-22	Gm16167	processed_pseudogene
ENSMUSG00000074743	130.986	2.99578	0.448807	6.67497	2.47286e-11	1.25012e-10	Thbd	protein_coding
ENSMUSG00000020399	40.3112	2.99449	0.564066	5.30876	1.10372e-07	3.80861e-07	Havcr2	protein_coding
ENSMUSG00000047592	27.7773	2.99417	0.720276	4.15698	3.22477e-05	8.19221e-05	Nxpe5	protein_coding
ENSMUSG00000035226	85.757	2.99191	0.577106	5.18433	2.16791e-07	7.23634e-07	Rims4	protein_coding
ENSMUSG00000062382	8.55389	2.98653	1.096	2.72494	0.00643126	0.0113916	Ftl1-ps1	protein_coding
ENSMUSG00000037731	45.2172	2.98229	0.60198	4.95413	7.2656e-07	2.27408e-06	Themis2	protein_coding
ENSMUSG00000019832	30.9845	2.97984	0.551507	5.40309	6.5501e-08	2.31399e-07	Rab32	protein_coding
ENSMUSG00000017760	361.612	2.97701	0.263317	11.3058	1.22846e-29	1.9094e-28	Ctsa	protein_coding
ENSMUSG00000015133	49.8097	2.97681	0.558485	5.33016	9.81289e-08	3.40163e-07	Lrrk1	protein_coding
ENSMUSG00000041120	70.6456	2.97524	0.602023	4.94207	7.72971e-07	2.40938e-06	Nbl1	protein_coding
ENSMUSG00000036256	264.324	2.975	0.432676	6.87581	6.16389e-12	3.28334e-11	Igfbp7	protein_coding
ENSMUSG00000072664	20.4576	2.97245	0.700454	4.24361	2.19953e-05	5.73574e-05	Ugt3a1	protein_coding
ENSMUSG00000040613	44.5847	2.9708	0.570624	5.20624	1.92707e-07	6.46362e-07	Apobec1	protein_coding
ENSMUSG00000095115	56.1055	2.97068	0.531881	5.58523	2.33392e-08	8.69832e-08	Itpripl2	protein_coding
ENSMUSG00000078670	8.52402	2.96523	1.04244	2.8445	0.00444818	0.00809825	Fam174b	protein_coding
ENSMUSG00000106891	8.69999	2.96501	1.15768	2.56116	0.0104324	0.0177615	Gm43460	TEC
ENSMUSG00000050708	1672.29	2.96416	0.224408	13.2088	7.8049e-40	1.77092e-38	Ftl1	protein_coding
ENSMUSG00000038418	1877.53	2.96415	0.453115	6.54172	6.08137e-11	2.98097e-10	Egr1	protein_coding
ENSMUSG00000029630	18.6927	2.96364	0.713282	4.15494	3.25377e-05	8.26326e-05	Cyp3a25	protein_coding
ENSMUSG00000097885	8.33386	2.96325	1.14689	2.58373	0.00977374	0.0167425	5031434O11Rik	processed_transcript
ENSMUSG00000003545	2258.51	2.9619	0.271951	10.8913	1.26854e-27	1.78451e-26	Fosb	protein_coding
ENSMUSG00000043279	47.7014	2.95757	0.617456	4.78992	1.66847e-06	5.00912e-06	Trim56	protein_coding
ENSMUSG00000026012	22.2229	2.95473	0.78642	3.75719	0.000171832	0.000393869	Cd28	protein_coding
ENSMUSG00000030921	64.0126	2.95256	0.534914	5.51969	3.39605e-08	1.2416e-07	Trim30a	protein_coding
ENSMUSG00000027082	49.0694	2.95252	0.590175	5.00279	5.6507e-07	1.79297e-06	Tfpi	protein_coding
ENSMUSG00000099024	130.49	2.95137	0.28963	10.1901	2.19429e-24	2.66152e-23	Gm27457	misc_RNA
ENSMUSG00000045679	21.7585	2.9489	0.766584	3.84681	0.000119666	0.00028071	Pqlc3	protein_coding
ENSMUSG00000071001	11.7741	2.94685	0.925243	3.18495	0.0014478	0.00286109	Hrct1	protein_coding
ENSMUSG00000024737	67.5358	2.94342	0.456856	6.44278	1.17307e-10	5.58395e-10	Slc15a3	protein_coding
ENSMUSG00000090863	91.5904	2.93798	0.409754	7.17009	7.49458e-13	4.33144e-12	A530084C06Rik	protein_coding
ENSMUSG00000031246	175.697	2.93788	0.36842	7.97426	1.53296e-15	1.11786e-14	Sh3bgrl	protein_coding
ENSMUSG00000049112	45.2792	2.93713	0.622965	4.71477	2.41988e-06	7.13065e-06	Oxtr	protein_coding
ENSMUSG00000071141	13.7133	2.93698	0.98148	2.9924	0.00276796	0.00522961	Rpl36a-ps3	processed_pseudogene
ENSMUSG00000036908	309.859	2.93678	0.283128	10.3726	3.30243e-25	4.15551e-24	Unc93b1	protein_coding
ENSMUSG00000092203	1630.09	2.93652	0.123455	23.7862	4.63964e-125	8.13954e-123	1110038B12Rik	processed_transcript
ENSMUSG00000031616	54.4217	2.93245	0.641126	4.57391	4.78708e-06	1.35455e-05	Ednra	protein_coding
ENSMUSG00000064330	369.031	2.93101	0.254419	11.5204	1.04144e-30	1.7036e-29	Pde6h	protein_coding
ENSMUSG00000021835	11.8566	2.93041	1.17066	2.50322	0.012307	0.0206611	Bmp4	protein_coding
ENSMUSG00000002504	44.2225	2.9285	0.85583	3.42183	0.000622014	0.00130641	Slc9a3r2	protein_coding
ENSMUSG00000019960	194.397	2.92768	0.376116	7.784	7.02688e-15	4.85366e-14	Dusp6	protein_coding
ENSMUSG00000053279	1241.91	2.92717	0.726119	4.03126	5.54792e-05	0.000136694	Aldh1a1	protein_coding
ENSMUSG00000031389	40.2624	2.92495	0.63656	4.59493	4.32892e-06	1.23254e-05	Arhgap4	protein_coding
ENSMUSG00000038884	20.0035	2.92432	0.747247	3.91346	9.09825e-05	0.000216889	Shfl	protein_coding
ENSMUSG00000024095	20537.9	2.92319	0.106995	27.3209	2.39784e-164	7.84483e-162	Hnrnpll	protein_coding
ENSMUSG00000003161	66.3291	2.9217	0.531093	5.5013	3.76995e-08	1.37084e-07	Sri	protein_coding
ENSMUSG00000052821	16.9037	2.9215	1.05058	2.78085	0.00542172	0.00970857	Cysltr1	protein_coding
ENSMUSG00000078234	13.4609	2.92041	0.926146	3.1533	0.00161437	0.00316366	Klhdc7a	protein_coding
ENSMUSG00000039942	39.5126	2.91921	0.599966	4.86562	1.141e-06	3.49532e-06	Ptger4	protein_coding
ENSMUSG00000061778	36.3189	2.91456	0.557143	5.23127	1.68353e-07	5.68854e-07	Mospd2	protein_coding
ENSMUSG00000036545	109.654	2.91392	0.457	6.3762	1.81541e-10	8.4766e-10	Adamts2	protein_coding
ENSMUSG00000056501	29.3635	2.91349	0.650349	4.47989	7.46803e-06	2.0689e-05	Cebpb	protein_coding
ENSMUSG00000110656	16.3187	2.91029	0.775742	3.75162	0.000175695	0.000402039	Gm20735	lincRNA
ENSMUSG00000019970	77.489	2.90957	0.374762	7.76378	8.24368e-15	5.64901e-14	Sgk1	protein_coding
ENSMUSG00000043342	19.3999	2.90883	0.936736	3.10528	0.00190099	0.0036898	Hoxd9	protein_coding
ENSMUSG00000022330	135.243	2.90791	0.442872	6.56602	5.16765e-11	2.55012e-10	Osr2	protein_coding
ENSMUSG00000056737	119.76	2.90779	0.469582	6.1923	5.92934e-10	2.62718e-09	Capg	protein_coding
ENSMUSG00000024030	174.321	2.90573	0.259373	11.2029	3.94709e-29	5.97245e-28	Abcg1	protein_coding
ENSMUSG00000073411	866.094	2.90277	0.275654	10.5305	6.25055e-26	8.10963e-25	H2-D1	protein_coding
ENSMUSG00000027962	495.522	2.90068	0.797511	3.63716	0.000275655	0.00061361	Vcam1	protein_coding
ENSMUSG00000020812	526.78	2.90016	0.198314	14.624	1.97333e-48	5.64042e-47	Snhg16	antisense
ENSMUSG00000021306	67.2305	2.89973	0.417507	6.94536	3.77501e-12	2.04917e-11	Gpr137b	protein_coding
ENSMUSG00000112901	35.0112	2.89896	0.685273	4.23038	2.33295e-05	6.06407e-05	Gm18514	processed_pseudogene
ENSMUSG00000073489	77.1126	2.89801	0.47488	6.10262	1.04341e-09	4.50204e-09	Ifi204	protein_coding
ENSMUSG00000097445	32.4239	2.89684	0.597885	4.84515	1.26513e-06	3.85317e-06	Gm26631	bidirectional_promoter_lncRNA
ENSMUSG00000024427	26.2539	2.8963	0.663564	4.36477	1.27258e-05	3.42819e-05	Spry4	protein_coding
ENSMUSG00000032281	913.051	2.89483	0.699076	4.14093	3.459e-05	8.74319e-05	Acsbg1	protein_coding
ENSMUSG00000046688	41.2478	2.89437	0.538973	5.37016	7.86682e-08	2.75344e-07	Tifa	protein_coding
ENSMUSG00000011256	140.752	2.89363	0.393496	7.35365	1.9286e-13	1.17139e-12	Adam19	protein_coding
ENSMUSG00000030963	19.465	2.89302	0.722329	4.00513	6.19836e-05	0.000151639	Umod	protein_coding
ENSMUSG00000018672	34.3355	2.89161	0.657419	4.39843	1.09037e-05	2.9594e-05	Copz2	protein_coding
ENSMUSG00000033460	21.1512	2.8889	0.736777	3.921	8.8184e-05	0.000210546	Armcx1	protein_coding
ENSMUSG00000055541	65.2883	2.88843	0.439249	6.57583	4.83833e-11	2.39444e-10	Lair1	protein_coding
ENSMUSG00000020605	35.2379	2.88827	0.635376	4.54576	5.47363e-06	1.53892e-05	Hs1bp3	protein_coding
ENSMUSG00000074156	287.029	2.88756	0.236637	12.2025	3.01357e-34	5.5907e-33	Ces1h	protein_coding
ENSMUSG00000104811	77.4326	2.88465	0.403003	7.15789	8.1928e-13	4.72257e-12	Gm33093	lincRNA
ENSMUSG00000029413	66.9276	2.88465	0.474914	6.07404	1.24728e-09	5.33321e-09	Naaa	protein_coding
ENSMUSG00000025225	74.8726	2.88345	0.450246	6.40416	1.512e-10	7.11754e-10	Nfkb2	protein_coding
ENSMUSG00000032812	130.545	2.88144	0.408417	7.05515	1.72415e-12	9.65571e-12	Arap1	protein_coding
ENSMUSG00000026158	48.305	2.87906	0.492261	5.84864	4.95609e-09	1.99182e-08	Ogfrl1	protein_coding
ENSMUSG00000016256	179.384	2.87699	0.316164	9.09966	9.06115e-20	8.7329e-19	Ctsz	protein_coding
ENSMUSG00000045817	612.266	2.87608	0.327866	8.7721	1.75362e-18	1.54889e-17	Zfp36l2	protein_coding
ENSMUSG00000029254	117.516	2.87543	0.431988	6.65627	2.80865e-11	1.41279e-10	Stap1	protein_coding
ENSMUSG00000071553	219.842	2.87472	0.279592	10.2818	8.50979e-25	1.05221e-23	Cpa2	protein_coding
ENSMUSG00000030966	25.8826	2.87291	0.651794	4.40769	1.04477e-05	2.84458e-05	Trim21	protein_coding
ENSMUSG00000001119	232.955	2.87178	0.41599	6.90349	5.07402e-12	2.72982e-11	Col6a1	protein_coding
ENSMUSG00000023046	277.725	2.87023	0.713638	4.02197	5.77129e-05	0.000141865	Igfbp6	protein_coding
ENSMUSG00000090742	111.896	2.86665	0.365407	7.84509	4.32648e-15	3.03958e-14	Gm3008	unprocessed_pseudogene
ENSMUSG00000006642	21.0475	2.86546	0.857784	3.34054	0.000836171	0.00172155	Tcf23	protein_coding
ENSMUSG00000072723	2544.24	2.86434	0.129269	22.158	8.74007e-109	1.05799e-106	Gm10044	transcribed_unprocessed_pseudogene
ENSMUSG00000026697	181.896	2.86406	0.306448	9.34597	9.10518e-21	9.26982e-20	Myoc	protein_coding
ENSMUSG00000040466	75.1685	2.86347	0.540287	5.29991	1.15861e-07	3.98776e-07	Blvrb	protein_coding
ENSMUSG00000068874	174.355	2.86314	0.471115	6.07737	1.22172e-09	5.2313e-09	Selenbp1	protein_coding
ENSMUSG00000029504	2233.43	2.86259	0.128025	22.3596	9.72952e-111	1.22683e-108	Ddx51	protein_coding
ENSMUSG00000117780	30.534	2.86149	0.571153	5.01002	5.44253e-07	1.72986e-06	Gm3734	lincRNA
ENSMUSG00000029122	24.3274	2.86095	0.682283	4.1932	2.75052e-05	7.07052e-05	Evc	protein_coding
ENSMUSG00000030894	132.179	2.8592	0.400123	7.14581	8.94638e-13	5.14592e-12	Tpp1	protein_coding
ENSMUSG00000026728	882.2	2.85523	0.316719	9.01504	1.96805e-19	1.85467e-18	Vim	protein_coding
ENSMUSG00000056069	85.1938	2.85184	0.476637	5.98325	2.1873e-09	9.12695e-09	Otulinl	protein_coding
ENSMUSG00000023905	28.1969	2.84623	0.623561	4.56447	5.00751e-06	1.41296e-05	Tnfrsf12a	protein_coding
ENSMUSG00000010362	376.581	2.84575	0.677089	4.20292	2.63495e-05	6.78785e-05	Rdm1	protein_coding
ENSMUSG00000095366	7.63302	2.84496	1.31513	2.16325	0.0305218	0.0473888	Gm21860	lincRNA
ENSMUSG00000039109	936.815	2.84272	0.171942	16.533	2.12232e-61	8.69396e-60	F13a1	protein_coding
ENSMUSG00000043008	23.4731	2.83968	0.747101	3.80093	0.000144153	0.000334414	Klhl6	protein_coding
ENSMUSG00000024498	6447.67	2.8393	0.112993	25.1281	2.45349e-139	5.44945e-137	Tcerg1	protein_coding
ENSMUSG00000040181	65.3211	2.83905	0.528335	5.37359	7.71843e-08	2.70738e-07	Fmo1	protein_coding
ENSMUSG00000106026	42.8051	2.8381	0.507693	5.59019	2.26823e-08	8.46522e-08	Gm43131	lincRNA
ENSMUSG00000043418	25.3214	2.83629	0.597888	4.74384	2.09704e-06	6.22632e-06	Lrit2	protein_coding
ENSMUSG00000105176	204.417	2.83501	0.237845	11.9196	9.35728e-33	1.65478e-31	Gm43668	TEC
ENSMUSG00000004665	89.2081	2.83411	0.52768	5.37088	7.83532e-08	2.74559e-07	Cnn2	protein_coding
ENSMUSG00000074916	15.4012	2.82855	0.88666	3.19012	0.00142214	0.00281337	Chst14	protein_coding
ENSMUSG00000042745	39.3005	2.82599	0.594526	4.75335	2.00071e-06	5.95198e-06	Id1	protein_coding
ENSMUSG00000047037	31.3769	2.82575	0.564423	5.00645	5.54441e-07	1.76072e-06	Nipa1	protein_coding
ENSMUSG00000087174	51.8083	2.82535	0.474954	5.94869	2.70303e-09	1.11635e-08	5530601H04Rik	processed_transcript
ENSMUSG00000040488	714.543	2.81306	0.615866	4.56766	4.9321e-06	1.3933e-05	Ltbp4	protein_coding
ENSMUSG00000037335	49.3979	2.80967	0.535519	5.24663	1.54909e-07	5.25478e-07	Hand1	protein_coding
ENSMUSG00000028790	5504.17	2.80943	0.121043	23.2101	3.59863e-119	5.5141e-117	Khdrbs1	protein_coding
ENSMUSG00000000290	180.699	2.80877	0.369989	7.59148	3.16266e-14	2.06494e-13	Itgb2	protein_coding
ENSMUSG00000025964	99.4192	2.80655	0.519965	5.39757	6.75486e-08	2.3825e-07	Adam23	protein_coding
ENSMUSG00000031209	16.8599	2.80544	0.813919	3.44683	0.000567215	0.00119901	Heph	protein_coding
ENSMUSG00000030630	55.6095	2.80482	0.663251	4.22889	2.34842e-05	6.10101e-05	Fah	protein_coding
ENSMUSG00000042436	27.5093	2.80248	0.68382	4.09827	4.16241e-05	0.000104189	Mfap4	protein_coding
ENSMUSG00000031340	22.971	2.80204	0.730483	3.83587	0.000125122	0.000292592	Gabre	protein_coding
ENSMUSG00000050989	70.6691	2.80149	0.44051	6.35965	2.02217e-10	9.38589e-10	Selenon	protein_coding
ENSMUSG00000017167	11.0469	2.80127	1.07862	2.59709	0.00940177	0.0161683	Cntnap1	protein_coding
ENSMUSG00000002985	3853.72	2.80086	0.416215	6.72935	1.70427e-11	8.72683e-11	Apoe	protein_coding
ENSMUSG00000059555	36.9964	2.79934	0.628961	4.45074	8.55748e-06	2.35696e-05	Tor4a	protein_coding
ENSMUSG00000049103	74.204	2.79812	0.775433	3.60846	0.000308017	0.00068002	Ccr2	protein_coding
ENSMUSG00000028108	279.752	2.79725	0.40227	6.95367	3.55891e-12	1.93708e-11	Ecm1	protein_coding
ENSMUSG00000117899	104.882	2.79529	0.363765	7.68431	1.53818e-14	1.03071e-13	Gm50218	antisense
ENSMUSG00000037578	731.792	2.7945	0.245478	11.3839	5.02816e-30	7.96153e-29	Pkd2l1	protein_coding
ENSMUSG00000034154	3151.73	2.79422	0.117192	23.843	1.19721e-125	2.13121e-123	Ino80	protein_coding
ENSMUSG00000081534	149.284	2.79255	0.45999	6.07089	1.27206e-09	5.43244e-09	Slc48a1	protein_coding
ENSMUSG00000053475	12.4424	2.78983	0.961937	2.90022	0.00372896	0.00688358	Tnfaip6	protein_coding
ENSMUSG00000090272	62.0935	2.78778	0.573841	4.85811	1.1851e-06	3.62399e-06	Mndal	protein_coding
ENSMUSG00000044217	15.1926	2.78584	0.823922	3.38119	0.000721717	0.00150187	Aqp5	protein_coding
ENSMUSG00000066361	72.3959	2.78562	0.648342	4.29653	1.73491e-05	4.58889e-05	Serpina3c	protein_coding
ENSMUSG00000039232	12.1513	2.78502	0.87678	3.17642	0.00149105	0.00293985	Stx11	protein_coding
ENSMUSG00000033965	34.8843	2.78429	0.723607	3.84779	0.000119187	0.000279712	Slc16a2	protein_coding
ENSMUSG00000060703	107.88	2.78324	0.379447	7.33501	2.21707e-13	1.33599e-12	Cd302	protein_coding
ENSMUSG00000020432	198.098	2.7828	0.293203	9.49105	2.28728e-21	2.40552e-20	Tcn2	protein_coding
ENSMUSG00000039997	132.16	2.7822	0.475601	5.84985	4.92009e-09	1.97866e-08	Ifi203	protein_coding
ENSMUSG00000046546	38.4554	2.78215	0.564279	4.93045	8.20415e-07	2.54938e-06	Fam43a	protein_coding
ENSMUSG00000075225	238.853	2.78204	0.251225	11.0739	1.67914e-28	2.46975e-27	Ccdc162	protein_coding
ENSMUSG00000111146	185.558	2.78149	0.356251	7.80769	5.82452e-15	4.04857e-14	Gm35454	lincRNA
ENSMUSG00000110124	39.3897	2.78029	0.503266	5.5245	3.30425e-08	1.21023e-07	Gm4247	processed_pseudogene
ENSMUSG00000053158	63.9331	2.77865	0.435579	6.3792	1.78019e-10	8.32178e-10	Fes	protein_coding
ENSMUSG00000036395	61.9833	2.77794	0.613265	4.52976	5.90516e-06	1.65372e-05	Glb1l2	protein_coding
ENSMUSG00000028344	430.732	2.77611	0.187259	14.825	1.0098e-49	3.04829e-48	Invs	protein_coding
ENSMUSG00000022969	88.3054	2.77564	0.405527	6.84453	7.67295e-12	4.04975e-11	Il10rb	protein_coding
ENSMUSG00000100009	21.376	2.77506	0.759288	3.65481	0.00025737	0.000575286	Gm7967	lincRNA
ENSMUSG00000063506	31.8924	2.77463	0.544524	5.09551	3.47801e-07	1.13282e-06	Arhgap22	protein_coding
ENSMUSG00000017817	186.27	2.77456	0.260948	10.6326	2.10207e-26	2.7855e-25	Jph2	protein_coding
ENSMUSG00000030541	95.816	2.77424	0.425392	6.52161	6.95565e-11	3.38894e-10	Idh2	protein_coding
ENSMUSG00000020656	1814.76	2.7738	0.138806	19.9833	7.69269e-89	6.08627e-87	Grhl1	protein_coding
ENSMUSG00000021223	936.945	2.77112	0.158121	17.5253	9.18255e-69	4.60268e-67	Papln	protein_coding
ENSMUSG00000073755	36.3702	2.77112	0.56884	4.87152	1.10742e-06	3.39633e-06	5730409E04Rik	protein_coding
ENSMUSG00000032265	70.0801	2.77012	0.426286	6.49826	8.12531e-11	3.92564e-10	Tent5a	protein_coding
ENSMUSG00000040435	474.395	2.77009	0.307647	9.00412	2.17392e-19	2.03995e-18	Ppp1r15a	protein_coding
ENSMUSG00000031216	186.167	2.76947	0.33289	8.31946	8.8364e-17	7.05572e-16	Stard8	protein_coding
ENSMUSG00000039450	21.4603	2.76808	0.741241	3.73439	0.000188168	0.000428838	Dcxr	protein_coding
ENSMUSG00000025911	62.9016	2.76708	0.485207	5.70289	1.17794e-08	4.55266e-08	Adhfe1	protein_coding
ENSMUSG00000109108	106.111	2.76655	0.309977	8.92503	4.45562e-19	4.10935e-18	Gm36371	bidirectional_promoter_lncRNA
ENSMUSG00000031502	438.063	2.76642	0.376512	7.3475	2.01947e-13	1.22259e-12	Col4a1	protein_coding
ENSMUSG00000025161	26.0374	2.76636	0.819558	3.37542	0.000737021	0.00153135	Slc16a3	protein_coding
ENSMUSG00000031198	72.4305	2.76376	0.415838	6.64625	3.00659e-11	1.50922e-10	Fundc2	protein_coding
ENSMUSG00000102953	15.0703	2.76337	0.774661	3.5672	0.00036082	0.000786836	Gm37019	TEC
ENSMUSG00000037003	107.398	2.76222	0.435859	6.33742	2.33651e-10	1.07644e-09	Tns2	protein_coding
ENSMUSG00000041889	8.98639	2.76134	1.01219	2.72808	0.00637041	0.0112929	Shisa4	protein_coding
ENSMUSG00000029417	75.2202	2.76028	0.384569	7.1776	7.09448e-13	4.10608e-12	Cxcl9	protein_coding
ENSMUSG00000029056	1268.07	2.75941	0.191298	14.4247	3.61813e-47	1.01149e-45	Pank4	protein_coding
ENSMUSG00000078955	18.0238	2.75885	0.746824	3.69411	0.000220659	0.000498149	Gm14222	sense_intronic
ENSMUSG00000027230	75.0469	2.7583	0.541144	5.09716	3.44786e-07	1.12343e-06	Creb3l1	protein_coding
ENSMUSG00000026536	22.7661	2.75794	0.66973	4.11798	3.82204e-05	9.60967e-05	Ifi211	protein_coding
ENSMUSG00000051669	70.4739	2.75735	0.678544	4.06363	4.8316e-05	0.000120034	AU021092	protein_coding
ENSMUSG00000026645	321.586	2.75679	0.188039	14.6607	1.14996e-48	3.32623e-47	Olah	protein_coding
ENSMUSG00000046718	70.6357	2.75356	0.484588	5.68227	1.32916e-08	5.09643e-08	Bst2	protein_coding
ENSMUSG00000035697	186.351	2.74923	0.390999	7.03131	2.04601e-12	1.13662e-11	Arhgap45	protein_coding
ENSMUSG00000035847	137.081	2.74883	0.31797	8.64495	5.383e-18	4.60234e-17	Ids	protein_coding
ENSMUSG00000022665	46.4913	2.74824	0.532369	5.16229	2.43946e-07	8.09031e-07	Ccdc80	protein_coding
ENSMUSG00000058806	19.2463	2.74631	0.710003	3.86802	0.000109722	0.000258654	Col13a1	protein_coding
ENSMUSG00000025407	28.2797	2.74602	0.701512	3.91443	9.06169e-05	0.000216099	Gli1	protein_coding
ENSMUSG00000037306	119.37	2.74122	0.437722	6.26246	3.7895e-10	1.71107e-09	Man1c1	protein_coding
ENSMUSG00000083443	37.085	2.74111	0.527641	5.19503	2.04684e-07	6.85301e-07	Gm15519	processed_pseudogene
ENSMUSG00000002944	82.916	2.7408	0.505494	5.42202	5.89287e-08	2.09557e-07	Cd36	protein_coding
ENSMUSG00000091116	33.7392	2.73982	0.604483	4.5325	5.82887e-06	1.63349e-05	Gm7991	unprocessed_pseudogene
ENSMUSG00000116993	67.2436	2.7391	0.408855	6.69944	2.09215e-11	1.06209e-10	Gm32461	lincRNA
ENSMUSG00000047867	27.4459	2.73604	0.956174	2.86144	0.00421715	0.00771069	Gimap6	protein_coding
ENSMUSG00000085768	13.6515	2.73525	0.944091	2.89723	0.00376474	0.00694222	Gm13707	antisense
ENSMUSG00000002900	396.293	2.73512	0.352756	7.75358	8.93384e-15	6.09778e-14	Lamb1	protein_coding
ENSMUSG00000028786	23.4109	2.73489	0.672665	4.06575	4.78788e-05	0.000119045	Tmem54	protein_coding
ENSMUSG00000000184	132.232	2.73379	0.43904	6.22675	4.76199e-10	2.12708e-09	Ccnd2	protein_coding
ENSMUSG00000035509	25.1311	2.73284	0.824207	3.31572	0.000914077	0.00187128	Fbxl21	protein_coding
ENSMUSG00000069919	1506.91	2.73253	0.468681	5.83026	5.53417e-09	2.21256e-08	Hba-a1	protein_coding
ENSMUSG00000036858	13.2042	2.73183	0.831531	3.2853	0.00101873	0.00206943	Ptcra	protein_coding
ENSMUSG00000039234	65.0523	2.73108	0.441399	6.18733	6.11933e-10	2.70839e-09	Sec24d	protein_coding
ENSMUSG00000008540	164.322	2.73064	0.504785	5.40952	6.31955e-08	2.23908e-07	Mgst1	protein_coding
ENSMUSG00000031101	203.819	2.73055	0.26865	10.164	2.87148e-24	3.46035e-23	Sash3	protein_coding
ENSMUSG00000075573	11.8069	2.72585	0.862499	3.16041	0.00157549	0.00309424	Defb47	protein_coding
ENSMUSG00000030255	33.7611	2.72566	0.765093	3.56252	0.000367317	0.000800571	Sspn	protein_coding
ENSMUSG00000020773	71.1234	2.72439	0.493985	5.51513	3.48531e-08	1.27135e-07	Trim47	protein_coding
ENSMUSG00000036872	28393.2	2.72435	0.119761	22.7483	1.49196e-114	2.08789e-112	Abcc12	protein_coding
ENSMUSG00000033491	180.725	2.72334	0.447686	6.08315	1.17841e-09	5.05391e-09	Prss35	protein_coding
ENSMUSG00000044197	35.183	2.72051	0.625225	4.35126	1.35358e-05	3.63588e-05	Gpr146	protein_coding
ENSMUSG00000029810	330.696	2.71999	0.41608	6.53716	6.26969e-11	3.06831e-10	Tmem176b	protein_coding
ENSMUSG00000052957	42.4021	2.71992	0.613543	4.43315	9.28683e-06	2.54568e-05	Gas1	protein_coding
ENSMUSG00000043259	375.161	2.71542	0.290306	9.35366	8.46647e-21	8.63409e-20	Fam13c	protein_coding
ENSMUSG00000021371	69.1693	2.71426	0.441139	6.15285	7.61049e-10	3.33303e-09	Mcur1	protein_coding
ENSMUSG00000057835	14.5561	2.71364	0.784925	3.4572	0.000545812	0.00115781	Zfp119a	protein_coding
ENSMUSG00000040522	46.4849	2.71037	0.540291	5.01649	5.26243e-07	1.6768e-06	Tlr8	protein_coding
ENSMUSG00000085795	71.4494	2.7085	0.50218	5.39348	6.91054e-08	2.43493e-07	Zfp703	protein_coding
ENSMUSG00000098789	98.798	2.70843	0.370171	7.3167	2.54138e-13	1.52407e-12	Jmjd7	protein_coding
ENSMUSG00000031875	113.3	2.7054	0.449393	6.02013	1.74279e-09	7.3443e-09	Cmtm3	protein_coding
ENSMUSG00000026305	79.9062	2.70526	0.412945	6.55114	5.71001e-11	2.80917e-10	Lrrfip1	protein_coding
ENSMUSG00000070448	17.5137	2.70499	0.741352	3.64872	0.000263547	0.000588115	Vmn2r89	polymorphic_pseudogene
ENSMUSG00000068245	112.467	2.70379	0.327021	8.26795	1.36281e-16	1.07436e-15	Phf11d	protein_coding
ENSMUSG00000026737	100.861	2.70187	0.392941	6.87603	6.15446e-12	3.27904e-11	Pip4k2a	protein_coding
ENSMUSG00000017765	277.222	2.70135	0.242751	11.1281	9.16003e-29	1.36135e-27	Slc12a4	protein_coding
ENSMUSG00000029455	730.752	2.69671	0.674866	3.99592	6.44446e-05	0.000157215	Aldh2	protein_coding
ENSMUSG00000087323	10.2791	2.69648	0.96656	2.78977	0.00527456	0.00946956	Gm14170	antisense
ENSMUSG00000029096	223.215	2.69436	0.451964	5.96146	2.49994e-09	1.03494e-08	Htra3	protein_coding
ENSMUSG00000041559	11.3044	2.69278	1.05149	2.56091	0.0104398	0.0177729	Fmod	protein_coding
ENSMUSG00000051906	88.4519	2.69122	0.382218	7.04106	1.90787e-12	1.06477e-11	Cd209f	protein_coding
ENSMUSG00000060224	36.8869	2.6912	0.766007	3.51328	0.000442614	0.000952759	Pyroxd2	protein_coding
ENSMUSG00000024247	120.372	2.69038	0.493533	5.45128	5.00092e-08	1.79393e-07	Pkdcc	protein_coding
ENSMUSG00000079272	18.8402	2.68918	0.763605	3.52169	0.000428813	0.000925025	Gm7152	unprocessed_pseudogene
ENSMUSG00000027824	67.9361	2.6885	0.368427	7.29724	2.93737e-13	1.752e-12	Vmn2r1	protein_coding
ENSMUSG00000028367	128.788	2.68642	0.381708	7.03789	1.9517e-12	1.08772e-11	Txn1	protein_coding
ENSMUSG00000097328	33.1184	2.68318	0.583701	4.59684	4.28952e-06	1.2219e-05	Tnfsf12	protein_coding
ENSMUSG00000031691	5739.36	2.68128	0.0986516	27.1793	1.14109e-162	3.63497e-160	Tnpo2	protein_coding
ENSMUSG00000059479	14.384	2.67575	0.994392	2.69084	0.00712722	0.01252	B3gnt8	protein_coding
ENSMUSG00000021765	17.13	2.67507	0.735613	3.63651	0.000276352	0.000615103	Fst	protein_coding
ENSMUSG00000000355	21.5835	2.67492	0.700365	3.81932	0.000133822	0.000311882	Mcts1	protein_coding
ENSMUSG00000030742	30.1162	2.67434	0.818845	3.26599	0.00109083	0.00220425	Lat	protein_coding
ENSMUSG00000054364	698.818	2.67397	0.231739	11.5387	8.41698e-31	1.3834e-29	Rhob	protein_coding
ENSMUSG00000090124	133.221	2.6737	0.479489	5.57616	2.4589e-08	9.14581e-08	Ugt1a7c	protein_coding
ENSMUSG00000015312	126.26	2.67162	0.311596	8.574	9.99502e-18	8.41668e-17	Gadd45b	protein_coding
ENSMUSG00000026072	103.472	2.67067	0.510124	5.23534	1.64686e-07	5.57472e-07	Il1r1	protein_coding
ENSMUSG00000022885	94.2042	2.67019	0.446774	5.9766	2.27841e-09	9.48296e-09	St6gal1	protein_coding
ENSMUSG00000021190	903.865	2.66899	0.192549	13.8614	1.08595e-43	2.77037e-42	Lgmn	protein_coding
ENSMUSG00000001946	40.8575	2.66761	0.566005	4.71304	2.44043e-06	7.1877e-06	Esam	protein_coding
ENSMUSG00000022952	112.019	2.66279	0.333665	7.98043	1.45828e-15	1.06469e-14	Runx1	protein_coding
ENSMUSG00000023832	420.785	2.66224	0.213615	12.4628	1.19113e-35	2.34258e-34	Acat2	protein_coding
ENSMUSG00000021396	21.4295	2.66143	0.817697	3.25479	0.00113476	0.00228487	Nxnl2	protein_coding
ENSMUSG00000018923	219.115	2.66122	0.241352	11.0263	2.85351e-28	4.15415e-27	Med11	protein_coding
ENSMUSG00000022548	36.3049	2.65821	0.690168	3.85154	0.00011738	0.000275712	Apod	protein_coding
ENSMUSG00000024696	3605.8	2.65799	0.133178	19.9582	1.27157e-88	9.96272e-87	Lpxn	protein_coding
ENSMUSG00000024299	99.2216	2.6578	0.323808	8.20795	2.25003e-16	1.75099e-15	Adamts10	protein_coding
ENSMUSG00000060519	33.0629	2.65775	0.645244	4.11898	3.80546e-05	9.57397e-05	Tor3a	protein_coding
ENSMUSG00000027615	99.7121	2.6568	0.396494	6.70075	2.07351e-11	1.05329e-10	Hps3	protein_coding
ENSMUSG00000027907	69.1519	2.65491	0.676045	3.92711	8.59717e-05	0.000205649	S100a11	protein_coding
ENSMUSG00000094910	21.1442	2.65212	0.746117	3.55457	0.0003786	0.000823977	D430019H16Rik	protein_coding
ENSMUSG00000035799	16.7806	2.65057	0.921128	2.87753	0.00400804	0.00735724	Twist1	protein_coding
ENSMUSG00000022443	522.542	2.65045	0.287599	9.21576	3.09077e-20	3.05668e-19	Myh9	protein_coding
ENSMUSG00000033436	84.3491	2.64946	0.484693	5.46627	4.596e-08	1.65481e-07	Armcx2	protein_coding
ENSMUSG00000032402	88.1329	2.64935	0.459373	5.76733	8.0538e-09	3.16633e-08	Smad3	protein_coding
ENSMUSG00000019865	1001.46	2.64867	0.130376	20.3157	9.34375e-92	7.90952e-90	Nmbr	protein_coding
ENSMUSG00000039476	15.4257	2.64792	0.742874	3.56443	0.00036465	0.000794973	Prrx2	protein_coding
ENSMUSG00000033685	580.097	2.64738	0.311896	8.48801	2.10207e-17	1.7369e-16	Ucp2	protein_coding
ENSMUSG00000084101	45.123	2.64736	0.441775	5.99254	2.06583e-09	8.64989e-09	Gm17014	processed_pseudogene
ENSMUSG00000031373	82.1779	2.64657	0.417562	6.33814	2.32554e-10	1.07179e-09	Car5b	protein_coding
ENSMUSG00000049521	36.1219	2.64587	0.556699	4.75278	2.00636e-06	5.96806e-06	Cdc42ep1	protein_coding
ENSMUSG00000085440	25.2576	2.64333	0.608545	4.34369	1.40109e-05	3.75393e-05	Sorbs2os	antisense
ENSMUSG00000056900	11.2255	2.64196	0.926244	2.85234	0.0043399	0.00791898	Usp13	protein_coding
ENSMUSG00000076315	54.3532	2.63857	0.434526	6.07231	1.26082e-09	5.38561e-09	Mir343	miRNA
ENSMUSG00000031491	11.1897	2.63782	0.984414	2.67959	0.00737128	0.0129177	Chrna6	protein_coding
ENSMUSG00000104316	8.3353	2.63673	1.08961	2.41989	0.0155251	0.0255863	Gm37909	TEC
ENSMUSG00000059022	56.6407	2.63623	0.526181	5.01012	5.43947e-07	1.72912e-06	Kcp	protein_coding
ENSMUSG00000026208	29.4192	2.63611	0.728753	3.61729	0.0002977	0.000658985	Des	protein_coding
ENSMUSG00000062132	1774.74	2.63391	0.24284	10.8462	2.07803e-27	2.89299e-26	Arhgap33os	protein_coding
ENSMUSG00000098760	9.47063	2.62996	1.11342	2.36205	0.0181741	0.0295556	Gm2164	antisense
ENSMUSG00000026888	28.0072	2.62738	0.637883	4.11891	3.80674e-05	9.57618e-05	Grb14	protein_coding
ENSMUSG00000019997	277.016	2.62622	0.33373	7.86931	3.56601e-15	2.517e-14	Ccn2	protein_coding
ENSMUSG00000035172	32.2395	2.62387	0.667923	3.9284	8.55144e-05	0.000204656	Plekhh3	protein_coding
ENSMUSG00000019082	47.1419	2.62376	0.51964	5.04918	4.43712e-07	1.42792e-06	Slc25a22	protein_coding
ENSMUSG00000063887	45.6014	2.62088	0.492875	5.31753	1.05186e-07	3.63533e-07	Nlgn1	protein_coding
ENSMUSG00000053931	132.339	2.62051	0.360569	7.2677	3.65657e-13	2.16444e-12	Cnn3	protein_coding
ENSMUSG00000057789	1952.38	2.61852	0.125386	20.8837	7.52505e-97	7.08877e-95	Bak1	protein_coding
ENSMUSG00000042759	35.8412	2.61464	0.617594	4.23359	2.29993e-05	5.98273e-05	Apobr	protein_coding
ENSMUSG00000063605	10.8652	2.6122	0.975271	2.67844	0.00739666	0.0129604	Ccdc102a	protein_coding
ENSMUSG00000055538	172.497	2.61105	0.470786	5.54615	2.92036e-08	1.0781e-07	Zcchc24	protein_coding
ENSMUSG00000104509	12.2892	2.60423	0.912567	2.85374	0.00432084	0.00788742	Gm33994	lincRNA
ENSMUSG00000054509	95.8466	2.60129	0.381615	6.81653	9.32635e-12	4.88302e-11	Parp4	protein_coding
ENSMUSG00000022114	27.3359	2.60126	0.617259	4.2142	2.50661e-05	6.48275e-05	Spry2	protein_coding
ENSMUSG00000096544	16.6128	2.60049	0.775293	3.3542	0.000795938	0.00164389	Gm4617	processed_pseudogene
ENSMUSG00000025511	107.583	2.59837	0.345891	7.51211	5.8184e-14	3.70206e-13	Tspan4	protein_coding
ENSMUSG00000040345	33.9164	2.59812	0.657034	3.95432	7.67519e-05	0.000184855	Arhgap9	protein_coding
ENSMUSG00000056973	78.1141	2.59807	0.721075	3.60306	0.000314495	0.000692741	Ces1d	protein_coding
ENSMUSG00000021640	17.6826	2.59726	0.718881	3.61292	0.000302771	0.00066932	Naip1	protein_coding
ENSMUSG00000008035	119.409	2.59693	0.400668	6.48151	9.08111e-11	4.36737e-10	Mid1ip1	protein_coding
ENSMUSG00000106592	16.4738	2.59463	0.76479	3.3926	0.000692325	0.00144456	Gm43070	unprocessed_pseudogene
ENSMUSG00000078552	355.497	2.58917	0.635759	4.07257	4.6498e-05	0.000115755	Dcdc2b	protein_coding
ENSMUSG00000063856	213.144	2.58706	0.394127	6.56402	5.23747e-11	2.583e-10	Gpx1	protein_coding
ENSMUSG00000029570	30.2618	2.58696	0.756379	3.42019	0.000625781	0.00131386	Lfng	protein_coding
ENSMUSG00000086960	49.4377	2.58693	0.496768	5.20751	1.91388e-07	6.42203e-07	Gm13017	lincRNA
ENSMUSG00000017446	23.4552	2.58602	0.810334	3.1913	0.00141632	0.00280347	C1qtnf1	protein_coding
ENSMUSG00000087107	13.537	2.58468	0.826536	3.12712	0.00176529	0.00343882	AI662270	processed_transcript
ENSMUSG00000074364	55.677	2.5844	0.502276	5.14538	2.66983e-07	8.80641e-07	Ehd2	protein_coding
ENSMUSG00000022816	211.98	2.58413	0.275994	9.36299	7.7514e-21	7.93494e-20	Fstl1	protein_coding
ENSMUSG00000064254	9.51167	2.58039	0.930564	2.77293	0.00555544	0.00993774	Ethe1	protein_coding
ENSMUSG00000110049	166.745	2.57913	0.340552	7.57338	3.63646e-14	2.36155e-13	Gm3836	processed_pseudogene
ENSMUSG00000073176	20.4481	2.57807	0.678282	3.80089	0.000144179	0.000334443	Zfp449	protein_coding
ENSMUSG00000093880	93.4457	2.57744	0.323414	7.96949	1.59329e-15	1.15906e-14	Tmem181c-ps	unprocessed_pseudogene
ENSMUSG00000042485	6.88384	2.57628	1.173	2.1963	0.0280702	0.0439502	Mustn1	protein_coding
ENSMUSG00000097425	778.292	2.57523	0.784804	3.28136	0.00103306	0.00209696	Vmn1r181	protein_coding
ENSMUSG00000028601	10.9178	2.57276	0.970025	2.65226	0.00799557	0.0139452	Echdc2	protein_coding
ENSMUSG00000086806	51.2611	2.57217	0.4537	5.66933	1.43358e-08	5.47254e-08	Gm13054	antisense
ENSMUSG00000019853	22.719	2.5712	0.714661	3.59778	0.00032094	0.000705975	Hebp2	protein_coding
ENSMUSG00000031392	159.14	2.56896	0.307119	8.36468	6.02759e-17	4.84489e-16	Irak1	protein_coding
ENSMUSG00000045493	22.9218	2.56743	0.760442	3.37623	0.000734857	0.00152751	Bhlhe23	protein_coding
ENSMUSG00000055980	45.8058	2.56678	0.480683	5.33985	9.30223e-08	3.23341e-07	Irs1	protein_coding
ENSMUSG00000040562	1169.67	2.56477	0.742645	3.45356	0.000553234	0.00117253	Gstm2	protein_coding
ENSMUSG00000024451	41.4721	2.56401	0.514169	4.98671	6.14161e-07	1.93958e-06	Arap3	protein_coding
ENSMUSG00000107499	103.503	2.56152	0.333158	7.6886	1.48759e-14	9.97634e-14	Ccdc142	protein_coding
ENSMUSG00000109713	65.6025	2.56127	0.403168	6.35286	2.11346e-10	9.7852e-10	Pvrig	protein_coding
ENSMUSG00000023336	74.0587	2.56106	0.559827	4.57473	4.76834e-06	1.34972e-05	Wfdc1	protein_coding
ENSMUSG00000097195	1032.59	2.55887	0.130276	19.6419	6.78518e-86	4.99298e-84	Snhg5	processed_transcript
ENSMUSG00000036181	49.5953	2.55729	0.60423	4.23232	2.31298e-05	6.01474e-05	H1f2	protein_coding
ENSMUSG00000033578	97.4782	2.55724	0.649576	3.93679	8.25797e-05	0.000198044	Tmem35a	protein_coding
ENSMUSG00000045664	30.801	2.5572	0.567449	4.50649	6.591e-06	1.83496e-05	Cdc42ep2	protein_coding
ENSMUSG00000081249	112.191	2.55637	0.325967	7.84241	4.41969e-15	3.10237e-14	Gm11517	processed_pseudogene
ENSMUSG00000063415	378.906	2.55607	0.416898	6.13116	8.724e-10	3.79666e-09	Cyp26b1	protein_coding
ENSMUSG00000040722	102.381	2.55527	0.341932	7.47305	7.83568e-14	4.92156e-13	Scamp5	protein_coding
ENSMUSG00000025870	14.8746	2.55336	0.838019	3.0469	0.00231215	0.0044228	Arl10	protein_coding
ENSMUSG00000057836	49.1303	2.55006	0.437063	5.83455	5.39374e-09	2.16125e-08	Xlr3a	protein_coding
ENSMUSG00000018899	173.494	2.54896	0.290923	8.76162	1.92456e-18	1.6937e-17	Irf1	protein_coding
ENSMUSG00000085441	63.6093	2.54433	0.387138	6.57214	4.95972e-11	2.45101e-10	Gm8289	unprocessed_pseudogene
ENSMUSG00000102615	14.705	2.54362	0.802523	3.16953	0.00152685	0.00300383	Gm37844	TEC
ENSMUSG00000075592	26.5598	2.5428	0.676284	3.75996	0.000169939	0.000389825	Nynrin	protein_coding
ENSMUSG00000001082	97.4129	2.54077	0.338564	7.50452	6.1652e-14	3.91449e-13	Mfsd10	protein_coding
ENSMUSG00000085180	117.868	2.5405	0.285712	8.89182	6.01174e-19	5.49016e-18	AI838599	lincRNA
ENSMUSG00000059493	19.8486	2.54014	0.809461	3.13807	0.00170065	0.0033201	Nhs	protein_coding
ENSMUSG00000096629	28.4774	2.53892	0.854239	2.97214	0.0029573	0.00555742	Gm3383	protein_coding
ENSMUSG00000003411	101.298	2.53813	0.334745	7.58228	3.39532e-14	2.21208e-13	Rab3b	protein_coding
ENSMUSG00000014361	99.8557	2.53789	0.414987	6.11559	9.61982e-10	4.16853e-09	Mertk	protein_coding
ENSMUSG00000037410	135.252	2.53703	0.367324	6.90679	4.95747e-12	2.66949e-11	Tbc1d2b	protein_coding
ENSMUSG00000085054	10.6941	2.53658	0.965781	2.62645	0.00862804	0.0149524	Gm15834	lincRNA
ENSMUSG00000029426	147.709	2.53539	0.393965	6.43557	1.23012e-10	5.84289e-10	Scarb2	protein_coding
ENSMUSG00000025572	46.4813	2.53468	0.525959	4.81916	1.44166e-06	4.36555e-06	Tmc6	protein_coding
ENSMUSG00000108548	141.305	2.53419	0.329776	7.68457	1.53518e-14	1.02898e-13	Gm45006	TEC
ENSMUSG00000035824	792.618	2.53398	0.164376	15.4157	1.28354e-53	4.35217e-52	Tk2	protein_coding
ENSMUSG00000060568	10.5204	2.53332	0.909478	2.78546	0.00534512	0.00958345	Fam78b	protein_coding
ENSMUSG00000026070	36.2862	2.53	0.815573	3.10211	0.00192148	0.00372688	Il18r1	protein_coding
ENSMUSG00000026727	80.6263	2.52946	0.442239	5.71968	1.06726e-08	4.14343e-08	Rsu1	protein_coding
ENSMUSG00000037966	131.092	2.52904	0.329761	7.66932	1.72906e-14	1.15414e-13	Ninj1	protein_coding
ENSMUSG00000035062	10.4864	2.5283	0.90819	2.78389	0.0053712	0.00962665	Zc4h2	protein_coding
ENSMUSG00000059401	52.6844	2.52775	0.603055	4.19158	2.77021e-05	7.11432e-05	Mamld1	protein_coding
ENSMUSG00000021340	88.0208	2.52717	0.338798	7.45923	8.70292e-14	5.44861e-13	Gpld1	protein_coding
ENSMUSG00000037679	72.314	2.52691	0.374913	6.74	1.58385e-11	8.13945e-11	Inf2	protein_coding
ENSMUSG00000024781	94.1782	2.52476	0.39368	6.41321	1.42487e-10	6.72962e-10	Lipa	protein_coding
ENSMUSG00000044021	14.3287	2.52379	0.772118	3.26866	0.00108057	0.00218485	Muc19	protein_coding
ENSMUSG00000020473	163.617	2.52325	0.451566	5.58779	2.29981e-08	8.57777e-08	Aebp1	protein_coding
ENSMUSG00000073876	142.826	2.52218	0.469662	5.37019	7.86523e-08	2.75329e-07	Gm13305	protein_coding
ENSMUSG00000037798	97.6672	2.52096	0.337107	7.47821	7.5339e-14	4.73878e-13	Mat1a	protein_coding
ENSMUSG00000086316	20.8846	2.5206	0.63258	3.98463	6.75846e-05	0.000164428	Nbdy	protein_coding
ENSMUSG00000003199	67.9275	2.51948	0.489238	5.1498	2.60764e-07	8.60916e-07	Mpnd	protein_coding
ENSMUSG00000053559	62.1438	2.51831	0.433276	5.81225	6.16386e-09	2.44956e-08	Smagp	protein_coding
ENSMUSG00000040726	28.9552	2.51801	0.749712	3.35863	0.000783303	0.00161987	Hesx1	protein_coding
ENSMUSG00000022440	41.6809	2.517	0.54542	4.6148	3.9348e-06	1.12722e-05	C1qtnf6	protein_coding
ENSMUSG00000031099	96.9541	2.51673	0.433994	5.799	6.67117e-09	2.64206e-08	Smarca1	protein_coding
ENSMUSG00000031285	35.6416	2.51575	0.614868	4.09154	4.28527e-05	0.00010711	Dcx	protein_coding
ENSMUSG00000031137	27.1418	2.51374	0.600677	4.18484	2.85364e-05	7.31309e-05	Fgf13	protein_coding
ENSMUSG00000030272	79.4263	2.51369	0.376013	6.68512	2.30737e-11	1.1684e-10	Camk1	protein_coding
ENSMUSG00000041801	34.0937	2.51223	0.638657	3.93361	8.36804e-05	0.000200466	Phlda3	protein_coding
ENSMUSG00000002885	220.792	2.51197	0.277701	9.0456	1.48848e-19	1.41263e-18	Adgre5	protein_coding
ENSMUSG00000117190	11.7069	2.51081	0.827757	3.03327	0.00241922	0.00460849	Esp5	protein_coding
ENSMUSG00000102752	256.364	2.51042	0.473767	5.29884	1.16539e-07	4.00882e-07	Gm7694	protein_coding
ENSMUSG00000020589	51.5966	2.5091	0.474928	5.28311	1.27007e-07	4.35161e-07	Fam49a	protein_coding
ENSMUSG00000031903	119.612	2.50904	0.337071	7.44364	9.79452e-14	6.1099e-13	Pla2g15	protein_coding
ENSMUSG00000030846	3662.96	2.50683	0.105846	23.6838	5.29674e-124	8.96742e-122	Tial1	protein_coding
ENSMUSG00000006538	16.9518	2.50612	0.7166	3.49724	0.000470101	0.00100709	Ihh	protein_coding
ENSMUSG00000027259	601.736	2.50528	0.15697	15.9602	2.4197e-57	9.22535e-56	Adal	protein_coding
ENSMUSG00000036764	56.6475	2.50498	0.410686	6.09951	1.06396e-09	4.58922e-09	Dnajc12	protein_coding
ENSMUSG00000031939	1688.56	2.5049	0.119549	20.9529	1.76523e-97	1.69588e-95	Taf1d	protein_coding
ENSMUSG00000025784	125.15	2.50401	0.443023	5.65211	1.5849e-08	6.0274e-08	Clec3b	protein_coding
ENSMUSG00000062906	25.7248	2.50371	0.612049	4.09071	4.30056e-05	0.00010747	Hdac10	protein_coding
ENSMUSG00000005054	83.1237	2.50103	0.382051	6.54633	5.89686e-11	2.8958e-10	Cstb	protein_coding
ENSMUSG00000028238	16.6918	2.49989	0.708826	3.5268	0.000420615	0.000908717	Atp6v0d2	protein_coding
ENSMUSG00000031591	304.817	2.4996	0.28345	8.81847	1.16034e-18	1.03775e-17	Asah1	protein_coding
ENSMUSG00000031231	63.2288	2.4988	0.522539	4.78204	1.73529e-06	5.19686e-06	Cox7b	protein_coding
ENSMUSG00000024349	63.2356	2.49851	0.482936	5.17359	2.29635e-07	7.63976e-07	Sting1	protein_coding
ENSMUSG00000014158	43.6039	2.49749	0.520889	4.79467	1.62946e-06	4.89567e-06	Trpv4	protein_coding
ENSMUSG00000092511	129.316	2.49701	0.472706	5.28236	1.27528e-07	4.3687e-07	Gm20547	protein_coding
ENSMUSG00000018398	122.762	2.49614	0.350583	7.11998	1.07939e-12	6.16468e-12	Septin8	protein_coding
ENSMUSG00000071719	20.4322	2.49601	0.70734	3.52872	0.000417568	0.000902699	Tmem28	protein_coding
ENSMUSG00000026031	144.961	2.49224	0.330208	7.54747	4.43791e-14	2.86283e-13	Cflar	protein_coding
ENSMUSG00000031299	94.144	2.49192	0.451736	5.51631	3.46193e-08	1.26358e-07	Pdha1	protein_coding
ENSMUSG00000035435	15438	2.48825	0.183392	13.5679	6.20703e-42	1.48784e-40	Abca17	protein_coding
ENSMUSG00000031170	58.7637	2.4874	0.589367	4.22047	2.43796e-05	6.31803e-05	Slc38a5	protein_coding
ENSMUSG00000026433	16.6257	2.48709	0.737925	3.37039	0.000750626	0.00155788	Rab29	protein_coding
ENSMUSG00000071713	89.5812	2.48683	0.353676	7.03138	2.04504e-12	1.13634e-11	Csf2rb	protein_coding
ENSMUSG00000061531	314.271	2.48539	0.221414	11.2251	3.07157e-29	4.67102e-28	Tmem236	protein_coding
ENSMUSG00000019326	62.6503	2.48518	0.456572	5.44312	5.23541e-08	1.87277e-07	Aoc3	protein_coding
ENSMUSG00000026222	96.7733	2.48444	0.506957	4.9007	9.54968e-07	2.95083e-06	Sp100	protein_coding
ENSMUSG00000025779	11.4275	2.47925	0.842169	2.94389	0.00324114	0.00604763	Ly96	protein_coding
ENSMUSG00000072845	17.9149	2.47826	0.699309	3.54386	0.000394311	0.000855323	Tmprss11a	protein_coding
ENSMUSG00000048200	32.8802	2.47516	0.560439	4.41646	1.00332e-05	2.7394e-05	Cracr2b	protein_coding
ENSMUSG00000026043	539.813	2.47432	0.349152	7.08667	1.37375e-12	7.7598e-12	Col3a1	protein_coding
ENSMUSG00000021466	105.989	2.47379	0.460987	5.36629	8.03705e-08	2.81059e-07	Ptch1	protein_coding
ENSMUSG00000035914	23.1629	2.47375	0.76528	3.23247	0.00122724	0.0024561	Cd276	protein_coding
ENSMUSG00000021481	1500.06	2.47353	0.169018	14.6347	1.68682e-48	4.85012e-47	Zfp346	protein_coding
ENSMUSG00000108776	17.7251	2.47336	0.712667	3.47057	0.000519347	0.00110545	Gm45169	lincRNA
ENSMUSG00000097974	13.9614	2.47269	0.839305	2.94612	0.00321792	0.00600846	Gm10605	lincRNA
ENSMUSG00000048106	12.6657	2.47259	0.834356	2.96348	0.00304186	0.00570172	4632415L05Rik	transcribed_unprocessed_pseudogene
ENSMUSG00000042109	59.7911	2.47116	0.533234	4.63428	3.58175e-06	1.03059e-05	Csdc2	protein_coding
ENSMUSG00000051043	25.4328	2.46956	0.586654	4.20957	2.55857e-05	6.60585e-05	Gprc5c	protein_coding
ENSMUSG00000073174	10.0594	2.46877	0.902421	2.73572	0.00622445	0.0110479	Gm29254	3prime_overlapping_ncRNA
ENSMUSG00000052160	206.797	2.46848	0.307479	8.02814	9.89593e-16	7.35586e-15	Pld4	protein_coding
ENSMUSG00000027399	14.1622	2.46542	1.00862	2.44435	0.0145115	0.024055	Il1a	protein_coding
ENSMUSG00000071235	13.841	2.46458	0.804318	3.06419	0.0021826	0.00419271	Vrtn	protein_coding
ENSMUSG00000078719	71.2694	2.46406	0.404411	6.09296	1.10844e-09	4.76818e-09	Msmp	protein_coding
ENSMUSG00000061979	333.324	2.46131	0.19644	12.5296	5.14522e-36	1.03032e-34	Rcc1l	protein_coding
ENSMUSG00000002603	142.693	2.46027	0.349695	7.03548	1.98581e-12	1.10571e-11	Tgfb1	protein_coding
ENSMUSG00000079038	11.2193	2.46015	0.900655	2.73151	0.00630441	0.0111808	D130040H23Rik	protein_coding
ENSMUSG00000106740	82.6331	2.45895	0.385754	6.37441	1.83672e-10	8.56782e-10	Gm21221	lincRNA
ENSMUSG00000040738	1847.41	2.45259	0.140182	17.4957	1.54452e-68	7.63119e-67	Ints8	protein_coding
ENSMUSG00000026389	73.2893	2.4521	0.528051	4.64369	3.42248e-06	9.8723e-06	Steap3	protein_coding
ENSMUSG00000022217	16.1203	2.45112	0.800578	3.06168	0.00220095	0.00422461	Emc9	protein_coding
ENSMUSG00000008682	669.791	2.4491	0.262386	9.33396	1.01987e-20	1.03484e-19	Rpl10	protein_coding
ENSMUSG00000079641	145.893	2.44806	0.393656	6.21877	5.01071e-10	2.23241e-09	Rpl39	protein_coding
ENSMUSG00000048251	24.9487	2.44703	0.729072	3.35635	0.000789773	0.00163219	Bcl11b	protein_coding
ENSMUSG00000022358	34.5165	2.44698	0.645156	3.79285	0.000148929	0.000344832	Fbxo32	protein_coding
ENSMUSG00000094588	27.086	2.44564	0.695705	3.51535	0.000439178	0.000945867	Olfr898	protein_coding
ENSMUSG00000072623	22.672	2.44562	0.640462	3.81852	0.000134254	0.000312859	Zfp9	protein_coding
ENSMUSG00000014426	1389.34	2.44543	0.134845	18.1351	1.68349e-73	9.70413e-72	Map3k4	protein_coding
ENSMUSG00000053846	280.789	2.44479	0.377737	6.4722	9.65881e-11	4.63324e-10	Lipg	protein_coding
ENSMUSG00000038463	96.4946	2.44423	0.431619	5.66294	1.48805e-08	5.67246e-08	Olfml2b	protein_coding
ENSMUSG00000096330	55.1499	2.44384	0.47448	5.15056	2.59715e-07	8.57803e-07	Gm21976	protein_coding
ENSMUSG00000051735	59.8593	2.44373	0.481346	5.07687	3.83703e-07	1.24307e-06	Rinl	protein_coding
ENSMUSG00000030546	21.2969	2.44365	0.657076	3.71897	0.000200033	0.000454425	Plin1	protein_coding
ENSMUSG00000029561	92.6687	2.44329	0.45132	5.41365	6.17532e-08	2.19086e-07	Oasl2	protein_coding
ENSMUSG00000049882	93.8258	2.44261	0.319995	7.63329	2.28846e-14	1.50964e-13	Vcpkmt	protein_coding
ENSMUSG00000032739	9.97488	2.44215	0.893558	2.73307	0.00627476	0.0111348	Pram1	protein_coding
ENSMUSG00000062866	350.396	2.44094	0.305187	7.99818	1.26273e-15	9.28918e-15	Phactr2	protein_coding
ENSMUSG00000029681	2343.61	2.43873	0.157161	15.5174	2.64486e-54	9.17365e-53	Bcl7b	protein_coding
ENSMUSG00000026307	2429.62	2.43771	0.243808	9.99846	1.54785e-23	1.80421e-22	Scly	protein_coding
ENSMUSG00000005413	245.751	2.43702	0.222932	10.9317	8.1336e-28	1.15832e-26	Hmox1	protein_coding
ENSMUSG00000098832	318.501	2.43322	0.221236	10.9983	3.89428e-28	5.63205e-27	Kdm4dl	unprocessed_pseudogene
ENSMUSG00000011463	19.8898	2.43209	0.647371	3.75688	0.000172046	0.000394285	Cpb1	protein_coding
ENSMUSG00000110649	22.4281	2.43208	0.631359	3.85213	0.000117096	0.000275121	Gm40466	unprocessed_pseudogene
ENSMUSG00000034189	1233.96	2.43149	0.121518	20.0093	4.56639e-89	3.64859e-87	Hsdl1	protein_coding
ENSMUSG00000100859	47.1794	2.42987	0.436125	5.57149	2.52564e-08	9.38294e-08	Gm28725	lincRNA
ENSMUSG00000024725	150.698	2.42962	0.337448	7.2	6.02113e-13	3.50076e-12	Ostf1	protein_coding
ENSMUSG00000030866	17.421	2.42794	0.830639	2.92299	0.00346692	0.0064347	Ern2	protein_coding
ENSMUSG00000071379	57.073	2.42694	0.534414	4.54131	5.59056e-06	1.56979e-05	Hpcal1	protein_coding
ENSMUSG00000006301	91.0213	2.42616	0.355011	6.83403	8.25621e-12	4.3415e-11	Tmbim1	protein_coding
ENSMUSG00000034616	53.9038	2.42505	0.425492	5.6994	1.20232e-08	4.64024e-08	Ssh3	protein_coding
ENSMUSG00000018927	13.5761	2.42488	0.790547	3.06734	0.00215971	0.00415236	Ccl6	protein_coding
ENSMUSG00000003273	14.756	2.42326	0.784245	3.08993	0.00200207	0.00387203	Car11	protein_coding
ENSMUSG00000030717	39.734	2.42207	0.56863	4.25948	2.04901e-05	5.36461e-05	Nupr1	protein_coding
ENSMUSG00000025034	55.3186	2.42172	0.4462	5.42743	5.71716e-08	2.03697e-07	Trim8	protein_coding
ENSMUSG00000006678	79.9669	2.42072	0.332821	7.27336	3.50653e-13	2.07969e-12	Pola1	protein_coding
ENSMUSG00000073412	13.5326	2.41991	0.8629	2.8044	0.00504106	0.0090881	Lst1	protein_coding
ENSMUSG00000037111	101.418	2.41982	0.379841	6.37062	1.88265e-10	8.77193e-10	Setd7	protein_coding
ENSMUSG00000030341	183.757	2.4195	0.392287	6.16767	6.93042e-10	3.05231e-09	Tnfrsf1a	protein_coding
ENSMUSG00000042401	246.578	2.41886	0.221842	10.9035	1.10902e-27	1.56648e-26	Crtac1	protein_coding
ENSMUSG00000027339	268.313	2.41575	0.376697	6.41299	1.42693e-10	6.73675e-10	Rassf2	protein_coding
ENSMUSG00000051498	8.70307	2.41546	0.980492	2.46352	0.0137581	0.0228987	Tlr6	protein_coding
ENSMUSG00000026177	100.294	2.41427	0.326763	7.38842	1.48582e-13	9.12296e-13	Slc11a1	protein_coding
ENSMUSG00000022323	31.9282	2.41373	0.673113	3.58592	0.000335889	0.000736115	Rida	protein_coding
ENSMUSG00000020673	188.193	2.40984	0.419601	5.74316	9.29235e-09	3.63027e-08	Tpo	protein_coding
ENSMUSG00000110642	23.1484	2.40726	0.595287	4.04387	5.25755e-05	0.000129975	Gm45710	unprocessed_pseudogene
ENSMUSG00000031639	20.7767	2.40712	0.75823	3.17465	0.00150015	0.00295562	Tlr3	protein_coding
ENSMUSG00000020474	24.0753	2.40609	0.646129	3.72385	0.000196204	0.000445976	Polm	protein_coding
ENSMUSG00000038370	12.25	2.40589	0.932286	2.58064	0.00986179	0.0168814	Pcp4l1	protein_coding
ENSMUSG00000021094	58.7785	2.40479	0.595451	4.0386	5.37717e-05	0.000132784	Dhrs7	protein_coding
ENSMUSG00000027876	26.6752	2.40224	0.562677	4.26931	1.96078e-05	5.14977e-05	Reg4	protein_coding
ENSMUSG00000035158	31.778	2.4017	0.521116	4.60876	4.05075e-06	1.1585e-05	Mitf	protein_coding
ENSMUSG00000055653	39.7178	2.40101	0.527387	4.55265	5.29738e-06	1.4911e-05	Gpc3	protein_coding
ENSMUSG00000024665	777.385	2.39771	0.591003	4.05702	4.97019e-05	0.000123224	Fads2	protein_coding
ENSMUSG00000029388	981.703	2.39695	0.144358	16.6042	6.49308e-62	2.70563e-60	Eif2b1	protein_coding
ENSMUSG00000114853	36.5686	2.39624	0.50632	4.73266	2.21596e-06	6.5649e-06	D030051J21Rik	lincRNA
ENSMUSG00000002111	74.937	2.39554	0.451812	5.30208	1.1449e-07	3.94338e-07	Spi1	protein_coding
ENSMUSG00000005397	238.494	2.39533	0.394056	6.07866	1.21193e-09	5.19215e-09	Nid1	protein_coding
ENSMUSG00000029699	9.83255	2.39456	0.936762	2.55621	0.0105819	0.0179984	Ssc4d	protein_coding
ENSMUSG00000052911	609.151	2.3937	0.302804	7.9051	2.67721e-15	1.91591e-14	Lamb2	protein_coding
ENSMUSG00000037852	560.74	2.38957	0.324601	7.36155	1.81782e-13	1.10883e-12	Cpe	protein_coding
ENSMUSG00000004099	2399.14	2.38927	0.139962	17.0708	2.44931e-65	1.09811e-63	Dnmt1	protein_coding
ENSMUSG00000033429	26.4494	2.38896	0.61638	3.87579	0.000106279	0.000251001	Mcee	protein_coding
ENSMUSG00000029781	304.691	2.38699	0.320366	7.45081	9.27671e-14	5.79585e-13	Fkbp9	protein_coding
ENSMUSG00000052316	14.3834	2.38699	0.781781	3.05327	0.00226364	0.00433601	Lrrc15	protein_coding
ENSMUSG00000089715	90.4092	2.38693	0.402335	5.93269	2.98014e-09	1.2264e-08	Cbx6	protein_coding
ENSMUSG00000034957	137.677	2.38643	0.35439	6.73392	1.65153e-11	8.46569e-11	Cebpa	protein_coding
ENSMUSG00000026956	91.7236	2.38639	0.31364	7.60868	2.76906e-14	1.81579e-13	Uap1l1	protein_coding
ENSMUSG00000097415	151.42	2.38547	0.320791	7.4362	1.03624e-13	6.44921e-13	AU020206	lincRNA
ENSMUSG00000025386	66.8213	2.38531	0.408927	5.83311	5.44045e-09	2.17816e-08	Pde6g	protein_coding
ENSMUSG00000042185	2948.11	2.38448	0.126477	18.853	2.77752e-79	1.85756e-77	Nfrkb	protein_coding
ENSMUSG00000031402	107.801	2.38424	0.352781	6.75841	1.39514e-11	7.19715e-11	Mpp1	protein_coding
ENSMUSG00000096233	50.5831	2.38386	0.421035	5.6619	1.49708e-08	5.70416e-08	Gm13238	processed_pseudogene
ENSMUSG00000028692	1352.69	2.38154	0.155805	15.2854	9.57105e-53	3.16551e-51	Akr1a1	protein_coding
ENSMUSG00000034584	1061.65	2.37994	0.132869	17.9119	9.51959e-72	5.26186e-70	Exph5	protein_coding
ENSMUSG00000029859	8.31589	2.37898	1.0011	2.37636	0.0174846	0.0285244	Epha1	protein_coding
ENSMUSG00000045005	46.8486	2.37708	0.443282	5.36246	8.20948e-08	2.86716e-07	Fzd5	protein_coding
ENSMUSG00000073771	19.1862	2.37601	0.672379	3.53374	0.000409729	0.000886623	Btbd19	protein_coding
ENSMUSG00000032044	321.452	2.37551	0.19334	12.2867	1.068e-34	2.01687e-33	Rpusd4	protein_coding
ENSMUSG00000037206	62.6807	2.37522	0.505886	4.69517	2.66385e-06	7.80642e-06	Islr	protein_coding
ENSMUSG00000037022	359.641	2.37393	0.187176	12.6829	7.35654e-37	1.50934e-35	Mmaa	protein_coding
ENSMUSG00000024907	9.51255	2.37355	0.934342	2.54034	0.0110744	0.0187622	Gal	protein_coding
ENSMUSG00000027293	320.623	2.37185	0.220751	10.7444	6.29381e-27	8.53631e-26	Ehd4	protein_coding
ENSMUSG00000044345	56.0562	2.37091	0.529484	4.47778	7.54248e-06	2.08833e-05	Marveld1	protein_coding
ENSMUSG00000020848	37.1604	2.37011	0.539987	4.38919	1.13774e-05	3.08037e-05	Doc2b	protein_coding
ENSMUSG00000113001	10.8483	2.37005	0.901319	2.62953	0.00855032	0.0148294	Gm40538	lincRNA
ENSMUSG00000053617	152.071	2.36977	0.304715	7.777	7.42663e-15	5.11082e-14	Sh3pxd2a	protein_coding
ENSMUSG00000002233	48.1002	2.36974	0.53458	4.4329	9.29731e-06	2.54826e-05	Rhoc	protein_coding
ENSMUSG00000031398	58.3407	2.36966	0.443099	5.34792	8.89709e-08	3.09703e-07	Plxna3	protein_coding
ENSMUSG00000003526	42.8218	2.36953	0.474771	4.9909	6.00973e-07	1.89991e-06	Prodh	protein_coding
ENSMUSG00000079435	234.055	2.36832	0.253031	9.35979	7.98932e-21	8.16469e-20	Rpl36a	protein_coding
ENSMUSG00000092118	11.6912	2.36772	0.969551	2.44208	0.0146028	0.024198	Fancf	protein_coding
ENSMUSG00000042770	26.2838	2.36409	0.662025	3.57099	0.00035563	0.000776428	Hebp1	protein_coding
ENSMUSG00000032125	45.2614	2.36392	0.455339	5.19156	2.08535e-07	6.97228e-07	Robo4	protein_coding
ENSMUSG00000040033	243.221	2.36283	0.289574	8.15968	3.35916e-16	2.5793e-15	Stat2	protein_coding
ENSMUSG00000046982	58.5469	2.36234	0.49875	4.73651	2.17426e-06	6.44451e-06	Tshz1	protein_coding
ENSMUSG00000069662	195.89	2.36233	0.357538	6.60721	3.91628e-11	1.95049e-10	Marcks	protein_coding
ENSMUSG00000026393	116.675	2.36093	0.381127	6.19462	5.84261e-10	2.5897e-09	Nek7	protein_coding
ENSMUSG00000055435	244.509	2.36089	0.31302	7.5423	4.61766e-14	2.97165e-13	Maf	protein_coding
ENSMUSG00000117924	35.7097	2.35931	0.516044	4.57192	4.83281e-06	1.36653e-05	Tmem223	protein_coding
ENSMUSG00000019256	47.1308	2.35873	0.47014	5.01709	5.2459e-07	1.67176e-06	Ahr	protein_coding
ENSMUSG00000029998	167.719	2.3557	0.32981	7.14259	9.15875e-13	5.26432e-12	Pcyox1	protein_coding
ENSMUSG00000097296	33.2719	2.35547	0.560384	4.20331	2.63038e-05	6.77679e-05	Gm26532	lincRNA
ENSMUSG00000040723	80.6396	2.35439	0.418019	5.63227	1.77855e-08	6.71951e-08	Rcsd1	protein_coding
ENSMUSG00000038393	1407.11	2.35432	0.224262	10.4981	8.81591e-26	1.13528e-24	Txnip	protein_coding
ENSMUSG00000052085	194.312	2.35403	0.319912	7.35835	1.86193e-13	1.13431e-12	Dock8	protein_coding
ENSMUSG00000009905	133.657	2.35355	0.264547	8.89653	5.76185e-19	5.27389e-18	Kdsr	protein_coding
ENSMUSG00000030737	209.525	2.3526	0.349984	6.72203	1.79213e-11	9.15732e-11	Slco2b1	protein_coding
ENSMUSG00000047881	50.1313	2.35016	0.479532	4.90094	9.53801e-07	2.9476e-06	Rell1	protein_coding
ENSMUSG00000083076	76.1909	2.34896	0.472629	4.97	6.69545e-07	2.1057e-06	Gm11408	processed_pseudogene
ENSMUSG00000028980	180.04	2.34752	0.384626	6.10339	1.03843e-09	4.48213e-09	H6pd	protein_coding
ENSMUSG00000042622	59.7161	2.34752	0.457043	5.13631	2.80184e-07	9.21638e-07	Maff	protein_coding
ENSMUSG00000029575	55.6726	2.3472	0.420545	5.58134	2.38672e-08	8.88826e-08	Mmab	protein_coding
ENSMUSG00000092354	60.7092	2.34666	0.407639	5.75672	8.57638e-09	3.36141e-08	Gm20548	antisense
ENSMUSG00000031508	1476.31	2.34606	0.117126	20.0302	3.00378e-89	2.408e-87	Ankrd10	protein_coding
ENSMUSG00000026975	1331.21	2.34599	0.111488	21.0426	2.67239e-98	2.60882e-96	Dph7	protein_coding
ENSMUSG00000016344	45.9114	2.34513	0.502212	4.66961	3.01767e-06	8.78205e-06	Ppdpf	protein_coding
ENSMUSG00000112980	88.873	2.34473	0.40418	5.80121	6.58394e-09	2.61007e-08	D430020J02Rik	bidirectional_promoter_lncRNA
ENSMUSG00000041596	1164.15	2.34356	0.240772	9.73351	2.16971e-22	2.40957e-21	Nlrp5-ps	transcribed_unprocessed_pseudogene
ENSMUSG00000015970	4598.95	2.34335	0.134566	17.4141	6.44427e-68	3.08942e-66	Chdh	protein_coding
ENSMUSG00000113860	516.188	2.3427	0.186128	12.5865	2.50506e-36	5.06663e-35	Gm45949	lincRNA
ENSMUSG00000031400	167.373	2.34216	0.363992	6.43466	1.23751e-10	5.87569e-10	G6pdx	protein_coding
ENSMUSG00000022419	74.3428	2.34159	0.464158	5.0448	4.53997e-07	1.45831e-06	Deptor	protein_coding
ENSMUSG00000038486	118.515	2.34067	0.282129	8.29645	1.0727e-16	8.5316e-16	Sv2a	protein_coding
ENSMUSG00000022122	28.0434	2.33922	0.552376	4.23482	2.28732e-05	5.95186e-05	Ednrb	protein_coding
ENSMUSG00000030793	20.1977	2.33852	0.763622	3.0624	0.00219568	0.00421617	Pycard	protein_coding
ENSMUSG00000053964	261.341	2.33656	0.26421	8.84355	9.27229e-19	8.35438e-18	Lgals4	protein_coding
ENSMUSG00000000318	120.974	2.33596	0.388689	6.00985	1.85691e-09	7.80618e-09	Clec10a	protein_coding
ENSMUSG00000092187	18.7881	2.33389	0.653832	3.56955	0.000357593	0.000780291	Gm20457	antisense
ENSMUSG00000026832	107.209	2.33315	0.467223	4.99366	5.92452e-07	1.8742e-06	Cytip	protein_coding
ENSMUSG00000055732	105.281	2.3324	0.303008	7.69747	1.38783e-14	9.32541e-14	Gm9979	lincRNA
ENSMUSG00000113615	8.21171	2.33006	1.00953	2.30807	0.0209953	0.0337469	Gm47150	lincRNA
ENSMUSG00000026833	80.6945	2.32979	0.409412	5.69058	1.2661e-08	4.86852e-08	Olfm1	protein_coding
ENSMUSG00000030400	2214.74	2.32846	0.223925	10.3984	2.52089e-25	3.18533e-24	Ercc2	protein_coding
ENSMUSG00000052605	40.2784	2.32837	0.601795	3.86904	0.000109265	0.000257652	Isoc2b	protein_coding
ENSMUSG00000000531	28.3009	2.32835	0.661967	3.51732	0.000435933	0.000939297	Grasp	protein_coding
ENSMUSG00000097994	17.3867	2.32711	0.711668	3.26994	0.00107569	0.002176	Gm26982	antisense
ENSMUSG00000062393	22.2195	2.32708	0.670326	3.47157	0.000517422	0.0011018	Dgkk	protein_coding
ENSMUSG00000038552	12.8806	2.32529	0.866085	2.68483	0.00725673	0.0127327	Fndc4	protein_coding
ENSMUSG00000027579	324.429	2.32344	0.181453	12.8046	1.54469e-37	3.24344e-36	Srms	protein_coding
ENSMUSG00000044080	28.2321	2.32263	0.768183	3.02354	0.00249838	0.00474994	S100a1	protein_coding
ENSMUSG00000079469	238.181	2.32215	0.228038	10.1832	2.35722e-24	2.85484e-23	Pigb	protein_coding
ENSMUSG00000004655	29.4363	2.32196	0.587286	3.95372	7.69459e-05	0.000185285	Aqp1	protein_coding
ENSMUSG00000042712	140.363	2.32151	0.430345	5.39453	6.87014e-08	2.42105e-07	Tceal9	protein_coding
ENSMUSG00000000957	198.751	2.3211	0.367639	6.31355	2.72713e-10	1.2488e-09	Mmp14	protein_coding
ENSMUSG00000058147	49.6133	2.32032	0.513834	4.51569	6.31106e-06	1.76026e-05	Xlr3c	protein_coding
ENSMUSG00000031628	41.3278	2.32019	0.498303	4.65618	3.2213e-06	9.3309e-06	Casp3	protein_coding
ENSMUSG00000021413	2283.37	2.3195	0.116105	19.9776	8.63294e-89	6.80793e-87	Prpf4b	protein_coding
ENSMUSG00000115944	11.4445	2.31946	0.959707	2.41684	0.0156558	0.0257753	AU021063	lincRNA
ENSMUSG00000022475	57.717	2.31899	0.514118	4.51062	6.46384e-06	1.80059e-05	Hdac7	protein_coding
ENSMUSG00000037234	799.575	2.31864	0.159186	14.5656	4.64957e-48	1.32275e-46	Hook3	protein_coding
ENSMUSG00000015291	182.184	2.31858	0.264819	8.75533	2.03499e-18	1.78958e-17	Gdi1	protein_coding
ENSMUSG00000000275	178.576	2.31745	0.293966	7.88342	3.1855e-15	2.26029e-14	Trim25	protein_coding
ENSMUSG00000020422	262.484	2.31738	0.308924	7.50147	6.31069e-14	4.00057e-13	Tns3	protein_coding
ENSMUSG00000024679	74.4159	2.31634	0.388452	5.96299	2.47657e-09	1.0258e-08	Ms4a6d	protein_coding
ENSMUSG00000050732	75.4474	2.31411	0.442091	5.23446	1.65467e-07	5.59882e-07	Vamp8	protein_coding
ENSMUSG00000046908	10.4354	2.31391	0.954004	2.42547	0.0152886	0.0252395	Ltb4r1	protein_coding
ENSMUSG00000032086	27.3864	2.31347	0.629074	3.67758	0.000235454	0.000529279	Bace1	protein_coding
ENSMUSG00000004837	62.0782	2.31299	0.430443	5.37352	7.72151e-08	2.70807e-07	Grap	protein_coding
ENSMUSG00000021025	223.554	2.31282	0.293344	7.88434	3.16201e-15	2.24427e-14	Nfkbia	protein_coding
ENSMUSG00000004207	3196.34	2.31282	0.20137	11.4854	1.5617e-30	2.5358e-29	Psap	protein_coding
ENSMUSG00000002602	463.046	2.31262	0.377768	6.12181	9.25168e-10	4.01404e-09	Axl	protein_coding
ENSMUSG00000089975	21.9117	2.3086	0.67922	3.3989	0.000676567	0.00141326	Gm7420	transcribed_processed_pseudogene
ENSMUSG00000027347	53.6826	2.30815	0.751113	3.07297	0.00211938	0.00407969	Rasgrp1	protein_coding
ENSMUSG00000104869	22.7905	2.3079	0.686051	3.36404	0.000768101	0.00159101	Gm42544	TEC
ENSMUSG00000020654	726.554	2.30783	0.148953	15.4936	3.83058e-54	1.32483e-52	Adcy3	protein_coding
ENSMUSG00000057409	17.2543	2.30739	0.704395	3.27571	0.00105398	0.00213549	Zfp53	protein_coding
ENSMUSG00000032035	125.128	2.30393	0.434148	5.30679	1.11573e-07	3.84894e-07	Ets1	protein_coding
ENSMUSG00000036646	8974.65	2.30306	0.119163	19.327	3.18393e-83	2.24731e-81	Man1b1	protein_coding
ENSMUSG00000031387	85.5953	2.30123	0.366713	6.2753	3.48957e-10	1.5797e-09	Renbp	protein_coding
ENSMUSG00000098672	13.8132	2.30097	0.791764	2.90613	0.00365929	0.00676735	Mir6911	miRNA
ENSMUSG00000037606	33.6479	2.30045	0.622399	3.6961	0.000218934	0.000494624	Osbpl5	protein_coding
ENSMUSG00000027022	18.7662	2.30017	0.920194	2.49966	0.0124314	0.0208569	Xirp2	protein_coding
ENSMUSG00000086460	7.9446	2.29918	1.01203	2.27185	0.0230954	0.0368413	Gm12236	antisense
ENSMUSG00000060572	14.6936	2.29883	0.816303	2.81615	0.00486029	0.00877919	Mfap2	protein_coding
ENSMUSG00000021367	10.4044	2.29837	0.902895	2.54555	0.0109105	0.0185065	Edn1	protein_coding
ENSMUSG00000108227	502.811	2.2972	0.184485	12.452	1.3641e-35	2.67409e-34	4933412L11Rik	TEC
ENSMUSG00000022436	54.062	2.2959	0.469141	4.89385	9.88809e-07	3.04918e-06	Sh3bp1	protein_coding
ENSMUSG00000061878	27.6515	2.29412	0.578555	3.96525	7.3318e-05	0.000177272	Sphk1	protein_coding
ENSMUSG00000065579	16.032	2.29402	0.786956	2.91505	0.00355629	0.00659047	Mir425	miRNA
ENSMUSG00000005378	1282.61	2.29315	0.127725	17.9537	4.48581e-72	2.50234e-70	Bud23	protein_coding
ENSMUSG00000021799	8.10958	2.29235	1.05405	2.1748	0.0296454	0.0461494	Opn4	protein_coding
ENSMUSG00000029513	214.944	2.29214	0.219601	10.4377	1.66768e-25	2.12386e-24	Prkab1	protein_coding
ENSMUSG00000000326	95.8705	2.29035	0.340509	6.72626	1.74082e-11	8.90831e-11	Comt	protein_coding
ENSMUSG00000074876	30.3725	2.29023	0.619935	3.6943	0.000220492	0.000497818	Spata5l1	processed_transcript
ENSMUSG00000117138	17.0994	2.29015	0.69095	3.3145	0.000918072	0.00187851	Gm9191	processed_pseudogene
ENSMUSG00000042345	38.5016	2.29014	0.881462	2.59812	0.00937356	0.0161265	Ubash3a	protein_coding
ENSMUSG00000105021	12.6203	2.28996	0.822431	2.78438	0.00536296	0.00961473	Gm8234	processed_pseudogene
ENSMUSG00000091043	16.9291	2.28874	0.749631	3.05316	0.00226445	0.0043372	Glyatl3	protein_coding
ENSMUSG00000032561	70.3922	2.28782	0.392614	5.82714	5.6385e-09	2.25112e-08	Acpp	protein_coding
ENSMUSG00000021900	47.9465	2.28673	0.529426	4.31927	1.56549e-05	4.1649e-05	Btd	protein_coding
ENSMUSG00000116256	43.4808	2.28617	0.467804	4.88703	1.0237e-06	3.15195e-06	Gm32405	lincRNA
ENSMUSG00000031012	69.7338	2.28578	0.42285	5.40566	6.45685e-08	2.28338e-07	Cask	protein_coding
ENSMUSG00000030447	249.432	2.28561	0.289802	7.88681	3.10005e-15	2.20223e-14	Cyfip1	protein_coding
ENSMUSG00000067931	24.9145	2.28559	0.618453	3.69566	0.000219315	0.000495439	Zfp948	protein_coding
ENSMUSG00000043110	26.2998	2.28558	0.787698	2.90159	0.00371269	0.00685563	Lrrn4	protein_coding
ENSMUSG00000000266	52.3669	2.2853	0.449514	5.08393	3.69697e-07	1.20026e-06	Mid2	protein_coding
ENSMUSG00000005125	152.516	2.28483	0.295832	7.7234	1.13269e-14	7.65347e-14	Ndrg1	protein_coding
ENSMUSG00000020808	25.9207	2.28367	0.6057	3.77029	0.000163057	0.000375176	Pimreg	protein_coding
ENSMUSG00000027508	78.72	2.28361	0.452154	5.05052	4.40608e-07	1.41869e-06	Pag1	protein_coding
ENSMUSG00000021384	208.28	2.28301	0.355484	6.42227	1.34257e-10	6.35456e-10	Susd3	protein_coding
ENSMUSG00000031201	45.3481	2.28235	0.490061	4.65727	3.20423e-06	9.28368e-06	Brcc3	protein_coding
ENSMUSG00000036923	16.2127	2.28152	0.848899	2.68762	0.00719636	0.0126322	Stox1	protein_coding
ENSMUSG00000039005	36.4507	2.28078	0.526432	4.33253	1.47405e-05	3.93373e-05	Tlr4	protein_coding
ENSMUSG00000021559	58.3241	2.28052	0.460333	4.95406	7.26792e-07	2.27451e-06	Dapk1	protein_coding
ENSMUSG00000026664	67.6781	2.27996	0.544368	4.18827	2.8109e-05	7.21424e-05	Phyh	protein_coding
ENSMUSG00000039031	78.7139	2.27939	0.538587	4.23216	2.31457e-05	6.01823e-05	Arhgap18	protein_coding
ENSMUSG00000070720	159.001	2.27755	0.286223	7.95725	1.75905e-15	1.27505e-14	Tmem200b	protein_coding
ENSMUSG00000060550	96.7806	2.27717	0.557713	4.08304	4.44499e-05	0.000110907	H2-Q7	protein_coding
ENSMUSG00000014786	3722.05	2.27705	0.135846	16.762	4.62859e-63	1.98333e-61	Slc9a5	protein_coding
ENSMUSG00000031433	14.6375	2.27651	0.776491	2.93179	0.00337013	0.00626802	Rbm41	protein_coding
ENSMUSG00000076465	56.7883	2.27579	0.405128	5.61747	1.93769e-08	7.28779e-08	Trbv5	TR_V_gene
ENSMUSG00000028457	8164.65	2.27574	0.154539	14.726	4.39171e-49	1.28877e-47	Atp8b5	protein_coding
ENSMUSG00000038535	3459.89	2.27395	0.148753	15.2868	9.36583e-53	3.10187e-51	Zfp280d	protein_coding
ENSMUSG00000028199	226.715	2.27371	0.23562	9.64993	4.9191e-22	5.36447e-21	Cryz	protein_coding
ENSMUSG00000024521	92.8446	2.27212	0.318443	7.1351	9.67159e-13	5.5433e-12	Pmaip1	protein_coding
ENSMUSG00000106591	45.0469	2.27199	0.431257	5.26829	1.37697e-07	4.69808e-07	Gm47286	miRNA
ENSMUSG00000023411	10.1182	2.27145	0.882328	2.57438	0.010042	0.0171717	Nfatc4	protein_coding
ENSMUSG00000019873	102.919	2.27102	0.390698	5.81272	6.14657e-09	2.44309e-08	Reep3	protein_coding
ENSMUSG00000029864	28.9166	2.27034	0.669971	3.38871	0.000702216	0.00146343	Gstk1	protein_coding
ENSMUSG00000092260	15.7477	2.27023	0.74604	3.04305	0.00234196	0.00447469	Zfp963	protein_coding
ENSMUSG00000031636	33.1387	2.26933	0.652324	3.47884	0.00050358	0.00107425	Pdlim3	protein_coding
ENSMUSG00000112652	13.6923	2.26897	0.802107	2.82876	0.00467287	0.00847354	4921516A02Rik	antisense
ENSMUSG00000040152	46.1341	2.26744	0.45229	5.01324	5.35207e-07	1.70335e-06	Thbs1	protein_coding
ENSMUSG00000046169	228.248	2.26663	0.34581	6.55457	5.58039e-11	2.74708e-10	Adamts6	protein_coding
ENSMUSG00000035199	130.519	2.26569	0.336331	6.73647	1.62278e-11	8.33066e-11	Arl6ip5	protein_coding
ENSMUSG00000037447	179.397	2.26531	0.285398	7.93736	2.06522e-15	1.49117e-14	Arid5a	protein_coding
ENSMUSG00000034487	53.9171	2.26103	0.483089	4.68035	2.8638e-06	8.3624e-06	Poglut3	protein_coding
ENSMUSG00000025266	63.0395	2.25791	0.505348	4.46804	7.89399e-06	2.18116e-05	Gnl3l	protein_coding
ENSMUSG00000100632	7.94314	2.25783	1.03304	2.18563	0.0288427	0.0450271	9430060I03Rik	antisense
ENSMUSG00000005682	3662.39	2.2577	0.098	23.0377	1.95318e-117	2.84858e-115	Pan2	protein_coding
ENSMUSG00000031659	261.736	2.25696	0.302881	7.45164	9.21844e-14	5.76391e-13	Adcy7	protein_coding
ENSMUSG00000106388	12.4553	2.25632	0.823829	2.73882	0.006166	0.0109538	Rhox7-ps2	unprocessed_pseudogene
ENSMUSG00000022386	195.405	2.25548	0.263261	8.56744	1.05809e-17	8.8946e-17	Trmu	protein_coding
ENSMUSG00000087565	13.3182	2.25514	0.801011	2.81537	0.00487206	0.00879784	Gm14662	antisense
ENSMUSG00000113341	9.01129	2.25496	0.926279	2.43443	0.0149152	0.0246634	9430031K09Rik	TEC
ENSMUSG00000099227	63.0853	2.2548	0.558697	4.03583	5.44106e-05	0.000134225	Mir8114	miRNA
ENSMUSG00000050675	18.9454	2.25295	0.652263	3.45404	0.000552245	0.00117054	Gp1ba	protein_coding
ENSMUSG00000010663	385.657	2.25233	0.331009	6.80444	1.01446e-11	5.29311e-11	Fads1	protein_coding
ENSMUSG00000027398	190.462	2.25215	0.27612	8.15645	3.4502e-16	2.64585e-15	Il1b	protein_coding
ENSMUSG00000033287	50.2601	2.25123	0.514197	4.37815	1.19692e-05	3.23516e-05	Kctd17	protein_coding
ENSMUSG00000026176	179.484	2.25096	0.37288	6.03669	1.5731e-09	6.66593e-09	Ctdsp1	protein_coding
ENSMUSG00000063507	40.2861	2.25076	0.499644	4.50473	6.64582e-06	1.84958e-05	Gm1330	protein_coding
ENSMUSG00000105437	17.6339	2.25001	0.757278	2.97118	0.00296659	0.00557401	Gm42450	lincRNA
ENSMUSG00000040139	26.8754	2.24936	0.567357	3.96463	7.35108e-05	0.000177721	9430038I01Rik	protein_coding
ENSMUSG00000008136	102.889	2.24898	0.453908	4.95469	7.24446e-07	2.26834e-06	Fhl2	protein_coding
ENSMUSG00000114336	16.558	2.24895	0.774809	2.90258	0.00370102	0.00683617	Gm18643	processed_pseudogene
ENSMUSG00000038543	17.5398	2.24861	0.760722	2.95589	0.00311763	0.00583427	BC028528	protein_coding
ENSMUSG00000026674	105.121	2.24846	0.456977	4.92029	8.64152e-07	2.68116e-06	Ddr2	protein_coding
ENSMUSG00000027375	29.6275	2.24682	0.600974	3.73863	0.000185025	0.000422073	Mal	protein_coding
ENSMUSG00000037364	10543.8	2.24661	0.116539	19.2778	8.25067e-83	5.78982e-81	Srrt	protein_coding
ENSMUSG00000017057	90.2949	2.24647	0.365174	6.15177	7.66241e-10	3.35456e-09	Il13ra1	protein_coding
ENSMUSG00000009585	65.6907	2.2457	0.480339	4.67524	2.93609e-06	8.56007e-06	Apobec3	protein_coding
ENSMUSG00000075408	25.9103	2.24549	0.666713	3.368	0.000757157	0.00156995	Smim41	protein_coding
ENSMUSG00000016319	402.926	2.24513	0.328178	6.84119	7.85374e-12	4.14156e-11	Slc25a5	protein_coding
ENSMUSG00000031146	56.4969	2.24475	0.427211	5.25444	1.48475e-07	5.04221e-07	Plp2	protein_coding
ENSMUSG00000001827	62.3954	2.2445	0.643809	3.48629	0.000489775	0.00104665	Folr1	protein_coding
ENSMUSG00000031333	205.766	2.24311	0.251551	8.91711	4.78608e-19	4.40072e-18	Abcb7	protein_coding
ENSMUSG00000085466	7.81132	2.24245	0.98754	2.27075	0.0231623	0.036931	Hmgn2l6	processed_pseudogene
ENSMUSG00000058301	4992.86	2.24206	0.128602	17.4341	4.54548e-68	2.21421e-66	Upf1	protein_coding
ENSMUSG00000032257	134.117	2.24198	0.286132	7.83546	4.67143e-15	3.27622e-14	Ankk1	protein_coding
ENSMUSG00000062646	669.096	2.24131	0.140926	15.9041	5.93041e-57	2.23638e-55	Ganc	protein_coding
ENSMUSG00000087133	12.2086	2.24075	0.794642	2.81982	0.00480512	0.00869122	Gm27192	lincRNA
ENSMUSG00000039483	235.969	2.24042	0.257606	8.69708	3.40538e-18	2.95499e-17	Asb6	protein_coding
ENSMUSG00000026189	14.5422	2.24033	0.876705	2.5554	0.0106067	0.0180329	Pecr	protein_coding
ENSMUSG00000056267	3517.05	2.23988	0.113036	19.8156	2.18489e-87	1.64274e-85	Cep70	protein_coding
ENSMUSG00000044367	34.7452	2.23966	0.536878	4.17164	3.02421e-05	7.71997e-05	Slc16a13	protein_coding
ENSMUSG00000052373	44.4982	2.2376	0.513042	4.36143	1.29214e-05	3.47818e-05	Mpp3	protein_coding
ENSMUSG00000037455	16.7766	2.23753	0.723576	3.09233	0.00198594	0.00384483	Slc18b1	protein_coding
ENSMUSG00000034168	127.396	2.23572	0.345395	6.47293	9.61226e-11	4.61209e-10	Irf2bpl	protein_coding
ENSMUSG00000050212	37.5693	2.23556	0.583219	3.83314	0.000126516	0.00029571	Eva1b	protein_coding
ENSMUSG00000029275	192.374	2.23528	0.260568	8.5785	9.61175e-18	8.10521e-17	Gfi1	protein_coding
ENSMUSG00000097532	40.1106	2.23517	0.500467	4.46617	7.96305e-06	2.19949e-05	Gm4349	transcribed_unprocessed_pseudogene
ENSMUSG00000094651	10.017	2.23188	0.904109	2.4686	0.0135644	0.0226011	Gal3st2	protein_coding
ENSMUSG00000030826	415.193	2.23185	0.239214	9.32994	1.05929e-20	1.07168e-19	Bcat2	protein_coding
ENSMUSG00000015289	24.2229	2.23184	0.592657	3.76582	0.000166001	0.000381406	Lage3	protein_coding
ENSMUSG00000105692	18.0179	2.23086	0.792653	2.81442	0.00488657	0.00882337	Gm43737	TEC
ENSMUSG00000028653	123.632	2.22998	0.272313	8.18906	2.63269e-16	2.03959e-15	Trit1	protein_coding
ENSMUSG00000071715	40.7713	2.22978	0.472422	4.71989	2.35971e-06	6.96521e-06	Ncf4	protein_coding
ENSMUSG00000015850	45.0876	2.22957	0.429615	5.1897	2.10628e-07	7.03741e-07	Adamtsl4	protein_coding
ENSMUSG00000025040	50.5816	2.22855	0.534263	4.17126	3.02918e-05	7.73055e-05	Fundc1	protein_coding
ENSMUSG00000053137	293.477	2.2282	0.211428	10.5388	5.72263e-26	7.44065e-25	Mapk11	protein_coding
ENSMUSG00000040511	59.3311	2.2276	0.423307	5.26237	1.42208e-07	4.84022e-07	Pvr	protein_coding
ENSMUSG00000031791	41.6605	2.22618	0.49892	4.46201	8.11962e-06	2.24069e-05	Tmem38a	protein_coding
ENSMUSG00000096403	84.0675	2.2241	2.12584	1.04622	0.295459	0.362364	Rnps1-ps	processed_pseudogene
ENSMUSG00000032911	37.1416	2.22319	0.64695	3.43641	0.00058947	0.00124302	Cspg4	protein_coding
ENSMUSG00000116751	34.4806	2.22188	0.787399	2.8218	0.00477555	0.00864225	Gm49793	lincRNA
ENSMUSG00000051067	46.5151	2.22155	0.548272	4.05191	5.08005e-05	0.000125793	Lingo3	protein_coding
ENSMUSG00000025013	155.175	2.22109	0.386274	5.75003	8.92292e-09	3.48989e-08	Tll2	protein_coding
ENSMUSG00000062210	66.3675	2.22026	0.398878	5.56627	2.60256e-08	9.65492e-08	Tnfaip8	protein_coding
ENSMUSG00000010122	14.235	2.21974	0.757594	2.92999	0.00338977	0.00629923	Slc47a1	protein_coding
ENSMUSG00000039419	5512.2	2.21932	0.117498	18.8882	1.42672e-79	9.6214e-78	Cntnap2	protein_coding
ENSMUSG00000081378	13.3901	2.21883	0.847664	2.61758	0.00885561	0.0153128	Rps13-ps4	processed_pseudogene
ENSMUSG00000087365	10.8656	2.21785	0.895688	2.47615	0.0132809	0.022173	C430049B03Rik	processed_transcript
ENSMUSG00000036814	588.072	2.21705	0.302501	7.32905	2.31783e-13	1.3945e-12	Slc6a20a	protein_coding
ENSMUSG00000031825	92.8752	2.21646	0.467289	4.74324	2.10331e-06	6.24417e-06	Crispld2	protein_coding
ENSMUSG00000112113	42.9674	2.21578	0.455496	4.86454	1.14722e-06	3.51305e-06	Gm47698	lincRNA
ENSMUSG00000074264	294.3	2.21566	0.21447	10.3308	5.11205e-25	6.37953e-24	Amy1	protein_coding
ENSMUSG00000036944	16.4213	2.21432	0.77906	2.8423	0.00447896	0.00814939	Tmem71	protein_coding
ENSMUSG00000019767	28.1815	2.21173	0.646738	3.41982	0.000626637	0.00131532	Ccdc170	protein_coding
ENSMUSG00000040618	50.8129	2.21087	0.535802	4.12627	3.68693e-05	9.29895e-05	Pck2	protein_coding
ENSMUSG00000026796	90.8921	2.21052	0.331527	6.66767	2.59889e-11	1.31136e-10	Fam129b	protein_coding
ENSMUSG00000029015	9.82446	2.20956	0.966368	2.28646	0.0222275	0.0355693	Slc26a5	protein_coding
ENSMUSG00000101331	13.1053	2.20888	0.86703	2.54764	0.0108453	0.018405	Gm28148	unprocessed_pseudogene
ENSMUSG00000036599	45.4092	2.20839	0.488929	4.51679	6.27841e-06	1.75156e-05	Chst12	protein_coding
ENSMUSG00000031129	148.539	2.20609	0.326889	6.74873	1.4914e-11	7.67575e-11	Slc9a9	protein_coding
ENSMUSG00000110357	16.2796	2.20592	0.739456	2.98316	0.00285288	0.00537496	A030001D20Rik	antisense
ENSMUSG00000073940	223.381	2.20416	0.275461	8.00171	1.227e-15	9.02905e-15	Hbb-bt	protein_coding
ENSMUSG00000021553	209.573	2.20408	0.311715	7.07082	1.54022e-12	8.66575e-12	Slc28a3	protein_coding
ENSMUSG00000099094	19.5199	2.20317	0.724345	3.0416	0.00235321	0.00449478	Gm19569	processed_transcript
ENSMUSG00000006522	42.8212	2.19944	0.55932	3.93234	8.41233e-05	0.000201486	Itih3	protein_coding
ENSMUSG00000022218	16.7984	2.1993	0.91628	2.40025	0.0163837	0.0268751	Tgm1	protein_coding
ENSMUSG00000031828	57.6077	2.19929	0.509547	4.31616	1.58765e-05	4.22014e-05	Klhl36	protein_coding
ENSMUSG00000043993	12.8862	2.1987	0.862769	2.54842	0.0108212	0.0183678	2900052L18Rik	processed_transcript
ENSMUSG00000031388	28.6368	2.19852	0.638157	3.44511	0.000570829	0.00120612	Naa10	protein_coding
ENSMUSG00000034206	930.012	2.19791	0.132125	16.635	3.88645e-62	1.62226e-60	Polq	protein_coding
ENSMUSG00000049439	41.593	2.19767	0.531889	4.13183	3.59886e-05	9.08479e-05	Cyp20a1	protein_coding
ENSMUSG00000029822	68.1685	2.19665	0.476628	4.60874	4.05117e-06	1.1585e-05	Osbpl3	protein_coding
ENSMUSG00000053441	99.8578	2.19633	0.404628	5.42803	5.69789e-08	2.03041e-07	Adamts19	protein_coding
ENSMUSG00000117013	8.70619	2.19518	0.930286	2.35968	0.0182905	0.029733	Gm30531	transcribed_processed_pseudogene
ENSMUSG00000035561	79.0571	2.19513	0.626366	3.50454	0.000457392	0.000982474	Aldh1b1	protein_coding
ENSMUSG00000040841	24.0744	2.1949	0.712612	3.08007	0.00206951	0.00399194	Six5	protein_coding
ENSMUSG00000117956	21.5866	2.19465	0.605959	3.62178	0.000292587	0.000648794	Gm50196	antisense
ENSMUSG00000001761	96.0507	2.19338	0.398276	5.50718	3.64633e-08	1.32848e-07	Smo	protein_coding
ENSMUSG00000106362	8.69416	2.19269	0.990256	2.21426	0.0268108	0.0421487	Gm47279	miRNA
ENSMUSG00000020228	45.5289	2.19136	0.447036	4.90197	9.48789e-07	2.93361e-06	Helb	protein_coding
ENSMUSG00000015766	173.245	2.19057	0.37124	5.90068	3.62014e-09	1.47548e-08	Eps8	protein_coding
ENSMUSG00000030917	108.324	2.1898	0.33026	6.63052	3.34496e-11	1.67144e-10	Tmem159	protein_coding
ENSMUSG00000007891	921.136	2.18935	0.24295	9.01154	2.03175e-19	1.91173e-18	Ctsd	protein_coding
ENSMUSG00000038602	24.9376	2.1888	0.624831	3.50302	0.000460008	0.000987654	Slc35f1	protein_coding
ENSMUSG00000021913	122.696	2.18508	0.41785	5.22934	1.70119e-07	5.74499e-07	Ogdhl	protein_coding
ENSMUSG00000026421	201.216	2.18401	0.382062	5.71638	1.08815e-08	4.21979e-08	Csrp1	protein_coding
ENSMUSG00000111163	34.5459	2.18322	0.504239	4.32972	1.49297e-05	3.98071e-05	Gm46136	transcribed_unprocessed_pseudogene
ENSMUSG00000027500	10.7798	2.18321	0.854531	2.55487	0.0106229	0.0180591	Stmn2	protein_coding
ENSMUSG00000035864	96.8436	2.18297	0.332583	6.56366	5.25012e-11	2.5887e-10	Syt1	protein_coding
ENSMUSG00000039372	192.371	2.18221	0.291904	7.47577	7.6754e-14	4.82528e-13	Marchf4	protein_coding
ENSMUSG00000006154	12.9658	2.18205	0.842789	2.58908	0.00962333	0.0165118	Eps8l1	protein_coding
ENSMUSG00000032698	47.3749	2.18057	0.445113	4.89892	9.63643e-07	2.97574e-06	Lmo2	protein_coding
ENSMUSG00000024150	1153.88	2.18025	0.128118	17.0176	6.08114e-65	2.69642e-63	Mcfd2	protein_coding
ENSMUSG00000029860	446.876	2.17974	0.285606	7.63201	2.31125e-14	1.52301e-13	Zyx	protein_coding
ENSMUSG00000034041	44.6861	2.17954	0.480678	4.5343	5.77936e-06	1.62036e-05	Lyl1	protein_coding
ENSMUSG00000023274	70.8631	2.17749	0.500544	4.35025	1.35981e-05	3.6514e-05	Cd4	protein_coding
ENSMUSG00000005202	41.5246	2.17702	0.556225	3.91391	9.08118e-05	0.000216541	Shbg	protein_coding
ENSMUSG00000022025	180.624	2.17662	0.228303	9.53388	1.51512e-21	1.61165e-20	Cnmd	protein_coding
ENSMUSG00000024371	160.453	2.17626	0.451718	4.81775	1.45183e-06	4.39359e-06	C2	protein_coding
ENSMUSG00000117091	14.9849	2.17542	0.742648	2.92928	0.00339752	0.00631314	Gm5698	protein_coding
ENSMUSG00000045838	19.3961	2.17372	0.739669	2.93878	0.0032951	0.00613932	Ccdc9b	protein_coding
ENSMUSG00000001418	99.7336	2.17361	0.442764	4.90918	9.14603e-07	2.83261e-06	Glmp	protein_coding
ENSMUSG00000033174	2423.09	2.17353	0.180718	12.0272	2.55641e-33	4.63253e-32	Mgll	protein_coding
ENSMUSG00000020652	623.137	2.17292	0.18681	11.6317	2.84257e-31	4.76583e-30	Cenpo	protein_coding
ENSMUSG00000097222	10.7839	2.17276	0.907973	2.39297	0.0167125	0.0273606	Gata6os	processed_transcript
ENSMUSG00000031662	18.351	2.17078	0.740086	2.93314	0.00335551	0.0062437	Snx20	protein_coding
ENSMUSG00000006576	61.6969	2.17042	0.405148	5.35711	8.45623e-08	2.94993e-07	Slc4a3	protein_coding
ENSMUSG00000029804	455.467	2.16969	0.225529	9.62045	6.55448e-22	7.09996e-21	Herc3	protein_coding
ENSMUSG00000110040	389.593	2.16892	0.246605	8.79513	1.42876e-18	1.2703e-17	Gm49369	protein_coding
ENSMUSG00000051495	126.185	2.16847	0.329004	6.591	4.36869e-11	2.16645e-10	Irf2bp2	protein_coding
ENSMUSG00000025381	64.3082	2.16841	0.43672	4.96522	6.86244e-07	2.1557e-06	Cnpy2	protein_coding
ENSMUSG00000024900	267.554	2.16831	0.309243	7.01168	2.35477e-12	1.30158e-11	Cpt1a	protein_coding
ENSMUSG00000022235	31.0499	2.16651	0.85066	2.54686	0.0108696	0.0184424	Cmbl	protein_coding
ENSMUSG00000071637	118.713	2.16625	0.388558	5.5751	2.47394e-08	9.19751e-08	Cebpd	protein_coding
ENSMUSG00000004945	3202.41	2.16587	0.140562	15.4087	1.43097e-53	4.83851e-52	Tmem242	protein_coding
ENSMUSG00000010609	49.378	2.16544	0.522351	4.14557	3.38975e-05	8.5825e-05	Psen2	protein_coding
ENSMUSG00000003352	51.596	2.16413	0.493167	4.38824	1.14272e-05	3.09351e-05	Cacnb3	protein_coding
ENSMUSG00000067925	24.5106	2.1628	0.711725	3.03881	0.00237513	0.00453315	Rtl8a	protein_coding
ENSMUSG00000020044	108.864	2.1601	0.470822	4.58793	4.47655e-06	1.27173e-05	Timp3	protein_coding
ENSMUSG00000086918	1095.43	2.15971	0.246103	8.77562	1.69964e-18	1.50286e-17	4930429F24Rik	lincRNA
ENSMUSG00000070462	52.3173	2.15917	0.46236	4.66989	3.01361e-06	8.77234e-06	Tlnrd1	protein_coding
ENSMUSG00000048332	72.2098	2.15835	0.515747	4.18489	2.85303e-05	7.3123e-05	Lhfp	protein_coding
ENSMUSG00000004221	118.265	2.15824	0.361904	5.96358	2.46771e-09	1.0223e-08	Ikbkg	protein_coding
ENSMUSG00000114810	23.3793	2.15807	0.621228	3.47388	0.000512994	0.00109298	Gm36101	lincRNA
ENSMUSG00000017344	31.9669	2.15752	0.598362	3.60571	0.0003113	0.000686352	Vtn	protein_coding
ENSMUSG00000054932	11.6401	2.15698	0.849826	2.53814	0.0111443	0.0188686	Afp	protein_coding
ENSMUSG00000002325	124.11	2.1569	0.278421	7.7469	9.4166e-15	6.41463e-14	Irf9	protein_coding
ENSMUSG00000024789	232.7	2.1568	0.24276	8.88448	6.4219e-19	5.8515e-18	Jak2	protein_coding
ENSMUSG00000113823	41.5334	2.15679	0.457249	4.7169	2.39469e-06	7.05998e-06	Gm270	processed_pseudogene
ENSMUSG00000028307	21.3675	2.15633	0.666706	3.23431	0.00121937	0.00244116	Aldob	protein_coding
ENSMUSG00000096520	73.2864	2.15558	0.393012	5.48477	4.14018e-08	1.49804e-07	Gm3376	protein_coding
ENSMUSG00000024186	84.8825	2.15436	0.369495	5.83057	5.52399e-09	2.20941e-08	Rgs11	protein_coding
ENSMUSG00000006395	25.5265	2.15348	0.637367	3.37871	0.000728277	0.00151461	Hyi	polymorphic_pseudogene
ENSMUSG00000020241	135.422	2.15328	0.419611	5.1316	2.87286e-07	9.44358e-07	Col6a2	protein_coding
ENSMUSG00000032531	73.4037	2.15194	0.535224	4.02063	5.80422e-05	0.000142646	Amotl2	protein_coding
ENSMUSG00000111291	12.6145	2.15178	0.8125	2.64834	0.00808877	0.0140954	Gm48604	lincRNA
ENSMUSG00000050751	102.412	2.15143	0.605519	3.55304	0.000380813	0.000828495	Pgbd5	protein_coding
ENSMUSG00000005470	2643.58	2.15011	0.171836	12.5125	6.37667e-36	1.27061e-34	Asf1b	protein_coding
ENSMUSG00000118651	218.467	2.14983	0.271788	7.90994	2.5752e-15	1.84673e-14	CT030740.1	antisense
ENSMUSG00000061577	18.7875	2.14983	0.817763	2.62891	0.00856586	0.0148521	Adgrg5	protein_coding
ENSMUSG00000032329	538.515	2.14929	0.22712	9.46323	2.98564e-21	3.12235e-20	Hmg20a	protein_coding
ENSMUSG00000068114	2545.23	2.14868	0.118344	18.1562	1.14745e-73	6.66184e-72	Ccdc134	protein_coding
ENSMUSG00000044037	126.611	2.1485	0.271855	7.90311	2.72024e-15	1.94498e-14	Als2cl	protein_coding
ENSMUSG00000078815	10.6306	2.14773	0.904184	2.37532	0.0175336	0.0285967	Cacng6	protein_coding
ENSMUSG00000038712	2733.65	2.14748	0.106584	20.1483	2.78752e-90	2.27993e-88	Mindy1	protein_coding
ENSMUSG00000028032	147.141	2.14741	0.280044	7.6681	1.74564e-14	1.16489e-13	Papss1	protein_coding
ENSMUSG00000098702	92.395	2.14673	0.666722	3.21983	0.00128268	0.00255797	1500015A07Rik	antisense
ENSMUSG00000026814	109.006	2.14566	0.358528	5.98463	2.16877e-09	9.05429e-09	Eng	protein_coding
ENSMUSG00000094186	10.7965	2.14555	1.31419	1.6326	0.102553	0.141623	Gm1553	protein_coding
ENSMUSG00000081885	49.154	2.14482	0.415471	5.1624	2.4381e-07	8.08802e-07	Gm13231	processed_pseudogene
ENSMUSG00000032643	35.4736	2.14396	0.514648	4.16588	3.10154e-05	7.9032e-05	Fhl3	protein_coding
ENSMUSG00000029012	2356	2.14369	0.114896	18.6577	1.09425e-77	7.02701e-76	Orc5	protein_coding
ENSMUSG00000057933	64.314	2.14367	0.562606	3.81025	0.000138825	0.000322858	Gsta2	protein_coding
ENSMUSG00000040774	118.878	2.1435	0.279537	7.66803	1.74664e-14	1.16523e-13	Cept1	protein_coding
ENSMUSG00000113652	69.6364	2.14302	0.356591	6.00974	1.85821e-09	7.81028e-09	4930518P08Rik	lincRNA
ENSMUSG00000090396	11.5402	2.14146	0.840756	2.54706	0.0108635	0.0184332	Gm6536	unprocessed_pseudogene
ENSMUSG00000020273	811.214	2.14109	0.134667	15.8992	6.41665e-57	2.41222e-55	Papolg	protein_coding
ENSMUSG00000089661	21.1791	2.14087	0.627279	3.41295	0.000642636	0.00134653	Mia	protein_coding
ENSMUSG00000023990	53.5629	2.14073	0.437635	4.89158	1.00028e-06	3.08257e-06	Tfeb	protein_coding
ENSMUSG00000040124	385.428	2.14071	0.167786	12.7585	2.79396e-37	5.78136e-36	Gorab	protein_coding
ENSMUSG00000048677	2042.63	2.14036	0.114892	18.6293	1.85886e-77	1.19056e-75	Tpcn2	protein_coding
ENSMUSG00000070576	13.4555	2.139	0.886421	2.41307	0.0158187	0.0260223	Mn1	protein_coding
ENSMUSG00000025582	11.524	2.13873	0.881703	2.42568	0.0152797	0.0252265	Nptx1	protein_coding
ENSMUSG00000057074	94.3847	2.13807	0.404359	5.28755	1.23965e-07	4.25278e-07	Ces1g	protein_coding
ENSMUSG00000063728	17.6169	2.13735	0.711771	3.00286	0.00267459	0.00506051	Magea6	protein_coding
ENSMUSG00000055320	59.5959	2.13692	0.464114	4.60431	4.13831e-06	1.18147e-05	Tead1	protein_coding
ENSMUSG00000022175	181.213	2.1366	0.320816	6.6599	2.74006e-11	1.37943e-10	Lrp10	protein_coding
ENSMUSG00000043923	331.025	2.13623	0.238876	8.94286	3.7921e-19	3.51481e-18	Ccdc84	protein_coding
ENSMUSG00000081357	17.5688	2.13613	0.87225	2.44899	0.0143259	0.0237799	Xlr4e-ps	unprocessed_pseudogene
ENSMUSG00000073421	898.041	2.13538	0.538802	3.96321	7.39502e-05	0.000178712	H2-Ab1	protein_coding
ENSMUSG00000002897	178.411	2.13499	0.274605	7.77476	7.5592e-15	5.19762e-14	Il17ra	protein_coding
ENSMUSG00000044469	9.41229	2.134	0.918971	2.32217	0.020224	0.0326197	Tnfaip8l1	protein_coding
ENSMUSG00000117183	13.6226	2.13319	0.77462	2.75386	0.00588976	0.0104993	Gm20008	processed_pseudogene
ENSMUSG00000070877	26.3775	2.13226	0.6182	3.44915	0.000562352	0.00118967	Ldlrad1	protein_coding
ENSMUSG00000060170	21.8828	2.13108	0.595852	3.57653	0.00034818	0.000760985	Olfr1371	protein_coding
ENSMUSG00000053687	22.9968	2.13091	0.629138	3.38703	0.000706533	0.00147204	Dpep2	protein_coding
ENSMUSG00000026029	80.6207	2.13057	0.399873	5.32812	9.92345e-08	3.43848e-07	Casp8	protein_coding
ENSMUSG00000105987	56.6724	2.13056	0.449299	4.74198	2.11643e-06	6.28081e-06	AI506816	processed_transcript
ENSMUSG00000031523	90.7906	2.13022	0.383415	5.55592	2.76146e-08	1.02162e-07	Dlc1	protein_coding
ENSMUSG00000050627	68.5176	2.12996	0.604884	3.52126	0.000429493	0.000926328	Gpd1l	protein_coding
ENSMUSG00000006418	4512.32	2.12983	0.0959276	22.2025	3.25106e-109	3.95519e-107	Rnf114	protein_coding
ENSMUSG00000027953	42.3317	2.1285	0.502455	4.23621	2.27327e-05	5.91783e-05	Slc50a1	protein_coding
ENSMUSG00000036894	65.9493	2.12833	0.490842	4.33608	1.45046e-05	3.8759e-05	Rap2b	protein_coding
ENSMUSG00000064016	28.8426	2.12815	0.738574	2.88143	0.00395878	0.00727289	Gm648	protein_coding
ENSMUSG00000059975	22.7651	2.1281	0.643451	3.30732	0.000941933	0.00192376	Zfp74	protein_coding
ENSMUSG00000020832	681.34	2.12794	0.149683	14.2163	7.26289e-46	1.96244e-44	Eral1	protein_coding
ENSMUSG00000022102	45.7368	2.1274	0.468238	4.54342	5.53483e-06	1.55541e-05	Dok2	protein_coding
ENSMUSG00000042684	99.7314	2.1264	0.424506	5.00912	5.46789e-07	1.73747e-06	Npl	protein_coding
ENSMUSG00000025246	398.738	2.12628	0.258948	8.21123	2.18931e-16	1.70429e-15	Tbl1x	protein_coding
ENSMUSG00000044456	69.3633	2.12616	0.534652	3.97671	6.98748e-05	0.000169557	Rin3	protein_coding
ENSMUSG00000051786	503.975	2.12601	0.170164	12.4939	8.05885e-36	1.5966e-34	Tubgcp6	protein_coding
ENSMUSG00000045092	49.3281	2.12592	0.541431	3.92648	8.61988e-05	0.000206131	S1pr1	protein_coding
ENSMUSG00000009739	3077.12	2.12499	0.427938	4.96566	6.84685e-07	2.15136e-06	Pou6f1	protein_coding
ENSMUSG00000022394	1938.82	2.12486	0.149519	14.2113	7.79567e-46	2.10405e-44	L3mbtl2	protein_coding
ENSMUSG00000084215	23.8259	2.12408	0.82133	2.58615	0.00970542	0.0166361	Gm11814	processed_pseudogene
ENSMUSG00000008206	51.4043	2.12382	0.467595	4.54202	5.57187e-06	1.56509e-05	Cers4	protein_coding
ENSMUSG00000020644	123.583	2.12237	0.386422	5.49235	3.96611e-08	1.43849e-07	Id2	protein_coding
ENSMUSG00000087153	281.819	2.12236	0.222738	9.5285	1.59577e-21	1.69669e-20	Gm6483	unprocessed_pseudogene
ENSMUSG00000030351	25.8562	2.12159	0.67508	3.14273	0.00167383	0.00327171	Tspan11	protein_coding
ENSMUSG00000098627	1649.28	2.12145	0.142493	14.8881	3.93741e-50	1.20512e-48	4930524O08Rik	lincRNA
ENSMUSG00000060477	50.683	2.12137	0.419401	5.0581	4.23462e-07	1.36602e-06	Irak2	protein_coding
ENSMUSG00000033313	12.4001	2.12019	0.796326	2.66246	0.00775714	0.0135508	Fbxl8	protein_coding
ENSMUSG00000024130	267.673	2.1198	0.196343	10.7965	3.57734e-27	4.93208e-26	Abca3	protein_coding
ENSMUSG00000085990	186.932	2.11978	0.228376	9.28198	1.66361e-20	1.66567e-19	Gm16731	processed_transcript
ENSMUSG00000025937	41.5572	2.11785	0.487314	4.34596	1.38665e-05	3.71976e-05	Lactb2	protein_coding
ENSMUSG00000031382	65.4746	2.11761	0.490377	4.31832	1.57223e-05	4.18144e-05	Asb11	protein_coding
ENSMUSG00000031217	108.878	2.11581	0.497009	4.2571	2.071e-05	5.41984e-05	Efnb1	protein_coding
ENSMUSG00000000031	51.2863	2.11516	0.432182	4.89414	9.87371e-07	3.04513e-06	H19	lincRNA
ENSMUSG00000000787	823.671	2.11498	0.232673	9.08994	9.90951e-20	9.52399e-19	Ddx3x	protein_coding
ENSMUSG00000004952	250.457	2.11458	0.996774	2.12143	0.033886	0.052134	Rasa4	protein_coding
ENSMUSG00000029311	111.184	2.11441	0.398707	5.30316	1.13813e-07	3.92062e-07	Hsd17b11	protein_coding
ENSMUSG00000020032	79.1905	2.11409	0.356063	5.93741	2.89557e-09	1.19322e-08	Nuak1	protein_coding
ENSMUSG00000045319	35.385	2.11332	0.531849	3.97353	7.08138e-05	0.000171715	Proser2	protein_coding
ENSMUSG00000003099	1762.61	2.11284	0.145268	14.5444	6.33447e-48	1.79786e-46	Ppp5c	protein_coding
ENSMUSG00000046794	28.7621	2.11194	0.571109	3.69797	0.000217333	0.000491236	Ppp1r3b	protein_coding
ENSMUSG00000026317	75.3077	2.11163	0.430946	4.89999	9.58403e-07	2.96031e-06	Cln8	protein_coding
ENSMUSG00000067562	117.691	2.11037	0.351753	5.99958	1.97829e-09	8.29627e-09	Dmrtc1c1	protein_coding
ENSMUSG00000018752	28.8456	2.10944	0.598201	3.52631	0.000421395	0.00091016	Tnfsfm13	protein_coding
ENSMUSG00000022216	169.446	2.10912	0.336801	6.26222	3.79536e-10	1.71269e-09	Psme1	protein_coding
ENSMUSG00000050390	71.8533	2.10906	0.398691	5.28997	1.22338e-07	4.19818e-07	C77080	protein_coding
ENSMUSG00000022661	50.6598	2.10898	0.563817	3.74053	0.000183629	0.000419007	Cd200	protein_coding
ENSMUSG00000019774	35.8328	2.1087	0.495518	4.25555	2.0854e-05	5.45634e-05	Mtrf1l	protein_coding
ENSMUSG00000015501	101.395	2.10773	0.400205	5.26661	1.38963e-07	4.73712e-07	Hivep2	protein_coding
ENSMUSG00000014668	5768.1	2.10726	0.106134	19.8547	1.0029e-87	7.63532e-86	Chfr	protein_coding
ENSMUSG00000102392	14.19	2.10612	0.916979	2.2968	0.0216303	0.0346756	Gm37577	lincRNA
ENSMUSG00000078995	10.5299	2.10556	1.03755	2.02935	0.0424224	0.0639426	Zfp456	protein_coding
ENSMUSG00000034422	125.898	2.1047	0.372857	5.64481	1.65363e-08	6.27009e-08	Parp14	protein_coding
ENSMUSG00000016552	49.5218	2.10424	0.435833	4.82808	1.37857e-06	4.18182e-06	Foxred2	protein_coding
ENSMUSG00000111375	2091.45	2.10375	0.113623	18.5152	1.55799e-76	9.54909e-75	Btbd8	protein_coding
ENSMUSG00000097233	51.3785	2.10359	0.522431	4.02655	5.6602e-05	0.000139347	Gm17552	antisense
ENSMUSG00000036904	15.4352	2.1031	0.762497	2.75817	0.00581259	0.0103701	Fzd8	protein_coding
ENSMUSG00000003809	90.0608	2.10199	0.349724	6.01044	1.85026e-09	7.78093e-09	Gcdh	protein_coding
ENSMUSG00000047907	179.24	2.10071	0.494216	4.25059	2.13211e-05	5.56834e-05	Tshz2	protein_coding
ENSMUSG00000031565	216.295	2.10041	0.238143	8.81994	1.14525e-18	1.02501e-17	Fgfr1	protein_coding
ENSMUSG00000027984	226.314	2.09965	0.419524	5.00484	5.59078e-07	1.77465e-06	Hadh	protein_coding
ENSMUSG00000006517	176.244	2.0995	0.269139	7.80079	6.15225e-15	4.26657e-14	Mvd	protein_coding
ENSMUSG00000033161	686.337	2.09871	0.326614	6.42564	1.31312e-10	6.22005e-10	Atp1a1	protein_coding
ENSMUSG00000033083	85.5794	2.09835	0.402345	5.21529	1.8353e-07	6.17207e-07	Tbc1d4	protein_coding
ENSMUSG00000114783	23.7079	2.09834	0.635797	3.30034	0.00096569	0.00196846	Gm48217	processed_pseudogene
ENSMUSG00000099461	15.4442	2.0976	0.826144	2.53902	0.0111164	0.018824	Gm28521	lincRNA
ENSMUSG00000047369	20947.8	2.09752	0.0995291	21.0744	1.36535e-98	1.34931e-96	Dnah14	protein_coding
ENSMUSG00000000693	35.8581	2.09706	0.472583	4.43744	9.10333e-06	2.49877e-05	Loxl3	protein_coding
ENSMUSG00000026986	12.5923	2.0967	1.04962	1.99758	0.0457618	0.0685154	Hnmt	protein_coding
ENSMUSG00000021990	102.237	2.09599	0.423159	4.95319	7.30048e-07	2.28382e-06	Spata13	protein_coding
ENSMUSG00000031485	1432.24	2.09598	0.141922	14.7685	2.33812e-49	6.97118e-48	Plpbp	protein_coding
ENSMUSG00000000555	52.8904	2.09589	0.445217	4.70759	2.50668e-06	7.37115e-06	Itga5	protein_coding
ENSMUSG00000034255	38.1521	2.09464	0.59219	3.53711	0.000404527	0.000876072	Arhgap27	protein_coding
ENSMUSG00000102246	10.1883	2.09406	0.903882	2.31674	0.0205178	0.0330474	9430037O13Rik	TEC
ENSMUSG00000095599	54.1576	2.09368	0.509519	4.10914	3.97131e-05	9.96946e-05	Gm6215	transcribed_processed_pseudogene
ENSMUSG00000019899	1587.87	2.09297	0.280057	7.47336	7.81733e-14	4.91195e-13	Lama2	protein_coding
ENSMUSG00000025203	748.601	2.09199	0.677017	3.09001	0.00200147	0.00387178	Scd2	protein_coding
ENSMUSG00000056367	62.3544	2.09179	0.374584	5.58431	2.3463e-08	8.7431e-08	Actr3b	protein_coding
ENSMUSG00000028405	117.55	2.09152	0.405369	5.15953	2.47566e-07	8.20027e-07	Aco1	protein_coding
ENSMUSG00000005580	53.7741	2.09113	0.440657	4.74547	2.0802e-06	6.17934e-06	Adcy9	protein_coding
ENSMUSG00000028088	34.7938	2.08981	0.548	3.81352	0.000137004	0.000318929	Fmo5	protein_coding
ENSMUSG00000059248	313.1	2.08969	0.371791	5.62059	1.90302e-08	7.1663e-08	Septin9	protein_coding
ENSMUSG00000044339	27.3739	2.08961	0.557625	3.74735	0.000178712	0.000408481	Alkbh2	protein_coding
ENSMUSG00000022094	400.485	2.08959	0.183484	11.3884	4.77642e-30	7.5778e-29	Slc39a14	protein_coding
ENSMUSG00000001288	232.484	2.08946	0.215271	9.7062	2.83713e-22	3.13639e-21	Rarg	protein_coding
ENSMUSG00000004317	135.857	2.08907	0.339006	6.16234	7.16783e-10	3.14885e-09	Clcn5	protein_coding
ENSMUSG00000075415	369.367	2.08845	0.27971	7.46649	8.23617e-14	5.16307e-13	Fnbp1	protein_coding
ENSMUSG00000079273	9.17757	2.08783	0.913875	2.28459	0.0223368	0.0357207	Gm17165	unprocessed_pseudogene
ENSMUSG00000079418	97.5643	2.08576	0.326262	6.39292	1.62751e-10	7.63754e-10	Atg4a	protein_coding
ENSMUSG00000091387	29.2674	2.08566	0.542816	3.8423	0.000121886	0.000285548	Gcnt4	protein_coding
ENSMUSG00000079845	59.1968	2.08437	0.460665	4.5247	6.04806e-06	1.6908e-05	Xlr4a	protein_coding
ENSMUSG00000101599	21.4183	2.08327	0.660906	3.15214	0.00162081	0.00317551	Gm20342	lincRNA
ENSMUSG00000025212	114.548	2.08324	0.472909	4.40516	1.05705e-05	2.87638e-05	Sfxn3	protein_coding
ENSMUSG00000034902	411.076	2.08296	0.205007	10.1605	2.97658e-24	3.58344e-23	Pip5k1c	protein_coding
ENSMUSG00000041550	319.959	2.08276	0.420831	4.94915	7.4537e-07	2.32904e-06	Serpina5	protein_coding
ENSMUSG00000103039	13.2287	2.08254	0.812337	2.56365	0.0103579	0.017652	Gm37123	TEC
ENSMUSG00000037366	3296.21	2.08224	0.100301	20.7599	9.96772e-96	9.07213e-94	Pafah2	protein_coding
ENSMUSG00000030306	640.832	2.08159	0.138358	15.045	3.72237e-51	1.17648e-49	Tmtc1	protein_coding
ENSMUSG00000042826	410.763	2.0808	0.177347	11.733	8.63769e-32	1.4737e-30	Fgf11	protein_coding
ENSMUSG00000024769	653.363	2.07983	0.159822	13.0134	1.02611e-38	2.24816e-37	Cdc42bpg	protein_coding
ENSMUSG00000039126	66.6385	2.07952	0.469545	4.4288	9.4759e-06	2.59457e-05	Prune2	protein_coding
ENSMUSG00000111108	8.15956	2.07933	0.969751	2.14419	0.0320179	0.0495211	Gm17795	processed_pseudogene
ENSMUSG00000038068	1653.75	2.07906	0.121547	17.105	1.36187e-65	6.15334e-64	Rnf144b	protein_coding
ENSMUSG00000055494	104.283	2.07825	0.355243	5.85021	4.90942e-09	1.97503e-08	Gm14168	lincRNA
ENSMUSG00000025612	117.044	2.07813	0.294653	7.05282	1.75334e-12	9.81691e-12	Bach1	protein_coding
ENSMUSG00000039533	307.292	2.07671	0.432445	4.80226	1.56884e-06	4.72407e-06	Mmd2	protein_coding
ENSMUSG00000048878	256.093	2.07662	0.253146	8.20324	2.3399e-16	1.82034e-15	Hexim1	protein_coding
ENSMUSG00000021294	95.6099	2.07651	0.363554	5.7117	1.11851e-08	4.33198e-08	Kif26a	protein_coding
ENSMUSG00000114515	3205.18	2.07642	0.116237	17.8636	2.26436e-71	1.24027e-69	Aldoa	protein_coding
ENSMUSG00000026126	37.7722	2.07596	0.531372	3.9068	9.35273e-05	0.000222623	Ptpn18	protein_coding
ENSMUSG00000075705	58.5424	2.07583	0.482251	4.30446	1.67393e-05	4.43633e-05	Msrb1	protein_coding
ENSMUSG00000031353	1017.74	2.07573	0.253615	8.18456	2.73302e-16	2.11327e-15	Rbbp7	protein_coding
ENSMUSG00000024889	634.852	2.07427	0.203939	10.171	2.67085e-24	3.22178e-23	Rce1	protein_coding
ENSMUSG00000114681	296.301	2.07412	0.227075	9.13411	6.5948e-20	6.40177e-19	1700026N04Rik	bidirectional_promoter_lncRNA
ENSMUSG00000071456	613.113	2.07349	0.204475	10.1406	3.64971e-24	4.38508e-23	1110002L01Rik	antisense
ENSMUSG00000022125	73.1909	2.07103	0.440739	4.69899	2.6145e-06	7.66866e-06	Cln5	protein_coding
ENSMUSG00000039328	13.9895	2.07043	0.761219	2.71989	0.00653039	0.0115461	Rnf122	protein_coding
ENSMUSG00000037922	22.2827	2.06983	0.634774	3.26074	0.00111121	0.0022415	Bank1	protein_coding
ENSMUSG00000052609	75.7106	2.06965	0.410304	5.04418	4.5548e-07	1.46268e-06	Plekhg3	protein_coding
ENSMUSG00000027394	26.3479	2.06948	0.661431	3.12879	0.00175529	0.00342127	Ttl	protein_coding
ENSMUSG00000020402	197.411	2.06918	0.405474	5.10311	3.34114e-07	1.09074e-06	Vdac1	protein_coding
ENSMUSG00000073226	13.9811	2.06824	0.814237	2.5401	0.0110822	0.0187741	Gm10482	lincRNA
MLTR13:ERVK:LTR	301.34	2.06732	0.190583	10.8473	2.05309e-27	2.85991e-26	MLTR13	Repeat
ENSMUSG00000071647	178.119	2.06715	0.224973	9.18844	3.9859e-20	3.92271e-19	Eml3	protein_coding
ENSMUSG00000098234	182.627	2.06669	0.471535	4.38289	1.17114e-05	3.16867e-05	Snhg6	lincRNA
ENSMUSG00000061065	16.1406	2.06652	0.713428	2.89661	0.00377217	0.00695486	H2al1o	protein_coding
ENSMUSG00000082649	50.3731	2.0648	0.402709	5.12726	2.93991e-07	9.64955e-07	Gm12754	processed_pseudogene
ENSMUSG00000049037	66.4361	2.06427	0.450097	4.58627	4.51225e-06	1.28113e-05	Clec4a1	protein_coding
ENSMUSG00000022853	18.0421	2.06379	0.72891	2.83134	0.00463527	0.00841355	Ehhadh	protein_coding
ENSMUSG00000028654	28.0478	2.06343	0.586717	3.51691	0.000436606	0.000940664	Mycl	protein_coding
ENSMUSG00000025268	237.521	2.06298	0.369869	5.57761	2.43849e-08	9.07267e-08	Maged2	protein_coding
ENSMUSG00000097750	16.0505	2.06282	0.739746	2.78855	0.00529443	0.00950049	Gm4673	antisense
ENSMUSG00000079260	20.8405	2.06261	0.704636	2.9272	0.00342026	0.00635295	Tmppe	protein_coding
ENSMUSG00000051224	30.8691	2.05879	0.52759	3.90225	9.53013e-05	0.000226645	Tceanc	protein_coding
ENSMUSG00000026958	53.6984	2.05833	0.423948	4.85513	1.20306e-06	3.67429e-06	Dpp7	protein_coding
ENSMUSG00000028152	1440.32	2.05722	0.141744	14.5136	9.93797e-48	2.80745e-46	Tspan5	protein_coding
ENSMUSG00000027809	1383.06	2.05655	0.114202	18.008	1.68724e-72	9.52167e-71	Etfdh	protein_coding
ENSMUSG00000022519	100.503	2.05621	0.324932	6.32813	2.48145e-10	1.13953e-09	Srl	protein_coding
ENSMUSG00000008435	58.179	2.05613	0.384874	5.34235	9.17501e-08	3.19102e-07	Rdh13	protein_coding
ENSMUSG00000025959	110.243	2.05607	0.316739	6.49136	8.50624e-11	4.1015e-10	Klf7	protein_coding
ENSMUSG00000055413	15.0901	2.05561	0.822735	2.49851	0.0124716	0.02092	H2-Q5	polymorphic_pseudogene
ENSMUSG00000031668	116.558	2.05496	0.283782	7.24132	4.44327e-13	2.61477e-12	Eif2ak3	protein_coding
ENSMUSG00000108509	7.98508	2.05433	0.952543	2.15668	0.0310309	0.0481299	Gm44780	antisense
ENSMUSG00000034771	42.632	2.05309	0.478109	4.29419	1.75329e-05	4.63447e-05	Tle2	protein_coding
ENSMUSG00000022901	73.4386	2.05299	0.438191	4.68515	2.79755e-06	8.18078e-06	Cd86	protein_coding
ENSMUSG00000090145	62.7147	2.05289	0.486627	4.21862	2.45806e-05	6.36467e-05	Ugt1a6b	protein_coding
ENSMUSG00000116988	79.9037	2.05253	0.440871	4.65562	3.2301e-06	9.35096e-06	Gm49673	protein_coding
ENSMUSG00000037411	48.4248	2.05238	0.443376	4.62898	3.67475e-06	1.0561e-05	Serpine1	protein_coding
ENSMUSG00000024807	1829.05	2.05207	0.168207	12.1997	3.12041e-34	5.78446e-33	Syvn1	protein_coding
ENSMUSG00000083530	69.4009	2.05103	0.37927	5.40783	6.37925e-08	2.25825e-07	Gm13867	unprocessed_pseudogene
ENSMUSG00000050700	767.552	2.05006	0.138556	14.7959	1.55657e-49	4.66972e-48	Emilin3	protein_coding
ENSMUSG00000030589	41.7252	2.04981	0.500111	4.09872	4.15447e-05	0.000104012	Rasgrp4	protein_coding
ENSMUSG00000096780	846.564	2.049	0.236592	8.66047	4.69813e-18	4.03625e-17	Tmem181b-ps	transcribed_unprocessed_pseudogene
ENSMUSG00000025236	284.395	2.04862	0.240424	8.52085	1.58391e-17	1.3182e-16	Adpgk	protein_coding
ENSMUSG00000015668	68.5509	2.04817	0.372889	5.4927	3.95827e-08	1.43587e-07	Pdzd11	protein_coding
ENSMUSG00000003198	24.4953	2.04796	0.642828	3.18585	0.00144328	0.00285262	Zfp959	protein_coding
ENSMUSG00000024055	42.9295	2.04657	0.464274	4.40811	1.04274e-05	2.83936e-05	Cyp4f13	protein_coding
ENSMUSG00000032369	10.7452	2.04624	0.917471	2.23031	0.0257272	0.0406007	Plscr1	protein_coding
ENSMUSG00000035246	32.2673	2.04606	0.609611	3.35634	0.000789802	0.00163219	Pcyt1b	protein_coding
ENSMUSG00000070531	9.9174	2.0455	0.875851	2.33545	0.0195201	0.0315775	Wfdc6b	protein_coding
ENSMUSG00000002059	105.081	2.04496	0.336183	6.08288	1.18043e-09	5.06168e-09	Rab34	protein_coding
ENSMUSG00000070495	52.7495	2.04487	0.540044	3.78649	0.000152789	0.000353129	Ctcfl	protein_coding
ENSMUSG00000009378	61.3163	2.04403	0.379555	5.38535	7.23053e-08	2.5425e-07	Slc16a12	protein_coding
ENSMUSG00000050288	12.8304	2.04396	0.785447	2.60229	0.00926044	0.0159513	Fzd2	protein_coding
ENSMUSG00000051860	214.371	2.04376	0.278626	7.33513	2.21499e-13	1.33528e-12	Samd7	protein_coding
ENSMUSG00000074024	31.192	2.04333	0.587954	3.47532	0.00051024	0.0010876	4632427E13Rik	bidirectional_promoter_lncRNA
ENSMUSG00000027698	65.5987	2.0424	0.495746	4.11986	3.79106e-05	9.5427e-05	Nceh1	protein_coding
ENSMUSG00000087207	275.086	2.04174	0.195073	10.4666	1.2301e-25	1.57486e-24	Gm13147	transcribed_unprocessed_pseudogene
ENSMUSG00000053063	48.7254	2.04021	0.517261	3.94426	8.00469e-05	0.000192332	Clec12a	protein_coding
ENSMUSG00000033054	3157.43	2.04008	0.102858	19.8339	1.51711e-87	1.14779e-85	Npat	protein_coding
ENSMUSG00000002910	295.283	2.03986	0.248732	8.20103	2.38338e-16	1.85179e-15	Arrdc2	protein_coding
ENSMUSG00000035666	4122.27	2.03949	0.115844	17.6054	2.23733e-69	1.14515e-67	Gtf3c4	protein_coding
ENSMUSG00000107266	9.93722	2.03834	0.924577	2.20461	0.0274811	0.0430766	Gm43698	lincRNA
ENSMUSG00000021789	26.7805	2.03789	0.667569	3.0527	0.00226791	0.00434314	Sftpa1	protein_coding
ENSMUSG00000037855	19.7401	2.03769	0.781381	2.6078	0.00911254	0.0157222	Zfp365	protein_coding
ENSMUSG00000025007	169.426	2.03748	0.227232	8.96652	3.06036e-19	2.85626e-18	Aldh18a1	protein_coding
ENSMUSG00000056204	61.5588	2.03734	0.384475	5.29902	1.16424e-07	4.00601e-07	Pgpep1	protein_coding
ENSMUSG00000037902	399.389	2.03683	0.233307	8.73025	2.54113e-18	2.21936e-17	Sirpa	protein_coding
ENSMUSG00000026368	12.6452	2.03677	0.869105	2.34353	0.0191023	0.0309528	F13b	protein_coding
ENSMUSG00000091474	540.232	2.03664	0.181265	11.2357	2.72353e-29	4.15742e-28	2610021A01Rik	protein_coding
ENSMUSG00000020592	151.434	2.03661	0.299827	6.79263	1.10111e-11	5.72793e-11	Sdc1	protein_coding
ENSMUSG00000037370	24.6482	2.03595	0.618556	3.29146	0.000996688	0.00202703	Enpp1	protein_coding
ENSMUSG00000025860	173.209	2.03501	0.257696	7.89691	2.85897e-15	2.03875e-14	Xiap	protein_coding
ENSMUSG00000098900	27.9979	2.03497	0.592472	3.43471	0.000593189	0.00125042	Gm18190	transcribed_unprocessed_pseudogene
ENSMUSG00000030386	98.6593	2.03478	0.299641	6.79074	1.11559e-11	5.80076e-11	Zfp606	protein_coding
ENSMUSG00000068959	57.3275	2.03387	0.585585	3.47322	0.000514246	0.00109556	Zfp619	protein_coding
ENSMUSG00000103103	114.036	2.03355	0.351871	5.77924	7.50374e-09	2.9568e-08	4833445I07Rik	lincRNA
ENSMUSG00000031451	483.744	2.03113	0.260714	7.79065	6.66652e-15	4.61264e-14	Gas6	protein_coding
ENSMUSG00000045404	31.4565	2.03097	0.532689	3.81267	0.000137472	0.000319928	Kcnk13	protein_coding
ENSMUSG00000041044	38.3955	2.0304	0.470409	4.31624	1.58706e-05	4.21904e-05	Lrit1	protein_coding
ENSMUSG00000074570	131.82	2.03039	0.33326	6.09253	1.11141e-09	4.77839e-09	Cass4	protein_coding
ENSMUSG00000037887	22.7523	2.02986	0.595768	3.40714	0.00065648	0.00137332	Dusp8	protein_coding
ENSMUSG00000033703	483.567	2.02984	0.162482	12.4927	8.18404e-36	1.61875e-34	Fcsk	protein_coding
ENSMUSG00000022203	53.4192	2.02961	0.427523	4.74738	2.06069e-06	6.12365e-06	Efs	protein_coding
ENSMUSG00000051166	402.922	2.02951	0.301976	6.72076	1.80775e-11	9.22938e-11	Eml5	protein_coding
ENSMUSG00000031229	329.196	2.02927	0.205759	9.8624	6.05828e-23	6.87627e-22	Atrx	protein_coding
ENSMUSG00000021806	1232.97	2.02887	0.837721	2.42189	0.0154399	0.0254615	Nid2	protein_coding
ENSMUSG00000039976	131.967	2.02869	0.291925	6.94935	3.66985e-12	1.99387e-11	Tbc1d16	protein_coding
ENSMUSG00000098090	1057.33	2.02834	0.142808	14.2033	8.74457e-46	2.34968e-44	2700099C18Rik	transcribed_unprocessed_pseudogene
ENSMUSG00000029848	365.018	2.02744	0.3277	6.18687	6.13722e-10	2.71532e-09	Stra8	protein_coding
ENSMUSG00000028138	251.137	2.02679	0.299714	6.76241	1.35714e-11	7.00709e-11	Adh5	protein_coding
ENSMUSG00000031109	28.1626	2.02616	0.575415	3.52121	0.000429585	0.000926443	Enox2	protein_coding
ENSMUSG00000034311	616.333	2.02486	0.15462	13.0957	3.48258e-39	7.71394e-38	Kif4	protein_coding
ENSMUSG00000007570	99.77	2.02321	0.303404	6.66835	2.58702e-11	1.30565e-10	Fance	protein_coding
ENSMUSG00000020580	599.542	2.02301	0.174902	11.5666	6.08793e-31	1.00813e-29	Rock2	protein_coding
ENSMUSG00000028149	177.837	2.02289	0.258964	7.81147	5.65263e-15	3.93248e-14	Rap1gds1	protein_coding
ENSMUSG00000020275	209.596	2.02263	0.309385	6.53759	6.25195e-11	3.06025e-10	Rel	protein_coding
ENSMUSG00000104445	10.841	2.02027	0.855599	2.36123	0.0182142	0.0296189	Rhbg	protein_coding
ENSMUSG00000026097	56.3145	2.0198	0.416294	4.85185	1.22313e-06	3.73136e-06	Ormdl1	protein_coding
ENSMUSG00000026873	9.76898	2.01903	0.9414	2.14471	0.0319759	0.0494656	Phf19	protein_coding
ENSMUSG00000023191	37.3669	2.01795	0.485083	4.16001	3.18234e-05	8.08951e-05	P3h3	protein_coding
ENSMUSG00000052819	8.7679	2.01733	0.92109	2.19015	0.0285133	0.0445667	Best2	protein_coding
ENSMUSG00000021820	1152.8	2.01733	0.129976	15.5207	2.51156e-54	8.72378e-53	Camk2g	protein_coding
[truncated: 22,560 more rows]

## Sheet:  Table S6F
Supplementary Table S6F. TEtranscripts DE analysis of Smg6-cKO vs. CTRL chromatoid bodies.
[truncated: 19,075 more rows]
