# Supplementary material for: SMG6 localizes to the chromatoid body and shapes the male germ cell transcriptome to drive spermatogenesis
Source: Nucleic Acids Res. 2022 Oct 19;50(20):11470–91. doi: 10.1093/nar/gkac900 (PMC9723633; doi:10.1093/nar/gkac900)
Supplement: gkac900_Supplemental_Files [file gkac900_supplemental_files.zip › Table-S7.xlsx]

## Sheet: Table S7
Supplementary Table S7. Primers for genotyping and RT-qPCR.
Primers used in genotyping of Smg6-cKO mice:
pTimer_F	ACGGCTGCTTCATCTACAAGG
pTimer_R	TTGGTGTCCACGTAGTAGTAG
Ng3Cre_F	CCTGTTTTGCACGTTCAC
Ng3Cre_R	ATGCTTCTGTCCGTTTGCCG
Smg6CRas1	AAGACTCAGTGAGTGGACAG
Smg6arm5se1	ATACCCTAATCTTCAGCTCC
Smg6WTse1	GTTACTCTATCTCTGTCAGA
R1 primer	AAGGCGCATAACGATACCAC
Smg6arm3as1	CCCAAGAGGAACATTCAAAC
Primers used in RT-qPCR:
Lpxn_F	GAAGAGCTGGATGCCTTATTGG
Lpxn_R	TTCCTTTGGCTCTTGGACCTC
Fos_F	TCGACCATGATGTTCTCGGG
Fos_R	GATCTGCGCAAAAGTCCTGTG
Zfp41_F3	TGCCATTCCGGTCAATTCCA
Zfp41_R3	ATCTGCTCTAGCAGCCCTCC
Ppia_F	CATCCTAAAGCATACAGGTCCTG
Ppia_R	TCCATGGCTTCCACAATGTT
L19_F	GGACAGAGTCTTGATGATCTC
L19_R	CTGAAGGTCAAAGGGAATGTG
